# Supplementary material for: Distinct Regulatory DNA Methylation Signatures Across Multiple Sclerosis, Neuromyelitis Optica, and Neurological Post-Acute Sequelae of COVID-19
Source: J Clin Med. 2026 Jun 25;15(13):4968. doi: 10.3390/jcm15134968 (PMC13362688; doi:10.3390/jcm15134968)
Supplement: Supplementary file 1 [file jcm-15-04968-s001.zip]

Archive with 11 entries (8 files):
- jcm-4336141-supplementary material/
- jcm-4336141-supplementary material/Supplemental Figures/
- jcm-4336141-supplementary material/Supplemental Figures/Figure S1.pdf
- jcm-4336141-supplementary material/Supplemental Figures/Figure S2.pdf
- jcm-4336141-supplementary material/Supplemental Figures/Figure S3.pdf
- jcm-4336141-supplementary material/Supplemental Figures/Figure S4.pdf
- jcm-4336141-supplementary material/Supplemental Figures/Figure S5.tiff
- jcm-4336141-supplementary material/Supplemental Tables/
- jcm-4336141-supplementary material/Supplemental Tables/Supplemental Tables S1-S7.xlsx
- jcm-4336141-supplementary material/Supplemental Tables/Supplemental Tables S8-S17.xlsx
- jcm-4336141-supplementary material/Supplemental Tables/Supplementary Tables S18-S20.xlsx
