# Supplementary material for: Distinct Regulatory DNA Methylation Signatures Across Multiple Sclerosis, Neuromyelitis Optica, and Neurological Post-Acute Sequelae of COVID-19
Source: J Clin Med. 2026 Jun 25;15(13):4968. doi: 10.3390/jcm15134968 (PMC13362688; doi:10.3390/jcm15134968)
Supplement: Supplementary file 1 [file jcm-15-04968-s001.zip › jcm-4336141-supplementary material/Supplemental Tables/Supplemental Tables S1-S7.xlsx]

## Sheet: S1 Binary Phenotypes
Supplementary Table S1. Binary phenotype prevalence by symptom
Symptom prevalence summary for MS, NMO, and PASC used for the supplementary heatmap figure.
Disease	Symptom	Label	Positive_n	Total_n	Positive_pct
MS	CN	CN	33	71	46.5
MS	EOM	EOM	12	71	16.9
MS	ON	ON	25	71	35.2
MS	behavior	Behavior	20	71	28.2
MS	cognitive	Cognitive	27	71	38
MS	fatigue	Fatigue	33	71	46.5
MS	gait	Gait	57	71	80.3
MS	hyperreflexia	Hyperreflexia	21	71	29.6
MS	hypertonia	Hypertonia	44	71	62
MS	hyporeflexia	Hyporeflexia	24	71	33.8
MS	incoordination	Incoordination	31	71	43.7
MS	pain	Pain	52	71	73.2
MS	paresthesias	Paresthesias	53	71	74.6
MS	seizure	Seizure	2	71	2.8
MS	sleep	Sleep	13	71	18.3
MS	speech	Speech	17	71	23.9
MS	sphincter	Sphincter	37	71	52.1
MS	tremor	Tremor	13	71	18.3
MS	vision	Vision	40	71	56.3
MS	weakness	Weakness	50	71	70.4
NMO	CN	CN	3	10	30
NMO	EOM	EOM	5	10	50
NMO	ON	ON	3	10	30
NMO	behavior	Behavior	1	10	10
NMO	cognitive	Cognitive	2	10	20
NMO	fatigue	Fatigue	3	10	30
NMO	gait	Gait	10	10	100
NMO	hyperreflexia	Hyperreflexia	3	10	30
NMO	hypertonia	Hypertonia	5	10	50
NMO	hyporeflexia	Hyporeflexia	2	10	20
NMO	incoordination	Incoordination	4	10	40
NMO	pain	Pain	8	10	80
NMO	paresthesias	Paresthesias	8	10	80
NMO	seizure	Seizure	0	10	0
NMO	sleep	Sleep	3	10	30
NMO	speech	Speech	2	10	20
NMO	sphincter	Sphincter	3	10	30
NMO	tremor	Tremor	2	10	20
NMO	vision	Vision	8	10	80
NMO	weakness	Weakness	10	10	100
PASC	CN	CN	4	24	16.7
PASC	EOM	EOM	1	24	4.2
PASC	ON	ON	0	24	0
PASC	behavior	Behavior	6	24	25
PASC	cognitive	Cognitive	18	24	75
PASC	fatigue	Fatigue	13	24	54.2
PASC	gait	Gait	4	24	16.7
PASC	hyperreflexia	Hyperreflexia	1	24	4.2
PASC	hypertonia	Hypertonia	0	24	0
PASC	hyporeflexia	Hyporeflexia	2	24	8.3
PASC	incoordination	Incoordination	3	24	12.5
PASC	pain	Pain	9	24	37.5
PASC	paresthesias	Paresthesias	2	24	8.3
PASC	seizure	Seizure	1	24	4.2
PASC	sleep	Sleep	6	24	25
PASC	speech	Speech	1	24	4.2
PASC	sphincter	Sphincter	0	24	0
PASC	tremor	Tremor	0	24	0
PASC	vision	Vision	4	24	16.7
PASC	weakness	Weakness	4	24	16.7

## Sheet: S2 DMPs MS
Supplementary table S2. Top 20,000 DMPS for MS
rank_by_adj_p	ProbeID	chr	pos	strand	Name	delta_beta	mean_beta_MS	mean_beta_control	sd_beta_case	sd_beta_control	Probe_rs	Probe_maf	CpG_rs	CpG_maf	SBE_rs	SBE_maf	Islands_Name	Relation_to_Island	UCSC_RefGene_Name	UCSC_RefGene_Accession	UCSC_RefGene_Group	Phantom4_Enhancers	Phantom5_Enhancers	DMR	X450k_Enhancer	HMM_Island	Regulatory_Feature_Name	Regulatory_Feature_Group	GencodeBasicV12_NAME	GencodeBasicV12_Accession	GencodeBasicV12_Group	GencodeCompV12_NAME	GencodeCompV12_Accession	GencodeCompV12_Group	DNase_Hypersensitivity_NAME	DNase_Hypersensitivity_Evidence_Count	OpenChromatin_NAME	OpenChromatin_Evidence_Count	TFBS_NAME	TFBS_Evidence_Count	Methyl27_Loci	Methyl450_Loci	Random_Loci	MFG_Change_Flagged	CHR_hg38	Start_hg38	End_hg38	Strand_hg38	MS.vs.CONTROL
1	cg10373803	chr20	20469961	-	cg10373803	0.0531266	0.854577	0.80145	0.0612863	0.0629991	NA	NA	NA	NA	NA	NA		OpenSea	RALGAPA2	NM_020343	Body				NA										chr20:20469780-20470035	3		NA		NA	NA	NA	NA	FALSE	chr20	20489316	20489318	+	0.659608
2	cg10536712	chr2	86089041	-	cg10536712	0.0349892	0.854922	0.819933	0.0355186	0.0706757	NA	NA	NA	NA	NA	NA		OpenSea	ST3GAL5;ST3GAL5	NM_001042437;NM_003896	Body;Body				NA				ST3GAL5	ENST00000484728.1	3'UTR	ST3GAL5;ST3GAL5;ST3GAL5;ST3GAL5;ST3GAL5	ENST00000433665.1;ENST00000473122.1;ENST00000461892.1;ENST00000461199.1;ENST00000484728.1	3'UTR;3'UTR;3'UTR;3'UTR;3'UTR	chr2:86088900-86089155	3		NA		NA	NA	NA	NA	FALSE	chr2	85861917	85861919	+	0.519151
3	cg13246941	chr3	41878377	+	cg13246941	0.0330521	0.849809	0.816756	0.0332044	0.0612709	NA	NA	NA	NA	NA	NA		OpenSea	ULK4	NM_017886	Body				NA							ULK4	ENST00000460406.1	3'UTR	chr3:41878245-41878530	3		NA		NA	NA	NA	NA	FALSE	chr3	41836884	41836886	-	0.48539
4	cg14129637	chr10	94571048	-	cg14129637	0.0441593	0.842099	0.79794	0.0485537	0.0533036	NA	NA	NA	NA	NA	NA		OpenSea							NA										chr10:94570800-94571195	3		NA		NA	NA	NA	NA	FALSE	chr10	92811290	92811292	+	0.61568
5	cg23277505	chr3	106142783	-	cg23277505	0.0565184	0.850594	0.794075	0.0591195	0.06752	NA	NA	NA	NA	NA	NA		OpenSea							NA										chr3:106142760-106143195	3		NA		NA	NA	NA	NA	FALSE	chr3	106423935	106423937	+	0.643308
6	cg23531792	chr19	10735474	+	cg23531792	0.0492224	0.623243	0.574021	0.0578422	0.0464193	NA	NA	NA	NA	NA	NA	chr19:10735999-10736396	N_Shore	SLC44A2;SLC44A2	NM_020428;NM_001145056	TSS1500;Body				NA		19:10735248-10735623	Unclassified	SLC44A2;SLC44A2	ENST00000335757.4;ENST00000380614.1	TSS1500;TSS1500	SLC44A2;SLC44A2	ENST00000335757.4;ENST00000380614.1	TSS1500;TSS1500	chr19:10735325-10735595	3		NA		NA	NA	NA	NA	FALSE	chr19	10624797	10624799	-	0.401162
7	cg13619191	chr10	2114116	-	cg13619191	0.0253954	0.876436	0.851041	0.0153971	0.0767607	NA	NA	NA	NA	NA	NA		OpenSea							NA				RP11-69C17.2;RP11-69C17.2;RP11-69C17.2	ENST00000450757.1;ENST00000435539.1;ENST00000435539.1	TSS200;1stExon;5'UTR	RP11-69C17.2;RP11-69C17.2;RP11-69C17.2	ENST00000450757.1;ENST00000435539.1;ENST00000435539.1	TSS200;1stExon;5'UTR		NA		NA		NA	NA	NA	NA	FALSE	chr10	2071921	2071923	+	0.417294
8	cg19585050	chr7	85103687	-	cg19585050	0.0444298	0.79702	0.75259	0.0404225	0.0762869	NA	NA	NA	NA	NA	NA		OpenSea							NA				AC074112.1;AC074112.1	ENST00000422448.1;ENST00000438065.1	TSS1500;5'UTR	AC074112.1;AC074112.1	ENST00000422448.1;ENST00000438065.1	TSS1500;5'UTR	chr7:85103660-85103930	3		NA		NA	NA	NA	NA	FALSE	chr7	85474370	85474372	+	0.486618
9	cg23533154	chr4	160022566	+	cg23533154	0.0244185	0.480573	0.456155	0.038888	0.0360685	NA	NA	NA	NA	NA	NA	chr4:160023787-160025437	N_Shore							NA		4:160022535-160022693	Unclassified_Cell_type_specific							chr4:160022560-160022815	3		NA		NA	NA	NA	NA	FALSE	chr4	159101413	159101415	-	0.291245
10	cg13599204	chr14	101464220	+	cg13599204	0.045319	0.83908	0.793761	0.0456109	0.0552688	rs4900509	0.120723	NA	NA	NA	NA		OpenSea							NA				SNORD113	ENST00000410253.1	TSS1500	SNORD113	ENST00000410253.1	TSS1500		NA		NA		NA	NA	NA	NA	FALSE	chr14	100997882	100997884	-	0.563226
11	cg00150168	chr2	23064551	-	cg00150168	0.0287559	0.714357	0.685601	0.0378916	0.0380675	NA	NA	NA	NA	NA	NA		OpenSea							NA											NA		NA		NA	NA	NA	NA	FALSE	chr2	22841678	22841680	+	0.366355
12	cg25573466	chr3	69130853	-	cg25573466	0.0608358	0.819108	0.758272	0.0654672	0.0661685	NA	NA	NA	NA	NA	NA	chr3:69129058-69129515	S_Shore	UBA3;UBA3	NM_198195;NM_003968	TSS1500;TSS1500				NA				UBA3;UBA3;UBA3	ENST00000540295.1;ENST00000415609.2;ENST00000361055.4	TSS1500;TSS1500;TSS1500	UBA3;UBA3;UBA3;UBA3;UBA3;UBA3;UBA3	ENST00000464605.1;ENST00000485424.1;ENST00000493957.1;ENST00000465108.1;ENST00000465627.1;ENST00000415609.2;ENST00000349511.4	TSS1500;TSS1500;TSS1500;TSS1500;TSS1500;TSS1500;TSS1500	chr3:69130800-69131090	3		NA		NA	NA	NA	NA	FALSE	chr3	69081701	69081703	+	0.609668
13	cg06715204	chr3	171594651	-	cg06715204	0.0437208	0.866852	0.823131	0.0500011	0.0581024	NA	NA	NA	NA	NA	NA		OpenSea	TMEM212-AS1	NR_046852	Body				NA				TMEM212-AS1	ENST00000449106.1	3'UTR	TMEM212;TMEM212-AS1	ENST00000420375.1;ENST00000449106.1	3'UTR;3'UTR	chr3:171594520-171594855	3		NA		NA	NA	NA	NA	FALSE	chr3	171876860	171876862	+	0.613099
14	cg07851567	chr18	48695911	-	cg07851567	0.0468487	0.844539	0.797691	0.0501853	0.0567669	rs73445589	0.086578	NA	NA	NA	NA		OpenSea							NA										chr18:48695665-48695975	3		NA		NA	NA	NA	NA	FALSE	chr18	51169540	51169542	+	0.55403
15	cg20728881	chr10	63808314	+	cg20728881	0.0939489	0.792684	0.698735	0.0786076	0.0915779	NA	NA	NA	NA	NA	NA		OpenSea	ARID5B;ARID5B	NM_001244638;NM_032199	TSS1500;Body				NA		10:63808301-63808452	Promoter_Associated_Cell_type_specific	ARID5B	ENST00000309334.5	TSS1500	ARID5B	ENST00000309334.5	TSS1500	chr10:63808200-63808550	3		NA		NA	NA	NA	NA	FALSE	chr10	62048554	62048556	-	0.559354
16	cg02449693	chr1	195561240	-	cg02449693	0.0341166	0.767367	0.733251	0.0331227	0.0761746	NA	NA	NA	NA	NA	NA		OpenSea							NA										chr1:195561100-195561350	3		NA		NA	NA	NA	NA	FALSE	chr1	195592109	195592111	+	0.470407
17	cg21256342	chr10	120458374	+	cg21256342	0.0739125	0.801012	0.7271	0.0721696	0.0767384	rs116099060	0.010889	NA	NA	NA	NA		OpenSea	CACUL1	NM_153810	Body				NA		10:120457917-120458410	Unclassified_Cell_type_specific				C10orf46;C10orf46	ENST00000483833.1;ENST00000481360.1	3'UTR;3'UTR		NA	chr10:120457921-120458559	6	chr10:120457905-120458699	6	NA	NA	NA	FALSE	chr10	118698861	118698863	-	0.540392
18	cg14676451	chr4	159189949	+	cg14676451	0.0535273	0.862843	0.809316	0.0444464	0.0655938	NA	NA	NA	NA	NA	NA		OpenSea							NA											NA	chr4:159189830-159189954	3	chr4:159189721-159190101	6	NA	NA	NA	FALSE	chr4	158268796	158268798	-	0.547925
19	cg07830156	chr1	101174567	-	cg07830156	0.043771	0.820244	0.776473	0.0485179	0.0588796	NA	NA	NA	NA	NA	NA		OpenSea							TRUE											NA		NA		NA	NA	TRUE	NA	FALSE	chr1	100709010	100709012	+	0.580889
20	cg21238234	chr15	83879539	-	cg21238234	0.0669569	0.805552	0.738595	0.0665549	0.0601162	NA	NA	NA	NA	NA	NA	chr15:83875648-83877079	S_Shelf							NA				RP11-382A20.4	ENST00000565495.1	5'UTR	RP11-382A20.4	ENST00000565495.1	5'UTR	chr15:83879360-83879735	3		NA		NA	NA	TRUE	NA	FALSE	chr15	83210786	83210788	+	0.540881
21	cg22398226	chr4	155662217	+	cg22398226	0.0651014	0.799552	0.734451	0.0608896	0.0844072	rs2625266	0.486758	NA	NA	NA	NA	chr4:155663809-155664315	N_Shore						RDMR	NA				LRAT	ENST00000507827.1	5'UTR	LRAT;LRAT;LRAT	ENST00000507827.1;ENST00000502525.1;ENST00000499392.1	5'UTR;5'UTR;5'UTR	chr4:155662185-155662755	3		NA		NA	NA	TRUE	NA	FALSE	chr4	154741064	154741066	-	0.776256
22	cg23413777	chr1	193428099	-	cg23413777	0.0584142	0.830044	0.77163	0.0656018	0.074997	NA	NA	NA	NA	NA	NA		OpenSea					chr1:193427775-193427775		NA										chr1:193427800-193428195	3		NA		NA	NA	NA	NA	FALSE	chr1	193458968	193458970	+	0.564751
23	cg17407893	chr16	16119200	-	cg17407893	0.0654905	0.734702	0.669212	0.0834778	0.0664833	NA	NA	NA	NA	NA	NA		OpenSea	ABCC1	NM_004996	Body		chr16:16119128-16119128		NA		16:16118929-16119821	Unclassified	ABCC1	ENST00000536381.1	5'UTR	ABCC1;ABCC1	ENST00000536381.1;ENST00000574224.1	5'UTR;5'UTR	chr16:16119040-16119875	3		NA		NA	NA	NA	NA	FALSE	chr16	16025342	16025344	+	0.593233
24	cg01755342	chr1	1845396	+	cg01755342	0.036479	0.676184	0.639705	0.037326	0.0365559	NA	NA	NA	NA	NA	NA		OpenSea	CALML6	NM_138705	TSS1500				NA				CALML6;CALML6;CALML6	ENST00000307786.3;ENST00000378604.3;ENST00000482402.1	TSS1500;TSS1500;TSS1500	CALML6;CALML6;CALML6;CALML6	ENST00000307786.3;ENST00000378604.3;ENST00000482402.1;ENST00000462293.1	TSS1500;TSS1500;TSS1500;TSS1500		NA	chr1:1845344-1846451	6		NA	NA	TRUE	NA	FALSE	chr1	1913956	1913958	-	0.313863
25	cg04152478	chr8	125685873	-	cg04152478	0.0454435	0.701226	0.655782	0.0599415	0.0456914	NA	NA	NA	NA	NA	NA		OpenSea	MTSS1;MTSS1;MTSS1	NM_014751;NM_001282974;NM_001282971	Body;Body;Body				NA		8:125685756-125686093	Unclassified_Cell_type_specific	MTSS1	ENST00000354184.4	5'UTR	MTSS1;MTSS1	ENST00000529463.1;ENST00000354184.4	TSS200;5'UTR	chr8:125685645-125685990	3		NA		NA	NA	NA	NA	FALSE	chr8	124673631	124673633	+	0.420318
26	cg04217016	chr1	201305661	-	cg04217016	0.0342139	0.546936	0.512722	0.0499751	0.0456061	NA	NA	NA	NA	NA	NA		OpenSea							NA											NA	chr1:201305590-201306241	4		NA	NA	NA	NA	FALSE	chr1	201336532	201336534	+	0.281984
27	cg12207151	chr3	127511640	+	cg12207151	0.0482426	0.751059	0.702817	0.0589815	0.0449863	NA	NA	NA	NA	NA	NA		OpenSea	MGLL;MGLL;MGLL	NM_001003794;NM_007283;NM_001256585	Body;Body;Body				NA							MGLL;MGLL	ENST00000465597.1;ENST00000479967.1	3'UTR;3'UTR		NA	chr3:127511464-127512157	6		NA	NA	NA	NA	FALSE	chr3	127792796	127792798	-	0.456507
28	cg12283537	chr3	4950670	+	cg12283537	0.0751085	0.813097	0.737988	0.0711759	0.0693114	NA	NA	NA	NA	NA	NA		OpenSea	BHLHE40-AS1;BHLHE40-AS1;BHLHE40-AS1	NR_125916;NR_125915;NR_037903	Body;Body;Body				NA				AC018816.4	ENST00000420832.1	3'UTR	AC018816.4;AC018816.4	ENST00000434530.1;ENST00000441386.2	3'UTR;3'UTR	chr3:4950540-4950750	3		NA		NA	NA	NA	NA	FALSE	chr3	4908984	4908986	-	0.613247
29	cg07623332	chr1	84742560	+	cg07623332	0.0444648	0.738591	0.694126	0.0549804	0.0527459	NA	NA	NA	NA	NA	NA		OpenSea							NA				SNORA2	ENST00000363089.1	TSS1500	SNORA2	ENST00000363089.1	TSS1500		NA		NA		NA	NA	NA	NA	FALSE	chr1	84276876	84276878	-	0.371974
30	cg00738608	chr6	113608887	-	cg00738608	0.0484865	0.796545	0.748059	0.055392	0.0720725	NA	NA	NA	NA	NA	NA		OpenSea							NA										chr6:113608720-113608930	3		NA		NA	NA	NA	NA	FALSE	chr6	113287684	113287686	+	0.573963
31	cg00842328	chr22	30474664	+	cg00842328	0.0588642	0.838782	0.779918	0.0612612	0.0654429	NA	NA	NA	NA	NA	NA	chr22:30476012-30476530	N_Shore	HORMAD2-AS1	NR_110541	Body				NA				HORMAD2;CTA-85E5.10	ENST00000336726.6;ENST00000429350.1	TSS1500;3'UTR	HORMAD2;CTA-85E5.10;CTA-85E5.10;CTA-85E5.10;MTMR3	ENST00000336726.6;ENST00000453743.2;ENST00000432568.1;ENST00000429350.1;ENST00000464734.1	TSS1500;3'UTR;3'UTR;3'UTR;5'UTR		NA	chr22:30474646-30475418	6	chr22:30474149-30475490	6	NA	NA	NA	FALSE	chr22	30078674	30078676	-	0.706534
32	cg01572023	chr6	11807133	+	cg01572023	0.047674	0.62551	0.577836	0.0553616	0.0448637	NA	NA	NA	NA	NA	NA		OpenSea							NA							ADTRP;ADTRP	ENST00000379415.2;ENST00000379415.2	1stExon;5'UTR	chr6:11806760-11807135	3		NA		NA	NA	NA	NA	FALSE	chr6	11806899	11806901	-	0.307231
33	cg02428556	chr5	118873708	-	cg02428556	0.0532145	0.838361	0.785146	0.0534907	0.0610623	NA	NA	NA	NA	NA	NA		OpenSea	HSD17B4;HSD17B4;HSD17B4;HSD17B4;HSD17B4	NM_000414;NM_001199292;NM_001199291;NM_001292027;NM_001292028	Body;Body;Body;Body;Body				NA		5:118873515-118873795	Unclassified_Cell_type_specific	HSD17B4	ENST00000515235.1	5'UTR	HSD17B4;HSD17B4;HSD17B4;HSD17B4;HSD17B4;HSD17B4	ENST00000503310.1;ENST00000515235.1;ENST00000522415.1;ENST00000442060.3;ENST00000509951.1;ENST00000509606.1	5'UTR;5'UTR;5'UTR;3'UTR;5'UTR;5'UTR	chr5:118873480-118873790	3		NA		NA	NA	NA	NA	FALSE	chr5	119538012	119538014	+	0.67107
34	cg03383651	chr19	18954880	+	cg03383651	0.042518	0.580415	0.537896	0.0522222	0.0395347	NA	NA	NA	NA	NA	NA		OpenSea	UPF1;UPF1	NM_001297549;NM_002911	Body;Body				NA		19:18954838-18955030	Unclassified_Cell_type_specific							chr19:18954780-18955115	3		NA		NA	NA	NA	NA	FALSE	chr19	18844070	18844072	-	0.317754
35	cg07302272	chr2	161960904	+	cg07302272	0.075363	0.749043	0.67368	0.0830142	0.0686577	NA	NA	NA	NA	NA	NA		OpenSea							NA		2:161960851-161960968	Unclassified_Cell_type_specific	AC009313.1	ENST00000425470.1	3'UTR	AC009313.1	ENST00000425470.1	3'UTR	chr2:161960585-161961055	3		NA		NA	NA	NA	NA	FALSE	chr2	161104392	161104394	-	0.605131
36	cg11254053	chr1	33497125	+	cg11254053	-0.0745614	0.347548	0.422109	0.0941802	0.0739518	rs3928341	0.236528	NA	NA	NA	NA		OpenSea	AK2;AK2	NM_013411;NM_001625	Body;Body				TRUE				RP1-117O3.2	ENST00000427524.1	5'UTR	AK2;AK2;RP1-117O3.2;AK2;AK2	ENST00000551979.1;ENST00000550338.1;ENST00000427524.1;ENST00000550338.1;ENST00000548559.1	3'UTR;ExonBnd;5'UTR;3'UTR;3'UTR		NA		NA		NA	NA	TRUE	NA	FALSE	chr1	33031523	33031525	-	-0.423696
37	cg11498973	chr3	34365188	+	cg11498973	0.0791234	0.735188	0.656064	0.0770792	0.0874586	NA	NA	NA	NA	NA	NA		OpenSea							NA				AC018359.1;AC018359.1	ENST00000415991.1;ENST00000424786.1	5'UTR;5'UTR	AC018359.1;AC018359.1	ENST00000415991.1;ENST00000424786.1	5'UTR;5'UTR	chr3:34364960-34365410	3		NA		NA	NA	NA	NA	FALSE	chr3	34323695	34323697	-	0.59358
38	cg11796219	chr3	194854342	+	cg11796219	0.0519321	0.840778	0.788846	0.0633822	0.0636535	NA	NA	NA	NA	NA	NA		OpenSea	C3orf21	NM_152531	Body				TRUE		3:194854259-194854551	Unclassified				XXYLT1;XXYLT1;XXYLT1	ENST00000473200.1;ENST00000418940.1;ENST00000491138.1	3'UTR;3'UTR;3'UTR	chr3:194854240-194854530	3		NA		NA	NA	TRUE	NA	FALSE	chr3	195133612	195133614	-	0.610742
39	cg12058774	chr16	55702285	+	cg12058774	0.0353164	0.63914	0.603824	0.039374	0.0340549	NA	NA	NA	NA	NA	NA		OpenSea	SLC6A2;SLC6A2;SLC6A2	NM_001172501;NM_001043;NM_001172504	Body;Body;Body				NA				SLC6A2	ENST00000537705.1	5'UTR	SLC6A2	ENST00000537705.1	5'UTR	chr16:55702245-55702615	3		NA		NA	NA	NA	NA	FALSE	chr16	55668372	55668374	-	0.329579
40	cg12487655	chr10	90552437	-	cg12487655	-0.0486961	0.368612	0.417308	0.0678561	0.0535972	NA	NA	NA	NA	NA	NA		OpenSea							TRUE		10:90551776-90552612	Unclassified_Cell_type_specific								NA	chr10:90552269-90552899	6	chr10:90551416-90552864	6	NA	TRUE	NA	FALSE	chr10	88792679	88792681	+	-0.469612
41	cg14004951	chr20	39786261	+	cg14004951	0.0350545	0.55407	0.519016	0.0500352	0.0429121	NA	NA	NA	NA	NA	NA		OpenSea	PLCG1;PLCG1	NM_002660;NM_182811	Body;Body		chr20:39785946-39785946		NA							PLCG1;PLCG1	ENST00000490253.1;ENST00000483646.1	5'UTR;5'UTR	chr20:39786140-39786355	3		NA		NA	NA	NA	NA	FALSE	chr20	41157620	41157622	-	0.26924
42	cg19787448	chr17	69295698	-	cg19787448	0.0468465	0.624917	0.578071	0.0511299	0.0495941	rs112227031	0.015138	NA	NA	NA	NA		OpenSea							TRUE				U7	ENST00000459033.1	TSS1500	U7	ENST00000459033.1	TSS1500		NA		NA		NA	NA	TRUE	NA	FALSE	chr17	71299556	71299558	+	0.344799
43	cg21713741	chr1	160012865	+	cg21713741	-0.0759029	0.409959	0.485862	0.0995556	0.0813798	NA	NA	NA	NA	NA	NA		OpenSea	KCNJ10	NM_002241	5'UTR				NA				RP11-226L15.4;KCNJ10	ENST00000509700.1;ENST00000368089.3	TSS1500;5'UTR	RP11-226L15.4;KCNJ10	ENST00000509700.1;ENST00000368089.3	TSS1500;5'UTR	chr1:160012740-160013050	3		NA		NA	NA	NA	NA	FALSE	chr1	160043074	160043076	-	-0.457526
44	cg23149098	chr7	133169151	+	cg23149098	0.0833314	0.729376	0.646045	0.0821151	0.0786742	NA	NA	NA	NA	NA	NA		OpenSea	EXOC4	NM_021807	Body				NA		7:133168925-133169277	Unclassified_Cell_type_specific				EXOC4;EXOC4	ENST00000486013.1;ENST00000486409.1	5'UTR;5'UTR	chr7:133168920-133169215	3		NA		NA	NA	NA	NA	FALSE	chr7	133484396	133484398	-	0.550714
45	cg25826490	chr2	197041999	+	cg25826490	0.0816933	0.786085	0.704392	0.0751937	0.0728825	NA	NA	NA	NA	NA	NA		OpenSea							NA				STK17B	ENST00000409228.1	TSS1500	STK17B;STK17B	ENST00000420683.1;ENST00000409228.1	TSS1500;TSS1500	chr2:197041880-197042130	3		NA		NA	NA	NA	NA	FALSE	chr2	196177274	196177276	-	0.562836
46	cg22317887	chr17	36058381	-	cg22317887	0.0389028	0.656595	0.617692	0.0509982	0.0448008	NA	NA	NA	NA	NA	NA		OpenSea	HNF1B;HNF1B;HNF1B	NM_001304286;NM_001165923;NM_000458	Body;Body;Body		chr17:36058346-36058346		NA				HNF1B	ENST00000544593.1	3'UTR	HNF1B	ENST00000544593.1	3'UTR	chr17:36058145-36058615	3		NA		NA	NA	NA	NA	FALSE	chr17	37698374	37698376	+	0.290874
47	cg22335872	chr20	896876	-	cg22335872	0.0375286	0.625082	0.587554	0.0441126	0.0466643	rs117894772	0.031431	NA	NA	NA	NA		OpenSea	ANGPT4;ANGPT4	NM_015985;NM_015985	5'UTR;1stExon				TRUE				ANGPT4;ANGPT4;ANGPT4;ANGPT4	ENST00000381922.3;ENST00000546022.1;ENST00000381922.3;ENST00000546022.1	1stExon;1stExon;5'UTR;5'UTR	ANGPT4;ANGPT4;ANGPT4;ANGPT4	ENST00000381922.3;ENST00000546022.1;ENST00000381922.3;ENST00000546022.1	1stExon;1stExon;5'UTR;5'UTR	chr20:896685-897870	3		NA		NA	NA	TRUE	NA	FALSE	chr20	916232	916234	+	0.293774
48	cg01235172	chr7	157451618	+	cg01235172	0.0527078	0.740254	0.687546	0.050401	0.0433745	NA	NA	NA	NA	NA	NA	chr7:157453774-157454208	N_Shelf	PTPRN2;PTPRN2;PTPRN2	NM_002847;NM_130842;NM_130843	Body;Body;Body				NA	7:157144294-157144798	7:157451462-157451714	Unclassified_Cell_type_specific							chr7:157451565-157451835	3		NA		NA	NA	TRUE	NA	FALSE	chr7	157658925	157658927	-	0.434144
49	cg02656594	chr16	27412496	-	cg02656594	-0.0595726	0.332547	0.39212	0.0757122	0.0585727	NA	NA	NA	NA	NA	NA		OpenSea	IL21R	NM_181078	TSS1500				NA				IL21R;IL21R	ENST00000337929.3;ENST00000564089.1	TSS1500;TSS1500	IL21R;IL21R	ENST00000337929.3;ENST00000564089.1	TSS1500;TSS1500	chr16:27411920-27412595	3		NA		NA	TRUE	TRUE	NA	FALSE	chr16	27401174	27401176	+	-0.398412
50	cg12404344	chr14	100117143	+	cg12404344	0.0362062	0.667286	0.63108	0.0464402	0.0481255	rs4290419	0.360878	NA	NA	NA	NA	chr14:100118877-100119188	N_Shore	HHIPL1;HHIPL1	NM_032425;NM_001127258	Body;Body				NA											NA	chr14:100116145-100117257	6		NA	NA	NA	NA	FALSE	chr14	99650805	99650807	-	0.311609
51	cg23580115	chr12	68511699	+	cg23580115	0.0608189	0.807871	0.747052	0.0616115	0.0657779	NA	NA	NA	NA	NA	NA		OpenSea							NA							GS1-410F4.2	ENST00000536914.1	5'UTR	chr12:68511465-68511815	3		NA		NA	NA	NA	NA	FALSE	chr12	68117918	68117920	-	0.66067
52	cg23627550	chr2	227354641	+	cg23627550	0.0514842	0.842199	0.790715	0.0532949	0.0660831	rs76484483	0.077401	NA	NA	NA	NA		OpenSea							NA										chr2:227354585-227354810	3		NA		NA	NA	NA	NA	FALSE	chr2	226489924	226489926	-	0.479467
53	cg20092588	chr19	31293121	+	cg20092588	0.0371863	0.673942	0.636756	0.050731	0.0451741	NA	NA	NA	NA	NA	NA		OpenSea							NA										chr19:31292945-31293215	3		NA		NA	NA	NA	NA	FALSE	chr19	30802213	30802215	-	0.29647
54	cg19450233	chr10	125951041	+	cg19450233	0.0440427	0.746831	0.702789	0.0517861	0.0480884	NA	NA	NA	NA	NA	NA		OpenSea							NA										chr10:125950860-125951195	3		NA		NA	NA	NA	NA	FALSE	chr10	124262471	124262473	-	0.365452
55	cg01229865	chr13	113528751	-	cg01229865	-0.0652806	0.309826	0.375107	0.0823661	0.0602662	rs114736018	0.016115	NA	NA	NA	NA		OpenSea	ATP11A;ATP11A	NM_015205;NM_032189	Body;Body				NA	13:112576078-112576753	13:113528716-113529216	Unclassified				ATP11A;ATP11A;ATP11A;ATP11A	ENST00000495930.1;ENST00000493489.1;ENST00000415301.1;ENST00000471555.1	5'UTR;5'UTR;TSS1500;3'UTR	chr13:113528625-113529095	3		NA		NA	NA	TRUE	NA	FALSE	chr13	112874436	112874438	+	-0.714537
56	cg14566111	chr12	40949109	-	cg14566111	0.0309118	0.843206	0.812294	0.0293584	0.0567318	NA	NA	NA	NA	NA	NA		OpenSea	MUC19	NM_173600	Body				NA				U6;MUC19	ENST00000384761.1;ENST00000454784.2	TSS1500;5'UTR	U6;MUC19;MUC19	ENST00000384761.1;ENST00000460785.1;ENST00000454784.2	TSS1500;5'UTR;5'UTR		NA		NA		NA	NA	NA	NA	FALSE	chr12	40555306	40555308	+	0.39219
57	cg23165348	chr11	36172658	-	cg23165348	0.0521339	0.65382	0.601686	0.0593737	0.0433866	NA	NA	NA	NA	NA	NA		OpenSea	LDLRAD3;LDLRAD3;LDLRAD3	NM_001304264;NM_001304263;NM_174902	5'UTR;Body;Body				NA							LDLRAD3;LDLRAD3	ENST00000532490.1;ENST00000534091.1	5'UTR;5'UTR	chr11:36172485-36172895	3		NA		NA	NA	NA	NA	FALSE	chr11	36151107	36151109	+	0.342795
58	cg15549637	chr7	105489998	-	cg15549637	0.048854	0.61799	0.569136	0.0634043	0.0511142	rs818454	0.060246	NA	NA	NA	NA		OpenSea	ATXN7L1;ATXN7L1	NM_152749;NM_020725	Body;Body				TRUE		7:105489824-105490462	Promoter_Associated				ATXN7L1	ENST00000481880.1	3'UTR	chr7:105489885-105490310	3		NA		NA	NA	TRUE	NA	FALSE	chr7	105849551	105849553	+	0.339418
59	cg02145324	chr11	108067792	+	cg02145324	0.0311178	0.881178	0.85006	0.0365577	0.04781	NA	NA	NA	NA	NA	NA		OpenSea	NPAT	NM_002519	Body				NA				NPAT	ENST00000533535.1	3'UTR	NPAT;NPAT;NPAT	ENST00000533535.1;ENST00000525615.1;ENST00000531384.1	3'UTR;3'UTR;3'UTR	chr11:108067685-108067910	3		NA		NA	NA	NA	NA	FALSE	chr11	108197064	108197066	-	0.522533
60	cg16744212	chr14	49872206	+	cg16744212	0.042725	0.855978	0.813253	0.0466422	0.0614601	NA	NA	NA	NA	NA	NA		OpenSea							NA										chr14:49872045-49872395	3		NA		NA	NA	NA	NA	FALSE	chr14	49405487	49405489	-	0.457101
61	cg19139322	chr2	217669382	-	cg19139322	0.0482222	0.825371	0.777149	0.06076	0.0589855	NA	NA	NA	NA	NA	NA		OpenSea							NA				AC007563.3;AC007563.5	ENST00000434973.1;ENST00000447289.1	5'UTR;5'UTR	AC007563.3;AC007563.5	ENST00000434973.1;ENST00000447289.1	5'UTR;5'UTR	chr2:217669325-217669695	3		NA		NA	NA	NA	NA	FALSE	chr2	216804658	216804660	+	0.595618
62	cg21346966	chr2	238341793	-	cg21346966	0.0337045	0.548216	0.514512	0.0468568	0.03532	NA	NA	NA	NA	NA	NA		OpenSea							TRUE		2:238340804-238341937	Promoter_Associated	AC112721.2	ENST00000409910.1	3'UTR	AC112721.2	ENST00000409910.1	3'UTR	chr2:238341165-238341935	3		NA		NA	NA	TRUE	NA	FALSE	chr2	237433149	237433151	+	0.256576
63	cg24662823	chr11	128350635	+	cg24662823	0.0500417	0.79213	0.742088	0.0687605	0.049908	NA	NA	NA	NA	NA	NA		OpenSea	ETS1;ETS1;ETS1	NM_001143820;NM_001162422;NM_005238	Body;Body;Body				TRUE											NA		NA		NA	NA	TRUE	NA	FALSE	chr11	128480739	128480741	-	0.611598
64	cg25571136	chr6	127612751	-	cg25571136	0.0447981	0.844324	0.799526	0.0510124	0.0748758	NA	NA	NA	NA	NA	NA		OpenSea	ECHDC1;ECHDC1;ECHDC1;ECHDC1;ECHDC1	NM_001105545;NM_018479;NM_001105544;NM_001002030;NM_001139510	3'UTR;3'UTR;Body;Body;Body				TRUE		6:127612652-127612983	Unclassified_Cell_type_specific	ECHDC1;ECHDC1;ECHDC1;ECHDC1;ECHDC1;RP11-73O6.4	ENST00000368290.4;ENST00000528402.1;ENST00000368291.2;ENST00000368289.2;ENST00000488087.1;ENST00000563385.1	3'UTR;3'UTR;3'UTR;3'UTR;3'UTR;5'UTR	ECHDC1;ECHDC1;ECHDC1;ECHDC1;ECHDC1;ECHDC1;ECHDC1;ECHDC1;ECHDC1;ECHDC1;RP11-73O6.4	ENST00000368290.4;ENST00000368295.4;ENST00000528402.1;ENST00000479525.2;ENST00000368291.2;ENST00000475319.1;ENST00000368289.2;ENST00000417628.2;ENST00000368292.6;ENST00000488087.1;ENST00000563385.1	3'UTR;3'UTR;3'UTR;3'UTR;3'UTR;3'UTR;3'UTR;3'UTR;3'UTR;3'UTR;5'UTR	chr6:127612680-127612955	3		NA		NA	NA	NA	NA	FALSE	chr6	127291605	127291607	+	0.546938
65	cg04502126	chr4	38457132	+	cg04502126	0.0584362	0.780535	0.722099	0.0663812	0.060633	NA	NA	NA	NA	NA	NA		OpenSea	LINC01258	NR_110951	Body				NA				RP11-83C7.2	ENST00000512517.1	3'UTR	RP11-83C7.2	ENST00000512517.1	3'UTR	chr4:38457060-38457695	3		NA		NA	NA	NA	NA	FALSE	chr4	38455510	38455512	-	0.539526
66	cg06185201	chr3	58188878	+	cg06185201	0.0473613	0.779563	0.732201	0.0661301	0.0528393	rs17058961	0.012121	NA	NA	NA	NA		OpenSea	DNASE1L3;DNASE1L3	NM_001256560;NM_004944	Body;Body				NA										chr3:58188680-58188995	3		NA		NA	NA	NA	NA	FALSE	chr3	58203150	58203152	-	0.584885
67	cg07212384	chr7	99761053	-	cg07212384	0.0639593	0.679099	0.61514	0.0739978	0.0641538	NA	NA	NA	NA	NA	NA		OpenSea	GAL3ST4	NM_024637	Body				NA		7:99760882-99761170	Unclassified				GAL3ST4;GAL3ST4	ENST00000495882.1;ENST00000498000.1	3'UTR;3'UTR		NA	chr7:99760625-99761150	6	chr7:99760516-99761153	6	NA	TRUE	NA	FALSE	chr7	100163429	100163431	+	0.412911
68	cg10314082	chr20	39291107	+	cg10314082	0.0604947	0.820823	0.760329	0.0645789	0.0542537	NA	NA	NA	NA	NA	NA		OpenSea							NA										chr20:39291045-39291555	3		NA		NA	NA	NA	NA	FALSE	chr20	40662466	40662468	-	0.524668
69	cg13825098	chr11	15934588	-	cg13825098	0.03714	0.678935	0.641795	0.0510612	0.0474772	NA	NA	NA	NA	NA	NA		OpenSea							NA				RP11-222N13.1;RP11-222N13.1	ENST00000528194.1;ENST00000530418.1	5'UTR;5'UTR	RP11-222N13.1;RP11-222N13.1	ENST00000528194.1;ENST00000530418.1	5'UTR;5'UTR	chr11:15934345-15934735	3		NA		NA	NA	NA	NA	FALSE	chr11	15913041	15913043	+	0.284653
70	cg15191197	chr5	115330940	+	cg15191197	0.0257635	0.856501	0.830737	0.0226933	0.0660888	rs59386286	0.042661	NA	NA	NA	NA		OpenSea	LVRN	NM_173800	Body				NA				LVRN	ENST00000395528.2	5'UTR	LVRN;LVRN;LVRN	ENST00000514509.1;ENST00000512314.1;ENST00000395528.2	TSS200;TSS200;5'UTR		NA		NA		NA	NA	TRUE	NA	FALSE	chr5	115995242	115995244	-	0.354954
71	cg17610535	chr1	209897614	+	cg17610535	0.0573696	0.584422	0.527052	0.0700211	0.0550206	NA	NA	NA	NA	NA	NA		OpenSea	HSD11B1;HSD11B1;HSD11B1	NM_001206741;NM_181755;NM_005525	Body;Body;Body				NA				RP1-28O10.1	ENST00000441672.1	TSS200	RP1-28O10.1	ENST00000441672.1	TSS200	chr1:209897480-209897955	3		NA		NA	NA	NA	NA	FALSE	chr1	209724268	209724270	-	0.378035
72	cg18864691	chr1	23933764	+	cg18864691	0.0672492	0.705879	0.63863	0.076775	0.0652068	NA	NA	NA	NA	NA	NA		OpenSea							NA				MDS2	ENST00000477916.1	5'UTR	MDS2	ENST00000477916.1	5'UTR	chr1:23933645-23933935	3		NA		NA	NA	NA	NA	FALSE	chr1	23607273	23607275	-	0.503516
73	cg19180769	chr8	81260592	-	cg19180769	0.0386326	0.853907	0.815275	0.0459096	0.0435586	rs76354557	0.046562	NA	NA	NA	NA		OpenSea							NA										chr8:81260465-81260675	3		NA		NA	NA	NA	NA	FALSE	chr8	80348356	80348358	+	0.494774
74	cg19659935	chr13	100768361	-	cg19659935	0.0315008	0.830251	0.798751	0.0500296	0.0633978	NA	NA	NA	NA	NA	NA		OpenSea	PCCA;PCCA;PCCA	NM_001127692;NM_001178004;NM_000282	Body;Body;Body				NA				PCCA	ENST00000376277.2	5'UTR	PCCA	ENST00000376277.2	5'UTR	chr13:100768200-100768395	3		NA		NA	NA	NA	NA	FALSE	chr13	100116106	100116108	+	0.539074
75	cg24413088	chr12	12956269	+	cg24413088	0.0436847	0.731364	0.687679	0.0667388	0.0495265	NA	NA	NA	NA	NA	NA		OpenSea					chr12:12956264-12956264		NA		12:12956116-12956537	Unclassified_Cell_type_specific	RP11-59H1.3	ENST00000534843.1	3'UTR	RP11-59H1.3;RP11-59H1.3	ENST00000540583.1;ENST00000534843.1	3'UTR;3'UTR	chr12:12956140-12956555	3		NA		NA	NA	NA	NA	FALSE	chr12	12803334	12803336	-	0.429868
76	cg25599673	chr3	186738370	-	cg25599673	0.0296536	0.853904	0.82425	0.0342399	0.0487912	NA	NA	NA	NA	NA	NA		OpenSea	ST6GAL1;ST6GAL1;ST6GAL1	NM_173216;NM_003032;NM_173217	5'UTR;TSS1500;5'UTR				NA		3:186738206-186738508	Unclassified_Cell_type_specific	ST6GAL1;ST6GAL1;ST6GAL1	ENST00000448044.1;ENST00000169298.3;ENST00000457772.2	TSS1500;5'UTR;5'UTR	ST6GAL1;ST6GAL1;ST6GAL1;ST6GAL1;ST6GAL1;ST6GAL1;ST6GAL1;ST6GAL1;ST6GAL1;ST6GAL1;ST6GAL1	ENST00000440338.1;ENST00000448044.1;ENST00000169298.3;ENST00000457772.2;ENST00000455441.1;ENST00000427315.1;ENST00000458216.1;ENST00000430309.1;ENST00000417392.1;ENST00000438590.1;ENST00000448408.1	TSS1500;TSS1500;5'UTR;5'UTR;5'UTR;5'UTR;5'UTR;5'UTR;5'UTR;5'UTR;5'UTR	chr3:186738220-186738635	3		NA		NA	NA	TRUE	NA	FALSE	chr3	187020581	187020583	+	0.506361
77	cg21898884	chr6	22568278	+	cg21898884	0.0510094	0.823495	0.772486	0.0557584	0.0692621	rs1361697	0.001428	NA	NA	NA	NA	chr6:22569584-22570705	N_Shore	HDGFL1	NM_138574	TSS1500				NA				HDGFL1	ENST00000230012.3	TSS1500	HDGFL1	ENST00000230012.3	TSS1500		NA		NA		NA	NA	TRUE	NA	FALSE	chr6	22568048	22568050	-	0.509599
78	cg03719532	chr19	55848210	-	cg03719532	0.0325249	0.873284	0.840759	0.0309409	0.0412217	NA	NA	NA	NA	NA	NA	chr19:55850495-55851493	N_Shelf							NA											NA		NA		NA	NA	TRUE	NA	FALSE	chr19	55336841	55336843	+	0.476028
79	cg24642483	chr1	159261560	-	cg24642483	-0.0461775	0.475209	0.521387	0.0690729	0.051144	NA	NA	NA	NA	NA	NA		OpenSea	FCER1A	NM_002001	5'UTR				NA				FCER1A	ENST00000368115.1	5'UTR	FCER1A	ENST00000368115.1	5'UTR		NA		NA		NA	NA	TRUE	NA	FALSE	chr1	159291769	159291771	+	-0.499432
80	cg09279927	chr5	32964712	-	cg09279927	0.0360551	0.863473	0.827418	0.0406031	0.0456883	rs75324549	0.010339	NA	NA	NA	NA		OpenSea							NA							CTD-2066L21.3	ENST00000512323.1	3'UTR		NA	chr5:32964470-32964799	4		NA	NA	NA	NA	FALSE	chr5	32964605	32964607	+	0.451029
81	cg17755026	chr3	189343051	+	cg17755026	0.0365896	0.858261	0.821671	0.036987	0.0752731	NA	NA	NA	NA	NA	NA		OpenSea							NA										chr3:189342920-189343110	3		NA		NA	NA	NA	NA	FALSE	chr3	189625261	189625263	-	0.435191
82	cg01420103	chr5	94237541	-	cg01420103	0.0397037	0.870352	0.830648	0.0437971	0.060434	NA	NA	NA	NA	NA	NA		OpenSea	MCTP1;MCTP1;MCTP1	NM_001002796;NM_001297777;NM_024717	Body;Body;Body				NA										chr5:94237100-94237595	3		NA		NA	NA	NA	NA	FALSE	chr5	94901835	94901837	+	0.481114
83	cg16390109	chr12	120453356	+	cg16390109	0.0579302	0.794008	0.736078	0.0652242	0.0667928	rs78577696	0.053211	NA	NA	NA	NA		OpenSea	CCDC64	NM_207311	Body		chr12:120453080-120453080		NA							CCDC64	ENST00000546420.1	3'UTR	chr12:120453140-120453510	3		NA		NA	NA	NA	NA	FALSE	chr12	120015551	120015553	-	0.655297
84	cg07418892	chr6	52150456	-	cg07418892	0.0428762	0.845213	0.802337	0.0478493	0.0590082	NA	NA	NA	NA	NA	NA	chr6:52149149-52149725	S_Shore	MCM3	NM_002388	TSS1500				NA		6:52148704-52150483	Promoter_Associated	MCM3;MCM3	ENST00000419835.2;ENST00000229854.5	TSS1500;TSS1500	MCM3;MCM3;MCM3	ENST00000419835.2;ENST00000462365.1;ENST00000229854.5	TSS1500;TSS1500;TSS1500		NA	chr6:52148918-52150502	6	chr6:52146322-52150977	6	NA	TRUE	NA	FALSE	chr6	52285657	52285659	+	0.50718
85	cg00691123	chr3	11632974	+	cg00691123	-0.0637814	0.397204	0.460986	0.0832945	0.0655818	rs9863569	0.337484	NA	NA	NA	NA		OpenSea	VGLL4;VGLL4	NM_014667;NM_001128219	Body;Body		chr3:11632872-11632872		TRUE							VGLL4;VGLL4	ENST00000426568.1;ENST00000417466.1	3'UTR;3'UTR	chr3:11632860-11633215	3		NA		NA	NA	TRUE	NA	FALSE	chr3	11591499	11591501	-	-0.396061
86	cg00781627	chr8	138864479	-	cg00781627	0.0364125	0.637778	0.601365	0.0451579	0.0387133	NA	NA	NA	NA	NA	NA		OpenSea							NA				RP11-238K6.2;RP11-238K6.1	ENST00000519652.1;ENST00000518973.1	TSS200;3'UTR	RP11-238K6.2;RP11-238K6.1	ENST00000519652.1;ENST00000518973.1	TSS200;3'UTR		NA		NA		NA	NA	NA	NA	FALSE	chr8	137852235	137852237	+	0.308915
87	cg04630800	chr15	52850728	+	cg04630800	0.0432548	0.816948	0.773693	0.0410405	0.0793441	NA	NA	NA	NA	NA	NA		OpenSea	ARPP19;ARPP19;ARPP19;ARPP19	NM_001306196;NM_006628;NM_001306191;NM_001306195	Body;Body;Body;Body				TRUE				ARPP19;ARPP19;ARPP19;ARPP19;ARPP19	ENST00000565288.1;ENST00000568196.1;ENST00000561650.1;ENST00000563566.1;ENST00000563277.1	TSS1500;TSS1500;5'UTR;5'UTR;5'UTR	ARPP19;ARPP19;ARPP19;ARPP19;ARPP19	ENST00000565288.1;ENST00000568196.1;ENST00000561650.1;ENST00000563566.1;ENST00000563277.1	TSS1500;TSS1500;5'UTR;5'UTR;5'UTR	chr15:52850420-52850890	3		NA		NA	NA	NA	NA	FALSE	chr15	52558530	52558532	-	0.451243
88	cg07053784	chr3	178735033	-	cg07053784	0.0795401	0.776121	0.696581	0.0858271	0.0776367	NA	NA	NA	NA	NA	NA		OpenSea	ZMAT3;ZMAT3	NM_152240;NM_022470	3'UTR;3'UTR				NA				ZMAT3	ENST00000311417.2	3'UTR	ZMAT3	ENST00000311417.2	3'UTR	chr3:178734860-178735090	3		NA		NA	NA	NA	NA	FALSE	chr3	179017244	179017246	+	0.717605
89	cg07972624	chr7	41525	+	cg07972624	0.0618846	0.803478	0.741593	0.0686773	0.0618716	NA	NA	NA	NA	NA	NA		OpenSea							NA										chr7:41505-41795	3		NA		NA	NA	NA	NA	FALSE	chr7	41524	41526	-	0.502766
90	cg11375831	chr3	167193257	-	cg11375831	0.0417333	0.878807	0.837073	0.0377665	0.0455137	NA	NA	NA	NA	NA	NA		OpenSea	SERPINI2	NM_006217	TSS1500				NA				SERPINI2;SERPINI2	ENST00000476257.1;ENST00000264677.4	5'UTR;TSS1500	SERPINI2;SERPINI2;SERPINI2	ENST00000476257.1;ENST00000466903.1;ENST00000264677.4	5'UTR;TSS1500;TSS1500		NA		NA		NA	NA	TRUE	NA	FALSE	chr3	167475468	167475470	+	0.492701
91	cg15775556	chr2	242669474	+	cg15775556	0.0515191	0.693537	0.642017	0.0630175	0.0470719	NA	NA	NA	NA	NA	NA		OpenSea							NA										chr2:242669340-242669635	3		NA		NA	NA	NA	NA	FALSE	chr2	241730058	241730060	-	0.369462
92	cg17677490	chr10	118608138	+	cg17677490	-0.0356541	0.0692059	0.10486	0.0336824	0.0453206	NA	NA	NA	NA	NA	NA	chr10:118608599-118609377	N_Shore						CDMR	NA				ENO4;RP11-539I5.2;RP11-539I5.1;RP11-539I5.1	ENST00000341276.5;ENST00000512864.1;ENST00000453491.1;ENST00000434227.1	TSS1500;TSS1500;3'UTR;3'UTR	ENO4;RP11-539I5.2;RP11-539I5.1;RP11-539I5.1	ENST00000341276.5;ENST00000512864.1;ENST00000453491.1;ENST00000434227.1	TSS1500;TSS1500;3'UTR;3'UTR	chr10:118607840-118608675	3		NA		NA	NA	TRUE	NA	FALSE	chr10	116848626	116848628	-	-0.75233
93	cg21012139	chr1	6553510	+	cg21012139	0.0400276	0.676092	0.636065	0.0620217	0.0487209	NA	NA	NA	NA	NA	NA	chr1:6550083-6551115	S_Shelf	PLEKHG5;PLEKHG5	NM_198681;NM_001042663	Body;Body				NA		1:6553353-6553617	Unclassified_Cell_type_specific	PLEKHG5;PLEKHG5	ENST00000544978.1;ENST00000377737.2	5'UTR;5'UTR	PLEKHG5;PLEKHG5	ENST00000544978.1;ENST00000377737.2	5'UTR;5'UTR	chr1:6553305-6553590	3		NA		NA	NA	TRUE	NA	FALSE	chr1	6493449	6493451	-	0.321
94	cg01020308	chr8	102679791	-	cg01020308	0.0595686	0.81844	0.758871	0.058025	0.0582342	NA	NA	NA	NA	NA	NA		OpenSea	GRHL2	NM_024915	3'UTR				NA				GRHL2	ENST00000251808.3	3'UTR	GRHL2	ENST00000251808.3	3'UTR	chr8:102679585-102679955	3		NA		NA	NA	NA	NA	FALSE	chr8	101667562	101667564	+	0.604555
95	cg07416733	chr11	66834385	+	cg07416733	0.0413715	0.618034	0.576662	0.0489009	0.0437945	NA	NA	NA	NA	NA	NA		OpenSea	RHOD	NM_014578	Body				NA											NA	chr11:66833125-66835099	6		NA	NA	TRUE	TRUE	FALSE	chr11	67066913	67066915	-	0.288637
96	cg27619385	chr1	32729615	-	cg27619385	0.0501437	0.829183	0.77904	0.0605817	0.0599101	NA	NA	NA	NA	NA	NA		OpenSea	LCK	NM_005356	5'UTR		chr1:32729476-32729476		NA		1:32729536-32729728	Unclassified_Cell_type_specific	LCK;LCK	ENST00000336890.5;ENST00000398345.2	5'UTR;5'UTR	LCK;LCK;LCK;LCK;LCK;LCK;LCK	ENST00000336890.5;ENST00000482949.1;ENST00000398345.2;ENST00000495610.2;ENST00000355928.3;ENST00000476457.1;ENST00000469765.1	5'UTR;5'UTR;5'UTR;5'UTR;5'UTR;5'UTR;5'UTR	chr1:32729420-32729795	3		NA		NA	NA	NA	NA	FALSE	chr1	32264013	32264015	+	0.577091
97	cg04373607	chr11	85151996	+	cg04373607	0.0382065	0.835062	0.796856	0.025911	0.0656997	NA	NA	NA	NA	NA	NA		OpenSea	DLG2	NM_001142699	Body				NA											NA		NA		NA	NA	NA	NA	FALSE	chr11	85440951	85440953	-	0.375685
98	cg00084864	chr11	66871616	-	cg00084864	0.0364971	0.630566	0.594069	0.0543069	0.0469866	NA	NA	NA	NA	NA	NA		OpenSea							NA		11:66871276-66871645	Unclassified_Cell_type_specific							chr11:66871320-66871690	3		NA		NA	NA	NA	NA	FALSE	chr11	67104144	67104146	+	0.2993
99	cg12694124	chr13	45013657	+	cg12694124	-0.0218548	0.106912	0.128767	0.0285953	0.0333531	NA	NA	NA	NA	NA	NA	chr13:45011151-45011395	S_Shelf	TSC22D1	NM_183422	Body				NA				FILIP1LP1	ENST00000426579.1	5'UTR	TSC22D1;FILIP1LP1	ENST00000472477.1;ENST00000426579.1	5'UTR;5'UTR		NA		NA		NA	NA	TRUE	NA	FALSE	chr13	44439520	44439522	-	-0.580387
100	cg20641673	chr19	16493683	-	cg20641673	0.0781441	0.735807	0.657663	0.0868	0.0758571	NA	NA	NA	NA	NA	NA		OpenSea	EPS15L1;EPS15L1;EPS15L1;EPS15L1;EPS15L1	NR_047665;NM_001258374;NR_047666;NM_021235;NM_001258375	Body;Body;Body;Body;Body		chr19:16493561-16493561		TRUE		19:16493373-16494721	Promoter_Associated							chr19:16493500-16494035	3		NA		NA	NA	NA	NA	FALSE	chr19	16382871	16382873	+	0.553148
101	cg05118587	chr1	157062170	+	cg05118587	0.0371314	0.630984	0.593852	0.0442738	0.0440971	rs12759732	0.071591	NA	NA	NA	NA		OpenSea	ETV3L	NM_001004341	3'UTR				NA				ETV3L	ENST00000454449.2	3'UTR	ETV3L	ENST00000454449.2	3'UTR		NA		NA		NA	NA	TRUE	NA	FALSE	chr1	157092377	157092379	-	0.312492
102	cg18705895	chr9	126067299	-	cg18705895	0.0356716	0.539203	0.503531	0.0457776	0.0437112	NA	NA	NA	NA	NA	NA		OpenSea							NA		9:126067185-126067577	Unclassified_Cell_type_specific							chr9:126067065-126067615	3		NA		NA	NA	NA	NA	FALSE	chr9	123305019	123305021	+	0.322482
103	cg00013349	chr1	77049380	-	cg00013349	0.0366302	0.860365	0.823735	0.0367839	0.0659751	NA	NA	NA	NA	NA	NA		OpenSea	ST6GALNAC3	NM_152996	Body				TRUE											NA		NA		NA	NA	TRUE	NA	FALSE	chr1	76583694	76583696	+	0.466093
104	cg00251678	chr1	3305629	-	cg00251678	0.0328349	0.638475	0.60564	0.0422556	0.0392972	NA	NA	NA	NA	NA	NA	chr1:3307069-3307285	N_Shore	PRDM16;PRDM16	NM_022114;NM_199454	Body;Body				NA											NA	chr1:3303899-3307311	6		NA	NA	TRUE	NA	FALSE	chr1	3389064	3389066	+	0.232663
105	cg27335585	chr5	95616198	+	cg27335585	0.0401002	0.859325	0.819225	0.0438009	0.0603323	NA	NA	NA	NA	NA	NA		OpenSea	LOC101929710	NR_130776	Body				NA							CTD-2337A12.1;CTD-2337A12.1	ENST00000502645.1;ENST00000511775.1	5'UTR;5'UTR		NA	chr5:95615493-95616391	6	chr5:95615446-95616356	6	NA	NA	NA	FALSE	chr5	96280493	96280495	-	0.50751
106	cg14255337	chr12	121972602	-	cg14255337	0.0675056	0.693147	0.625641	0.0785198	0.0543122	NA	NA	NA	NA	NA	NA	chr12:121975028-121976140	N_Shelf	KDM2B;KDM2B	NM_032590;NM_001005366	Body;Body			CDMR	NA		12:121972356-121973022	Unclassified	KDM2B	ENST00000543852.1	5'UTR	KDM2B;KDM2B;KDM2B;KDM2B;KDM2B;KDM2B;KDM2B;KDM2B	ENST00000538379.1;ENST00000541511.1;ENST00000543852.1;ENST00000545022.1;ENST00000538046.1;ENST00000541318.1;ENST00000538503.1;ENST00000543025.1	5'UTR;5'UTR;5'UTR;TSS200;3'UTR;5'UTR;3'UTR;3'UTR	chr12:121972560-121972795	3		NA		NA	NA	TRUE	NA	FALSE	chr12	121534696	121534698	+	0.440902
107	cg05358504	chr9	137682814	-	cg05358504	0.0433887	0.642766	0.599378	0.0518795	0.0481797	NA	NA	NA	NA	NA	NA		OpenSea	COL5A1;COL5A1	NM_001278074;NM_000093	Body;Body				NA											NA	chr9:137682696-137683543	4		NA	NA	NA	NA	FALSE	chr9	134790967	134790969	+	0.288795
108	cg13378625	chr19	40049140	-	cg13378625	0.0633849	0.742391	0.679006	0.07346	0.0665259	NA	NA	NA	NA	NA	NA		OpenSea							NA		19:40048955-40049263	Unclassified_Cell_type_specific							chr19:40049025-40049215	3		NA		NA	NA	NA	NA	FALSE	chr19	39558499	39558501	+	0.560042
109	cg23455302	chr16	20253928	+	cg23455302	0.0479803	0.78247	0.73449	0.0549062	0.0484862	NA	NA	NA	NA	NA	NA		OpenSea							NA										chr16:20253865-20254195	3		NA		NA	NA	NA	NA	FALSE	chr16	20242605	20242607	-	0.565808
110	cg05493358	chr11	65059873	-	cg05493358	-0.0545534	0.319191	0.373744	0.065794	0.0478691	rs76938768	0.015679	NA	NA	NA	NA		OpenSea	POLA2	NM_002689	Body		chr11:65059737-65059737		NA							POLA2;POLA2;POLA2	ENST00000527850.1;ENST00000527618.1;ENST00000533192.1	3'UTR;5'UTR;5'UTR	chr11:65059700-65060155	3		NA		NA	NA	NA	NA	FALSE	chr11	65292401	65292403	+	-0.376221
111	cg07198059	chr1	159904598	-	cg07198059	0.0614917	0.745248	0.683756	0.069632	0.0598595	NA	NA	NA	NA	NA	NA		OpenSea	IGSF9;IGSF9;IGSF9;IGSF9	NM_020789;NM_001135050;NM_020789;NM_001135050	ExonBnd;ExonBnd;Body;Body				NA				IGSF9;IGSF9	ENST00000493195.1;ENST00000361509.3	TSS1500;ExonBnd	IGSF9;IGSF9;IGSF9	ENST00000493195.1;ENST00000368094.1;ENST00000476102.1	TSS1500;ExonBnd;3'UTR		NA	chr1:159903950-159908932	6		NA	NA	NA	NA	FALSE	chr1	159934807	159934809	+	0.464875
112	cg06779253	chr1	9375627	+	cg06779253	0.0300042	0.512206	0.482202	0.043451	0.0387315	rs112740545	0.017431	NA	NA	NA	NA		OpenSea	SPSB1	NM_025106	5'UTR				TRUE		1:9375534-9375744	Promoter_Associated_Cell_type_specific	SPSB1	ENST00000328089.6	5'UTR	SPSB1;SPSB1	ENST00000328089.6;ENST00000450402.1	5'UTR;5'UTR	chr1:9375445-9376535	3		NA		NA	NA	TRUE	NA	FALSE	chr1	9315567	9315569	-	0.262189
113	cg06922397	chr6	10102349	-	cg06922397	0.0427684	0.729952	0.687184	0.0501132	0.0413618	rs12663522	0.108628	NA	NA	NA	NA		OpenSea							NA							OFCC1;OFCC1	ENST00000485268.1;ENST00000462111.1	5'UTR;3'UTR		NA		NA	chr6:10101892-10103013	4	NA	NA	NA	FALSE	chr6	10102115	10102117	+	0.371307
114	cg07893474	chr3	196242287	-	cg07893474	0.069498	0.787279	0.717781	0.0627756	0.0655495	NA	NA	NA	NA	NA	NA		OpenSea	C3orf43	NM_001077657	TSS200				NA				C3orf43	ENST00000397537.2	TSS200	C3orf43;C3orf43	ENST00000452776.1;ENST00000397537.2	TSS200;TSS200		NA		NA		NA	NA	TRUE	NA	FALSE	chr3	196515415	196515417	+	0.711522
115	cg22063265	chr2	44958986	-	cg22063265	0.0545696	0.854902	0.800332	0.0510543	0.0584226	rs163511	0.125916	NA	NA	NA	NA		OpenSea	CAMKMT	NM_024766	Body				NA							CAMKMT	ENST00000477830.1	5'UTR		NA	chr2:44958584-44959256	6	chr2:44958468-44959051	4	NA	NA	NA	FALSE	chr2	44731846	44731848	+	0.507904
116	cg21904709	chr5	112214795	-	cg21904709	0.0593074	0.818904	0.759596	0.0630644	0.0548169	NA	NA	NA	NA	NA	NA		OpenSea	REEP5;SRP19	NM_005669;NM_001204199	Body;Body				NA				REEP5;SRP19	ENST00000545426.1;ENST00000512790.1	3'UTR;5'UTR	REEP5;SRP19;SRP19;REEP5;SRP19;SRP19	ENST00000511865.2;ENST00000509024.2;ENST00000506997.1;ENST00000497856.2;ENST00000503445.1;ENST00000512790.1	3'UTR;5'UTR;3'UTR;3'UTR;5'UTR;5'UTR	chr5:112214520-112214810	3		NA		NA	NA	NA	NA	FALSE	chr5	112879097	112879099	+	0.473832
117	cg23969274	chr6	116851736	-	cg23969274	0.0222095	0.898992	0.876783	0.0212609	0.0455444	NA	NA	NA	NA	NA	NA		OpenSea	FAM26D;BET3L	NM_153036;NM_001139444	5'UTR;Body				TRUE				FAM26D;FAM26D;FAM26D	ENST00000416171.2;ENST00000368597.2;ENST00000405399.1	5'UTR;5'UTR;5'UTR	FAM26D;FAM26D;FAM26D;FAM26D	ENST00000416171.2;ENST00000368597.2;ENST00000405399.1;ENST00000452373.1	5'UTR;5'UTR;5'UTR;5'UTR	chr6:116851660-116851970	3		NA		NA	NA	TRUE	NA	FALSE	chr6	116530572	116530574	+	0.448034
118	cg01595702	chr5	52365620	-	cg01595702	0.0543019	0.84186	0.787558	0.0586131	0.0583477	NA	NA	NA	NA	NA	NA		OpenSea	ITGA2;ITGA2;ITGA2;ITGA2;ITGA2;ITGA2	NR_073103;NR_073107;NR_073106;NR_073105;NR_073104;NM_002203	Body;Body;Body;Body;Body;Body				NA							ITGA2;ITGA2;ITGA2	ENST00000513685.1;ENST00000503810.1;ENST00000509960.1	3'UTR;3'UTR;3'UTR	chr5:52365540-52365795	3		NA		NA	NA	NA	NA	FALSE	chr5	53069789	53069791	+	0.618935
119	cg09258455	chr19	38918162	-	cg09258455	0.048649	0.708393	0.659744	0.0581578	0.0501495	NA	NA	NA	NA	NA	NA		OpenSea	RASGRP4;RASGRP4;RASGRP4;RASGRP4;RASGRP4;RASGRP4;RASGRP4	NM_001146203;NM_170604;NM_001146207;NM_001146206;NM_001146205;NM_001146204;NM_001146202	TSS1500;TSS1500;TSS1500;TSS1500;TSS1500;TSS1500;TSS1500		chr19:38917975-38917975		NA				RASGRP4	ENST00000426920.2	TSS1500	RASGRP4	ENST00000293062.9	TSS1500	chr19:38918025-38918355	3		NA		NA	NA	NA	NA	FALSE	chr19	38427521	38427523	+	0.370839
120	cg02947427	chr1	209897658	-	cg02947427	0.0540122	0.773792	0.719779	0.0707197	0.0568068	NA	NA	NA	NA	NA	NA		OpenSea	HSD11B1;HSD11B1;HSD11B1	NM_001206741;NM_181755;NM_005525	Body;Body;Body				NA				RP1-28O10.1	ENST00000441672.1	TSS200	RP1-28O10.1	ENST00000441672.1	TSS200	chr1:209897480-209897955	3		NA		NA	NA	NA	NA	FALSE	chr1	209724312	209724314	+	0.518021
121	cg10919111	chr10	74075783	+	cg10919111	-0.0597879	0.444035	0.503823	0.0850928	0.0644223	rs4746169	0.086886	NA	NA	NA	NA	chr10:74079336-74079861	N_Shelf							TRUE											NA	chr10:74075315-74075844	6	chr10:74075281-74076513	6	NA	TRUE	NA	FALSE	chr10	72316024	72316026	-	-0.402752
122	cg26785702	chr11	118846877	+	cg26785702	0.0454754	0.724955	0.679479	0.0543054	0.0499091	NA	NA	NA	NA	NA	NA	chr11:118842379-118842933	S_Shelf	FOXR1	NM_181721	Body				NA										chr11:118846425-118846915	3		NA		NA	NA	TRUE	NA	FALSE	chr11	118976166	118976168	-	0.327437
123	cg06345087	chr11	128384360	-	cg06345087	0.0485027	0.61228	0.563777	0.0559198	0.0437604	NA	NA	NA	NA	NA	NA		OpenSea	ETS1;ETS1;ETS1	NM_005238;NM_001162422;NM_001143820	Body;Body;Body				NA										chr11:128384260-128384490	3		NA		NA	NA	NA	NA	FALSE	chr11	128514464	128514466	+	0.299903
124	cg09751042	chr16	80073865	-	cg09751042	0.0413609	0.635547	0.594186	0.0506242	0.0415558	NA	NA	NA	NA	NA	NA		OpenSea							NA				RP11-148M9.1	ENST00000565531.1	TSS1500	RP11-148M9.1	ENST00000565531.1	TSS1500	chr16:80073720-80073870	3		NA		NA	NA	NA	NA	FALSE	chr16	80039967	80039969	+	0.327291
125	cg02345089	chr2	16688253	-	cg02345089	0.0509364	0.729421	0.678485	0.0488568	0.0597507	NA	NA	NA	NA	NA	NA	chr2:16689508-16689822	N_Shore							NA											NA		NA		NA	NA	TRUE	NA	FALSE	chr2	16506984	16506986	+	0.329411
126	cg21805149	chr14	91871665	-	cg21805149	0.0405548	0.602212	0.561657	0.0545748	0.0368608	rs185831660	0.011478	NA	NA	NA	NA		OpenSea	CCDC88C	NM_001080414	Body		chr14:91871606-91871606		NA		14:91871485-91872086	Promoter_Associated	CCDC88C	ENST00000554165.1	3'UTR	CCDC88C;CCDC88C;CCDC88C	ENST00000553437.1;ENST00000554872.1;ENST00000554165.1	3'UTR;3'UTR;3'UTR	chr14:91871560-91871750	3		NA		NA	NA	NA	NA	FALSE	chr14	91405320	91405322	+	0.299801
127	cg11299602	chr3	150398505	+	cg11299602	0.0192878	0.845634	0.826346	0.0349442	0.0292137	NA	NA	NA	NA	NA	NA		OpenSea	ERICH6;ERICH6	NM_001308234;NM_152394	Body;Body				NA							FAM194A	ENST00000491716.1	3'UTR		NA	chr3:150398240-150399496	6		NA	NA	NA	NA	FALSE	chr3	150680717	150680719	-	0.528726
128	cg23664795	chr10	94510970	-	cg23664795	-0.0668887	0.425172	0.492061	0.0953247	0.0730612	rs80286161	0.014795	NA	NA	NA	NA		OpenSea							NA										chr10:94510465-94511010	3		NA		NA	NA	NA	NA	FALSE	chr10	92751212	92751214	+	-0.492161
129	cg23671795	chr14	65803101	+	cg23671795	0.0425417	0.558005	0.515463	0.0651307	0.047407	NA	NA	NA	NA	NA	NA		OpenSea	MIR4708	NR_039857	TSS1500				NA										chr14:65802880-65803195	3		NA		NA	NA	NA	NA	FALSE	chr14	65336382	65336384	-	0.319648
130	cg01478566	chr10	64630758	-	cg01478566	0.0418509	0.853423	0.811572	0.0561532	0.0519942	rs10822325	0.338215	NA	NA	NA	NA		OpenSea							NA				EGR2	ENST00000493899.1	3'UTR	EGR2	ENST00000493899.1	3'UTR	chr10:64630680-64630875	3		NA		NA	NA	NA	NA	FALSE	chr10	62870997	62870999	+	0.558465
131	cg12913296	chr7	30008637	+	cg12913296	0.0611354	0.782678	0.721543	0.0615132	0.0559417	NA	NA	NA	NA	NA	NA		OpenSea	SCRN1;SCRN1;SCRN1;SCRN1	NM_001145513;NM_014766;NM_001145514;NM_001145515	Body;Body;Body;5'UTR				NA				SCRN1;SCRN1;SCRN1;SCRN1	ENST00000409497.1;ENST00000544388.1;ENST00000494620.1;ENST00000425819.2	1stExon;5'UTR;3'UTR;5'UTR	SCRN1;SCRN1;SCRN1;SCRN1	ENST00000409497.1;ENST00000544388.1;ENST00000494620.1;ENST00000425819.2	1stExon;5'UTR;3'UTR;5'UTR	chr7:30008340-30008650	3		NA		NA	NA	NA	NA	FALSE	chr7	29969020	29969022	-	0.436798
132	cg05753081	chr10	31631958	-	cg05753081	0.0495269	0.839634	0.790107	0.0474024	0.082438	NA	NA	NA	NA	NA	NA		OpenSea	ZEB1;ZEB1;ZEB1;ZEB1;ZEB1;ZEB1	NM_001174096;NM_001174095;NM_001174093;NM_030751;NM_001174094;NM_001128128	Body;Body;Body;Body;Body;Body				NA				RP11-192P3.4;ZEB1;ZEB1;ZEB1;ZEB1;ZEB1	ENST00000559962.1;ENST00000488625.2;ENST00000560196.1;ENST00000542879.1;ENST00000437844.2;ENST00000543514.1	3'UTR;5'UTR;5'UTR;5'UTR;5'UTR;5'UTR	ZEB1;ZEB1;ZEB1;ZEB1;ZEB1;ZEB1;ZEB1;ZEB1;ZEB1;ZEB1;ZEB1;ZEB1;ZEB1;ZEB1;ZEB1	ENST00000483752.2;ENST00000558832.1;ENST00000488625.2;ENST00000560196.1;ENST00000542879.1;ENST00000561304.1;ENST00000559858.1;ENST00000437844.2;ENST00000543514.1;ENST00000558863.1;ENST00000561212.1;ENST00000558655.1;ENST00000561061.1;ENST00000559496.1;ENST00000557827.1	5'UTR;5'UTR;5'UTR;5'UTR;5'UTR;5'UTR;5'UTR;5'UTR;5'UTR;5'UTR;5'UTR;5'UTR;5'UTR;5'UTR;5'UTR	chr10:31631865-31632210	3		NA		NA	NA	NA	NA	FALSE	chr10	31343028	31343030	+	0.48984
133	cg03903701	chr5	110563123	+	cg03903701	0.0615762	0.686557	0.624981	0.0704973	0.0570542	NA	NA	NA	NA	NA	NA	chr5:110559569-110560446	S_Shelf	CAMK4	NM_001744	Body		chr5:110563061-110563061		NA							CAMK4;CAMK4	ENST00000509408.1;ENST00000504090.1	5'UTR;5'UTR	chr5:110562960-110563275	3		NA		NA	NA	NA	NA	FALSE	chr5	111227424	111227426	-	0.373912
134	cg25187265	chr3	145788446	-	cg25187265	0.0336232	0.794936	0.761313	0.0316815	0.0798214	rs9845771	0.461339	NA	NA	NA	NA		OpenSea	PLOD2;PLOD2	NM_182943;NM_000935	3'UTR;3'UTR				NA				RP11-274H2.3;PLOD2;PLOD2;PLOD2;RP11-274H2.2	ENST00000490375.1;ENST00000461497.1;ENST00000360060.3;ENST00000494950.1;ENST00000480247.1	TSS1500;3'UTR;3'UTR;3'UTR;5'UTR	RP11-274H2.3;PLOD2;PLOD2;PLOD2;PLOD2;RP11-274H2.2	ENST00000490375.1;ENST00000461497.1;ENST00000360060.3;ENST00000494950.1;ENST00000495700.1;ENST00000480247.1	TSS1500;3'UTR;3'UTR;3'UTR;3'UTR;5'UTR		NA		NA		NA	NA	NA	NA	FALSE	chr3	146070658	146070660	+	0.431744
135	cg03228555	chr19	45174912	-	cg03228555	0.0358869	0.846538	0.810651	0.0426076	0.0466949	NA	NA	NA	NA	NA	NA		OpenSea	CEACAM19;CEACAM19;CEACAM19;CEACAM19	NM_020219;NM_001127893;NM_001127893;NM_020219	5'UTR;5'UTR;1stExon;1stExon				NA				CEACAM19;CEACAM19;CEACAM19;CEACAM19	ENST00000480278.1;ENST00000358777.4;ENST00000358777.4;ENST00000403660.3	TSS1500;5'UTR;1stExon;TSS200	CEACAM19;CEACAM19;CEACAM19;CEACAM19	ENST00000480278.1;ENST00000358777.4;ENST00000358777.4;ENST00000403660.3	TSS1500;5'UTR;1stExon;TSS200	chr19:45174685-45175115	3		NA		NA	NA	TRUE	NA	FALSE	chr19	44671639	44671641	+	0.473725
136	cg14339466	chr13	27927490	-	cg14339466	0.066692	0.788943	0.722251	0.0797883	0.0765301	rs11620388	0.058044	NA	NA	NA	NA		OpenSea						DMR	TRUE		13:27927336-27927927	Unclassified							chr13:27927240-27927615	3		NA		NA	NA	TRUE	NA	FALSE	chr13	27353352	27353354	+	0.599724
137	cg04180114	chr8	144543568	+	cg04180114	0.0636638	0.757334	0.693671	0.0750322	0.0567666	NA	NA	NA	NA	NA	NA		OpenSea	ZC3H3	NM_015117	Body				NA	8:144614574-144614985	8:144543400-144545122	Promoter_Associated	ZC3H3	ENST00000530603.1	3'UTR	ZC3H3	ENST00000530603.1	3'UTR	chr8:144543380-144543730	3		NA		NA	NA	TRUE	NA	FALSE	chr8	143461397	143461399	-	0.512279
138	cg10612304	chr16	23328366	+	cg10612304	0.0520694	0.749508	0.697439	0.0536299	0.0556929	NA	NA	NA	NA	NA	NA		OpenSea	SCNN1B	NM_000336	5'UTR				NA				SCNN1B;SCNN1B	ENST00000569789.1;ENST00000343070.2	5'UTR;5'UTR	SCNN1B;SCNN1B	ENST00000569789.1;ENST00000343070.2	5'UTR;5'UTR		NA		NA	chr16:23327101-23328997	6	NA	NA	NA	FALSE	chr16	23317044	23317046	-	0.521186
139	cg16727006	chr16	87470545	-	cg16727006	0.0545283	0.625053	0.570525	0.0720462	0.0575143	rs117293646	0.019582	NA	NA	NA	NA		OpenSea	ZCCHC14	NM_015144	Body				TRUE		16:87470340-87470595	Unclassified_Cell_type_specific							chr16:87470320-87470675	3		NA		NA	NA	TRUE	NA	FALSE	chr16	87436938	87436940	+	0.319609
140	cg18311636	chr12	50021913	+	cg18311636	0.0405135	0.815855	0.775342	0.0476517	0.0351323	rs10506289	0.036595	NA	NA	NA	NA		OpenSea	PRPF40B;PRPF40B	NM_001031698;NM_012272	Body;5'UTR				NA				PRPF40B	ENST00000261897.1	5'UTR	PRPF40B;PRPF40B;PRPF40B;PRPF40B	ENST00000551063.1;ENST00000551418.1;ENST00000548436.1;ENST00000261897.1	5'UTR;5'UTR;5'UTR;5'UTR	chr12:50021600-50022055	3		NA		NA	NA	NA	NA	FALSE	chr12	49628129	49628131	-	0.443031
141	cg20249461	chr20	30840135	+	cg20249461	0.0380383	0.577049	0.539011	0.0567822	0.0428035	NA	NA	NA	NA	NA	NA		OpenSea							NA										chr20:30840005-30840375	3		NA		NA	NA	NA	NA	FALSE	chr20	32252331	32252333	-	0.266563
142	cg23260554	chr1	2934497	-	cg23260554	0.0321336	0.66998	0.637847	0.0458325	0.0412722	NA	NA	NA	NA	NA	NA		OpenSea							NA		1:2934344-2934621	Unclassified_Cell_type_specific								NA	chr1:2933183-2938716	6		NA	NA	TRUE	NA	FALSE	chr1	3017932	3017934	+	0.360266
143	cg07103415	chr16	67424843	+	cg07103415	-0.0415535	0.567691	0.609245	0.0551476	0.0442486	NA	NA	NA	NA	NA	NA	chr16:67427284-67428950	N_Shelf	TPPP3;TPPP3;TPPP3;TPPP3	NM_016140;NM_015964;NM_016140;NM_015964	Body;Body;ExonBnd;ExonBnd				NA				U1;TPPP3	ENST00000458950.1;ENST00000393957.2	TSS200;ExonBnd	TPPP3;TPPP3;U1;TPPP3;TPPP3	ENST00000564104.1;ENST00000561537.1;ENST00000458950.1;ENST00000393957.2;ENST00000564104.1	3'UTR;3'UTR;TSS200;ExonBnd;1stExon		NA	chr16:67424269-67435719	6		NA	NA	NA	NA	FALSE	chr16	67390939	67390941	-	-0.289304
144	cg15830600	chr9	95739108	-	cg15830600	0.0267286	0.762083	0.735354	0.0460825	0.0384675	NA	NA	NA	NA	NA	NA		OpenSea	FGD3;FGD3;FGD3	NM_001083536;NM_033086;NM_001286993	Body;Body;Body				NA											NA	chr9:95738396-95739286	3		NA	NA	NA	NA	FALSE	chr9	92976825	92976827	+	0.395059
145	cg26465532	chr10	79446426	+	cg26465532	0.0545452	0.814323	0.759778	0.0474745	0.0719752	NA	NA	NA	NA	NA	NA		OpenSea							TRUE											NA		NA		NA	NA	TRUE	NA	FALSE	chr10	77686667	77686669	-	0.499076
146	cg06754496	chr10	52268375	-	cg06754496	0.0596917	0.822866	0.763175	0.0667052	0.0616105	NA	NA	NA	NA	NA	NA		OpenSea	SGMS1	NM_147156	5'UTR				TRUE		10:52268055-52268547	Unclassified_Cell_type_specific	SGMS1	ENST00000361781.2	5'UTR	SGMS1	ENST00000361781.2	5'UTR	chr10:52268065-52268415	3		NA		NA	NA	TRUE	NA	FALSE	chr10	50508614	50508616	+	0.640613
147	cg11484413	chr11	127645018	+	cg11484413	0.0558444	0.791635	0.73579	0.0531101	0.0548083	NA	NA	NA	NA	NA	NA		OpenSea							TRUE											NA		NA		NA	NA	TRUE	NA	FALSE	chr11	127775122	127775124	-	0.4469
148	cg26137915	chr14	69247337	+	cg26137915	0.0641573	0.737598	0.673441	0.0757787	0.0569011	NA	NA	NA	NA	NA	NA		OpenSea							TRUE		14:69247184-69247411	Unclassified_Cell_type_specific								NA	chr14:69246269-69248400	6	chr14:69244996-69249700	6	NA	TRUE	NA	FALSE	chr14	68780619	68780621	-	0.453802
149	cg10117737	chr21	43088540	-	cg10117737	0.0383496	0.665341	0.626991	0.0513429	0.04249	NA	NA	NA	NA	NA	NA		OpenSea							NA							TMPRSS3	ENST00000553129.1	3'UTR		NA	chr21:43088073-43091132	6		NA	NA	NA	NA	FALSE	chr21	41668379	41668381	+	0.286149
150	cg00305016	chr6	124287962	+	cg00305016	0.0372154	0.856865	0.819649	0.0367522	0.0485883	NA	NA	NA	NA	NA	NA		OpenSea	NKAIN2;NKAIN2;NKAIN2;NKAIN2	NM_001300737;NM_001300738;NM_001040214;NM_153355	5'UTR;5'UTR;Body;Body				TRUE				NKAIN2	ENST00000476571.1	5'UTR	NKAIN2	ENST00000476571.1	5'UTR		NA		NA	chr6:124286678-124289464	6	NA	NA	NA	FALSE	chr6	123966816	123966818	-	0.433753
151	cg09871539	chr11	128809025	-	cg09871539	0.0154814	0.776711	0.761229	0.0310757	0.0428012	NA	NA	NA	NA	NA	NA		OpenSea	TP53AIP1;TP53AIP1;TP53AIP1;TP53AIP1	NM_001195194;NM_001195195;NM_001251964;NM_022112	TSS1500;5'UTR;5'UTR;5'UTR				NA				TP53AIP1;TP53AIP1	ENST00000530777.1;ENST00000458238.2	TSS1500;5'UTR	TP53AIP1;TP53AIP1;TP53AIP1;TP53AIP1	ENST00000530777.1;ENST00000525390.1;ENST00000458238.2;ENST00000527504.1	TSS1500;3'UTR;5'UTR;5'UTR	chr11:128808965-128809195	3		NA		NA	NA	NA	NA	FALSE	chr11	128939129	128939131	+	0.34882
152	cg10923074	chr14	70651043	-	cg10923074	0.0307151	0.556134	0.525419	0.0482742	0.0496087	NA	NA	NA	NA	NA	NA		OpenSea	SLC8A3;SLC8A3;SLC8A3;SLC8A3;SLC8A3	NR_104122;NM_058240;NM_033262;NM_182932;NM_183002	Body;5'UTR;5'UTR;5'UTR;5'UTR				NA				SLC8A3	ENST00000356921.2	5'UTR	SLC8A3	ENST00000356921.2	5'UTR	chr14:70650820-70651395	3		NA		NA	NA	NA	NA	FALSE	chr14	70184325	70184327	+	0.299072
153	cg13197072	chr8	140674040	-	cg13197072	0.0323249	0.654763	0.622438	0.0497178	0.0503215	NA	NA	NA	NA	NA	NA		OpenSea	KCNK9;KCNK9	NR_104210;NM_001282534	Body;Body				NA										chr8:140673865-140674115	3		NA		NA	NA	NA	NA	FALSE	chr8	139661796	139661798	+	0.291291
154	cg13718972	chr15	101734560	-	cg13718972	-0.06737	0.425306	0.492676	0.0930773	0.0759405	NA	NA	NA	NA	NA	NA		OpenSea	CHSY1	NM_014918	Body				NA										chr15:101734520-101734950	3		NA		NA	NA	NA	NA	FALSE	chr15	101194354	101194356	+	-0.479144
155	cg17561445	chr9	34163463	-	cg17561445	-0.0613866	0.362486	0.423873	0.0799504	0.0768384	NA	NA	NA	NA	NA	NA		OpenSea							NA											NA	chr9:34163379-34163964	3	chr9:34162604-34164092	6	NA	NA	NA	FALSE	chr9	34163464	34163466	+	-0.441303
156	cg19906672	chr4	6918868	+	cg19906672	0.0411884	0.669438	0.62825	0.0469432	0.040674	NA	NA	NA	NA	NA	NA		OpenSea	TBC1D14;TBC1D14	NM_020773;NM_001113361	5'UTR;5'UTR				TRUE				TBC1D14;TBC1D14	ENST00000448507.1;ENST00000409757.4	5'UTR;5'UTR	TBC1D14;TBC1D14;TBC1D14;TBC1D14	ENST00000444368.1;ENST00000448507.1;ENST00000409757.4;ENST00000427736.1	5'UTR;5'UTR;5'UTR;5'UTR	chr4:6918720-6919095	3		NA		NA	NA	TRUE	NA	FALSE	chr4	6917140	6917142	-	0.442232
157	cg05401393	chr8	61693959	+	cg05401393	0.0138521	0.881544	0.867692	0.0165535	0.0634331	NA	NA	NA	NA	NA	NA		OpenSea	CHD7	NM_017780	Body				NA											NA	chr8:61692892-61694082	6	chr8:61693104-61694941	6	NA	NA	NA	FALSE	chr8	60781399	60781401	-	0.348913
158	cg09223486	chr12	45763187	-	cg09223486	0.0339741	0.8503	0.816326	0.0379093	0.05072	NA	NA	NA	NA	NA	NA		OpenSea	ANO6;ANO6;ANO6;ANO6	NM_001025356;NM_001204803;NM_001142679;NM_001142678	Body;Body;Body;Body				NA				ANO6	ENST00000426898.2	5'UTR	ANO6	ENST00000426898.2	5'UTR	chr12:45762940-45763190	3		NA		NA	NA	NA	NA	FALSE	chr12	45369403	45369405	+	0.581123
159	cg06655532	chr2	7898473	-	cg06655532	0.0467434	0.846042	0.799298	0.0475345	0.0603176	NA	NA	NA	NA	NA	NA		OpenSea							NA										chr2:7898285-7898555	3		NA		NA	NA	NA	NA	FALSE	chr2	7758341	7758343	+	0.483392
160	cg08796342	chr14	92334029	+	cg08796342	0.0538913	0.613553	0.559662	0.0677662	0.0487828	NA	NA	NA	NA	NA	NA		OpenSea	TC2N	NM_001128596	TSS200				NA		14:92333676-92334134	Promoter_Associated_Cell_type_specific	TC2N;TC2N	ENST00000435962.2;ENST00000555302.1	TSS200;TSS200	TC2N;TC2N	ENST00000435962.2;ENST00000555302.1	TSS200;TSS200	chr14:92333800-92334075	3		NA		NA	NA	TRUE	NA	FALSE	chr14	91867684	91867686	-	0.320866
161	cg12924105	chr3	45957730	-	cg12924105	0.0605029	0.67407	0.613567	0.0860267	0.0659517	rs34000569	0.059524	NA	NA	NA	NA		OpenSea	LZTFL1;LZTFL1	NM_001276379;NM_001276378	TSS1500;TSS1500				TRUE		3:45956727-45958036	Unclassified	LZTFL1;LZTFL1	ENST00000539217.1;ENST00000536047.1	TSS1500;TSS200	LZTFL1;LZTFL1;LZTFL1;LZTFL1;LZTFL1;LZTFL1	ENST00000539217.1;ENST00000472635.1;ENST00000492333.1;ENST00000483279.1;ENST00000448111.1;ENST00000536047.1	TSS1500;TSS1500;TSS1500;TSS1500;TSS1500;TSS200	chr3:45957165-45957750	3		NA		NA	NA	NA	NA	FALSE	chr3	45916237	45916239	+	0.416083
162	cg14567193	chr12	66276861	-	cg14567193	-0.0577961	0.427976	0.485772	0.0779869	0.073225	NA	NA	NA	NA	NA	NA		OpenSea	LOC100129940;LOC100129940;HMGA2;HMGA2;HMGA2;HMGA2	NM_001292024;NM_001292023;NM_001300919;NM_003484;NM_001300918;NM_003483	TSS1500;TSS1500;Body;Body;Body;Body				TRUE				RP11-366L20.2;RP11-366L20.2	ENST00000356215.2;ENST00000439236.2	TSS1500;TSS1500	RP11-366L20.2;RP11-366L20.2;HMGA2	ENST00000356215.2;ENST00000439236.2;ENST00000539662.1	TSS1500;TSS1500;3'UTR	chr12:66276720-66276875	3		NA		NA	NA	NA	NA	FALSE	chr12	65883080	65883082	+	-0.421621
163	cg23874669	chr1	162600874	+	cg23874669	0.0554637	0.786624	0.731161	0.0614597	0.058425	NA	NA	NA	NA	NA	NA		OpenSea	DDR2;DDR2	NM_006182;NM_001014796	TSS1500;TSS1500				NA				DDR2;DDR2	ENST00000542391.1;ENST00000367921.3	TSS1500;TSS1500	DDR2;DDR2;DDR2;DDR2	ENST00000446985.1;ENST00000415555.1;ENST00000542391.1;ENST00000367921.3	TSS1500;TSS1500;TSS1500;TSS1500	chr1:162600780-162601290	3		NA		NA	NA	NA	NA	FALSE	chr1	162631083	162631085	-	0.454975
164	cg21356058	chr2	201996798	-	cg21356058	0.0378882	0.831847	0.793959	0.0287445	0.0794397	NA	NA	NA	NA	NA	NA		OpenSea	CFLAR;CFLAR;CFLAR;CFLAR;CFLAR;CFLAR;CFLAR;CFLAR;CFLAR	NM_001202518;NM_001308043;NM_001127184;NM_001202516;NM_003879;NM_001127183;NM_001308042;NM_001202517;NM_001202519	TSS1500;Body;Body;Body;Body;Body;Body;5'UTR;5'UTR				NA				CFLAR;CFLAR;CFLAR	ENST00000494258.1;ENST00000443227.1;ENST00000343375.6	TSS1500;5'UTR;5'UTR	CFLAR;CFLAR;CFLAR;CFLAR;CFLAR;CFLAR;CFLAR;CFLAR;CFLAR	ENST00000494258.1;ENST00000470178.2;ENST00000462763.1;ENST00000479953.1;ENST00000460961.1;ENST00000461820.1;ENST00000461422.1;ENST00000443227.1;ENST00000343375.6	TSS1500;TSS1500;TSS1500;TSS1500;TSS1500;5'UTR;5'UTR;5'UTR;5'UTR		NA		NA	chr2:201976632-201999248	6	NA	NA	NA	FALSE	chr2	201132074	201132076	+	0.398002
165	cg07841875	chr8	145253038	+	cg07841875	0.0204059	0.74269	0.722284	0.0426923	0.0493068	NA	NA	NA	NA	NA	NA		OpenSea	MROH1;MROH1;MROH1;MROH1	NM_001099280;NM_001099281;NM_032450;NM_001288814	Body;Body;Body;Body				NA				HEATR7A;HEATR7A	ENST00000527071.1;ENST00000420663.2	TSS1500;5'UTR	HEATR7A;HEATR7A;HEATR7A;HEATR7A;HEATR7A	ENST00000527071.1;ENST00000534508.1;ENST00000532255.1;ENST00000420663.2;ENST00000527552.1	TSS1500;5'UTR;5'UTR;5'UTR;5'UTR	chr8:145252985-145253215	3		NA		NA	NA	NA	NA	FALSE	chr8	144198134	144198136	-	0.39789
166	cg00508048	chr17	40485194	+	cg00508048	0.0349702	0.871145	0.836174	0.0366711	0.0527028	NA	NA	NA	NA	NA	NA		OpenSea	STAT3;STAT3;STAT3	NM_003150;NM_139276;NM_213662	Body;Body;Body				NA										chr17:40485160-40485370	3		NA		NA	NA	NA	NA	FALSE	chr17	42333175	42333177	-	0.519227
167	cg00187889	chr6	159463103	+	cg00187889	0.0779786	0.727341	0.649362	0.0753788	0.0669831	NA	NA	NA	NA	NA	NA		OpenSea	TAGAP;TAGAP;TAGAP	NM_152133;NM_138810;NM_054114	5'UTR;Body;Body				NA				TAGAP;TAGAP	ENST00000367066.3;ENST00000326965.6	ExonBnd;5'UTR	TAGAP;TAGAP	ENST00000367066.3;ENST00000326965.6	ExonBnd;5'UTR		NA	chr6:159462901-159464032	6	chr6:159463014-159464627	6	NA	TRUE	NA	FALSE	chr6	159042070	159042072	-	0.482053
168	cg02035751	chr1	206729099	-	cg02035751	0.0562033	0.660982	0.604779	0.0654998	0.0477734	rs55712453	0.012226	NA	NA	NA	NA	chr1:206730397-206730908	N_Shore	RASSF5;RASSF5;RASSF5	NM_182663;NM_182665;NM_182664	Body;TSS1500;Body				NA		1:206728853-206729432	Unclassified	RASSF5	ENST00000304534.8	TSS1500	RASSF5	ENST00000304534.8	TSS1500	chr1:206728685-206729475	3		NA		NA	NA	TRUE	NA	FALSE	chr1	206555770	206555772	+	0.387802
169	cg08444334	chr6	38463839	-	cg08444334	0.0640985	0.851162	0.787063	0.050707	0.0748989	NA	NA	NA	NA	NA	NA		OpenSea	BTBD9;BTBD9;BTBD9;BTBD9	NM_152733;NM_001172418;NM_001099272;NM_052893	Body;Body;Body;Body				NA							BTBD9	ENST00000328403.6	3'UTR	chr6:38463785-38463995	3		NA		NA	NA	NA	NA	FALSE	chr6	38496062	38496064	+	0.469676
170	cg10092779	chr1	57294085	+	cg10092779	0.0359895	0.689578	0.653589	0.0460234	0.0355869	NA	NA	NA	NA	NA	NA		OpenSea							NA				RP11-378I13.1	ENST00000425435.1	TSS1500	RP11-378I13.1	ENST00000425435.1	TSS1500		NA		NA		NA	NA	TRUE	NA	FALSE	chr1	56828411	56828413	-	0.310088
171	cg10276354	chr8	134070272	-	cg10276354	0.0540708	0.622225	0.568154	0.0643798	0.0491037	NA	NA	NA	NA	NA	NA		OpenSea	SLA;SLA;TG;SLA;SLA;SLA	NM_006748;NM_001045556;NM_003235;NM_001045557;NM_001282964;NM_001282965	Body;Body;Body;Body;Body;5'UTR				NA				SLA;SLA	ENST00000524345.1;ENST00000518565.1	5'UTR;3'UTR	SLA;SLA;TG;SLA;SLA;SLA;SLA;SLA;SLA;SLA	ENST00000522432.1;ENST00000519504.1;ENST00000523756.1;ENST00000523224.1;ENST00000521823.1;ENST00000524345.1;ENST00000522002.1;ENST00000518565.1;ENST00000520106.1;ENST00000518594.1	3'UTR;3'UTR;3'UTR;3'UTR;3'UTR;5'UTR;3'UTR;3'UTR;3'UTR;3'UTR	chr8:134070185-134070635	3		NA		NA	NA	NA	NA	FALSE	chr8	133058026	133058028	+	0.328067
172	cg14897188	chr17	6917185	+	cg14897188	0.0491314	0.676044	0.626913	0.0585704	0.0508297	NA	NA	NA	NA	NA	NA	chr17:6917569-6918539	N_Shore	RNASEK;C17orf49;C17orf49;C17orf49	NM_001004333;NM_001142798;NM_174893;NM_001142799	Body;TSS1500;TSS1500;TSS1500				NA	17:6857741-6857910	17:6917127-6919208	Promoter_Associated	C17orf49;C17orf49;C17orf49;C17orf49;C17orf49	ENST00000546495.1;ENST00000546760.1;ENST00000552402.1;ENST00000439424.2;ENST00000552775.1	TSS1500;TSS1500;TSS1500;TSS1500;TSS1500	C17orf49;C17orf49;C17orf49;C17orf49;C17orf49;C17orf49;C17orf49;C17orf49;RNASEK;RNASEK;C17orf49;RNASEK;RNASEK;RNASEK;MIR497HG	ENST00000549775.1;ENST00000552176.1;ENST00000547863.1;ENST00000546495.1;ENST00000546760.1;ENST00000549857.1;ENST00000552402.1;ENST00000439424.2;ENST00000549393.1;ENST00000546395.1;ENST00000552775.1;ENST00000552039.1;ENST00000570898.1;ENST00000552842.1;ENST00000572547.1	5'UTR;5'UTR;5'UTR;TSS1500;TSS1500;TSS1500;TSS1500;TSS1500;3'UTR;3'UTR;TSS1500;3'UTR;3'UTR;3'UTR;3'UTR		NA	chr17:6916367-6919473	6	chr17:6914732-6922210	6	NA	TRUE	NA	FALSE	chr17	7013865	7013867	-	0.298761
173	cg17383760	chr4	53876144	+	cg17383760	0.0432719	0.763544	0.720272	0.0590326	0.050677	NA	NA	NA	NA	NA	NA		OpenSea	SCFD2	NM_152540	Body				NA										chr4:53875920-53876310	3		NA		NA	NA	NA	NA	FALSE	chr4	53009976	53009978	-	0.532231
174	cg18537988	chr5	97176653	+	cg18537988	0.0747217	0.711457	0.636735	0.0565719	0.0848358	NA	NA	NA	NA	NA	NA		OpenSea							NA										chr5:97176380-97176735	3		NA		NA	NA	NA	NA	FALSE	chr5	97840948	97840950	-	0.800477
175	cg21172077	chr17	5825442	-	cg21172077	0.0322154	0.754117	0.721902	0.0373039	0.0368366	NA	NA	NA	NA	NA	NA		OpenSea	LOC339166	NR_040000	Body				NA				WSCD1	ENST00000563763.1	5'UTR	WSCD1;WSCD1	ENST00000563763.1;ENST00000573619.1	5'UTR;5'UTR	chr17:5825240-5825655	3		NA		NA	NA	NA	NA	FALSE	chr17	5922121	5922123	+	0.337318
176	cg09774226	chr1	27858273	+	cg09774226	-0.051067	0.455827	0.506894	0.0640991	0.0505886	NA	NA	NA	NA	NA	NA	chr1:27854416-27854963	S_Shelf							NA											NA	chr1:27858154-27860258	6	chr1:27858174-27859972	5	NA	NA	NA	FALSE	chr1	27531761	27531763	-	-0.355892
177	cg15078958	chr1	10997656	-	cg15078958	0.0324006	0.616346	0.583945	0.0534061	0.0397427	NA	NA	NA	NA	NA	NA		OpenSea							NA		1:10997350-10998054	Unclassified_Cell_type_specific							chr1:10997145-10997915	3		NA		NA	NA	TRUE	NA	FALSE	chr1	10937598	10937600	+	0.283573
178	cg26244575	chr12	76354015	+	cg26244575	0.06005	0.610992	0.550942	0.0725978	0.0551418	NA	NA	NA	NA	NA	NA		OpenSea							TRUE		12:76353928-76354186	Unclassified_Cell_type_specific	RP11-114H23.1	ENST00000552856.1	3'UTR	RP11-114H23.1	ENST00000552856.1	3'UTR	chr12:76353865-76354390	3		NA		NA	NA	TRUE	NA	FALSE	chr12	75960234	75960236	-	0.342036
179	cg01593570	chr17	60818877	-	cg01593570	0.0494065	0.836984	0.787577	0.0599547	0.0619557	rs8080854	0.08878	NA	NA	NA	NA		OpenSea	MARCH10;MARCH10;MARCH10;MARCH10;MIR548W	NM_001100875;NM_152598;NM_001288779;NM_001288780;NR_036146	Body;Body;Body;Body;Body				NA										chr17:60818760-60818955	3		NA		NA	NA	NA	NA	FALSE	chr17	62741515	62741517	+	0.536271
180	cg04535746	chr3	69928232	+	cg04535746	0.0441102	0.874818	0.830708	0.0428878	0.047578	NA	NA	NA	NA	NA	NA		OpenSea	MITF;MITF;MITF;MITF	NM_198177;NM_198178;NM_198159;NM_006722	Body;TSS200;Body;Body				NA				MITF;MITF	ENST00000394355.2;ENST00000472437.1	TSS200;5'UTR	MITF;MITF;MITF;MITF;MITF	ENST00000394355.2;ENST00000495741.1;ENST00000429090.1;ENST00000433517.1;ENST00000472437.1	TSS200;5'UTR;5'UTR;5'UTR;5'UTR		NA		NA		NA	NA	TRUE	NA	FALSE	chr3	69879080	69879082	-	0.469073
181	cg06257110	chr16	21658497	+	cg06257110	0.0618613	0.694426	0.632564	0.0773769	0.0583704	NA	NA	NA	NA	NA	NA		OpenSea	METTL9;IGSF6;METTL9	NM_001077180;NM_005849;NM_016025	Body;Body;Body				TRUE		16:21658401-21658917	Unclassified				IGSF6	ENST00000565499.1	3'UTR		NA	chr16:21658192-21659025	6	chr16:21657381-21659423	6	NA	TRUE	NA	FALSE	chr16	21647175	21647177	-	0.440798
182	cg06476693	chr11	130283454	+	cg06476693	0.0389423	0.833225	0.794282	0.0457072	0.0404505	rs78076729	0.011324	NA	NA	NA	NA		OpenSea	ADAMTS8	NM_007037	Body				TRUE							ADAMTS8	ENST00000531752.1	TSS1500	chr11:130283260-130283595	3		NA		NA	NA	TRUE	NA	FALSE	chr11	130413558	130413560	-	0.407805
183	cg13040357	chr1	160769055	-	cg13040357	0.0371805	0.658283	0.621102	0.0518169	0.043317	NA	NA	NA	NA	NA	NA	chr1:160771683-160771953	N_Shelf	LY9;LY9;LY9;LY9	NM_001033667;NM_001261456;NM_002348;NM_001261457	Body;Body;Body;Body				NA				LY9;LY9	ENST00000368036.1;ENST00000368040.1	TSS1500;5'UTR	LY9;LY9;LY9;LY9;LY9;LY9;LY9	ENST00000474998.1;ENST00000490902.1;ENST00000485624.1;ENST00000368036.1;ENST00000368040.1;ENST00000480837.1;ENST00000471816.1	5'UTR;5'UTR;5'UTR;TSS1500;5'UTR;5'UTR;5'UTR		NA		NA		NA	NA	NA	NA	FALSE	chr1	160799264	160799266	+	0.317891
184	cg14067377	chr3	194896527	+	cg14067377	-0.0407352	0.49169	0.532426	0.0531856	0.0395208	NA	NA	NA	NA	NA	NA		OpenSea	XXYLT1;XXYLT1	NM_001308069;NM_152531	Body;Body				NA				XXYLT1;XXYLT1	ENST00000355729.4;ENST00000437101.1	TSS200;5'UTR	XXYLT1;XXYLT1;XXYLT1;XXYLT1;XXYLT1	ENST00000355729.4;ENST00000418940.1;ENST00000491138.1;ENST00000476897.1;ENST00000437101.1	TSS200;3'UTR;3'UTR;3'UTR;5'UTR	chr3:194896325-194896730	3		NA		NA	NA	NA	NA	FALSE	chr3	195175797	195175799	-	-0.312383
185	cg26304979	chr4	99414624	+	cg26304979	0.0420552	0.844225	0.80217	0.0397367	0.0656564	NA	NA	NA	NA	NA	NA		OpenSea	TSPAN5	NM_005723	Body				NA				TSPAN5;TSPAN5	ENST00000509168.1;ENST00000505184.1	3'UTR;5'UTR	TSPAN5;TSPAN5;TSPAN5;TSPAN5;TSPAN5;TSPAN5	ENST00000509168.1;ENST00000507167.1;ENST00000515287.1;ENST00000511800.1;ENST00000511651.1;ENST00000505184.1	3'UTR;3'UTR;5'UTR;5'UTR;5'UTR;5'UTR	chr4:99414520-99414735	3		NA		NA	NA	NA	NA	FALSE	chr4	98493472	98493474	-	0.425155
186	cg26478599	chr7	41747322	-	cg26478599	-0.0631549	0.389222	0.452377	0.0842688	0.0601779	NA	NA	NA	NA	NA	NA	chr7:41745178-41745462	S_Shore	LOC285954;LOC285954	NR_027118;NR_027119	Body;Body				TRUE				AC005027.4;AC005027.4;AC005027.4	ENST00000422822.1;ENST00000420821.1;ENST00000415848.2	5'UTR;5'UTR;5'UTR	AC005027.4;AC005027.4;AC005027.4	ENST00000422822.1;ENST00000420821.1;ENST00000415848.2	5'UTR;5'UTR;5'UTR		NA		NA		NA	NA	TRUE	NA	FALSE	chr7	41707723	41707725	+	-0.395047
187	cg26891574	chr1	56288471	+	cg26891574	0.0610809	0.770559	0.709478	0.0649283	0.0593286	NA	NA	NA	NA	NA	NA		OpenSea							NA				RP11-90C4.1	ENST00000424357.1	TSS1500	RP11-90C4.1	ENST00000424357.1	TSS1500		NA		NA		NA	NA	NA	NA	FALSE	chr1	55822797	55822799	-	0.447128
188	cg18987683	chr3	160283058	-	cg18987683	0.0675813	0.0975661	0.0299848	0.217841	0.006036	NA	NA	NA	NA	NA	NA	chr3:160282505-160283874	Island	KPNA4	NM_002268	1stExon				NA	3:161765159-161766698			KPNA4;KPNA4;KPNA4;KRT8P12	ENST00000469804.1;ENST00000469804.1;ENST00000334256.4;ENST00000468527.1	3'UTR;1stExon;1stExon;TSS200	KPNA4;KPNA4;KPNA4;KRT8P12	ENST00000469804.1;ENST00000469804.1;ENST00000334256.4;ENST00000468527.1	3'UTR;1stExon;1stExon;TSS200	chr3:160282725-160283215	3		NA		NA	NA	NA	NA	FALSE	chr3	160565269	160565271	+	4.49937
189	cg00820056	chr8	144265337	+	cg00820056	0.0429944	0.697773	0.654779	0.0426033	0.0391512	NA	NA	NA	NA	NA	NA	chr8:144267329-144267824	N_Shore							NA										chr8:144265145-144265455	3		NA		NA	NA	TRUE	NA	FALSE	chr8	143183919	143183921	-	0.305745
190	cg02275784	chr11	85242554	-	cg02275784	-0.0680088	0.369024	0.437033	0.0940633	0.0709239	NA	NA	NA	NA	NA	NA		OpenSea	DLG2	NM_001142699	Body				TRUE				DLG2	ENST00000472545.2	3'UTR	DLG2	ENST00000472545.2	3'UTR		NA		NA		NA	NA	TRUE	NA	FALSE	chr11	85531509	85531511	+	-0.693382
191	cg04279139	chr12	27925367	-	cg04279139	0.0523874	0.815703	0.763315	0.0577373	0.0753891	rs61915975	0.158257	NA	NA	NA	NA		OpenSea	LOC100133893	NM_001146221	TSS1500				TRUE				MANSC4	ENST00000381273.3	TSS1500	MANSC4	ENST00000381273.3	TSS1500	chr12:27925125-27925450	3		NA		NA	NA	TRUE	NA	FALSE	chr12	27772433	27772435	+	0.52479
192	cg24256544	chr12	102345007	-	cg24256544	0.0402083	0.872074	0.831865	0.0575068	0.0546399	NA	NA	NA	NA	NA	NA		OpenSea							NA										chr12:102344885-102345270	3		NA		NA	NA	NA	NA	FALSE	chr12	101951228	101951230	+	0.525474
193	cg04908655	chr11	65803533	+	cg04908655	0.0291019	0.587333	0.558231	0.0335192	0.0387708	NA	NA	NA	NA	NA	NA		OpenSea							NA										chr11:65803485-65803775	3		NA		NA	NA	NA	NA	FALSE	chr11	66036061	66036063	-	0.265932
194	cg06625886	chr3	149676395	+	cg06625886	0.0429475	0.828741	0.785793	0.0375311	0.0725256	rs16862145	0.026293	NA	NA	NA	NA		OpenSea	RNF13;RNF13	NM_183381;NM_007282	Body;Body		chr3:149676286-149676286		NA							RNF13;RNF13;RNF13;ANKUB1	ENST00000493238.1;ENST00000474348.1;ENST00000467996.1;ENST00000481585.1	TSS1500;3'UTR;3'UTR;3'UTR	chr3:149676065-149676475	3		NA		NA	NA	NA	NA	FALSE	chr3	149958607	149958609	-	0.457198
195	cg26190515	chr3	108820106	+	cg26190515	0.0597104	0.793537	0.733826	0.0535452	0.0786232	NA	NA	NA	NA	NA	NA		OpenSea	MORC1	NM_014429	Body				NA				MORC1-AS1	ENST00000480826.1	TSS200	MORC1-AS1	ENST00000480826.1	TSS200		NA		NA		NA	NA	NA	NA	FALSE	chr3	109101258	109101260	-	0.444655
196	cg15909056	chr12	71837175	-	cg15909056	0.0505508	0.829238	0.778687	0.0457505	0.0598302	NA	NA	NA	NA	NA	NA	chr12:71833192-71834389	S_Shelf	LGR5	NM_003667	Body				NA				TSPAN8	ENST00000393330.2	TSS1500	TSPAN8;LGR5	ENST00000393330.2;ENST00000550851.1	TSS1500;5'UTR		NA		NA	chr12:71831771-71837612	6	NA	TRUE	NA	FALSE	chr12	71443394	71443396	+	0.502574
197	cg08329351	chr5	74561919	+	cg08329351	-0.0533757	0.374193	0.427568	0.104348	0.0793531	NA	NA	NA	NA	NA	NA		OpenSea							NA											NA	chr5:74561449-74561949	6	chr5:74561156-74562103	6	NA	NA	NA	FALSE	chr5	75266093	75266095	-	-0.671261
198	cg14441276	chr6	31539735	-	cg14441276	0.0695861	0.689382	0.619796	0.0881655	0.0686531	NA	NA	NA	NA	NA	NA		OpenSea	LTA;LTA	NM_000595;NM_001159740	TSS1500;TSS200				NA				LTA;LTA;LTA	ENST00000454783.1;ENST00000418386.2;ENST00000436827.2	TSS200;TSS1500;TSS1500	LTA;LTA;LTA;LTA;LTA	ENST00000454783.1;ENST00000489638.1;ENST00000418386.2;ENST00000471842.1;ENST00000436827.2	TSS200;TSS1500;TSS1500;TSS1500;TSS1500	chr6:31539685-31539855	3		NA		NA	NA	TRUE	NA	FALSE	chr6	31571957	31571959	+	0.479806
199	cg08626800	chr7	42979643	+	cg08626800	0.0582075	0.841295	0.783087	0.0762418	0.0683867	NA	NA	NA	NA	NA	NA		OpenSea							NA				MRPL32	ENST00000496564.1	5'UTR	MRPL32	ENST00000496564.1	5'UTR		NA	chr7:42979493-42979750	3		NA	NA	NA	NA	FALSE	chr7	42940043	42940045	-	0.599122
200	cg18421840	chr7	31099814	+	cg18421840	0.0475491	0.676769	0.62922	0.0473374	0.0384214	NA	NA	NA	NA	NA	NA		OpenSea	ADCYAP1R1	NM_001118	5'UTR				TRUE				ADCYAP1R1;ADCYAP1R1;ADCYAP1R1	ENST00000304166.4;ENST00000381667.3;ENST00000409363.1	5'UTR;5'UTR;5'UTR	ADCYAP1R1;ADCYAP1R1;ADCYAP1R1;ADCYAP1R1	ENST00000304166.4;ENST00000381667.3;ENST00000409363.1;ENST00000431811.1	5'UTR;5'UTR;5'UTR;5'UTR	chr7:31099740-31100035	3		NA		NA	NA	TRUE	NA	FALSE	chr7	31060197	31060199	-	0.285771
201	cg00078221	chr5	139927754	-	cg00078221	-0.0247194	0.119053	0.143772	0.0391861	0.0416556	rs112733243	0.050894	NA	NA	NA	NA	chr5:139927157-139927491	S_Shore	EIF4EBP3;ANKHD1-EIF4EBP3	NM_003732;NM_020690	Body;Body				TRUE	5:139907342-139908015	5:139926392-139928363	Promoter_Associated	ANKHD1;ANKHD1;ANKHD1;ANKHD1	ENST00000422011.1;ENST00000310356.6;ENST00000235510.7;ENST00000253810.7	3'UTR;3'UTR;3'UTR;3'UTR	ANKHD1;ANKHD1;ANKHD1;ANKHD1-EIF4EBP3;ANKHD1	ENST00000422011.1;ENST00000310356.6;ENST00000235510.7;ENST00000474060.1;ENST00000253810.7	3'UTR;3'UTR;3'UTR;5'UTR;3'UTR	chr5:139927485-139928150	3		NA		NA	NA	TRUE	NA	FALSE	chr5	140548168	140548170	+	-0.66243
202	cg19845249	chr17	77819279	+	cg19845249	-0.0557278	0.164368	0.220096	0.0562385	0.064534	NA	NA	NA	NA	NA	NA	chr17:77812991-77819081	S_Shore							NA		17:77818267-77819416	Unclassified							chr17:77818625-77819715	3		NA		NA	NA	TRUE	NA	FALSE	chr17	79845479	79845481	-	-0.816773
203	cg25767991	chr4	14691046	-	cg25767991	0.0470049	0.7454	0.698395	0.0476414	0.0516471	rs116192454	0.01349	NA	NA	NA	NA		OpenSea	LINC00504	NR_126435	Body				NA				SNORA63;LINC00504	ENST00000365579.1;ENST00000505089.1	TSS1500;3'UTR	SNORA63;LINC00504;LINC00504;LINC00504;LINC00504	ENST00000365579.1;ENST00000509654.1;ENST00000515031.1;ENST00000505089.1;ENST00000506292.2	TSS1500;3'UTR;3'UTR;3'UTR;3'UTR		NA		NA		NA	NA	NA	NA	FALSE	chr4	14689421	14689423	+	0.378596
204	cg07728874	chr11	118213272	+	cg07728874	0.0518005	0.657726	0.605925	0.0716964	0.0463746	NA	NA	NA	NA	NA	NA		OpenSea	CD3D;CD3D	NM_001040651;NM_000732	1stExon;1stExon				NA		11:118213215-118213726	Unclassified_Cell_type_specific	CD3D;CD3D;CD3D	ENST00000392884.2;ENST00000529594.1;ENST00000300692.4	1stExon;1stExon;1stExon	CD3D;CD3D;CD3D;CD3D	ENST00000526561.1;ENST00000529594.1;ENST00000300692.4;ENST00000526561.1	1stExon;1stExon;1stExon;3'UTR	chr11:118213245-118213550	3		NA		NA	TRUE	TRUE	NA	FALSE	chr11	118342556	118342558	-	0.365452
205	cg05019211	chr22	33343603	+	cg05019211	0.0436829	0.677707	0.634024	0.0533811	0.0429871	rs9619341	0.069606	NA	NA	NA	NA		OpenSea	SYN3;SYN3;SYN3	NM_003490;NM_001135774;NM_133633	Body;Body;Body				NA							SYN3	ENST00000472027.1	TSS200		NA		NA		NA	NA	NA	NA	FALSE	chr22	32947617	32947619	-	0.290896
206	cg12592365	chr17	78765948	+	cg12592365	0.0361686	0.850709	0.814541	0.0499471	0.0442183	rs62075585	0.368132	NA	NA	NA	NA		OpenSea	RPTOR;RPTOR	NM_001163034;NM_020761	Body;Body				TRUE		17:78765822-78766081	Gene_Associated_Cell_type_specific	RPTOR	ENST00000575542.1	5'UTR	RPTOR;RPTOR;RPTOR	ENST00000574767.1;ENST00000575542.1;ENST00000577161.1	3'UTR;5'UTR;5'UTR	chr17:78765680-78766575	3		NA		NA	NA	TRUE	NA	FALSE	chr17	80792147	80792149	-	0.548956
207	cg17357341	chr2	58603854	+	cg17357341	0.0566139	0.81653	0.759916	0.071157	0.0756776	NA	NA	NA	NA	NA	NA		OpenSea							NA										chr2:58603820-58604050	3		NA		NA	NA	NA	NA	FALSE	chr2	58376718	58376720	-	0.559846
208	cg23487226	chr3	172276018	-	cg23487226	0.0359759	0.803092	0.767116	0.0541353	0.0452236	NA	NA	NA	NA	NA	NA		OpenSea							TRUE											NA		NA		NA	NA	TRUE	NA	FALSE	chr3	172558227	172558229	+	0.349852
209	cg27563328	chr7	33533728	+	cg27563328	0.0314507	0.866275	0.834824	0.0307063	0.0351607	NA	NA	NA	NA	NA	NA		OpenSea	BBS9;BBS9;BBS9;BBS9	NM_001033604;NM_014451;NM_198428;NM_001033605	Body;Body;Body;Body				TRUE							BBS9	ENST00000433714.1	3'UTR		NA		NA		NA	NA	TRUE	NA	FALSE	chr7	33494115	33494117	-	0.451147
210	cg01751584	chr9	100159780	-	cg01751584	0.0675364	0.777321	0.709785	0.0757024	0.0744093	NA	NA	NA	NA	NA	NA		OpenSea	LOC286359	NR_026847	TSS1500				NA										chr9:100159525-100159855	3		NA		NA	NA	TRUE	NA	FALSE	chr9	97397497	97397499	+	0.605627
211	cg07901571	chr6	47665223	-	cg07901571	0.0411074	0.772369	0.731262	0.0499674	0.043475	NA	NA	NA	NA	NA	NA		OpenSea	GPR111;GPR115	NM_153839;NM_153838	3'UTR;TSS1500				NA				GPR115;GPR111	ENST00000327753.3;ENST00000398742.2	TSS1500;3'UTR	GPR115;GPR111;GPR111	ENST00000283303.2;ENST00000398742.2;ENST00000467205.2	TSS1500;3'UTR;3'UTR		NA		NA		NA	NA	TRUE	NA	FALSE	chr6	47697486	47697488	+	0.409854
212	cg08760589	chr1	26002451	-	cg08760589	0.0614932	0.669476	0.607982	0.0814089	0.0594195	NA	NA	NA	NA	NA	NA		OpenSea	MAN1C1;MAN1C1	NM_020379;NM_001289010	Body;Body				TRUE		1:26002379-26003279	Unclassified	MAN1C1;MAN1C1	ENST00000374331.5;ENST00000263979.3	5'UTR;5'UTR	MAN1C1;MAN1C1	ENST00000374331.5;ENST00000263979.3	5'UTR;5'UTR		NA	chr1:26002234-26003360	6	chr1:26002233-26003390	6	NA	NA	NA	FALSE	chr1	25675959	25675961	+	0.346762
213	cg16483188	chr1	117306469	-	cg16483188	0.0599308	0.695487	0.635556	0.0657286	0.0506219	NA	NA	NA	NA	NA	NA		OpenSea	CD2	NM_001767	Body		chr1:117305811-117305811		NA		1:117306422-117307536	Promoter_Associated							chr1:117306345-117306690	3		NA		NA	NA	NA	NA	FALSE	chr1	116763846	116763848	+	0.33136
214	cg16549957	chr1	12218933	+	cg16549957	0.0291388	0.685049	0.65591	0.054494	0.0397547	NA	NA	NA	NA	NA	NA		OpenSea							NA		1:12218892-12218956	Unclassified_Cell_type_specific							chr1:12218845-12219055	3		NA		NA	NA	TRUE	NA	FALSE	chr1	12158875	12158877	-	0.304719
215	cg23216647	chr7	141719014	-	cg23216647	0.0405737	0.872914	0.832341	0.0359665	0.0485726	NA	NA	NA	NA	NA	NA		OpenSea	MGAM;MGAM	NM_004668;NM_004668	ExonBnd;Body				NA				MGAM;MGAM	ENST00000548812.1;ENST00000549489.2	TSS200;ExonBnd	MGAM;MGAM	ENST00000548812.1;ENST00000465654.1	TSS200;ExonBnd		NA		NA		NA	NA	NA	NA	FALSE	chr7	142019213	142019215	+	0.489563
216	cg25096570	chr14	74937693	+	cg25096570	0.0343956	0.86577	0.831374	0.0403438	0.0464286	rs11845259	0.374657	NA	NA	NA	NA		OpenSea							NA											NA	chr14:74936921-74937731	3		NA	NA	NA	NA	FALSE	chr14	74470989	74470991	-	0.439673
217	cg25886371	chr4	40917710	+	cg25886371	0.03532	0.868045	0.832725	0.0421697	0.0471006	NA	NA	NA	NA	NA	NA		OpenSea	APBB2;APBB2;APBB2	NM_173075;NM_001166050;NM_004307	Body;Body;Body				NA							APBB2;APBB2;APBB2;APBB2	ENST00000511120.1;ENST00000514094.1;ENST00000509475.1;ENST00000504484.1	3'UTR;3'UTR;3'UTR;3'UTR	chr4:40917680-40918555	3		NA		NA	NA	NA	NA	FALSE	chr4	40915692	40915694	-	0.557207
218	cg19497942	chr2	105050685	+	cg19497942	0.0277641	0.804787	0.777023	0.0281837	0.0659215	NA	NA	NA	NA	NA	NA		OpenSea	LINC01102	NR_015399	TSS200				NA				AC013402.2	ENST00000447380.1	TSS200	AC013402.2;AC013402.2;AC013402.2;AC013402.2;AC013402.2	ENST00000451400.1;ENST00000429464.1;ENST00000414442.1;ENST00000447380.1;ENST00000451400.1	1stExon;TSS200;TSS200;TSS200;5'UTR		NA		NA		NA	NA	NA	NA	FALSE	chr2	104434226	104434228	-	0.38166
219	cg13633992	chr14	99722805	-	cg13633992	0.0337406	0.62024	0.5865	0.0510622	0.0515913	rs34640436	0.07516	NA	NA	NA	NA		OpenSea	BCL11B;BCL11B;BCL11B;BCL11B	NM_022898;NM_001282238;NM_001282237;NM_138576	Body;Body;Body;Body				NA											NA	chr14:99721585-99722971	6		NA	NA	NA	NA	FALSE	chr14	99256467	99256469	+	0.288266
220	cg02878383	chr4	167967163	-	cg02878383	0.0424205	0.792045	0.749624	0.0518837	0.0525692	NA	NA	NA	NA	NA	NA		OpenSea	SPOCK3;SPOCK3;SPOCK3;SPOCK3;SPOCK3;SPOCK3;SPOCK3;SPOCK3;SPOCK3	NM_001204353;NM_001204354;NM_001204352;NM_001204355;NM_001204356;NM_016950;NM_001040159;NM_001251967;NM_001204358	5'UTR;5'UTR;Body;Body;Body;Body;Body;Body;Body		chr4:167966899-167966899		NA				SPOCK3;SPOCK3;SPOCK3	ENST00000541354.1;ENST00000535728.1;ENST00000507137.1	5'UTR;5'UTR;3'UTR	SPOCK3;SPOCK3;SPOCK3;SPOCK3	ENST00000541354.1;ENST00000535728.1;ENST00000507137.1;ENST00000502821.1	5'UTR;5'UTR;3'UTR;3'UTR		NA		NA		NA	NA	NA	NA	FALSE	chr4	167046011	167046013	+	0.542882
221	cg01677246	chr5	106624833	-	cg01677246	0.0508888	0.76029	0.709401	0.0743126	0.0561657	NA	NA	NA	NA	NA	NA		OpenSea							NA											NA	chr5:106624015-106625724	6	chr5:106624428-106625971	6	NA	NA	NA	FALSE	chr5	107289131	107289133	+	0.470199
222	cg09654530	chr6	135492118	+	cg09654530	0.0631896	0.803893	0.740704	0.075701	0.0638426	NA	NA	NA	NA	NA	NA		OpenSea							NA										chr6:135492100-135492310	3		NA		NA	NA	NA	NA	FALSE	chr6	135170979	135170981	-	0.529821
223	cg12048331	chr3	52302150	-	cg12048331	0.04204	0.811741	0.769701	0.0659137	0.056151	NA	NA	NA	NA	NA	NA		OpenSea	WDR82	NM_025222	Body				NA							WDR82;WDR82;WDR82;WDR82	ENST00000487402.1;ENST00000487402.1;ENST00000469000.1;ENST00000463624.1	1stExon;3'UTR;5'UTR;5'UTR	chr3:52302140-52302410	3		NA		NA	NA	TRUE	NA	FALSE	chr3	52268133	52268135	+	0.555321
224	cg14049094	chr3	37114625	+	cg14049094	-0.0430446	0.148734	0.191778	0.0544183	0.0544591	rs7621471	0.028675	NA	NA	NA	NA		OpenSea	LRRFIP2;LRRFIP2;LRRFIP2;LRRFIP2	NM_006309;NM_001134369;NM_017724;NM_001282691	Body;Body;Body;Body				NA										chr3:37114480-37114710	3		NA		NA	NA	NA	NA	FALSE	chr3	37073133	37073135	-	-0.665061
225	cg00318405	chr1	197737096	-	cg00318405	-0.0553501	0.497344	0.552694	0.0678544	0.057969	NA	NA	NA	NA	NA	NA		OpenSea	DENND1B;DENND1B;DENND1B;DENND1B;DENND1B	NM_001300858;NM_001195216;NR_125340;NM_001195215;NM_144977	5'UTR;Body;Body;Body;Body				NA				DENND1B;DENND1B	ENST00000235453.4;ENST00000477581.1	5'UTR;3'UTR	DENND1B;DENND1B;DENND1B;DENND1B	ENST00000468589.1;ENST00000495550.1;ENST00000235453.4;ENST00000477581.1	3'UTR;3'UTR;5'UTR;3'UTR		NA		NA	chr1:197736976-197738784	4	NA	NA	NA	FALSE	chr1	197767965	197767967	+	-0.34119
226	cg07510596	chr4	38511195	-	cg07510596	0.0607698	0.726397	0.665627	0.0803737	0.0724585	NA	NA	NA	NA	NA	NA		OpenSea	LINC01258	NR_110951	Body				NA		4:38511049-38511574	Unclassified_Cell_type_specific	RP11-213G21.1;RP11-83C7.2	ENST00000507056.1;ENST00000512517.1	TSS200;3'UTR	RP11-213G21.1;RP11-83C7.2	ENST00000507056.1;ENST00000512517.1	TSS200;3'UTR		NA	chr4:38510939-38511622	5		NA	NA	NA	NA	FALSE	chr4	38509573	38509575	+	0.440664
227	cg01059421	chr6	88447049	-	cg01059421	0.065325	0.820851	0.755526	0.0605825	0.0724979	NA	NA	NA	NA	NA	NA		OpenSea							NA										chr6:88446925-88447315	3		NA		NA	NA	NA	NA	FALSE	chr6	87737330	87737332	+	0.539411
228	cg01722936	chr10	50261688	+	cg01722936	0.0488799	0.721744	0.672864	0.0591342	0.0522983	NA	NA	NA	NA	NA	NA		OpenSea	VSTM4	NM_001031746	Body				NA											NA	chr10:50260970-50262023	5	chr10:50260793-50262146	6	NA	NA	NA	FALSE	chr10	49053642	49053644	-	0.35962
229	cg02384491	chr1	162307064	-	cg02384491	0.0380313	0.858598	0.820567	0.0424549	0.0529437	NA	NA	NA	NA	NA	NA		OpenSea	NOS1AP;NOS1AP	NM_014697;NM_001164757	Body;Body				NA				RN5S61	ENST00000516453.1	TSS1500	RN5S61	ENST00000516453.1	TSS1500		NA		NA		NA	NA	NA	NA	FALSE	chr1	162337273	162337275	+	0.470344
230	cg24324609	chr9	15277813	+	cg24324609	0.020212	0.867048	0.846836	0.0272033	0.0315224	NA	NA	NA	NA	NA	NA		OpenSea	TTC39B;TTC39B;TTC39B;TTC39B	NM_001168341;NM_001168340;NM_001168339;NM_152574	Body;Body;Body;Body				NA		9:15277733-15278173	Unclassified_Cell_type_specific				TTC39B;TTC39B	ENST00000463391.1;ENST00000505732.1	5'UTR;3'UTR	chr9:15277805-15278150	3		NA		NA	NA	NA	NA	FALSE	chr9	15277814	15277816	-	0.359639
231	cg27277486	chr11	5223349	-	cg27277486	0.0356827	0.820357	0.784675	0.0289622	0.0677938	NA	NA	NA	NA	NA	NA		OpenSea	OR51V1	NM_001004760	TSS1500				NA				OR51V1	ENST00000321255.1	TSS1500	OR51V1	ENST00000321255.1	TSS1500		NA		NA		NA	NA	NA	NA	FALSE	chr11	5202118	5202120	+	0.463
232	cg14553836	chr14	44951231	-	cg14553836	0.0477191	0.750613	0.702894	0.0402491	0.0399439	NA	NA	NA	NA	NA	NA		OpenSea							NA				RP11-99L13.1;RP11-99L13.1	ENST00000556472.1;ENST00000553386.1	TSS1500;TSS1500	RP11-99L13.1;RP11-99L13.1	ENST00000556472.1;ENST00000553386.1	TSS1500;TSS1500		NA		NA		NA	NA	NA	NA	FALSE	chr14	44482027	44482029	+	0.409587
233	cg02046017	chr11	70707406	-	cg02046017	0.0428823	0.852423	0.80954	0.0336068	0.0487343	rs10899395	0.293309	NA	NA	NA	NA		OpenSea	SHANK2	NM_012309	Body				TRUE				SHANK2-AS3	ENST00000307548.2	TSS1500	SHANK2-AS3;SHANK2	ENST00000307548.2;ENST00000460048.1	TSS1500;3'UTR		NA	chr11:70706990-70707897	3		NA	TRUE	TRUE	NA	FALSE	chr11	70861300	70861302	+	0.57547
234	cg02895666	chr22	41801946	+	cg02895666	0.0248742	0.741186	0.716312	0.0448597	0.0358912	NA	NA	NA	NA	NA	NA		OpenSea							NA										chr22:41801605-41802015	3		NA		NA	NA	NA	NA	FALSE	chr22	41405941	41405943	-	0.310196
235	cg02937158	chr7	50630083	+	cg02937158	0.027827	0.82206	0.794233	0.0343487	0.0294196	NA	NA	NA	NA	NA	NA		OpenSea	DDC;DDC	NM_001082971;NM_000790	5'UTR;TSS1500				NA				DDC;DDC;DDC	ENST00000380984.4;ENST00000357936.5;ENST00000444124.2	TSS1500;TSS1500;5'UTR	DDC;DDC;DDC;DDC;DDC	ENST00000380984.4;ENST00000357936.5;ENST00000432526.2;ENST00000420203.1;ENST00000444124.2	TSS1500;TSS1500;TSS200;5'UTR;5'UTR	chr7:50629845-50630235	3		NA		NA	NA	TRUE	NA	FALSE	chr7	50562385	50562387	-	0.377047
236	cg05472398	chr17	25886248	-	cg05472398	-0.0711195	0.407766	0.478886	0.0880656	0.0681011	NA	NA	NA	NA	NA	NA		OpenSea	KSR1	NM_014238	5'UTR				NA		17:25886246-25887472	Unclassified_Cell_type_specific	KSR1;KSR1	ENST00000398985.1;ENST00000398982.1	TSS1500;5'UTR	KSR1;KSR1	ENST00000398985.1;ENST00000398982.1	TSS1500;5'UTR	chr17:25886240-25886555	3		NA		NA	NA	NA	NA	FALSE	chr17	27559221	27559223	+	-0.476778
237	cg08267612	chr3	69484913	+	cg08267612	0.0714914	0.752179	0.680687	0.063963	0.0796149	NA	NA	NA	NA	NA	NA		OpenSea							NA							FRMD4B;FRMD4B	ENST00000497880.1;ENST00000459638.1	5'UTR;5'UTR	chr3:69484820-69485310	3		NA		NA	NA	NA	NA	FALSE	chr3	69435761	69435763	-	0.570904
238	cg08464521	chr14	103288634	+	cg08464521	0.0274345	0.870894	0.84346	0.0280405	0.0559851	NA	NA	NA	NA	NA	NA		OpenSea	TRAF3;TRAF3;TRAF3;TRAF3	NM_003300;NM_145726;NM_145725;NM_001199427	5'UTR;5'UTR;5'UTR;5'UTR				NA				TRAF3;TRAF3;TRAF3;TRAF3	ENST00000560371.1;ENST00000347662.4;ENST00000392745.2;ENST00000539721.1	5'UTR;5'UTR;5'UTR;5'UTR	TRAF3;TRAF3;TRAF3;TRAF3;TRAF3	ENST00000560371.1;ENST00000347662.4;ENST00000392745.2;ENST00000539721.1;ENST00000560463.1	5'UTR;5'UTR;5'UTR;5'UTR;5'UTR		NA	chr14:103288596-103289168	6		NA	NA	NA	NA	FALSE	chr14	102822296	102822298	-	0.348648
239	cg11786338	chr18	56809717	+	cg11786338	0.0563129	0.82851	0.772198	0.0737612	0.0637618	NA	NA	NA	NA	NA	NA	chr18:56806608-56807425	S_Shelf	SEC11C	NM_033280	Body				NA										chr18:56809585-56809870	3		NA		NA	NA	TRUE	NA	FALSE	chr18	59142484	59142486	-	0.570547
240	cg12836116	chr1	5539601	-	cg12836116	0.0237067	0.736396	0.712689	0.0362129	0.0335623	NA	NA	NA	NA	NA	NA		OpenSea							NA										chr1:5539445-5539775	3		NA		NA	NA	NA	NA	FALSE	chr1	5479540	5479542	+	0.33799
241	cg13422921	chr9	37788648	-	cg13422921	-0.0741913	0.256349	0.33054	0.107267	0.0820911	NA	NA	NA	NA	NA	NA	chr9:37787074-37787609	S_Shore							NA				RP11-613M10.9	ENST00000540557.1	3'UTR	EXOSC3;EXOSC3;RP11-613M10.9	ENST00000489414.1;ENST00000482614.1;ENST00000540557.1	3'UTR;3'UTR;3'UTR	chr9:37788445-37788715	3		NA		NA	NA	TRUE	NA	FALSE	chr9	37788650	37788652	+	-0.672951
242	cg15175838	chr11	128389451	-	cg15175838	0.081551	0.728763	0.647212	0.0940308	0.0708944	NA	NA	NA	NA	NA	NA	chr11:128391712-128392611	N_Shelf	ETS1;ETS1;ETS1	NM_005238;NM_001162422;NM_001143820	Body;Body;Body		chr11:128388897-128388897		NA										chr11:128389220-128389655	3		NA		NA	NA	NA	NA	FALSE	chr11	128519555	128519557	+	0.510385
243	cg16463956	chr14	100530076	-	cg16463956	0.0597022	0.630182	0.57048	0.0727893	0.057606	NA	NA	NA	NA	NA	NA		OpenSea					chr14:100529714-100529714		NA				CTD-2376I20.1	ENST00000554245.1	3'UTR	EVL;CTD-2376I20.1	ENST00000554460.1;ENST00000554245.1	5'UTR;3'UTR	chr14:100529960-100530230	3		NA		NA	NA	NA	NA	FALSE	chr14	100063738	100063740	+	0.316477
244	cg26860792	chr12	58480719	-	cg26860792	0.0291356	0.857221	0.828085	0.0311027	0.037533	NA	NA	NA	NA	NA	NA		OpenSea							NA				RP11-58A17.4	ENST00000548215.1	TSS1500	RP11-58A17.4	ENST00000548215.1	TSS1500		NA		NA		NA	NA	NA	NA	FALSE	chr12	58086935	58086937	+	0.487917
245	cg05077263	chr4	110612052	+	cg05077263	0.0667283	0.75654	0.689811	0.0713502	0.069624	NA	NA	NA	NA	NA	NA		OpenSea	CASP6;CASP6	NM_032992;NM_001226	Body;Body				NA		4:110611997-110612538	Unclassified	CASP6	ENST00000510324.1	3'UTR	CASP6;CASP6;CASP6;CASP6	ENST00000507550.1;ENST00000505117.1;ENST00000510324.1;ENST00000508203.1	3'UTR;3'UTR;3'UTR;3'UTR	chr4:110612005-110612355	3		NA		NA	NA	NA	NA	FALSE	chr4	109690895	109690897	-	0.517617
246	cg22300949	chr3	35710038	+	cg22300949	0.0485807	0.830285	0.781704	0.0461398	0.0657105	NA	NA	NA	NA	NA	NA		OpenSea	ARPP21;ARPP21;ARPP21	NM_001267616;NM_001267617;NM_016300	5'UTR;5'UTR;5'UTR				NA				ARPP21;ARPP21;ARPP21;ARPP21	ENST00000428373.1;ENST00000337271.5;ENST00000444190.1;ENST00000187397.4	5'UTR;5'UTR;5'UTR;5'UTR	ARPP21;ARPP21;ARPP21;ARPP21;ARPP21;ARPP21;ARPP21;ARPP21;ARPP21;ARPP21;ARPP21	ENST00000450234.1;ENST00000428373.1;ENST00000421492.1;ENST00000337271.5;ENST00000444190.1;ENST00000449196.1;ENST00000187397.4;ENST00000452563.1;ENST00000438577.1;ENST00000414496.1;ENST00000419330.1	5'UTR;5'UTR;5'UTR;5'UTR;5'UTR;5'UTR;5'UTR;5'UTR;5'UTR;5'UTR;5'UTR		NA		NA		NA	NA	NA	NA	FALSE	chr3	35668545	35668547	-	0.522504
247	cg11434837	chr9	132631970	+	cg11434837	0.0477605	0.679184	0.631424	0.0514849	0.0511654	NA	NA	NA	NA	NA	NA	chr9:132630324-132630823	S_Shore	USP20;USP20;USP20	NM_006676;NM_001110303;NM_001008563	Body;Body;Body				NA							USP20;USP20	ENST00000474895.1;ENST00000491731.1	5'UTR;5'UTR	chr9:132631925-132632175	3		NA		NA	NA	NA	NA	FALSE	chr9	129869690	129869692	-	0.299678
248	cg26794606	chr10	89942354	-	cg26794606	0.0423619	0.817172	0.77481	0.0391487	0.0791462	NA	NA	NA	NA	NA	NA		OpenSea							NA										chr10:89942240-89942610	3		NA		NA	NA	NA	NA	FALSE	chr10	88182596	88182598	+	0.432462
249	cg07267974	chr8	62539945	+	cg07267974	0.0576861	0.840841	0.783155	0.0588361	0.0754112	NA	NA	NA	NA	NA	NA		OpenSea	ASPH;ASPH;ASPH;ASPH;ASPH;ASPH;ASPH;ASPH;ASPH	NM_001164751;NM_001164752;NM_032468;NM_001164753;NM_001164755;NM_032466;NM_001164754;NM_001164750;NM_004318	Body;Body;Body;Body;Body;Body;Body;Body;Body				TRUE				ASPH	ENST00000523897.1	3'UTR	ASPH;ASPH;ASPH;ASPH;ASPH;ASPH	ENST00000518441.1;ENST00000519678.1;ENST00000524173.1;ENST00000521499.1;ENST00000523897.1;ENST00000523927.1	3'UTR;3'UTR;3'UTR;3'UTR;3'UTR;3'UTR	chr8:62539840-62540090	3		NA		NA	NA	NA	NA	FALSE	chr8	61627385	61627387	-	0.524787
250	cg07466955	chr12	28406200	-	cg07466955	0.0488844	0.820649	0.771765	0.0507176	0.0805792	NA	NA	NA	NA	NA	NA		OpenSea							NA		12:28406168-28406390	Unclassified_Cell_type_specific	CCDC91;CCDC91	ENST00000539107.1;ENST00000545336.1	5'UTR;5'UTR	CCDC91;CCDC91;CCDC91;CCDC91;CCDC91;CCDC91;CCDC91;CCDC91;CCDC91	ENST00000535520.1;ENST00000539107.1;ENST00000536442.1;ENST00000545336.1;ENST00000544780.1;ENST00000543534.1;ENST00000544649.1;ENST00000538586.1;ENST00000536154.1	5'UTR;5'UTR;5'UTR;5'UTR;5'UTR;5'UTR;5'UTR;5'UTR;5'UTR	chr12:28406045-28406650	3		NA		NA	NA	NA	NA	FALSE	chr12	28253266	28253268	+	0.47661
251	cg09918454	chr7	142977348	-	cg09918454	0.0513031	0.835281	0.783978	0.0478825	0.0551917	NA	NA	NA	NA	NA	NA		OpenSea							NA				TMEM139;AC073342.12	ENST00000409102.1;ENST00000427392.1	5'UTR;3'UTR	TMEM139;AC073342.12	ENST00000409102.1;ENST00000427392.1	5'UTR;3'UTR		NA		NA		NA	NA	NA	NA	FALSE	chr7	143280254	143280256	+	0.603462
252	cg13619781	chr1	162200384	-	cg13619781	-0.0857284	0.282274	0.368003	0.117278	0.100235	rs140926882	0.012856	NA	NA	NA	NA		OpenSea	NOS1AP;NOS1AP	NM_014697;NM_001164757	Body;Body				NA											NA	chr1:162199833-162200679	6	chr1:162199823-162200630	6	NA	NA	NA	FALSE	chr1	162230593	162230595	+	-0.66069
253	cg18531916	chr10	130124378	-	cg18531916	0.0291204	0.753462	0.724341	0.0416212	0.0365972	NA	NA	NA	NA	NA	NA		OpenSea							NA	10:130014361-130014861									chr10:130124245-130124615	3		NA		NA	NA	TRUE	NA	FALSE	chr10	128326113	128326115	+	0.404048
254	cg24434367	chr8	126942911	+	cg24434367	0.0362416	0.579814	0.543573	0.0558779	0.0489194	NA	NA	NA	NA	NA	NA		OpenSea	LINC00861	NR_038447	Body		chr8:126942677-126942677		NA							RP11-622O11.2;RP11-622O11.2;RP11-622O11.2	ENST00000522865.1;ENST00000518964.1;ENST00000517869.1	3'UTR;3'UTR;3'UTR	chr8:126942680-126942990	3		NA		NA	NA	NA	NA	FALSE	chr8	125930666	125930668	-	0.236946
255	cg24472128	chr4	26076214	-	cg24472128	0.0426066	0.855615	0.813008	0.0427706	0.0529626	NA	NA	NA	NA	NA	NA		OpenSea							NA		4:26076170-26076542	Unclassified_Cell_type_specific								NA	chr4:26075641-26076883	6	chr4:26075753-26076848	6	NA	NA	NA	FALSE	chr4	26074591	26074593	+	0.483976
256	cg19218740	chr8	62763860	-	cg19218740	0.0338921	0.860712	0.82682	0.0339753	0.0351107	rs4737613	0.231963	NA	NA	NA	NA		OpenSea							NA				RP11-705O24.1;RP11-705O24.1;RP11-705O24.1;RP11-705O24.1;RP11-705O24.1;RP11-705O24.1;RP11-705O24.1;RP11-705O24.1;RP11-705O24.1;RP11-705O24.1	ENST00000523728.1;ENST00000521501.1;ENST00000520862.1;ENST00000523042.1;ENST00000517953.1;ENST00000518593.1;ENST00000519452.1;ENST00000519967.1;ENST00000520097.1;ENST00000519766.1	TSS1500;TSS1500;5'UTR;5'UTR;5'UTR;5'UTR;5'UTR;5'UTR;5'UTR;5'UTR	RP11-705O24.1;RP11-705O24.1;RP11-705O24.1;RP11-705O24.1;RP11-705O24.1;RP11-705O24.1;RP11-705O24.1;RP11-705O24.1;RP11-705O24.1;RP11-705O24.1	ENST00000523728.1;ENST00000521501.1;ENST00000520862.1;ENST00000523042.1;ENST00000517953.1;ENST00000518593.1;ENST00000519452.1;ENST00000519967.1;ENST00000520097.1;ENST00000519766.1	TSS1500;TSS1500;5'UTR;5'UTR;5'UTR;5'UTR;5'UTR;5'UTR;5'UTR;5'UTR		NA		NA		NA	NA	NA	NA	FALSE	chr8	61851300	61851302	+	0.421783
257	cg01473676	chr2	97449284	-	cg01473676	-0.0673152	0.367264	0.434579	0.0851583	0.0629526	NA	NA	NA	NA	NA	NA		OpenSea	CNNM4	NM_020184	Body				NA											NA		NA		NA	NA	NA	NA	FALSE	chr2	96783546	96783548	+	-0.399742
258	cg09917111	chr14	97150464	+	cg09917111	0.0264932	0.574285	0.547792	0.0438159	0.0446926	NA	NA	NA	NA	NA	NA		OpenSea							NA										chr14:97150340-97150550	3		NA		NA	NA	NA	NA	FALSE	chr14	96684126	96684128	-	0.253302
259	cg26557737	chr1	158463096	+	cg26557737	0.0629804	0.796574	0.733593	0.0575047	0.0843154	rs1006223	0.304217	NA	NA	NA	NA		OpenSea					chr1:158462836-158462836		NA				RP11-144L1.4;RP11-144L1.4	ENST00000419738.1;ENST00000426251.1	3'UTR;3'UTR	RP11-144L1.4;RP11-144L1.4	ENST00000419738.1;ENST00000426251.1	3'UTR;3'UTR		NA		NA		NA	NA	NA	NA	FALSE	chr1	158493305	158493307	-	0.534389
260	cg02807262	chr15	57329820	+	cg02807262	0.0596594	0.836542	0.776883	0.0634587	0.068255	NA	NA	NA	NA	NA	NA		OpenSea	TCF12;TCF12;TCF12;TCF12	NM_207038;NM_207037;NM_207036;NM_003205	Body;Body;Body;Body				NA							TCF12;TCF12	ENST00000558908.1;ENST00000560190.1	5'UTR;5'UTR	chr15:57329600-57330030	3		NA		NA	NA	NA	NA	FALSE	chr15	57037621	57037623	-	0.590268
261	cg12984787	chr14	28338844	-	cg12984787	0.0408403	0.841627	0.800786	0.0383318	0.0502613	NA	NA	NA	NA	NA	NA		OpenSea							NA										chr14:28338705-28338910	3		NA		NA	NA	NA	NA	FALSE	chr14	27869637	27869639	+	0.475345
262	cg26309221	chr6	125368615	+	cg26309221	0.0243938	0.899938	0.875544	0.0178705	0.0393287	NA	NA	NA	NA	NA	NA		OpenSea	RNF217;RNF217;RNF217	NM_152553;NM_001286398;NR_104440	Body;Body;Body				NA				RNF217;RNF217	ENST00000275184.6;ENST00000368414.2	TSS1500;5'UTR	RNF217;RNF217;RNF217;RNF217;RNF217	ENST00000275184.6;ENST00000519565.1;ENST00000368415.2;ENST00000432158.2;ENST00000368414.2	TSS1500;3'UTR;5'UTR;3'UTR;5'UTR		NA		NA		NA	NA	NA	NA	FALSE	chr6	125047468	125047470	-	0.41391
263	cg15110917	chr7	7959339	+	cg15110917	0.0293031	0.880262	0.850959	0.026673	0.0620666	rs37953	0.085649	NA	NA	NA	NA		OpenSea							TRUE				AC006465.3	ENST00000469183.1	5'UTR	AC006465.3;AC006465.3;AC006465.3	ENST00000469183.1;ENST00000468567.1;ENST00000482067.1	5'UTR;5'UTR;5'UTR	chr7:7959100-7959410	3		NA		NA	NA	TRUE	NA	FALSE	chr7	7919707	7919709	-	0.384438
264	cg05121110	chr1	21619484	-	cg05121110	0.0667639	0.737056	0.670292	0.0827393	0.0615422	NA	NA	NA	NA	NA	NA	chr1:21616380-21617101	S_Shelf	LOC100506801;ECE1	NR_038404;NM_001113348	TSS1500;Body				NA		1:21619102-21619569	Unclassified_Cell_type_specific	RP5-1071N3.1	ENST00000449034.1	TSS1500	ECE1;RP5-1071N3.1;ECE1	ENST00000527991.1;ENST00000449034.1;ENST00000463334.2	5'UTR;TSS1500;3'UTR	chr1:21619125-21619495	3		NA		NA	NA	NA	NA	FALSE	chr1	21292990	21292992	+	0.46476
265	cg14232650	chr14	45564553	+	cg14232650	0.0392711	0.835202	0.795931	0.0378898	0.0833659	NA	NA	NA	NA	NA	NA		OpenSea	PRPF39	NM_017922	Body				NA				PRPF39	ENST00000355846.5	TSS1500	PRPF39;PRPF39;PRPF39;PRPF39;PRPF39;PRPF39;PRPF39	ENST00000355846.5;ENST00000554439.1;ENST00000554429.1;ENST00000556353.1;ENST00000556782.1;ENST00000477626.1;ENST00000554081.1	TSS1500;1stExon;1stExon;TSS200;5'UTR;5'UTR;TSS1500	chr14:45564460-45564655	3		NA		NA	NA	NA	NA	FALSE	chr14	45095349	45095351	-	0.43816
266	cg26853368	chr19	2856730	+	cg26853368	0.0493086	0.735918	0.68661	0.0617725	0.0438312	NA	NA	NA	NA	NA	NA	chr19:2858893-2859239	N_Shelf							NA		19:2856526-2857162	Unclassified_Cell_type_specific	ZNF555	ENST00000334241.3	3'UTR	ZNF555	ENST00000334241.3	3'UTR		NA	chr19:2856679-2857010	3		NA	NA	TRUE	NA	FALSE	chr19	2856731	2856733	-	0.381804
267	cg11897902	chr7	140076235	-	cg11897902	0.0732172	0.776666	0.703449	0.0879689	0.0630881	NA	NA	NA	NA	NA	NA		OpenSea	SLC37A3;SLC37A3;SLC37A3	NM_032295;NM_207113;NM_001287498	Body;Body;Body				NA		7:140076058-140076482	Unclassified_Cell_type_specific	snoU13;SLC37A3	ENST00000459596.1;ENST00000461089.1	TSS1500;3'UTR	snoU13;SLC37A3;SLC37A3;SLC37A3;SLC37A3	ENST00000459596.1;ENST00000460560.1;ENST00000464865.1;ENST00000461089.1;ENST00000462881.1	TSS1500;3'UTR;3'UTR;3'UTR;3'UTR	chr7:140075745-140076450	3		NA		NA	NA	NA	NA	FALSE	chr7	140376434	140376436	+	0.579979
268	cg19968849	chr6	21180642	-	cg19968849	0.0240268	0.881862	0.857835	0.0393767	0.0336288	rs115068408	0.011324	NA	NA	NA	NA		OpenSea	CDKAL1	NM_017774	Body				NA		6:21180610-21180778	NonGene_Associated_Cell_type_specific							chr6:21180500-21180795	3		NA		NA	NA	NA	NA	FALSE	chr6	21180410	21180412	+	0.465453
269	cg09213696	chr1	206642954	+	cg09213696	0.0386657	0.506979	0.468313	0.0425673	0.0337354	NA	NA	NA	NA	NA	NA		OpenSea	IKBKE;IKBKE;IKBKE	NM_014002;NM_001193322;NM_001193321	TSS1500;TSS1500;TSS1500		chr1:206642854-206642854		NA		1:206642802-206643190	Unclassified	IKBKE;IKBKE;IKBKE	ENST00000367120.3;ENST00000462698.1;ENST00000537984.1	TSS1500;TSS1500;TSS1500	IKBKE;IKBKE;IKBKE;IKBKE;IKBKE;IKBKE	ENST00000367120.3;ENST00000462698.1;ENST00000537984.1;ENST00000463979.1;ENST00000477884.1;ENST00000476449.1	TSS1500;TSS1500;TSS1500;TSS1500;TSS1500;TSS1500	chr1:206642780-206644315	3		NA		NA	NA	NA	NA	FALSE	chr1	206469610	206469612	-	0.347905
270	cg27352772	chr6	112797429	-	cg27352772	0.0380658	0.849153	0.811087	0.0306523	0.0648866	NA	NA	NA	NA	NA	NA		OpenSea							NA				snoU13	ENST00000459116.1	TSS1500	snoU13	ENST00000459116.1	TSS1500		NA		NA		NA	NA	NA	NA	FALSE	chr6	112476226	112476228	+	0.448475
271	cg24363299	chr19	15391923	-	cg24363299	-0.0585542	0.389866	0.44842	0.0734482	0.0538056	NA	NA	NA	NA	NA	NA		OpenSea	BRD4;BRD4	NM_058243;NM_014299	TSS1500;TSS1500				TRUE				BRD4;BRD4	ENST00000263377.1;ENST00000360016.4	TSS1500;5'UTR	BRD4;BRD4	ENST00000263377.1;ENST00000360016.4	TSS1500;5'UTR	chr19:15391760-15392110	3		NA		NA	NA	NA	NA	FALSE	chr19	15281111	15281113	+	-0.333221
272	cg09977452	chr6	122942130	-	cg09977452	0.0282639	0.822303	0.794039	0.030847	0.069094	rs62194511	0.076923	NA	NA	NA	NA		OpenSea	PKIB;PKIB;PKIB;PKIB;PKIB	NM_001270394;NM_181794;NM_001270393;NM_181795;NM_032471	5'UTR;5'UTR;5'UTR;5'UTR;5'UTR				NA				PKIB;PKIB	ENST00000392491.1;ENST00000368452.2	5'UTR;5'UTR	PKIB;PKIB	ENST00000392491.1;ENST00000368452.2	5'UTR;5'UTR	chr6:122942100-122942375	3		NA		NA	NA	NA	NA	FALSE	chr6	122620984	122620986	+	0.462257
273	cg16062579	chr12	69491491	+	cg16062579	0.0591832	0.667558	0.608375	0.0676695	0.0638647	NA	NA	NA	NA	NA	NA		OpenSea							NA											NA	chr12:69491453-69492135	6		NA	NA	NA	NA	FALSE	chr12	69097710	69097712	-	0.440848
274	cg14597804	chr5	131965326	-	cg14597804	0.0391731	0.87848	0.839307	0.0360175	0.0495632	NA	NA	NA	NA	NA	NA		OpenSea	RAD50;RAD50	NM_133482;NM_005732	Body;Body				NA		5:131965310-131965615	Unclassified_Cell_type_specific				RAD50	ENST00000533482.1	3'UTR	chr5:131965265-131965590	3		NA		NA	NA	TRUE	NA	FALSE	chr5	132629633	132629635	+	0.526217
275	cg17306848	chr14	61793064	+	cg17306848	0.05764	0.792374	0.734734	0.0651778	0.0674744	NA	NA	NA	NA	NA	NA	chr14:61787880-61789467	S_Shelf	PRKCH	NM_006255	Body				NA		14:61792952-61793321	Unclassified_Cell_type_specific	PRKCH	ENST00000555082.1	5'UTR	PRKCH;PRKCH;PRKCH;PRKCH;PRKCH;PRKCH;PRKCH	ENST00000553830.1;ENST00000552875.2;ENST00000555185.1;ENST00000556778.1;ENST00000555542.1;ENST00000555906.1;ENST00000555082.1	TSS1500;5'UTR;5'UTR;5'UTR;5'UTR;5'UTR;5'UTR	chr14:61792885-61793135	3		NA		NA	NA	TRUE	NA	FALSE	chr14	61326345	61326347	-	0.519411
276	cg26535987	chr15	40399723	-	cg26535987	-0.0531933	0.312632	0.365825	0.0633256	0.0554989	rs61678895	0.033945	NA	NA	NA	NA	chr15:40401053-40401298	N_Shore	BMF;BMF;BMF;BMF	NM_001003940;NM_001003943;NM_001003942;NM_033503	5'UTR;5'UTR;TSS1500;TSS1500				NA				BMF;BMF;BMF;BMF;BMF;BMF;BMF	ENST00000354670.4;ENST00000559701.1;ENST00000558774.1;ENST00000220446.4;ENST00000561282.1;ENST00000397573.1;ENST00000561360.1	5'UTR;5'UTR;5'UTR;TSS1500;TSS1500;TSS1500;TSS1500	BMF;BMF;BMF;BMF;BMF;BMF;BMF;BMF	ENST00000560430.1;ENST00000354670.4;ENST00000559701.1;ENST00000558774.1;ENST00000220446.4;ENST00000561282.1;ENST00000397573.1;ENST00000561360.1	5'UTR;5'UTR;5'UTR;5'UTR;TSS1500;TSS1500;TSS1500;TSS1500	chr15:40399465-40400155	3		NA		NA	NA	NA	NA	FALSE	chr15	40107521	40107523	+	-0.473631
277	cg17234273	chr8	71529977	+	cg17234273	0.0643052	0.71219	0.647885	0.0820657	0.0561949	NA	NA	NA	NA	NA	NA		OpenSea	LACTB2-AS1	NR_038881	Body				NA				RP11-382J12.1;RP11-382J12.1	ENST00000499227.2;ENST00000518553.1	5'UTR;5'UTR	RP11-382J12.1;RP11-382J12.1;RP11-382J12.1;RP11-382J12.1;RP11-382J12.1	ENST00000519358.1;ENST00000518152.1;ENST00000519167.1;ENST00000499227.2;ENST00000518553.1	5'UTR;5'UTR;5'UTR;5'UTR;5'UTR		NA	chr8:71528650-71530076	6		NA	NA	NA	NA	FALSE	chr8	70617741	70617743	-	0.452157
278	cg21005412	chr2	29149902	+	cg21005412	-0.0476142	0.451946	0.499561	0.0640331	0.0603633	NA	NA	NA	NA	NA	NA		OpenSea	WDR43;SNORD53	NM_015131;NR_002741	Body;TSS200				NA							WDR43	ENST00000466067.1	5'UTR	chr2:29149805-29150035	3		NA		NA	NA	TRUE	NA	FALSE	chr2	28927035	28927037	-	-0.283514
279	cg01374617	chr7	78215451	+	cg01374617	-0.0563	0.377856	0.434156	0.0881176	0.0728571	NA	NA	NA	NA	NA	NA		OpenSea	MAGI2;MAGI2	NM_001301128;NM_012301	Body;Body				NA				MAGI2	ENST00000536571.1	5'UTR	MAGI2	ENST00000536571.1	5'UTR	chr7:78215380-78215630	3		NA		NA	NA	NA	NA	FALSE	chr7	78586133	78586135	-	-0.577202
280	cg08901069	chr16	29002210	-	cg08901069	0.0556514	0.84028	0.784628	0.0594867	0.0620762	NA	NA	NA	NA	NA	NA		OpenSea							NA				RP11-264B17.5	ENST00000561471.1	TSS200	RP11-264B17.5	ENST00000561471.1	TSS200	chr16:29002065-29002350	3		NA		NA	NA	NA	NA	FALSE	chr16	28990888	28990890	+	0.533842
281	cg12090736	chr4	104344118	-	cg12090736	0.0336826	0.793762	0.760079	0.0419866	0.068486	NA	NA	NA	NA	NA	NA		OpenSea							NA				MIR548AC;RP11-328K4.1;RP11-328K4.1	ENST00000408595.1;ENST00000513793.1;ENST00000508099.1	TSS1500;5'UTR;5'UTR	MIR548AC;RP11-328K4.1;RP11-328K4.1	ENST00000408595.1;ENST00000513793.1;ENST00000508099.1	TSS1500;5'UTR;5'UTR		NA		NA		NA	NA	NA	NA	FALSE	chr4	103422960	103422962	+	0.503098
282	cg20579990	chr16	20834303	-	cg20579990	-0.0993969	0.25028	0.349677	0.0986591	0.105076	NA	NA	NA	NA	NA	NA		OpenSea	LOC81691;LOC81691;LOC81691	NM_001199053;NM_030941;NM_001144924	Body;Body;Body				NA				AC004381.6;ERI2	ENST00000567297.1;ENST00000564349.1	5'UTR;5'UTR	AC004381.6;AC004381.6;AC004381.6;AC004381.6;AC004381.6;ERI2;AC004381.6	ENST00000564200.1;ENST00000566518.1;ENST00000568476.1;ENST00000565340.1;ENST00000567297.1;ENST00000564349.1;ENST00000566993.1	5'UTR;3'UTR;5'UTR;5'UTR;5'UTR;5'UTR;3'UTR	chr16:20834160-20834470	3		NA		NA	NA	NA	NA	FALSE	chr16	20822980	20822982	+	-0.708803
283	cg25303871	chr10	18583838	-	cg25303871	0.0386638	0.862595	0.823931	0.0427744	0.051021	NA	NA	NA	NA	NA	NA		OpenSea	CACNB2;CACNB2;CACNB2;CACNB2;CACNB2;CACNB2;CACNB2	NM_201597;NM_201593;NM_201596;NM_001167945;NM_201572;NM_201571;NM_000724	Body;Body;Body;Body;Body;Body;Body		chr10:18583664-18583664		NA											NA		NA	chr10:18583502-18584048	3	NA	NA	NA	FALSE	chr10	18294908	18294910	+	0.452122
284	cg17994196	chr1	15617106	-	cg17994196	0.0190207	0.555843	0.536822	0.0378193	0.0414736	NA	NA	NA	NA	NA	NA		OpenSea	FHAD1	NM_052929	Body		chr1:15616896-15616896		NA										chr1:15616960-15617195	3		NA		NA	NA	NA	NA	FALSE	chr1	15290609	15290611	+	0.256133
285	cg12960319	chr17	79156154	+	cg12960319	0.0363754	0.657471	0.621096	0.0492281	0.0454934	NA	NA	NA	NA	NA	NA		OpenSea	AATK-AS1	NR_027255	Body				NA				AATK-AS1	ENST00000414089.1	5'UTR	AATK-AS1	ENST00000414089.1	5'UTR		NA	chr17:79151628-79158909	6		NA	NA	NA	NA	FALSE	chr17	81182353	81182355	-	0.276545
286	cg06988933	chr11	45699393	-	cg06988933	0.0395598	0.737034	0.697474	0.0441683	0.0454723	rs2666913	0.421443	NA	NA	NA	NA		OpenSea							NA											NA	chr11:45699126-45699423	3		NA	NA	NA	NA	FALSE	chr11	45677842	45677844	+	0.322673
287	cg11690666	chr17	80415469	+	cg11690666	-0.0604899	0.482049	0.542539	0.0939789	0.0749867	NA	NA	NA	NA	NA	NA	chr17:80416004-80417259	N_Shore	NARF;NARF;NARF;NARF	NM_012336;NM_031968;NM_001038618;NM_001083608	TSS1500;TSS1500;TSS1500;TSS1500				NA		17:80415351-80417252	Promoter_Associated	NARF;NARF;NARF;NARF	ENST00000390006.3;ENST00000309794.9;ENST00000412079.2;ENST00000457415.2	TSS1500;TSS1500;TSS1500;TSS1500	NARF;NARF;NARF;NARF	ENST00000390006.3;ENST00000345415.6;ENST00000412079.2;ENST00000457415.2	TSS1500;TSS1500;TSS1500;TSS1500	chr17:80415400-80415770	3		NA		NA	NA	TRUE	NA	FALSE	chr17	82457592	82457594	-	-0.386259
288	cg13984373	chr2	98547734	-	cg13984373	-0.0375528	0.115251	0.152804	0.0453255	0.043196	rs17446058	0.229027	NA	NA	NA	NA		OpenSea	TMEM131	NM_015348	Body				TRUE							TMEM131	ENST00000489507.1	3'UTR	chr2:98547580-98547855	3		NA		NA	NA	NA	NA	FALSE	chr2	97931270	97931272	+	-0.651795
289	cg25046772	chr15	75527224	-	cg25046772	0.0369188	0.678428	0.641509	0.0481069	0.0484285	NA	NA	NA	NA	NA	NA		OpenSea							NA				RP11-69H7.2	ENST00000567079.1	TSS1500	RP11-69H7.2	ENST00000567079.1	TSS1500		NA	chr15:75524400-75530948	6		NA	NA	TRUE	NA	FALSE	chr15	75234882	75234884	+	0.260169
290	cg03980408	chr20	1371904	+	cg03980408	0.0338777	0.846054	0.812176	0.04347	0.0436965	NA	NA	NA	NA	NA	NA	chr20:1373259-1373917	N_Shore	FKBP1A;FKBP1A	NM_054014;NM_000801	Body;Body				NA										chr20:1371460-1372110	3		NA		NA	NA	TRUE	NA	FALSE	chr20	1391259	1391261	-	0.644715
291	cg08398200	chr9	124113853	+	cg08398200	-0.0519859	0.264801	0.316787	0.067409	0.0487835	NA	NA	NA	NA	NA	NA		OpenSea	STOM;STOM;STOM;STOM;STOM	NR_073037;NM_001270527;NM_004099;NM_198194;NM_001270526	Body;Body;Body;Body;Body				NA										chr9:124113585-124113855	3		NA		NA	NA	NA	NA	FALSE	chr9	121351574	121351576	-	-0.386205
292	cg24228489	chr8	111169177	+	cg24228489	0.0387936	0.733704	0.694911	0.0504	0.0659454	NA	NA	NA	NA	NA	NA		OpenSea							NA											NA	chr8:111169172-111169783	4		NA	NA	NA	NA	FALSE	chr8	110156947	110156949	-	0.473765
293	cg25030049	chr1	56169508	-	cg25030049	0.0364581	0.835958	0.7995	0.0392774	0.0410731	NA	NA	NA	NA	NA	NA		OpenSea							TRUE				RP11-466L17.1	ENST00000422374.1	5'UTR	RP11-466L17.1	ENST00000422374.1	5'UTR		NA		NA		NA	NA	TRUE	NA	FALSE	chr1	55703834	55703836	+	0.464124
294	cg10662390	chr1	24046776	-	cg10662390	0.0468537	0.859199	0.812345	0.0548866	0.059204	NA	NA	NA	NA	NA	NA		OpenSea							NA										chr1:24046765-24047015	3		NA		NA	NA	NA	NA	FALSE	chr1	23720285	23720287	+	0.525015
295	cg25643644	chr11	118210017	+	cg25643644	0.0628613	0.793567	0.730706	0.0701419	0.0633593	rs1793176	0.216891	NA	NA	NA	NA		OpenSea	CD3D;CD3D	NM_000732;NM_001040651	Body;Body				NA		11:118209999-118210327	Promoter_Associated_Cell_type_specific				CD3D	ENST00000526561.1	3'UTR	chr11:118209865-118210175	3		NA		NA	NA	TRUE	NA	FALSE	chr11	118339301	118339303	-	0.470904
296	cg15922518	chr6	46686953	+	cg15922518	0.023207	0.87426	0.851053	0.0236488	0.0462176	NA	NA	NA	NA	NA	NA		OpenSea	PLA2G7;PLA2G7	NM_001168357;NM_005084	Body;Body				NA				PLA2G7;PLA2G7	ENST00000541026.1;ENST00000538237.1	5'UTR;5'UTR	PLA2G7;PLA2G7	ENST00000541026.1;ENST00000538237.1	5'UTR;5'UTR	chr6:46686900-46687155	3		NA		NA	NA	NA	NA	FALSE	chr6	46719215	46719217	-	0.373647
297	cg27198652	chr1	159928680	-	cg27198652	0.0591088	0.824815	0.765706	0.0767752	0.0687614	rs35574000	0.013441	NA	NA	NA	NA		OpenSea							NA										chr1:159928520-159928755	3		NA		NA	NA	NA	NA	FALSE	chr1	159958889	159958891	+	0.513664
298	cg04406863	chr20	62177351	-	cg04406863	0.0451508	0.500464	0.455313	0.0436552	0.0389712	NA	NA	NA	NA	NA	NA	chr20:62178442-62179183	N_Shore	SRMS	NM_080823	Body				NA		20:62177157-62177434	Unclassified_Cell_type_specific							chr20:62176925-62177515	3		NA		NA	NA	TRUE	NA	FALSE	chr20	63545997	63545999	+	0.30764
299	cg01736956	chr13	34184729	-	cg01736956	0.0634908	0.770497	0.707006	0.0752483	0.0675981	NA	NA	NA	NA	NA	NA		OpenSea	STARD13	NM_001243476	5'UTR				NA		13:34184380-34185452	Promoter_Associated	RP11-37L2.1;LINC00464	ENST00000442716.1;ENST00000454681.1	TSS1500;3'UTR	RP11-37L2.1;LINC00464	ENST00000442716.1;ENST00000454681.1	TSS1500;3'UTR	chr13:34184585-34184855	3		NA		NA	NA	NA	NA	FALSE	chr13	33610591	33610593	+	0.540356
300	cg08344186	chr4	105411270	-	cg08344186	0.0367209	0.859254	0.822533	0.0351139	0.0703117	NA	NA	NA	NA	NA	NA	chr4:105412655-105412942	N_Shore	LOC101929468;CXXC4	NR_125926;NM_025212	TSS1500;Body				NA				AC093628.1;AC004053.1;CXXC4	ENST00000410302.1;ENST00000500179.1;ENST00000466963.1	TSS1500;TSS1500;3'UTR	AC093628.1;AC004053.1;CXXC4	ENST00000410302.1;ENST00000500179.1;ENST00000466963.1	TSS1500;TSS1500;3'UTR	chr4:105411245-105411595	3		NA		NA	NA	NA	NA	FALSE	chr4	104490112	104490114	+	0.503735
301	cg13279847	chr10	35438412	+	cg13279847	0.059698	0.625624	0.565926	0.0773046	0.0542365	NA	NA	NA	NA	NA	NA		OpenSea	CREM;CREM;CREM;CREM;CREM;CREM;CREM;CREM;CREM;CREM;CREM	NM_001267563;NM_001267562;NR_051975;NR_051974;NR_051973;NM_183013;NM_181571;NM_183012;NM_183011;NM_001881;NM_183060	5'UTR;5'UTR;Body;Body;Body;Body;Body;Body;Body;Body;Body		chr10:35438214-35438214		NA		10:35438197-35439002	Unclassified	CREM;CREM;CREM	ENST00000474362.1;ENST00000489388.1;ENST00000460270.1	5'UTR;5'UTR;5'UTR	CREM;CREM;CREM;CREM;CREM;CREM;CREM;CREM;CREM	ENST00000474362.1;ENST00000496626.1;ENST00000489388.1;ENST00000461968.1;ENST00000466251.1;ENST00000482633.1;ENST00000469949.1;ENST00000460270.1;ENST00000496019.1	5'UTR;5'UTR;5'UTR;5'UTR;5'UTR;5'UTR;5'UTR;5'UTR;5'UTR	chr10:35438120-35438815	3		NA		NA	NA	NA	NA	FALSE	chr10	35149483	35149485	-	0.328917
302	cg17191718	chr1	198618544	+	cg17191718	0.0579849	0.637248	0.579263	0.067419	0.0591467	NA	NA	NA	NA	NA	NA		OpenSea	PTPRC;PTPRC;PTPRC;PTPRC	NR_052021;NM_001267798;NM_080921;NM_002838	Body;Body;Body;Body				NA				PTPRC	ENST00000529828.1	5'UTR	PTPRC;PTPRC;PTPRC	ENST00000462363.2;ENST00000529828.1;ENST00000391970.3	5'UTR;5'UTR;5'UTR	chr1:198618420-198618710	3		NA		NA	NA	NA	NA	FALSE	chr1	198649414	198649416	-	0.387504
303	cg18405600	chr8	82250929	+	cg18405600	-0.0805138	0.32995	0.410464	0.0885229	0.0949873	NA	NA	NA	NA	NA	NA		OpenSea							NA										chr8:82250480-82251050	3		NA		NA	NA	NA	NA	FALSE	chr8	81338693	81338695	-	-0.75784
304	cg22641952	chr17	58219985	+	cg22641952	-0.0136685	0.0624918	0.0761603	0.0227265	0.0217651	NA	NA	NA	NA	NA	NA	chr17:58218626-58218926	S_Shore							TRUE		17:58219843-58220035	Unclassified							chr17:58219865-58220215	3		NA		NA	NA	TRUE	NA	FALSE	chr17	60142623	60142625	-	-0.98875
305	cg12844218	chr4	79522267	-	cg12844218	0.0184169	0.886789	0.868372	0.0148904	0.0584641	NA	NA	NA	NA	NA	NA		OpenSea	ANXA3	NM_005139	Body				NA							ANXA3;ANXA3	ENST00000503776.1;ENST00000505805.1	TSS1500;5'UTR	chr4:79522240-79522430	3		NA		NA	NA	NA	NA	FALSE	chr4	78601112	78601114	+	0.319516
306	cg16406315	chr22	39270139	+	cg16406315	0.0523575	0.615805	0.563448	0.0693296	0.0482518	NA	NA	NA	NA	NA	NA	chr22:39267539-39269160	S_Shore					chr22:39270050-39270050		NA		22:39269702-39270200	Unclassified							chr22:39269925-39270375	3		NA		NA	NA	NA	NA	FALSE	chr22	38874133	38874135	-	0.299995
307	cg27041587	chr10	126537798	+	cg27041587	0.0362636	0.713343	0.677079	0.0545373	0.0559416	NA	NA	NA	NA	NA	NA		OpenSea							NA										chr10:126537465-126538015	3		NA		NA	NA	NA	NA	FALSE	chr10	124849228	124849230	-	0.318956
308	cg26620978	chr4	152223729	+	cg26620978	0.0451217	0.815483	0.770362	0.0519585	0.062399	NA	NA	NA	NA	NA	NA		OpenSea							NA										chr4:152223600-152223895	3		NA		NA	NA	NA	NA	FALSE	chr4	151302576	151302578	-	0.498206
309	cg00648381	chr1	167093986	+	cg00648381	0.0490333	0.781421	0.732388	0.0418029	0.0735623	NA	NA	NA	NA	NA	NA	chr1:167090575-167091010	S_Shelf	DUSP27	NM_001080426	Body				NA				DUSP27	ENST00000485151.1	TSS1500	DUSP27	ENST00000485151.1	TSS1500		NA	chr1:167093256-167094046	6		NA	NA	NA	NA	FALSE	chr1	167124748	167124750	-	0.499774
310	cg17903590	chr1	28623081	+	cg17903590	0.0861081	0.732221	0.646113	0.0717483	0.0716439	NA	NA	NA	NA	NA	NA		OpenSea							TRUE											NA	chr1:28623012-28623725	6	chr1:28622078-28623970	6	NA	TRUE	NA	FALSE	chr1	28296569	28296571	-	0.549877
311	cg25326688	chr5	167547442	+	cg25326688	0.0458215	0.833663	0.787842	0.0537416	0.0563965	NA	NA	NA	NA	NA	NA		OpenSea	TENM2	NM_001122679	Body				NA				CTB-178M22.1	ENST00000517408.1	3'UTR	CTB-178M22.1	ENST00000517408.1	3'UTR	chr5:167547385-167547735	3		NA		NA	NA	NA	NA	FALSE	chr5	168120436	168120438	-	0.486666
312	cg08661643	chr8	19964604	-	cg08661643	0.0296222	0.875189	0.845567	0.0281178	0.0434471	NA	NA	NA	NA	NA	NA		OpenSea							NA				AC100802.3	ENST00000519197.1	5'UTR	AC100802.3	ENST00000519197.1	5'UTR		NA		NA		NA	NA	NA	NA	FALSE	chr8	20107092	20107094	+	0.355869
313	cg12723163	chr3	59920931	+	cg12723163	0.0516777	0.593285	0.541607	0.0631172	0.050584	NA	NA	NA	NA	NA	NA		OpenSea	FHIT;FHIT	NM_002012;NM_001166243	Body;Body				NA				FHIT	ENST00000466788.1	3'UTR	FHIT	ENST00000466788.1	3'UTR	chr3:59920840-59921095	3		NA		NA	NA	NA	NA	FALSE	chr3	59935204	59935206	-	0.342738
314	cg15666143	chr3	130061073	+	cg15666143	0.0580513	0.826188	0.768137	0.060057	0.0817744	NA	NA	NA	NA	NA	NA	chr3:130064574-130064840	N_Shelf							NA											NA		NA		NA	NA	TRUE	NA	FALSE	chr3	130342229	130342231	-	0.594016
315	cg08011798	chr12	124418878	-	cg08011798	0.0381652	0.637505	0.59934	0.0530587	0.0441132	NA	NA	NA	NA	NA	NA	chr12:124421581-124422163	N_Shelf	DNAH10	NM_207437	Body				NA				DNAH10OS;CCDC92	ENST00000514254.2;ENST00000544798.1	1stExon;3'UTR	DNAH10OS;CCDC92;CCDC92;DNAH10	ENST00000514254.2;ENST00000542348.1;ENST00000544798.1;ENST00000492261.1	1stExon;3'UTR;3'UTR;5'UTR	chr12:124418445-124419115	3		NA		NA	NA	NA	NA	FALSE	chr12	123934330	123934332	+	0.31517
316	cg09559119	chr8	37483497	-	cg09559119	0.0384495	0.559163	0.520713	0.0499277	0.0440371	rs6468409	0.331668	NA	NA	NA	NA		OpenSea							NA				RP11-150O12.4	ENST00000517714.1	TSS200	RP11-150O12.4	ENST00000517714.1	TSS200	chr8:37483260-37483570	3		NA		NA	NA	NA	NA	FALSE	chr8	37625978	37625980	+	0.281297
317	cg01830053	chr13	41064545	-	cg01830053	0.0462833	0.628048	0.581765	0.0466062	0.0431812	NA	NA	NA	NA	NA	NA		OpenSea							NA		13:41064188-41064724	Unclassified_Cell_type_specific							chr13:41064205-41064570	3		NA		NA	NA	TRUE	TRUE	FALSE	chr13	40490407	40490409	+	0.368702
318	cg08732318	chr12	94170683	+	cg08732318	-0.0633829	0.349544	0.412927	0.0791972	0.068676	NA	NA	NA	NA	NA	NA		OpenSea	CRADD	NM_003805	Body		chr12:94170549-94170549		NA							CRADD	ENST00000549615.1	5'UTR	chr12:94170320-94170770	3		NA		NA	NA	NA	NA	FALSE	chr12	93776906	93776908	-	-0.359336
319	cg26838015	chr4	78072602	+	cg26838015	0.0501206	0.84681	0.796689	0.0613989	0.0617143	rs10028831	0.431839	NA	NA	NA	NA		OpenSea							NA				U6	ENST00000364771.1	TSS1500	U6	ENST00000364771.1	TSS1500	chr4:78072465-78072730	3		NA		NA	NA	NA	NA	FALSE	chr4	77151448	77151450	-	0.551354
320	cg12910851	chr2	102615524	-	cg12910851	0.0560861	0.817103	0.761017	0.0626851	0.0527357	NA	NA	NA	NA	NA	NA		OpenSea	IL1R2;IL1R2;IL1R2	NM_173343;NM_004633;NM_173343	1stExon;5'UTR;5'UTR				NA				IL1R2;IL1R2;IL1R2	ENST00000393414.2;ENST00000393414.2;ENST00000332549.3	1stExon;5'UTR;5'UTR	IL1R2;IL1R2;IL1R2;IL1R2;IL1R2	ENST00000393414.2;ENST00000393414.2;ENST00000332549.3;ENST00000464994.1;ENST00000493749.1	1stExon;5'UTR;5'UTR;5'UTR;5'UTR	chr2:102615280-102616335	3		NA		NA	NA	TRUE	NA	FALSE	chr2	101999061	101999063	+	0.520264
321	cg06240961	chr21	34757209	+	cg06240961	0.0563479	0.822983	0.766635	0.0606639	0.0649254	NA	NA	NA	NA	NA	NA		OpenSea							NA		21:34757120-34757549	Unclassified_Cell_type_specific	IFNGR2	ENST00000472188.1	TSS200	IFNGR2	ENST00000472188.1	TSS200	chr21:34757160-34757490	3		NA		NA	NA	NA	NA	FALSE	chr21	33384902	33384904	-	0.470956
322	cg22922632	chr2	40165857	+	cg22922632	0.0664914	0.765375	0.698883	0.080432	0.0609956	NA	NA	NA	NA	NA	NA		OpenSea	SLC8A1-AS1	NR_038441	Body		chr2:40165659-40165659		TRUE							AC007254.3	ENST00000418854.1	5'UTR	chr2:40165665-40165935	3		NA		NA	NA	NA	NA	FALSE	chr2	39938716	39938718	-	0.468045
323	cg25011475	chr10	88517608	+	cg25011475	-0.0414083	0.0987084	0.140117	0.0426059	0.0555767	NA	NA	NA	NA	NA	NA	chr10:88515426-88517217	S_Shore	BMPR1A	NM_004329	5'UTR		chr10:88517208-88517208		NA				BMPR1A;BMPR1A	ENST00000224764.4;ENST00000372037.1	5'UTR;5'UTR	BMPR1A;BMPR1A	ENST00000224764.4;ENST00000372037.1	5'UTR;5'UTR	chr10:88516025-88517610	3		NA		NA	NA	TRUE	TRUE	FALSE	chr10	86757850	86757852	-	-0.626521
324	cg03602064	chr2	133204592	+	cg03602064	0.0307691	0.6568	0.62603	0.04905	0.0464769	NA	NA	NA	NA	NA	NA		OpenSea	GPR39	NM_001508	Body		chr2:133204437-133204437		NA											NA		NA		NA	NA	NA	NA	FALSE	chr2	132447018	132447020	-	0.258997
325	cg18797453	chr12	52299870	-	cg18797453	0.0250666	0.599528	0.574462	0.0380525	0.0481122	NA	NA	NA	NA	NA	NA	chr12:52300801-52301583	N_Shore	ACVRL1	NM_000020	TSS1500				TRUE				ACVRL1	ENST00000388922.4	TSS1500	ACVRL1;ACVRL1	ENST00000551576.1;ENST00000388922.4	TSS1500;TSS1500	chr12:52299845-52301955	3		NA		NA	NA	NA	NA	FALSE	chr12	51906085	51906087	+	0.293955
326	cg20136167	chr9	136992334	-	cg20136167	0.0168731	0.604745	0.587872	0.0413686	0.0420018	NA	NA	NA	NA	NA	NA		OpenSea							NA											NA	chr9:136992195-136993006	4		NA	NA	NA	NA	FALSE	chr9	134127211	134127213	+	0.256945
327	cg12196720	chr1	162307228	+	cg12196720	0.0603365	0.733964	0.673627	0.0687826	0.0529546	NA	NA	NA	NA	NA	NA		OpenSea	NOS1AP;NOS1AP	NM_014697;NM_001164757	Body;Body				NA				RN5S61	ENST00000516453.1	TSS1500	RN5S61	ENST00000516453.1	TSS1500		NA		NA		NA	NA	NA	NA	FALSE	chr1	162337437	162337439	-	0.406216
328	cg04951104	chr17	41739195	-	cg04951104	0.0641209	0.755374	0.691254	0.073592	0.059344	NA	NA	NA	NA	NA	NA		OpenSea	MEOX1;MEOX1;MEOX1	NM_013999;NM_001040002;NM_004527	TSS1500;5'UTR;TSS1500				TRUE		17:41739179-41740126	Unclassified_Cell_type_specific	MEOX1;MEOX1;MEOX1;MEOX1	ENST00000318579.4;ENST00000393661.2;ENST00000318579.4;ENST00000329168.3	1stExon;5'UTR;5'UTR;TSS1500	MEOX1;MEOX1;MEOX1;MEOX1	ENST00000318579.4;ENST00000393661.2;ENST00000318579.4;ENST00000329168.3	1stExon;5'UTR;5'UTR;TSS1500	chr17:41739085-41739795	3		NA		NA	NA	TRUE	NA	FALSE	chr17	43661826	43661828	+	0.503539
329	cg07394645	chr3	71891449	+	cg07394645	-0.0868342	0.294301	0.381135	0.115829	0.103298	NA	NA	NA	NA	NA	NA		OpenSea							NA										chr3:71891420-71891610	3		NA		NA	NA	NA	NA	TRUE	chr3	71842297	71842299	-	-0.649243
330	cg10625922	chr10	107942855	-	cg10625922	0.0468656	0.852991	0.806126	0.0346795	0.043675	NA	NA	NA	NA	NA	NA		OpenSea							NA				RP11-298H24.1;RP11-298H24.1;RP11-298H24.1	ENST00000426752.1;ENST00000449761.1;ENST00000452286.1	TSS1500;5'UTR;5'UTR	RP11-298H24.1;RP11-298H24.1;RP11-298H24.1	ENST00000426752.1;ENST00000449761.1;ENST00000452286.1	TSS1500;5'UTR;5'UTR		NA		NA		NA	NA	NA	NA	FALSE	chr10	106183096	106183098	+	0.473425
331	cg13141458	chr15	61349870	-	cg13141458	0.0595436	0.661902	0.602359	0.0714972	0.0542189	rs4583183	0.067334	NA	NA	NA	NA		OpenSea	RORA	NM_134261	Body				NA							RORA;RORA;RORA;RORA	ENST00000557822.1;ENST00000559145.1;ENST00000561093.1;ENST00000560300.1	3'UTR;3'UTR;3'UTR;3'UTR	chr15:61349665-61349895	3		NA		NA	NA	NA	NA	FALSE	chr15	61057670	61057672	+	0.394525
332	cg20515679	chr21	39056255	+	cg20515679	0.0439315	0.644704	0.600772	0.0524119	0.0479909	NA	NA	NA	NA	NA	NA		OpenSea	KCNJ6	NM_002240	Body				NA							TMPRSS3	ENST00000553129.1	3'UTR		NA		NA		NA	NA	TRUE	TRUE	FALSE	chr21	37683951	37683953	-	0.244981
333	cg17662710	chr8	24261632	-	cg17662710	0.0638761	0.787016	0.72314	0.0604713	0.0691388	NA	NA	NA	NA	NA	NA		OpenSea	ADAMDEC1;ADAMDEC1;LOC101929294;ADAMDEC1	NM_001145271;NM_001145272;NR_125808;NM_014479	Body;Body;Body;Body				NA				ADAMDEC1;RP11-624C23.1;RP11-624C23.1	ENST00000519953.1;ENST00000523578.1;ENST00000519689.1	TSS1500;3'UTR;3'UTR	ADAMDEC1;RP11-624C23.1;RP11-624C23.1;ADAMDEC1	ENST00000519953.1;ENST00000523578.1;ENST00000519689.1;ENST00000520193.1	TSS1500;3'UTR;3'UTR;3'UTR		NA		NA		NA	NA	NA	NA	FALSE	chr8	24404118	24404120	+	0.502821
334	cg21171615	chr1	198607548	-	cg21171615	0.0571132	0.821353	0.76424	0.0486068	0.0869286	rs114892906	0.011314	NA	NA	NA	NA		OpenSea	PTPRC;PTPRC;PTPRC;PTPRC	NM_080921;NM_001267798;NM_002838;NR_052021	TSS1500;TSS1500;TSS1500;TSS1500				NA				PTPRC;PTPRC;PTPRC;PTPRC;PTPRC	ENST00000535566.1;ENST00000442510.2;ENST00000348564.6;ENST00000367364.1;ENST00000529828.1	TSS1500;TSS1500;TSS1500;TSS1500;TSS1500	PTPRC;PTPRC;PTPRC;PTPRC;PTPRC;PTPRC;PTPRC;PTPRC;PTPRC;PTPRC	ENST00000391970.3;ENST00000367379.1;ENST00000535566.1;ENST00000530727.1;ENST00000442510.2;ENST00000462363.2;ENST00000367367.4;ENST00000367364.1;ENST00000529828.1;ENST00000418674.1	TSS1500;TSS1500;TSS1500;TSS1500;TSS1500;TSS1500;TSS1500;TSS1500;TSS1500;TSS1500	chr1:198607420-198607890	3		NA		NA	TRUE	NA	NA	FALSE	chr1	198638417	198638419	+	0.511689
335	cg23214895	chr3	150456069	-	cg23214895	0.0309379	0.792314	0.761376	0.0314625	0.0670098	NA	NA	NA	NA	NA	NA		OpenSea							TRUE										chr3:150455745-150456070	3		NA		NA	NA	TRUE	NA	FALSE	chr3	150738281	150738283	+	0.417011
336	cg18182617	chr4	175090953	-	cg18182617	0.0516551	0.79462	0.742965	0.0401637	0.0652318	NA	NA	NA	NA	NA	NA		OpenSea	LOC101928509	NR_125896	Body				NA				RP11-248N22.2;RP11-148L24.1	ENST00000504167.1;ENST00000515444.1	TSS1500;3'UTR	RP11-248N22.2;RP11-148L24.1	ENST00000504167.1;ENST00000515444.1	TSS1500;3'UTR		NA		NA		NA	NA	NA	NA	FALSE	chr4	174169801	174169803	+	0.473607
337	cg17652291	chr11	60500967	-	cg17652291	0.0122651	0.682334	0.670069	0.0453888	0.0557775	NA	NA	NA	NA	NA	NA		OpenSea							NA							MS4A18	ENST00000529108.1	TSS200	chr11:60500865-60501170	3		NA		NA	NA	TRUE	NA	FALSE	chr11	60733493	60733495	+	0.285002
338	cg07977937	chr1	183002454	-	cg07977937	0.0577638	0.784804	0.72704	0.058508	0.0869626	NA	NA	NA	NA	NA	NA		OpenSea	LAMC1	NM_002293	Body				NA										chr1:183002280-183002635	3		NA		NA	NA	NA	NA	FALSE	chr1	183033318	183033320	+	0.498654
339	cg04389994	chr10	74590936	+	cg04389994	-0.0571961	0.503045	0.560241	0.0754594	0.0689326	NA	NA	NA	NA	NA	NA		OpenSea	CCDC109A	NM_138357	Body				TRUE											NA		NA		NA	NA	TRUE	NA	FALSE	chr10	72831177	72831179	-	-0.363143
340	cg19557723	chr19	38454085	-	cg19557723	-0.0424921	0.424501	0.466993	0.0649517	0.0544105	rs7246436	0.35812	NA	NA	NA	NA		OpenSea	SIPA1L3	NM_015073	5'UTR				NA				SIPA1L3;SIPA1L3	ENST00000222345.5;ENST00000476317.1	5'UTR;5'UTR	SIPA1L3;SIPA1L3	ENST00000222345.5;ENST00000476317.1	5'UTR;5'UTR	chr19:38453780-38454290	3		NA		NA	NA	NA	NA	FALSE	chr19	37963444	37963446	+	-0.306559
341	cg11760500	chr11	128385880	+	cg11760500	0.0836531	0.771619	0.687966	0.0829244	0.0803976	NA	NA	NA	NA	NA	NA		OpenSea	ETS1;ETS1;ETS1	NM_001143820;NM_001162422;NM_005238	Body;Body;Body		chr11:128385518-128385518		TRUE											NA		NA	chr11:128385494-128394449	6	NA	TRUE	NA	FALSE	chr11	128515984	128515986	-	0.515315
342	cg13152690	chr14	91695017	+	cg13152690	0.0557526	0.626388	0.570635	0.0729223	0.0491349	rs61988224	0.092639	NA	NA	NA	NA		OpenSea					chr14:91694873-91694873		TRUE		14:91694811-91695512	Unclassified							chr14:91694385-91695735	3		NA		NA	NA	TRUE	NA	FALSE	chr14	91228672	91228674	-	0.301551
343	cg15435557	chr17	55714905	+	cg15435557	0.0121602	0.917453	0.905293	0.0156445	0.0165517	NA	NA	NA	NA	NA	NA		OpenSea	MSI2	NM_138962	Body				TRUE										chr17:55714740-55715235	3		NA		NA	NA	NA	NA	FALSE	chr17	57637543	57637545	-	0.447761
344	cg13487614	chr6	42192461	+	cg13487614	0.0647147	0.775743	0.711028	0.0766358	0.0747363	rs2894442	0.391941	NA	NA	NA	NA		OpenSea							NA										chr6:42192140-42192530	3		NA		NA	NA	NA	NA	FALSE	chr6	42224722	42224724	-	0.531665
345	cg14411221	chr14	64064608	+	cg14411221	0.0557431	0.84459	0.788847	0.0724144	0.0615852	NA	NA	NA	NA	NA	NA	chr14:64061799-64062043	S_Shelf	WDR89;WDR89	NM_001008726;NM_080666	3'UTR;3'UTR				NA		14:64064606-64064802	Gene_Associated_Cell_type_specific	WDR89;CTD-2302E22.2	ENST00000394942.2;ENST00000553983.1	3'UTR;TSS1500	WDR89;CTD-2302E22.2	ENST00000394942.2;ENST00000553983.1	3'UTR;TSS1500	chr14:64064465-64064795	3		NA		NA	NA	TRUE	NA	FALSE	chr14	63597889	63597891	-	0.543893
346	cg15598600	chr18	52339396	+	cg15598600	0.0381478	0.876154	0.838006	0.0344046	0.0637519	NA	NA	NA	NA	NA	NA		OpenSea							NA											NA	chr18:52337646-52340503	6		NA	NA	NA	NA	FALSE	chr18	54672164	54672166	-	0.534462
347	cg01419713	chr8	42038135	-	cg01419713	0.0411193	0.830797	0.789678	0.0569142	0.0487628	NA	NA	NA	NA	NA	NA		OpenSea	PLAT;PLAT	NM_000930;NM_033011	Body;Body				NA	8:42156995-42157293	8:42038119-42038384	Unclassified_Cell_type_specific				PLAT;PLAT;PLAT	ENST00000522812.1;ENST00000521042.1;ENST00000522812.1	3'UTR;3'UTR;1stExon	chr8:42037105-42038375	3		NA		NA	NA	TRUE	NA	FALSE	chr8	42180616	42180618	+	0.565321
348	cg24570779	chr18	70999178	+	cg24570779	0.0296648	0.794758	0.765093	0.0277591	0.0786468	NA	NA	NA	NA	NA	NA		OpenSea	LOC100505817	NR_038340	Body				NA				CTD-2354A18.1	ENST00000563172.1	5'UTR	CTD-2354A18.1	ENST00000563172.1	5'UTR		NA	chr18:70997810-70999681	3		NA	NA	NA	NA	FALSE	chr18	73331942	73331944	-	0.401749
349	cg13077857	chr3	143567765	-	cg13077857	0.0355405	0.891151	0.855611	0.0248951	0.0584448	rs7630200	0.369758	NA	NA	NA	NA		OpenSea	SLC9A9	NM_173653	TSS1500				NA		3:143567689-143567805	Unclassified_Cell_type_specific	SLC9A9;SLC9A9	ENST00000498717.2;ENST00000316549.6	TSS1500;TSS1500	SLC9A9;SLC9A9;SLC9A9;SLC9A9	ENST00000474151.1;ENST00000498717.2;ENST00000474727.2;ENST00000316549.6	TSS1500;TSS1500;TSS1500;TSS1500		NA	chr3:143566550-143567816	6		NA	NA	NA	NA	FALSE	chr3	143848922	143848924	+	0.448311
350	cg03439613	chr1	37979232	+	cg03439613	0.0321058	0.826453	0.794347	0.0397022	0.0601988	NA	NA	NA	NA	NA	NA	chr1:37980071-37980565	N_Shore	MEAF6;MEAF6;MEAF6;MEAF6;MEAF6;MEAF6	NR_073092;NR_073091;NR_073090;NM_001270876;NM_022756;NM_001270875	Body;Body;Body;Body;Body;Body				NA				MEAF6;MEAF6;MEAF6	ENST00000373074.1;ENST00000373074.1;ENST00000475828.1	1stExon;5'UTR;3'UTR	MEAF6;MEAF6;MEAF6;MEAF6;MEAF6;MEAF6	ENST00000373074.1;ENST00000485039.1;ENST00000373074.1;ENST00000475828.1;ENST00000487788.1;ENST00000487792.1	1stExon;TSS200;5'UTR;3'UTR;3'UTR;3'UTR		NA		NA	chr1:37978823-37981637	6	NA	NA	NA	FALSE	chr1	37513630	37513632	-	0.495724
351	cg20181079	chr11	59270409	+	cg20181079	0.0508652	0.862755	0.81189	0.0527053	0.0542817	NA	NA	NA	NA	NA	NA		OpenSea	OR4D11	NM_001004706	TSS1500				NA				OR4D11	ENST00000313253.1	TSS1500	OR4D11	ENST00000313253.1	TSS1500		NA		NA		NA	NA	TRUE	NA	FALSE	chr11	59502935	59502937	-	0.610739
352	cg00620940	chr19	38319984	-	cg00620940	0.0413076	0.827365	0.786057	0.0371139	0.0474695	NA	NA	NA	NA	NA	NA		OpenSea	LOC100631378	NR_040015	Body				NA				LOC147976;AC016582.2	ENST00000443870.1;ENST00000433142.1	TSS1500;3'UTR	LOC147976;AC016582.2	ENST00000443870.1;ENST00000433142.1	TSS1500;3'UTR		NA		NA		NA	NA	NA	NA	FALSE	chr19	37829343	37829345	+	0.512577
353	cg25927218	chr20	39934961	-	cg25927218	0.0295746	0.825233	0.795658	0.0377438	0.0634549	rs143901123	0.014692	NA	NA	NA	NA		OpenSea							NA				ZHX3	ENST00000559234.1	5'UTR	ZHX3;ZHX3;ZHX3;ZHX3	ENST00000559296.1;ENST00000558993.1;ENST00000441102.2;ENST00000560364.1	3'UTR;5'UTR;5'UTR;5'UTR	chr20:39934760-39934975	3		NA		NA	NA	NA	NA	FALSE	chr20	41306320	41306322	+	0.388618
354	cg00510689	chr5	156594470	-	cg00510689	0.0606575	0.789733	0.729076	0.054634	0.0951344	NA	NA	NA	NA	NA	NA		OpenSea	FAM71B	NM_130899	TSS1500				NA				FAM71B	ENST00000302938.4	TSS1500	FAM71B;ITK	ENST00000302938.4;ENST00000521769.1	TSS1500;5'UTR	chr5:156594205-156594515	3		NA		NA	NA	TRUE	NA	FALSE	chr5	157167458	157167460	+	0.453571
355	cg08137340	chr1	245018898	+	cg08137340	-0.0322309	0.0979194	0.13015	0.0332104	0.0371468	NA	NA	NA	NA	NA	NA		OpenSea	HNRNPU;HNRNPU;HNRNPU;HNRNPU	NM_004501;NM_031844;NM_031844;NM_004501	ExonBnd;ExonBnd;Body;Body				NA				HNRNPU-AS1;HNRNPU	ENST00000475997.1;ENST00000444376.2	TSS200;ExonBnd	HNRNPU-AS1;HNRNPU-AS1;HNRNPU;HNRNPU	ENST00000489705.1;ENST00000475997.1;ENST00000444376.2;ENST00000366525.3	TSS1500;TSS200;ExonBnd;3'UTR	chr1:245018640-245018930	3		NA		NA	NA	NA	NA	FALSE	chr1	244855595	244855597	-	-0.658333
356	cg09825327	chr1	211503219	+	cg09825327	0.0342113	0.656066	0.621855	0.0594321	0.0454285	NA	NA	NA	NA	NA	NA	chr1:211500151-211500636	S_Shelf	TRAF5;TRAF5	NM_004619;NM_001033910	5'UTR;5'UTR				TRUE		1:211503078-211503570	Promoter_Associated_Cell_type_specific	TRAF5;TRAF5;TRAF5;TRAF5	ENST00000336184.2;ENST00000462410.1;ENST00000427925.2;ENST00000261464.5	5'UTR;5'UTR;5'UTR;5'UTR	TRAF5;TRAF5;TRAF5;TRAF5;TRAF5;TRAF5	ENST00000336184.2;ENST00000462410.1;ENST00000488428.1;ENST00000427925.2;ENST00000494355.1;ENST00000261464.5	5'UTR;5'UTR;5'UTR;5'UTR;5'UTR;5'UTR	chr1:211502040-211503595	3		NA		NA	NA	TRUE	NA	FALSE	chr1	211329876	211329878	-	0.336376
357	cg27622913	chr9	2012216	+	cg27622913	0.0339673	0.835608	0.801641	0.038415	0.0658186	NA	NA	NA	NA	NA	NA	chr9:2014831-2018105	N_Shelf							NA											NA	chr9:2012193-2012906	6	chr9:2011947-2013282	6	NA	NA	NA	FALSE	chr9	2012215	2012217	-	0.392485
358	cg07929480	chr1	117353110	+	cg07929480	0.0583414	0.778337	0.719996	0.0676293	0.0512806	NA	NA	NA	NA	NA	NA		OpenSea							NA										chr1:117352925-117353495	3		NA		NA	NA	NA	NA	FALSE	chr1	116810487	116810489	-	0.478321
359	cg01682400	chr4	109029545	-	cg01682400	0.0604383	0.715404	0.654966	0.0761013	0.0581573	rs114475320	0.013502	NA	NA	NA	NA		OpenSea	LEF1;LEF1;LEF1;LEF1	NM_001130714;NM_001166119;NM_001130713;NM_016269	Body;Body;Body;Body		chr4:109029206-109029206		NA							LEF1;LEF1;LEF1;LEF1;LEF1	ENST00000510135.1;ENST00000509428.1;ENST00000504775.1;ENST00000510717.1;ENST00000505293.1	3'UTR;3'UTR;3'UTR;3'UTR;3'UTR		NA		NA		NA	NA	NA	NA	FALSE	chr4	108108388	108108390	+	0.453217
360	cg05284888	chr3	100601844	+	cg05284888	0.0533376	0.786508	0.733171	0.0475097	0.0822534	NA	NA	NA	NA	NA	NA		OpenSea	ABI3BP	NM_015429	Body				NA				ABI3BP;ABI3BP	ENST00000383692.3;ENST00000429331.1	5'UTR;5'UTR	ABI3BP;ABI3BP;ABI3BP	ENST00000383692.3;ENST00000429331.1;ENST00000475896.1	5'UTR;5'UTR;3'UTR		NA		NA	chr3:100601327-100601916	6	NA	NA	NA	FALSE	chr3	100882999	100883001	-	0.476355
361	cg26992245	chr8	29848579	-	cg26992245	0.0602604	0.832069	0.771808	0.0692054	0.0657653	NA	NA	NA	NA	NA	NA		OpenSea					chr8:29848421-29848421		TRUE										chr8:29848300-29848855	3		NA		NA	NA	TRUE	NA	FALSE	chr8	29991062	29991064	+	0.585488
362	cg03413960	chr22	31136755	+	cg03413960	0.0602522	0.825416	0.765164	0.0746623	0.062267	NA	NA	NA	NA	NA	NA		OpenSea	OSBP2;OSBP2;OSBP2	NM_001282738;NM_030758;NM_001282739	Body;Body;Body				NA							MTMR3	ENST00000464734.1	5'UTR	chr22:31136400-31136975	3		NA		NA	NA	NA	NA	FALSE	chr22	30740767	30740769	-	0.538868
363	cg05857143	chr15	85455724	+	cg05857143	0.0461073	0.683385	0.637278	0.0541996	0.043504	NA	NA	NA	NA	NA	NA		OpenSea	SLC28A1;SLC28A1;SLC28A1	NM_004213;NM_001287761;NM_001287762	Body;Body;Body		chr15:85455479-85455479		NA										chr15:85455405-85455875	3		NA		NA	NA	NA	NA	FALSE	chr15	84912492	84912494	-	0.32024
364	cg16913843	chr2	170252472	-	cg16913843	0.0405494	0.904005	0.863455	0.0334958	0.0407493	NA	NA	NA	NA	NA	NA		OpenSea							NA											NA		NA	chr2:170252344-170252774	3	NA	NA	NA	FALSE	chr2	169395961	169395963	+	0.461631
365	cg02115781	chr2	172175273	-	cg02115781	0.0203233	0.796205	0.775882	0.0713961	0.0771481	rs142884760	0.010101	NA	NA	NA	NA		OpenSea	METTL8	NM_024770	3'UTR				TRUE		2:172175268-172175615	Gene_Associated							chr2:172175200-172175435	3		NA		NA	NA	TRUE	NA	FALSE	chr2	171318762	171318764	+	0.472216
366	cg26648185	chr21	32927013	-	cg26648185	0.0425404	0.60029	0.55775	0.0468352	0.0393294	NA	NA	NA	NA	NA	NA	chr21:32929927-32932017	N_Shelf	TIAM1	NM_003253	5'UTR				TRUE		21:32926698-32927049	Unclassified	TIAM1;TIAM1;TIAM1	ENST00000469412.1;ENST00000399841.1;ENST00000286827.3	3'UTR;5'UTR;5'UTR	TIAM1;TIAM1;TIAM1	ENST00000469412.1;ENST00000399841.1;ENST00000286827.3	3'UTR;5'UTR;5'UTR	chr21:32926725-32927315	3		NA		NA	NA	TRUE	NA	FALSE	chr21	31554699	31554701	+	0.327433
367	cg08621659	chr5	137521998	+	cg08621659	-0.077982	0.35791	0.435893	0.103423	0.0751992	NA	NA	NA	NA	NA	NA		OpenSea	KIF20A;KIF20A	NM_005733;NM_005733	Body;ExonBnd				NA				KIF20A	ENST00000394894.3	ExonBnd	KIF20A;KIF20A	ENST00000502338.1;ENST00000394894.3	3'UTR;ExonBnd	chr5:137521840-137522095	3		NA		NA	NA	NA	NA	FALSE	chr5	138186308	138186310	-	-0.460639
368	cg09417716	chr14	101538133	-	cg09417716	0.0341547	0.664399	0.630244	0.0428215	0.0405684	NA	NA	NA	NA	NA	NA		OpenSea	MEG9	NR_047664	Body				TRUE				AL132709.7;AL132709.7;AL132709.7;RP11-909M7.3;AL132709.7	ENST00000429368.1;ENST00000554016.1;ENST00000444846.1;ENST00000555250.1;ENST00000452349.1	5'UTR;5'UTR;5'UTR;TSS1500;TSS200	AL132709.7;AL132709.7;AL132709.7;RP11-909M7.3;AL132709.7	ENST00000429368.1;ENST00000554016.1;ENST00000444846.1;ENST00000555250.1;ENST00000452349.1	5'UTR;5'UTR;5'UTR;TSS1500;TSS200	chr14:101537785-101538235	3		NA		NA	NA	NA	NA	FALSE	chr14	101071795	101071797	+	0.332776
369	cg11447971	chr7	116217314	+	cg11447971	0.0640869	0.81222	0.748134	0.0665394	0.0682298	rs73719135	0.13428	NA	NA	NA	NA		OpenSea	LINC01510	NR_120506	Body		chr7:116217100-116217100		TRUE				AC006159.3;AC006159.3	ENST00000441991.1;ENST00000458082.1	3'UTR;3'UTR	AC006159.3;AC006159.3	ENST00000441991.1;ENST00000458082.1	3'UTR;3'UTR	chr7:116217080-116217430	3		NA		NA	NA	NA	NA	FALSE	chr7	116577259	116577261	-	0.522185
370	cg22050199	chr2	182062393	-	cg22050199	0.0413684	0.852574	0.811206	0.0358165	0.064876	NA	NA	NA	NA	NA	NA		OpenSea	LOC101927156	NR_130784	Body				NA				AC104820.2;AC104820.2;AC104820.2;AC104820.2	ENST00000424170.1;ENST00000435411.1;ENST00000428474.1;ENST00000424655.1	5'UTR;5'UTR;5'UTR;5'UTR	AC104820.2;AC104820.2;AC104820.2;AC104820.2	ENST00000424170.1;ENST00000435411.1;ENST00000428474.1;ENST00000424655.1	5'UTR;5'UTR;5'UTR;5'UTR	chr2:182062180-182062430	3		NA		NA	NA	NA	NA	FALSE	chr2	181197665	181197667	+	0.508193
371	cg13590052	chr11	85537706	+	cg13590052	0.0365685	0.624737	0.588169	0.0454363	0.041667	NA	NA	NA	NA	NA	NA		OpenSea							TRUE		11:85536927-85538210	Unclassified_Cell_type_specific								NA		NA	chr11:85536670-85538008	6	NA	NA	NA	FALSE	chr11	85826662	85826664	-	0.314585
372	cg14553109	chr15	81274413	-	cg14553109	-0.0718229	0.216584	0.288407	0.0863276	0.0635944	rs78710595	0.044037	NA	NA	NA	NA		OpenSea	MESDC2;MESDC2;MESDC2	NM_015154;NR_126328;NR_126327	Body;Body;Body				NA											NA		NA	chr15:81274360-81275094	6	NA	NA	NA	FALSE	chr15	80982071	80982073	+	-0.567951
373	cg00226580	chr5	89000691	+	cg00226580	0.0404591	0.827501	0.787042	0.0443378	0.0589729	NA	NA	NA	NA	NA	NA		OpenSea							TRUE											NA		NA		NA	NA	TRUE	NA	FALSE	chr5	89704873	89704875	-	0.480204
374	cg03937361	chr1	64330272	+	cg03937361	0.0531935	0.713173	0.65998	0.0539131	0.0514884	NA	NA	NA	NA	NA	NA		OpenSea	ROR1;ROR1	NM_005012;NM_001083592	Body;Body				TRUE				ROR1	ENST00000482426.1	5'UTR	ROR1	ENST00000482426.1	5'UTR		NA		NA		NA	NA	TRUE	NA	FALSE	chr1	63864600	63864602	-	0.31605
375	cg01884851	chr3	45906498	+	cg01884851	0.070564	0.742391	0.671827	0.0932842	0.0689127	NA	NA	NA	NA	NA	NA		OpenSea	LZTFL1;LZTFL1	NM_001276378;NM_001276379	5'UTR;Body				NA				LZTFL1	ENST00000536047.1	5'UTR	LZTFL1;LZTFL1;LZTFL1;LZTFL1	ENST00000492333.1;ENST00000472635.1;ENST00000536047.1;ENST00000483279.1	3'UTR;3'UTR;5'UTR;3'UTR	chr3:45906280-45906515	3		NA		NA	NA	NA	NA	FALSE	chr3	45865005	45865007	-	0.513767
376	cg05701879	chr9	139645216	+	cg05701879	0.0438809	0.643676	0.599795	0.0573976	0.0443536	NA	NA	NA	NA	NA	NA		OpenSea							NA		9:139645108-139645228	Unclassified_Cell_type_specific							chr9:139645025-139645315	3		NA		NA	NA	NA	NA	FALSE	chr9	136750763	136750765	-	0.313268
377	cg17001464	chr7	130679521	+	cg17001464	0.0202025	0.868636	0.848433	0.0391722	0.0303462	NA	NA	NA	NA	NA	NA		OpenSea	FLJ43663;FLJ43663	NR_015431;NR_024153	Body;Body				TRUE				AC058791.2;AC058791.2;AC058791.2;AC058791.2;AC058791.2	ENST00000423414.1;ENST00000433079.1;ENST00000451786.1;ENST00000435523.1;ENST00000431189.1	3'UTR;3'UTR;3'UTR;3'UTR;3'UTR	AC058791.2;AC058791.2;AC058791.2;AC058791.2;AC058791.2	ENST00000423414.1;ENST00000433079.1;ENST00000451786.1;ENST00000435523.1;ENST00000431189.1	3'UTR;3'UTR;3'UTR;3'UTR;3'UTR	chr7:130678705-130679555	3		NA		NA	NA	TRUE	NA	FALSE	chr7	130994761	130994763	-	0.535359
378	cg26647600	chr3	39369720	-	cg26647600	0.0703272	0.768917	0.69859	0.0801937	0.0584609	NA	NA	NA	NA	NA	NA		OpenSea	CCR8	NM_005201	TSS1500		chr3:39369442-39369442		NA		3:39369125-39369786	Unclassified_Cell_type_specific	CCR8	ENST00000326306.4	TSS1500	CCR8	ENST00000326306.4	TSS1500	chr3:39369500-39369735	3		NA		NA	TRUE	TRUE	NA	FALSE	chr3	39328228	39328230	+	0.519306
379	cg27079614	chr12	110442647	-	cg27079614	0.0309001	0.803003	0.772103	0.0742295	0.0731275	NA	NA	NA	NA	NA	NA		OpenSea	ANKRD13A	NM_033121	Body				NA				ANKRD13A;ANKRD13A	ENST00000261738.6;ENST00000550404.1	5'UTR;5'UTR	ANKRD13A;ANKRD13A;ANKRD13A	ENST00000553025.1;ENST00000261738.6;ENST00000550404.1	5'UTR;5'UTR;5'UTR	chr12:110442500-110442775	3		NA		NA	NA	NA	NA	FALSE	chr12	110004841	110004843	+	0.54241
380	cg07319811	chr1	156896259	+	cg07319811	-0.027305	0.0638711	0.0911761	0.0254947	0.0261929	NA	NA	NA	NA	NA	NA	chr1:156897199-156897796	N_Shore	LRRC71	NM_144702	Body				NA				LRRC71	ENST00000490146.1	5'UTR	LRRC71;LRRC71	ENST00000476550.1;ENST00000490146.1	TSS1500;5'UTR	chr1:156895905-156896375	3		NA		NA	NA	NA	NA	FALSE	chr1	156926466	156926468	-	-0.637801
381	cg10518739	chr8	101443197	-	cg10518739	0.0450424	0.609339	0.564296	0.0648414	0.0470616	NA	NA	NA	NA	NA	NA		OpenSea							NA		8:101442761-101443377	Unclassified_Cell_type_specific	KB-173C10.1;KB-173C10.1;KB-173C10.1	ENST00000522947.1;ENST00000523554.1;ENST00000522947.1	3'UTR;TSS1500;1stExon	KB-173C10.1;KB-173C10.1;KB-173C10.1	ENST00000522947.1;ENST00000523554.1;ENST00000522947.1	3'UTR;TSS1500;1stExon	chr8:101442920-101443395	3		NA		NA	NA	NA	NA	FALSE	chr8	100430968	100430970	+	0.288187
382	cg16890490	chr6	108053402	-	cg16890490	0.0584578	0.7068	0.648343	0.0804799	0.0615531	NA	NA	NA	NA	NA	NA		OpenSea	SCML4;SCML4;SCML4;SCML4	NM_001286409;NM_001286408;NM_198081;NM_001286409	1stExon;Body;Body;5'UTR				NA		6:108052935-108053564	Unclassified_Cell_type_specific	SCML4;SCML4;SCML4	ENST00000369025.2;ENST00000479803.1;ENST00000369025.2	1stExon;3'UTR;5'UTR	SCML4;SCML4;SCML4;SCML4;SCML4;SCML4;SCML4	ENST00000369025.2;ENST00000476798.1;ENST00000459992.1;ENST00000479803.1;ENST00000369025.2;ENST00000473515.1;ENST00000463507.1	1stExon;TSS200;3'UTR;3'UTR;5'UTR;3'UTR;3'UTR	chr6:108053325-108053515	3		NA		NA	NA	NA	NA	FALSE	chr6	107732197	107732199	+	0.460002
383	cg15671775	chr8	39957750	-	cg15671775	0.0448147	0.756703	0.711888	0.0544277	0.0513953	NA	NA	NA	NA	NA	NA		OpenSea							NA										chr8:39957600-39957895	3		NA		NA	NA	NA	NA	FALSE	chr8	40100230	40100232	+	0.403455
384	cg00737979	chr5	134990285	+	cg00737979	0.0342636	0.647025	0.612762	0.0504126	0.0452726	NA	NA	NA	NA	NA	NA		OpenSea	LOC340074	NR_027127	TSS1500				NA				CTC-321K16.4	ENST00000508452.1	TSS1500	CTC-321K16.4	ENST00000508452.1	TSS1500		NA		NA		NA	NA	TRUE	NA	FALSE	chr5	135654595	135654597	-	0.262148
385	cg06813706	chr2	206928908	-	cg06813706	-0.0616429	0.380809	0.442452	0.0936406	0.0814203	rs13415469	0.030629	NA	NA	NA	NA		OpenSea	INO80D	NM_017759	5'UTR				NA				INO80D	ENST00000403263.1	5'UTR	INO80D;INO80D;INO80D	ENST00000424117.1;ENST00000403263.1;ENST00000414320.1	TSS1500;5'UTR;5'UTR	chr2:206928840-206929115	3		NA		NA	NA	NA	NA	FALSE	chr2	206064183	206064185	+	-0.435225
386	cg24115681	chr7	114566161	+	cg24115681	0.0537779	0.80631	0.752532	0.0627861	0.0636799	rs57234801	0.071192	NA	NA	NA	NA	chr7:114562170-114563193	S_Shelf	MDFIC;MDFIC	NM_199072;NM_001166345	Body;Body				NA											NA		NA		NA	NA	TRUE	NA	FALSE	chr7	114926105	114926107	-	0.498708
387	cg22193404	chr1	114673534	+	cg22193404	0.057523	0.768838	0.711315	0.0612142	0.050002	NA	NA	NA	NA	NA	NA		OpenSea	SYT6;SYT6	NM_205848;NM_001270805	Body;Body				NA										chr1:114673485-114673835	3		NA		NA	NA	NA	NA	FALSE	chr1	114130911	114130913	-	0.407307
388	cg26296836	chr11	11564925	-	cg26296836	0.0401098	0.714203	0.674093	0.05641	0.0593817	NA	NA	NA	NA	NA	NA		OpenSea	GALNT18	NM_198516	Body				NA				GALNTL4	ENST00000526064.1	3'UTR	GALNTL4	ENST00000526064.1	3'UTR	chr11:11564925-11565235	3		NA		NA	NA	NA	NA	FALSE	chr11	11543377	11543379	+	0.392714
389	cg11200845	chr2	161726241	+	cg11200845	-0.0635873	0.354223	0.41781	0.102983	0.0804413	NA	NA	NA	NA	NA	NA		OpenSea							TRUE										chr2:161725960-161726275	3		NA		NA	NA	NA	NA	FALSE	chr2	160869729	160869731	-	-0.531255
390	cg15353603	chr2	162915902	-	cg15353603	0.0664372	0.764766	0.698329	0.0743623	0.0672368	NA	NA	NA	NA	NA	NA		OpenSea	DPP4	NM_001935	Body				TRUE		2:162915819-162916150	Unclassified_Cell_type_specific				DPP4;DPP4;DPP4	ENST00000490286.1;ENST00000497461.1;ENST00000461836.1	3'UTR;3'UTR;3'UTR	chr2:162915840-162916115	3		NA		NA	NA	TRUE	NA	FALSE	chr2	162059391	162059393	+	0.470249
391	cg05655915	chr17	80415420	-	cg05655915	-0.0767308	0.280296	0.357027	0.101826	0.0768809	NA	NA	NA	NA	NA	NA	chr17:80416004-80417259	N_Shore	NARF;NARF;NARF;NARF	NM_012336;NM_031968;NM_001038618;NM_001083608	TSS1500;TSS1500;TSS1500;TSS1500				NA		17:80415351-80417252	Promoter_Associated	NARF;NARF;NARF;NARF	ENST00000390006.3;ENST00000309794.9;ENST00000412079.2;ENST00000457415.2	TSS1500;TSS1500;TSS1500;TSS1500	NARF;NARF;NARF;NARF	ENST00000390006.3;ENST00000345415.6;ENST00000412079.2;ENST00000457415.2	TSS1500;TSS1500;TSS1500;TSS1500	chr17:80415400-80415770	3		NA		NA	NA	TRUE	NA	FALSE	chr17	82457543	82457545	+	-0.596006
392	cg14586067	chr1	158370898	-	cg14586067	0.0465459	0.842432	0.795886	0.0463011	0.0631707	NA	NA	NA	NA	NA	NA		OpenSea					chr1:158370656-158370656		NA											NA		NA		NA	NA	NA	NA	FALSE	chr1	158401107	158401109	+	0.460283
393	cg16568755	chr14	75733049	-	cg16568755	0.0540277	0.800566	0.746539	0.0557981	0.060506	NA	NA	NA	NA	NA	NA		OpenSea							NA				RP11-293M10.2;RP11-293M10.2	ENST00000555106.1;ENST00000555909.1	TSS1500;5'UTR	RP11-293M10.2;RP11-293M10.2	ENST00000555106.1;ENST00000555909.1	TSS1500;5'UTR		NA		NA		NA	NA	NA	NA	FALSE	chr14	75266345	75266347	+	0.449474
394	cg23526087	chr14	68973466	+	cg23526087	0.0507991	0.639647	0.588848	0.0697396	0.054773	rs2012750	0.134888	NA	NA	NA	NA		OpenSea	RAD51L1	NM_133509	Body				TRUE		14:68973429-68975026	NonGene_Associated				RAD51B;RAD51B;RAD51B;RAD51B	ENST00000553595.1;ENST00000497460.1;ENST00000554244.1;ENST00000478014.1	5'UTR;5'UTR;5'UTR;5'UTR		NA	chr14:68972400-68975320	6	chr14:68972486-68974587	6	NA	TRUE	NA	FALSE	chr14	68506748	68506750	-	0.36133
395	cg14928941	chr6	16420347	-	cg14928941	0.039486	0.833295	0.793809	0.070507	0.062756	rs2237210	0.196711	NA	NA	NA	NA		OpenSea	ATXN1;ATXN1	NM_001128164;NM_000332	5'UTR;5'UTR		chr6:16420230-16420230		NA				ATXN1;ATXN1	ENST00000244769.3;ENST00000436367.1	5'UTR;5'UTR	ATXN1;ATXN1	ENST00000244769.3;ENST00000450222.1	5'UTR;5'UTR	chr6:16420265-16420555	3		NA		NA	NA	NA	NA	FALSE	chr6	16420115	16420117	+	0.58242
396	cg26528744	chr10	75240045	-	cg26528744	0.049415	0.853537	0.804122	0.0544073	0.0615762	rs79526100	0.012195	NA	NA	NA	NA		OpenSea	PPP3CB;PPP3CB;PPP3CB;PPP3CB;PPP3CB	NM_001289969;NM_001142354;NM_001142353;NM_021132;NM_001289968	5'UTR;Body;Body;Body;Body				NA				PPP3CB;PPP3CB	ENST00000545874.1;ENST00000394823.2	5'UTR;5'UTR	PPP3CB;PPP3CB	ENST00000545874.1;ENST00000394823.2	5'UTR;5'UTR	chr10:75239960-75240195	3		NA		NA	NA	NA	NA	FALSE	chr10	73480286	73480288	+	0.488115
397	cg02689352	chr2	220899126	+	cg02689352	0.0173097	0.557284	0.539974	0.0297536	0.0280069	NA	NA	NA	NA	NA	NA		OpenSea							TRUE										chr2:220899125-220899510	3		NA		NA	NA	NA	NA	FALSE	chr2	220034404	220034406	-	0.198768
398	cg13237947	chr6	152481678	+	cg13237947	0.0657972	0.800668	0.734871	0.0593446	0.0527135	NA	NA	NA	NA	NA	NA		OpenSea	MIR3163;SYNE1;SYNE1	NR_036121;NM_182961;NM_033071	Body;Body;Body				NA				SYNE1	ENST00000347037.5	3'UTR	SYNE1;SYNE1;SYNE1;SYNE1;SYNE1	ENST00000460912.2;ENST00000347037.5;ENST00000536990.1;ENST00000409694.2;ENST00000367256.5	3'UTR;3'UTR;3'UTR;3'UTR;3'UTR	chr6:152481485-152481735	3		NA		NA	NA	NA	NA	FALSE	chr6	152160542	152160544	-	0.601781
399	cg14141561	chr3	49952541	+	cg14141561	-0.0610051	0.411881	0.472886	0.0773478	0.0623645	NA	NA	NA	NA	NA	NA		OpenSea	MON1A;MON1A	NM_001142501;NM_032355	Body;Body				NA				MON1A	ENST00000483022.1	3'UTR	MON1A;MON1A;MON1A;MON1A;MON1A	ENST00000486107.1;ENST00000484985.1;ENST00000483022.1;ENST00000493206.1;ENST00000473451.1	3'UTR;3'UTR;3'UTR;3'UTR;3'UTR	chr3:49952485-49952670	3		NA		NA	NA	NA	NA	FALSE	chr3	49915107	49915109	-	-0.359833
400	cg23040290	chr18	2515569	+	cg23040290	0.0743137	0.663942	0.589628	0.0786907	0.0647523	NA	NA	NA	NA	NA	NA		OpenSea					chr18:2515543-2515543		TRUE										chr18:2515480-2515770	3		NA		NA	NA	NA	NA	FALSE	chr18	2515569	2515571	-	0.438623
401	cg06372967	chr1	43351860	-	cg06372967	0.0369734	0.859135	0.822162	0.0447936	0.0550009	NA	NA	NA	NA	NA	NA	chr1:43352785-43352994	N_Shore							NA											NA		NA	chr1:43351724-43352108	4	NA	TRUE	NA	FALSE	chr1	42886188	42886190	+	0.424376
402	cg15797314	chr17	65437724	-	cg15797314	0.035221	0.687271	0.65205	0.0581974	0.0540049	NA	NA	NA	NA	NA	NA		OpenSea	PITPNC1;PITPNC1	NM_181671;NM_012417	Body;Body			DMR	TRUE										chr17:65437120-65437790	3		NA		NA	NA	TRUE	NA	FALSE	chr17	67441607	67441609	+	0.347616
403	cg01800986	chr13	80298553	-	cg01800986	0.0340841	0.898634	0.86455	0.0267042	0.0379126	NA	NA	NA	NA	NA	NA		OpenSea							NA										chr13:80298445-80298950	3		NA		NA	NA	NA	NA	FALSE	chr13	79724417	79724419	+	0.405088
404	cg02022386	chr3	188789524	+	cg02022386	0.0607646	0.814061	0.753296	0.0747659	0.0687022	rs11926276	0.021121	NA	NA	NA	NA		OpenSea							NA				TPRG1	ENST00000433971.1	5'UTR	TPRG1	ENST00000433971.1	5'UTR	chr3:188789300-188789555	3		NA		NA	NA	NA	NA	FALSE	chr3	189071734	189071736	-	0.619555
405	cg10178685	chr7	128480236	-	cg10178685	0.0385903	0.644631	0.60604	0.0547605	0.0551786	NA	NA	NA	NA	NA	NA	chr7:128482286-128482977	N_Shelf	FLNC;FLNC	NM_001458;NM_001127487	Body;Body				NA							FLNC	ENST00000388853.3	TSS1500	chr7:128479845-128480255	3		NA		NA	NA	NA	NA	FALSE	chr7	128840181	128840183	+	0.314314
406	cg01775659	chr1	213047001	-	cg01775659	0.0559855	0.827541	0.771556	0.0563408	0.0550353	rs140381490	0.028467	NA	NA	NA	NA		OpenSea	FLVCR1	NM_014053	Body				NA							FLVCR1	ENST00000474693.1	5'UTR	chr1:213046825-213047175	3		NA		NA	NA	NA	NA	FALSE	chr1	212873658	212873660	+	0.536898
407	cg21913301	chr12	20677257	-	cg21913301	0.063975	0.75776	0.693785	0.0543097	0.0815434	NA	NA	NA	NA	NA	NA		OpenSea	PDE3A	NM_000921	Body				TRUE							PDE3A	ENST00000542675.1	5'UTR	chr12:20677100-20677315	3		NA		NA	NA	TRUE	NA	FALSE	chr12	20524322	20524324	+	0.550773
408	cg06473288	chr6	32820102	-	cg06473288	0.0598782	0.819312	0.759434	0.066473	0.0708705	NA	NA	NA	NA	NA	NA	chr6:32820849-32822370	N_Shore	TAP1	NM_000593	Body				NA				PSMB9	ENST00000395330.1	5'UTR	PSMB9;PSMB9	ENST00000395330.1;ENST00000414474.1	5'UTR;5'UTR	chr6:32820080-32821195	3		NA		NA	NA	TRUE	NA	FALSE	chr6	32852324	32852326	+	0.447886
409	cg19356022	chr1	154943932	+	cg19356022	-0.0843453	0.337529	0.421874	0.101231	0.0741045	NA	NA	NA	NA	NA	NA	chr1:154946237-154946498	N_Shelf	SHC1;SHC1;SHC1;SHC1	NM_003029;NM_001130041;NM_001130040;NM_183001	5'UTR;5'UTR;TSS1500;TSS1500				NA				SHC1;SHC1;SHC1;SHC1;SHC1	ENST00000368441.5;ENST00000368453.4;ENST00000368445.5;ENST00000368443.6;ENST00000368449.3	5'UTR;5'UTR;TSS1500;TSS1500;TSS1500	SHC1;SHC1;SHC1;SHC1;SHC1;SHC1;SHC1	ENST00000368441.5;ENST00000412170.1;ENST00000368450.1;ENST00000366442.2;ENST00000368445.5;ENST00000368443.6;ENST00000448116.2	5'UTR;5'UTR;5'UTR;5'UTR;TSS1500;TSS1500;TSS1500	chr1:154943420-154944050	3		NA		NA	NA	TRUE	NA	FALSE	chr1	154971455	154971457	-	-0.438978
410	cg14935480	chr22	39316598	-	cg14935480	0.0511616	0.80995	0.758788	0.044746	0.0554419	NA	NA	NA	NA	NA	NA		OpenSea							NA				CTA-150C2.13	ENST00000450216.1	TSS1500	CTA-150C2.13	ENST00000450216.1	TSS1500		NA		NA		NA	NA	NA	NA	FALSE	chr22	38920592	38920594	+	0.427875
411	cg05050819	chr6	42745007	-	cg05050819	0.0560744	0.776088	0.720014	0.0649483	0.056245	NA	NA	NA	NA	NA	NA		OpenSea							NA				KIAA0240	ENST00000394167.1	5'UTR	KIAA0240	ENST00000394167.1	5'UTR	chr6:42744825-42745590	3		NA		NA	NA	NA	NA	FALSE	chr6	42777268	42777270	+	0.58718
412	cg20938617	chr5	171976876	+	cg20938617	0.0288472	0.608154	0.579307	0.0330317	0.0348432	NA	NA	NA	NA	NA	NA		OpenSea							NA										chr5:171976805-171977130	3		NA		NA	NA	NA	NA	FALSE	chr5	172549872	172549874	-	0.23293
413	cg18700420	chr5	55286352	-	cg18700420	0.0332485	0.830699	0.797451	0.0404047	0.0718973	NA	NA	NA	NA	NA	NA	chr5:55290335-55291389	N_Shelf	IL6ST;IL6ST	NM_002184;NM_175767	5'UTR;5'UTR				NA				IL6ST;IL6ST	ENST00000502326.2;ENST00000381298.1	3'UTR;5'UTR	IL6ST;IL6ST	ENST00000502326.2;ENST00000381298.1	3'UTR;5'UTR		NA		NA	chr5:55278522-55293160	6	NA	TRUE	NA	FALSE	chr5	55990523	55990525	+	0.484795
414	cg07115924	chr7	30295722	-	cg07115924	0.0306609	0.885039	0.854378	0.0316224	0.0374495	NA	NA	NA	NA	NA	NA		OpenSea							NA											NA		NA	chr7:30293886-30295809	6	NA	NA	NA	FALSE	chr7	30256105	30256107	+	0.351829
415	cg07350195	chr14	102289904	-	cg07350195	0.109796	0.761811	0.652015	0.0930943	0.0940385	rs72698572	0.25743	NA	NA	NA	NA		OpenSea	PPP2R5C;PPP2R5C;PPP2R5C;PPP2R5C;PPP2R5C	NM_001161726;NM_001161725;NM_178587;NM_002719;NM_178586	Body;Body;Body;Body;Body				NA		14:102289883-102290067	Promoter_Associated_Cell_type_specific	PPP2R5C	ENST00000334756.6	5'UTR	PPP2R5C;PPP2R5C;PPP2R5C;PPP2R5C;PPP2R5C;PPP2R5C	ENST00000553842.1;ENST00000556373.1;ENST00000556493.1;ENST00000334756.6;ENST00000553730.1;ENST00000554504.1	TSS1500;TSS1500;TSS200;5'UTR;5'UTR;5'UTR	chr14:102289900-102290490	3		NA		NA	NA	NA	NA	FALSE	chr14	101823566	101823568	+	0.514848
416	cg10373607	chr20	51592177	+	cg10373607	0.0358969	0.871198	0.835301	0.0467664	0.0427113	NA	NA	NA	NA	NA	NA	chr20:51589707-51590020	S_Shelf	TSHZ2	NM_173485	Body		chr20:51591897-51591897		NA		20:51592144-51592252	Unclassified							chr20:51591920-51592330	3		NA		NA	NA	TRUE	NA	FALSE	chr20	52975637	52975639	-	0.545637
417	cg18025055	chr8	131342019	-	cg18025055	-0.0522838	0.527519	0.579803	0.0704305	0.0605801	NA	NA	NA	NA	NA	NA		OpenSea	ASAP1;ASAP1	NM_001247996;NM_018482	Body;Body				NA							ASAP1;ASAP1;ASAP1	ENST00000520927.1;ENST00000524299.1;ENST00000521075.1	3'UTR;3'UTR;3'UTR		NA		NA	chr8:131341939-131342779	6	NA	NA	NA	FALSE	chr8	130329772	130329774	+	-0.364754
418	cg20188980	chr2	135471997	-	cg20188980	0.0436182	0.669173	0.625555	0.0578378	0.0515005	NA	NA	NA	NA	NA	NA	chr2:135475698-135476993	N_Shelf	TMEM163	NM_030923	Body				NA				TMEM163	ENST00000537539.1	TSS1500	TMEM163	ENST00000537539.1	TSS1500	chr2:135471945-135472215	3		NA		NA	NA	NA	NA	FALSE	chr2	134714426	134714428	+	0.257568
419	cg20840157	chr16	81369438	+	cg20840157	0.0477443	0.665693	0.617949	0.0578721	0.049772	rs714064	0.338195	NA	NA	NA	NA		OpenSea	GAN	NM_022041	Body				NA										chr16:81369320-81369715	3		NA		NA	NA	NA	NA	FALSE	chr16	81335832	81335834	-	0.316535
420	cg21296632	chr5	90355362	+	cg21296632	0.0666312	0.691263	0.624632	0.0786988	0.0679115	NA	NA	NA	NA	NA	NA		OpenSea	ADGRV1;ADGRV1	NR_003149;NM_032119	Body;Body				NA				GPR98	ENST00000399043.4	3'UTR	GPR98	ENST00000399043.4	3'UTR	chr5:90355265-90355550	3		NA		NA	NA	NA	NA	FALSE	chr5	91059544	91059546	-	0.649608
421	cg27617011	chr20	57070142	-	cg27617011	0.0391754	0.724745	0.685569	0.0608564	0.0545034	NA	NA	NA	NA	NA	NA		OpenSea	APCDD1L;APCDD1L;APCDD1L	NM_001304787;NM_153360;NR_130908	Body;Body;Body				NA											NA	chr20:57069578-57071897	5		NA	NA	NA	NA	FALSE	chr20	58495085	58495087	+	0.305628
422	cg06085760	chr10	99424189	-	cg06085760	-0.0453483	0.467911	0.513259	0.0617532	0.0547287	NA	NA	NA	NA	NA	NA		OpenSea	PI4K2A	NM_018425	Body				NA										chr10:99424060-99424275	3		NA		NA	NA	NA	NA	FALSE	chr10	97664431	97664433	+	-0.372394
423	cg10056106	chr11	102631359	+	cg10056106	-0.0994381	0.31817	0.417609	0.125827	0.114523	NA	NA	NA	NA	NA	NA		OpenSea					chr11:102631066-102631066		NA							RP11-725K16.4	ENST00000371455.3	5'UTR	chr11:102631085-102631715	3		NA		NA	NA	NA	NA	FALSE	chr11	102760627	102760629	-	-0.785033
424	cg13427971	chr1	94615946	+	cg13427971	0.0461674	0.833805	0.787637	0.0431914	0.0749294	NA	NA	NA	NA	NA	NA		OpenSea							NA				snoU13	ENST00000458933.1	TSS1500	snoU13;ARHGAP29;ARHGAP29	ENST00000458933.1;ENST00000546444.1;ENST00000552844.1	TSS1500;3'UTR;3'UTR		NA		NA		NA	NA	NA	NA	FALSE	chr1	94150389	94150391	-	0.387521
425	cg16236275	chr6	87891939	+	cg16236275	0.0602239	0.840324	0.7801	0.0742931	0.0750353	NA	NA	NA	NA	NA	NA		OpenSea	ZNF292	NM_015021	Body				NA				ZNF292	ENST00000369578.2	5'UTR	ZNF292	ENST00000369578.2	5'UTR		NA		NA	chr6:87891778-87893024	4	NA	NA	NA	FALSE	chr6	87182220	87182222	-	0.527581
426	cg03166702	chr1	92357392	-	cg03166702	-0.0381085	0.0985817	0.13669	0.0518343	0.0438052	NA	NA	NA	NA	NA	NA		OpenSea	TGFBR3	NM_001195684	5'UTR				NA				TGFBR3	ENST00000370399.2	5'UTR	TGFBR3	ENST00000370399.2	5'UTR	chr1:92357100-92357430	3		NA		NA	NA	NA	NA	FALSE	chr1	91891834	91891836	+	-0.754068
427	cg03917666	chr10	3977608	+	cg03917666	0.066741	0.798431	0.73169	0.0782363	0.0768071	NA	NA	NA	NA	NA	NA		OpenSea							TRUE		10:3977042-3977784	Promoter_Associated	RP11-464C19.3;RP11-464C19.3	ENST00000450152.1;ENST00000432452.1	5'UTR;5'UTR	RP11-464C19.3;RP11-464C19.3	ENST00000450152.1;ENST00000432452.1	5'UTR;5'UTR	chr10:3977185-3977735	3		NA		NA	NA	TRUE	NA	FALSE	chr10	3935415	3935417	-	0.5583
428	cg09666051	chr4	41611109	-	cg09666051	0.040217	0.753287	0.71307	0.0573352	0.0477427	NA	NA	NA	NA	NA	NA		OpenSea	LIMCH1;LIMCH1;LIMCH1;LIMCH1;LIMCH1	NM_001112718;NM_001112717;NM_014988;NM_001289122;NM_001289124	Body;Body;Body;Body;Body				NA				LIMCH1	ENST00000313875.9	TSS1500	LIMCH1;LIMCH1	ENST00000313875.9;ENST00000514190.1	TSS1500;5'UTR		NA		NA		NA	NA	NA	NA	FALSE	chr4	41609091	41609093	+	0.380402
429	cg12185402	chr4	143337884	+	cg12185402	0.0780031	0.740415	0.662412	0.0728593	0.0763601	NA	NA	NA	NA	NA	NA		OpenSea	INPP4B;INPP4B	NM_003866;NM_001101669	Body;Body		chr4:143337797-143337797		NA							INPP4B;INPP4B	ENST00000506000.1;ENST00000506517.1	3'UTR;3'UTR	chr4:143337860-143338210	3		NA		NA	NA	NA	NA	FALSE	chr4	142416730	142416732	-	0.477857
430	cg12393108	chr11	124064793	-	cg12393108	0.0353252	0.863826	0.8285	0.0425026	0.0505562	rs10893136	0.170027	NA	NA	NA	NA		OpenSea							TRUE											NA		NA		NA	NA	TRUE	NA	FALSE	chr11	124194085	124194087	+	0.42928
431	cg19922022	chr1	229577318	+	cg19922022	0.0474738	0.772792	0.725318	0.060481	0.0673187	NA	NA	NA	NA	NA	NA		OpenSea	NUP133	NM_018230	3'UTR				NA				RP5-1068B5.3;NUP133;NUP133	ENST00000434311.1;ENST00000366681.2;ENST00000261396.3	TSS1500;3'UTR;3'UTR	RP5-1068B5.3;NUP133;NUP133	ENST00000434311.1;ENST00000366681.2;ENST00000261396.3	TSS1500;3'UTR;3'UTR	chr1:229577245-229577435	3		NA		NA	NA	NA	NA	FALSE	chr1	229441570	229441572	-	0.489333
432	cg24652786	chr1	160615240	+	cg24652786	0.0625807	0.810535	0.747954	0.0747747	0.0642171	NA	NA	NA	NA	NA	NA		OpenSea	SLAMF1;SLAMF1;SLAMF1;SLAMF1	NR_104399;NR_104401;NR_104400;NM_003037	Body;Body;Body;Body		chr1:160615019-160615019		NA				SLAMF1	ENST00000494463.1	3'UTR	SLAMF1;SLAMF1	ENST00000497223.1;ENST00000494463.1	3'UTR;3'UTR	chr1:160615200-160615495	3		NA		NA	NA	NA	NA	FALSE	chr1	160645449	160645451	-	0.540236
433	cg03394824	chr7	50246097	+	cg03394824	0.0367354	0.639858	0.603123	0.0637843	0.0478537	NA	NA	NA	NA	NA	NA		OpenSea					chr7:50246074-50246074		NA		7:50246007-50246810	Unclassified_Cell_type_specific								NA		NA	chr7:50245913-50246661	4	NA	NA	NA	FALSE	chr7	50206500	50206502	-	0.303265
434	cg07536036	chr12	78169496	-	cg07536036	0.048189	0.784374	0.736185	0.0441492	0.0647161	rs413796	0.039164	NA	NA	NA	NA		OpenSea							NA				RP11-781A6.1	ENST00000549993.1	TSS200	RP11-781A6.1	ENST00000549993.1	TSS200		NA		NA		NA	NA	NA	NA	FALSE	chr12	77775715	77775717	+	0.552958
435	cg09430108	chr12	13625898	-	cg09430108	0.016613	0.878282	0.861669	0.0360464	0.031259	NA	NA	NA	NA	NA	NA		OpenSea							NA		12:13625643-13625944	Unclassified_Cell_type_specific							chr12:13625740-13626055	3		NA		NA	NA	NA	NA	FALSE	chr12	13472963	13472965	+	0.499352
436	cg15005456	chr17	74195769	-	cg15005456	0.0424496	0.581895	0.539445	0.0592667	0.0438707	rs111672796	0.028912	NA	NA	NA	NA		OpenSea	RNF157	NM_052916	Body		chr17:74195648-74195648		NA		17:74195602-74196001	Unclassified_Cell_type_specific							chr17:74195620-74195930	3		NA		NA	NA	NA	NA	FALSE	chr17	76199687	76199689	+	0.326196
437	cg21954510	chr3	171935781	+	cg21954510	-0.0533273	0.547963	0.60129	0.0804698	0.0662061	rs75630988	0.010453	NA	NA	NA	NA		OpenSea	FNDC3B;FNDC3B	NM_022763;NM_001135095	Body;Body				TRUE							FNDC3B;FNDC3B	ENST00000478016.1;ENST00000469491.1	5'UTR;5'UTR	chr3:171935700-171935995	3		NA		NA	NA	NA	NA	FALSE	chr3	172217990	172217992	-	-0.417471
438	cg22313606	chr2	26943931	+	cg22313606	0.0230672	0.841002	0.817935	0.0302948	0.0303096	rs6707735	0.433394	NA	NA	NA	NA		OpenSea	KCNK3	NM_002246	Body		chr2:26943701-26943701		TRUE				KCNK3	ENST00000538762.1	5'UTR	KCNK3	ENST00000538762.1	5'UTR	chr2:26943220-26944015	3		NA		NA	NA	NA	NA	FALSE	chr2	26721062	26721064	-	0.410309
439	cg06187202	chr4	185606288	-	cg06187202	-0.0934475	0.247324	0.340772	0.116514	0.0926465	NA	NA	NA	NA	NA	NA		OpenSea	PRIMPOL;PRIMPOL;PRIMPOL	NM_152683;NM_001300768;NM_001300767	Body;Body;Body				NA							CCDC111	ENST00000509002.1	3'UTR		NA	chr4:185605773-185606543	5	chr4:185605113-185606790	6	NA	NA	NA	FALSE	chr4	184685133	184685135	+	-0.733711
440	cg11189004	chr20	55750671	+	cg11189004	0.0541226	0.743466	0.689343	0.0730412	0.0574147	NA	NA	NA	NA	NA	NA		OpenSea	BMP7	NM_001719	Body		chr20:55750465-55750465		NA				BMP7	ENST00000460817.1	3'UTR	BMP7	ENST00000460817.1	3'UTR	chr20:55750485-55750755	3		NA		NA	NA	NA	NA	FALSE	chr20	57175614	57175616	-	0.375156
441	cg13926377	chr4	2899954	-	cg13926377	-0.0638848	0.511417	0.575301	0.0886552	0.0705587	rs112452330	0.01055	NA	NA	NA	NA		OpenSea	ADD1;ADD1;ADD1;ADD1;ADD1	NM_176801;NM_001286645;NM_014190;NM_001119;NM_014189	Body;Body;Body;Body;Body				NA							ADD1;ADD1;ADD1;ADD1;ADD1	ENST00000514940.1;ENST00000506157.1;ENST00000508684.1;ENST00000509039.1;ENST00000503169.1	TSS1500;5'UTR;5'UTR;5'UTR;5'UTR	chr4:2899820-2900010	3		NA		NA	NA	NA	NA	FALSE	chr4	2898226	2898228	+	-0.397123
442	cg18508824	chr4	76440715	+	cg18508824	0.0448228	0.826845	0.782022	0.0539248	0.056029	NA	NA	NA	NA	NA	NA	chr4:76439435-76440003	S_Shore	RCHY1;RCHY1;RCHY1;RCHY1;RCHY1;RCHY1;RCHY1;RCHY1;RCHY1;RCHY1;THAP6	NM_015436;NM_001009922;NM_001278539;NM_001278538;NM_001278537;NM_001278536;NR_103724;NR_103723;NR_037914;NR_037913;NM_144721	TSS1500;TSS1500;TSS1500;TSS1500;TSS1500;TSS1500;TSS1500;TSS1500;TSS1500;TSS1500;Body				NA		4:76440580-76440774	Promoter_Associated	THAP6;THAP6;THAP6;RCHY1;RCHY1;RCHY1;RCHY1;RCHY1	ENST00000507557.1;ENST00000508105.1;ENST00000502620.1;ENST00000380840.2;ENST00000451788.1;ENST00000512706.1;ENST00000324439.5;ENST00000514021.1	5'UTR;5'UTR;5'UTR;TSS1500;TSS1500;TSS1500;TSS1500;TSS1500	THAP6;THAP6;RCHY1;THAP6;THAP6;RCHY1;THAP6;RCHY1;RCHY1;RCHY1;RCHY1;RCHY1;RCHY1;RCHY1	ENST00000504384.1;ENST00000507557.1;ENST00000513909.1;ENST00000508105.1;ENST00000502620.1;ENST00000380840.2;ENST00000503831.1;ENST00000507014.1;ENST00000505105.1;ENST00000504085.1;ENST00000451788.1;ENST00000512706.1;ENST00000324439.5;ENST00000514021.1	5'UTR;5'UTR;TSS1500;5'UTR;5'UTR;TSS1500;5'UTR;TSS1500;TSS1500;TSS1500;TSS1500;TSS1500;TSS1500;TSS1500	chr4:76440565-76440790	3		NA		NA	NA	NA	NA	FALSE	chr4	75515504	75515506	-	0.485412
443	cg23911970	chr6	35177616	+	cg23911970	0.0318635	0.602011	0.570147	0.0434941	0.04015	NA	NA	NA	NA	NA	NA	chr6:35181095-35182547	N_Shelf							NA											NA	chr6:35177566-35177982	3		NA	NA	TRUE	NA	FALSE	chr6	35209838	35209840	-	0.220721
444	cg24723742	chr9	100859964	+	cg24723742	0.0387595	0.859878	0.821118	0.0510476	0.0537404	NA	NA	NA	NA	NA	NA		OpenSea	TRIM14;TRIM14	NM_033219;NM_014788	Body;Body				NA							TRIM14	ENST00000478401.1	3'UTR		NA	chr9:100859618-100860568	6	chr9:100859864-100860621	6	NA	NA	NA	FALSE	chr9	98097681	98097683	-	0.465242
445	cg06796611	chr1	207070834	+	cg06796611	0.0635249	0.788133	0.724608	0.066291	0.0652192	rs2883211	0.46878	NA	NA	NA	NA		OpenSea	IL24;IL24;IL24;IL24	NM_006850;NM_181339;NM_181339;NM_006850	1stExon;5'UTR;1stExon;5'UTR				TRUE				IL24;IL24;IL24;IL24;IL24;IL24	ENST00000391929.3;ENST00000391929.3;ENST00000294984.2;ENST00000294984.2;ENST00000491169.1;ENST00000491169.1	1stExon;5'UTR;1stExon;5'UTR;1stExon;5'UTR	IL24;IL24;IL24;IL24;IL24;IL24;IL24	ENST00000480741.1;ENST00000391929.3;ENST00000391929.3;ENST00000294984.2;ENST00000294984.2;ENST00000491169.1;ENST00000491169.1	TSS1500;1stExon;5'UTR;1stExon;5'UTR;1stExon;5'UTR	chr1:207070600-207070975	3		NA		NA	TRUE	TRUE	NA	FALSE	chr1	206897488	206897490	-	0.515785
446	cg11183609	chr4	101338823	-	cg11183609	0.0193382	0.902062	0.882723	0.0108856	0.0513588	NA	NA	NA	NA	NA	NA		OpenSea	EMCN;EMCN	NM_016242;NM_001159694	Body;Body				NA										chr4:101338800-101339050	3		NA		NA	NA	NA	NA	FALSE	chr4	100417665	100417667	+	0.318503
447	cg04093334	chr13	108975215	-	cg04093334	-0.0668629	0.36968	0.436542	0.0861156	0.0623245	rs76303103	0.000459	NA	NA	NA	NA		OpenSea							NA											NA		NA	chr13:108974236-108975718	6	NA	NA	NA	FALSE	chr13	108322866	108322868	+	-0.358587
448	cg04716201	chr5	159209367	+	cg04716201	0.030126	0.6856	0.655474	0.043533	0.0469325	NA	NA	NA	NA	NA	NA		OpenSea	LOC101927766	NR_109891	Body				NA				AC011343.1	ENST00000522627.1	3'UTR	AC011343.1	ENST00000522627.1	3'UTR	chr5:159209225-159209595	3		NA		NA	NA	NA	NA	FALSE	chr5	159782359	159782361	-	0.275441
449	cg11035483	chr22	20818546	-	cg11035483	0.0436738	0.57638	0.532706	0.0613869	0.0458004	NA	NA	NA	NA	NA	NA		OpenSea	KLHL22;KLHL22	NR_033825;NM_032775	Body;Body				NA		22:20817514-20818964	Promoter_Associated				KLHL22;KLHL22	ENST00000487090.1;ENST00000479601.1	3'UTR;3'UTR	chr22:20818520-20818815	3		NA		NA	NA	NA	NA	FALSE	chr22	20464258	20464260	+	0.294798
450	cg13720163	chr9	5352782	+	cg13720163	0.0688156	0.667858	0.599043	0.0771645	0.0641454	NA	NA	NA	NA	NA	NA		OpenSea							NA		9:5352591-5353118	Unclassified_Cell_type_specific							chr9:5352740-5352975	3		NA		NA	NA	NA	NA	FALSE	chr9	5352781	5352783	-	0.429261
451	cg15702879	chr22	39998648	-	cg15702879	0.0557697	0.758812	0.703042	0.053944	0.0696366	NA	NA	NA	NA	NA	NA		OpenSea	CACNA1I;CACNA1I	NM_021096;NM_001003406	Body;Body				NA		22:39998254-39998807	Unclassified_Cell_type_specific								NA	chr22:39998318-39998823	4		NA	NA	NA	NA	FALSE	chr22	39602642	39602644	+	0.496663
452	cg02908509	chr2	143514089	-	cg02908509	0.0410005	0.832964	0.791963	0.0397497	0.0559618	rs34491526	0.471664	NA	NA	NA	NA		OpenSea							NA										chr2:143514000-143514290	3		NA		NA	NA	NA	NA	FALSE	chr2	142756519	142756521	+	0.457787
453	cg03431350	chr5	149357521	+	cg03431350	-0.0601583	0.356211	0.416369	0.0686435	0.0486985	NA	NA	NA	NA	NA	NA		OpenSea	SLC26A2	NM_000112	Body				NA							SLC26A2	ENST00000503336.1	TSS200		NA		NA		NA	NA	NA	NA	FALSE	chr5	149977957	149977959	-	-0.341565
454	cg04906607	chr15	88670452	+	cg04906607	0.0447667	0.853691	0.808924	0.0407917	0.0493441	NA	NA	NA	NA	NA	NA		OpenSea	NTRK3;NTRK3;NTRK3;NTRK3;NTRK3;NTRK3;NTRK3;NTRK3	NM_002530;NM_001007156;NM_001243101;NM_001012338;NM_002530;NM_001243101;NM_001012338;NM_001007156	ExonBnd;ExonBnd;ExonBnd;ExonBnd;Body;Body;Body;Body				NA				NTRK3;NTRK3	ENST00000394480.1;ENST00000343782.4	ExonBnd;5'UTR	NTRK3;NTRK3;NTRK3;NTRK3;NTRK3	ENST00000558306.1;ENST00000394480.1;ENST00000560017.1;ENST00000557897.1;ENST00000343782.4	TSS200;ExonBnd;3'UTR;TSS1500;5'UTR	chr15:88670305-88670650	3		NA		NA	NA	NA	NA	FALSE	chr15	88127220	88127222	-	0.477672
455	cg07254781	chr12	57734084	+	cg07254781	-0.0444251	0.106722	0.151147	0.0482122	0.0546838	NA	NA	NA	NA	NA	NA		OpenSea							NA				R3HDM2;R3HDM2	ENST00000403821.2;ENST00000347140.3	5'UTR;5'UTR	R3HDM2;R3HDM2;R3HDM2	ENST00000403821.2;ENST00000448732.1;ENST00000347140.3	5'UTR;5'UTR;5'UTR	chr12:57733920-57734215	3		NA		NA	NA	NA	NA	FALSE	chr12	57340300	57340302	-	-0.752548
456	cg11056870	chr3	87007970	-	cg11056870	0.0618693	0.754568	0.692698	0.0544561	0.0752077	NA	NA	NA	NA	NA	NA		OpenSea	VGLL3	NM_016206	Body				NA										chr3:87007705-87007995	3		NA		NA	NA	NA	NA	FALSE	chr3	86958819	86958821	+	0.555188
457	cg11243388	chr10	71616684	+	cg11243388	0.0394287	0.695646	0.656218	0.0579105	0.0539985	NA	NA	NA	NA	NA	NA		OpenSea	COL13A1;COL13A1;COL13A1;COL13A1;COL13A1;COL13A1	NM_080800;NM_080798;NM_080805;NM_080802;NM_080801;NM_001130103	Body;Body;Body;Body;Body;Body				NA											NA		NA	chr10:71616248-71616916	4	NA	NA	NA	FALSE	chr10	69856927	69856929	-	0.352006
458	cg11852499	chr9	136287070	-	cg11852499	0.0399945	0.827706	0.787711	0.0600943	0.0518681	NA	NA	NA	NA	NA	NA	chr9:136282680-136283483	S_Shelf	ADAMTS13;ADAMTS13;ADAMTS13;ADAMTS13	NM_139025;NM_139026;NM_139027;NR_024514	TSS200;TSS200;TSS200;Body				NA		9:136286711-136287861	Unclassified	ADAMTS13;ADAMTS13;ADAMTS13;ADAMTS13	ENST00000371911.3;ENST00000338351.7;ENST00000371916.1;ENST00000485925.1	TSS1500;TSS1500;TSS200;5'UTR	ADAMTS13;ADAMTS13;ADAMTS13;ADAMTS13	ENST00000371911.3;ENST00000338351.7;ENST00000371916.1;ENST00000485925.1	TSS1500;TSS1500;TSS200;5'UTR	chr9:136287065-136287315	3		NA		NA	NA	NA	NA	FALSE	chr9	133421949	133421951	+	0.488868
459	cg13508436	chr2	44474193	+	cg13508436	-0.0897506	0.284708	0.374459	0.111923	0.0853776	NA	NA	NA	NA	NA	NA		OpenSea							NA										chr2:44474060-44474310	3		NA		NA	NA	NA	NA	FALSE	chr2	44247053	44247055	-	-0.619082
460	cg15782487	chr5	110076143	-	cg15782487	0.0178864	0.865933	0.848046	0.0151724	0.0718279	NA	NA	NA	NA	NA	NA	chr5:110074605-110075223	S_Shore	SLC25A46;SLC25A46;SLC25A46	NM_001303250;NM_001303249;NM_138773	Body;Body;Body				NA				SLC25A46;SLC25A46;SLC25A46	ENST00000513807.1;ENST00000514046.1;ENST00000504098.1	5'UTR;5'UTR;TSS1500	SLC25A46;SLC25A46;TMEM232;SLC25A46;SLC25A46	ENST00000513807.1;ENST00000514046.1;ENST00000515278.2;ENST00000504098.1;ENST00000508781.1	5'UTR;5'UTR;TSS1500;TSS1500;5'UTR		NA		NA		NA	NA	NA	NA	FALSE	chr5	110740441	110740443	+	0.299844
461	cg21567109	chr3	101772395	+	cg21567109	0.0304505	0.876179	0.845728	0.0288889	0.0569261	NA	NA	NA	NA	NA	NA		OpenSea					chr3:101772370-101772370		NA										chr3:101772265-101772630	3		NA		NA	NA	NA	NA	FALSE	chr3	102053550	102053552	-	0.431121
462	cg23007325	chr8	10924633	-	cg23007325	0.0375009	0.832752	0.795251	0.0385929	0.0336944	NA	NA	NA	NA	NA	NA		OpenSea	XKR6	NM_173683	Body				TRUE				AF131215.6	ENST00000532453.1	TSS200	AF131215.6	ENST00000532453.1	TSS200	chr8:10924520-10924795	3		NA		NA	NA	TRUE	NA	FALSE	chr8	11067122	11067124	+	0.566868
463	cg26848982	chr1	186019658	+	cg26848982	0.0631233	0.814245	0.751121	0.0586709	0.0694909	NA	NA	NA	NA	NA	NA		OpenSea	HMCN1	NM_031935	Body				NA										chr1:186019560-186019790	3		NA		NA	NA	NA	NA	FALSE	chr1	186050525	186050527	-	0.494934
464	cg15661925	chr21	15919643	-	cg15661925	0.0347524	0.836659	0.801906	0.039017	0.072757	rs141411162	0.034435	NA	NA	NA	NA		OpenSea	SAMSN1;SAMSN1;SAMSN1	NM_022136;NM_001286523;NM_001256370	TSS1500;TSS1500;Body				NA				SAMSN1;SAMSN1	ENST00000400564.1;ENST00000400566.1	TSS1500;TSS1500	SAMSN1;SAMSN1;SAMSN1	ENST00000493640.1;ENST00000400564.1;ENST00000400566.1	TSS1500;TSS1500;TSS1500		NA		NA	chr21:15919553-15923141	6	NA	NA	NA	FALSE	chr21	14547321	14547323	+	0.48446
465	cg22547026	chr2	79861643	-	cg22547026	0.0317775	0.842466	0.810689	0.0241156	0.0695411	rs72916697	0.011009	NA	NA	NA	NA		OpenSea	CTNNA2;CTNNA2;CTNNA2;CTNNA2	NM_001164883;NM_004389;NM_001282597;NM_001282598	5'UTR;5'UTR;5'UTR;Body				NA				CTNNA2;CTNNA2;CTNNA2	ENST00000409266.1;ENST00000496558.1;ENST00000466387.1	TSS200;5'UTR;5'UTR	CTNNA2;CTNNA2;CTNNA2;CTNNA2;CTNNA2	ENST00000409266.1;ENST00000496558.1;ENST00000451966.1;ENST00000409971.2;ENST00000466387.1	TSS200;5'UTR;5'UTR;5'UTR;5'UTR		NA	chr2:79861430-79861732	3		NA	NA	NA	NA	FALSE	chr2	79634516	79634518	+	0.415052
466	cg05988358	chr10	74082489	-	cg05988358	0.0321237	0.654803	0.622679	0.0522951	0.0311083	NA	NA	NA	NA	NA	NA	chr10:74079336-74079861	S_Shelf					chr10:74082335-74082335		NA		10:74082328-74082490	Unclassified							chr10:74081765-74082675	3		NA		NA	NA	TRUE	NA	FALSE	chr10	72322730	72322732	+	0.294163
467	cg11660561	chr14	61794354	-	cg11660561	0.0511923	0.71941	0.668218	0.0583052	0.0823134	NA	NA	NA	NA	NA	NA		OpenSea	PRKCH	NM_006255	Body				NA				PRKCH	ENST00000555082.1	5'UTR	PRKCH;PRKCH;PRKCH;PRKCH;PRKCH;PRKCH	ENST00000552875.2;ENST00000555185.1;ENST00000556778.1;ENST00000555542.1;ENST00000555906.1;ENST00000555082.1	5'UTR;5'UTR;5'UTR;5'UTR;5'UTR;5'UTR		NA	chr14:61793475-61794400	6		NA	NA	NA	NA	FALSE	chr14	61327635	61327637	+	0.493509
468	cg26624570	chr15	80874488	-	cg26624570	0.0401568	0.71031	0.670153	0.0513938	0.0397043	NA	NA	NA	NA	NA	NA		OpenSea	ARNT2	NM_014862	Body				NA				ARNT2	ENST00000540859.1	3'UTR	ARNT2	ENST00000540859.1	3'UTR	chr15:80874265-80874630	3		NA		NA	NA	NA	NA	FALSE	chr15	80582146	80582148	+	0.312568
469	cg00980229	chr16	30057712	+	cg00980229	0.0278459	0.782737	0.754892	0.05259	0.0455293	NA	NA	NA	NA	NA	NA		OpenSea							NA							FAM57B;FAM57B;FAM57B	ENST00000561666.1;ENST00000571269.1;ENST00000561666.1	ExonBnd;5'UTR;5'UTR	chr16:30057625-30057890	3		NA		NA	NA	NA	NA	FALSE	chr16	30046390	30046392	-	0.404944
470	cg04443360	chr7	50633211	+	cg04443360	0.0521886	0.793821	0.741632	0.0539847	0.0570944	rs3901371	0.332565	NA	NA	NA	NA		OpenSea	DDC	NM_001082971	TSS200				NA				DDC	ENST00000444124.2	TSS200	DDC;DDC	ENST00000420203.1;ENST00000444124.2	TSS1500;TSS200	chr7:50632945-50633415	3		NA		NA	NA	TRUE	NA	FALSE	chr7	50565513	50565515	-	0.458048
471	cg10240150	chr2	204570067	+	cg10240150	0.0496077	0.715492	0.665884	0.0657807	0.0436191	NA	NA	NA	NA	NA	NA		OpenSea	CD28	NM_006139	TSS1500				NA		2:204569866-204570170	Unclassified_Cell_type_specific	CD28;CD28;CD28;CD28	ENST00000374481.3;ENST00000458610.2;ENST00000324106.7;ENST00000374478.4	TSS1500;TSS1500;TSS1500;TSS1500	CD28;CD28;CD28;CD28	ENST00000374481.3;ENST00000458610.2;ENST00000324106.7;ENST00000374478.4	TSS1500;TSS1500;TSS1500;TSS1500	chr2:204570060-204570290	3		NA		NA	NA	TRUE	NA	FALSE	chr2	203705343	203705345	-	0.392784
472	cg16158513	chr6	164124190	+	cg16158513	0.0370176	0.748786	0.711768	0.0477728	0.0446359	NA	NA	NA	NA	NA	NA		OpenSea							NA				RP1-230L10.1	ENST00000452944.1	TSS1500	RP1-230L10.1	ENST00000452944.1	TSS1500		NA	chr6:164123205-164124375	5		NA	NA	NA	NA	FALSE	chr6	163703157	163703159	-	0.312587
473	cg18414488	chr17	27198308	-	cg18414488	0.035226	0.489056	0.45383	0.0441292	0.0351724	NA	NA	NA	NA	NA	NA		OpenSea							NA		17:27198145-27198562	Unclassified							chr17:27198085-27198550	3		NA		NA	NA	NA	NA	FALSE	chr17	28871289	28871291	+	0.318229
474	cg09527411	chr4	77184954	+	cg09527411	0.0340232	0.885191	0.851168	0.0352386	0.0468785	rs28503908	0.356388	NA	NA	NA	NA		OpenSea	FAM47E;FAM47E;FAM47E-STBD1	NM_001242936;NM_001136570;NM_001242939	Body;Body;Body				NA				FAM47E;STBD1	ENST00000514140.1;ENST00000539752.1	TSS200;5'UTR	FAM47E;FAM47E;FAM47E;STBD1;FAM47E	ENST00000514140.1;ENST00000510328.1;ENST00000502320.2;ENST00000539752.1;ENST00000514365.1	TSS200;5'UTR;5'UTR;5'UTR;3'UTR		NA		NA		NA	NA	NA	NA	FALSE	chr4	76263800	76263802	-	0.531211
475	cg13709612	chr18	34976221	+	cg13709612	0.00885367	0.735938	0.727085	0.0242605	0.0395487	rs16966246	0.200092	NA	NA	NA	NA	chr18:34973989-34974464	S_Shore	BRUNOL4;BRUNOL4;BRUNOL4;BRUNOL4	NM_001025088;NM_020180;NM_001025089;NM_001025087	Body;Body;Body;Body				TRUE											NA	chr18:34969680-34978665	6		NA	NA	TRUE	NA	FALSE	chr18	37396257	37396259	-	0.244929
476	cg27233151	chr4	82057467	-	cg27233151	0.0487547	0.78246	0.733706	0.0601039	0.0592067	NA	NA	NA	NA	NA	NA		OpenSea	PRKG2	NM_006259	Body		chr4:82057432-82057432		TRUE				PRKG2	ENST00000509169.1	3'UTR	PRKG2;PRKG2	ENST00000509169.1;ENST00000509474.1	3'UTR;3'UTR	chr4:82057425-82057655	3		NA		NA	NA	TRUE	NA	FALSE	chr4	81136312	81136314	+	0.552931
477	cg22388608	chr6	49917254	+	cg22388608	0.0565623	0.793649	0.737087	0.0462066	0.0674499	NA	NA	NA	NA	NA	NA		OpenSea	DEFB133	NM_001166478	TSS200				NA				DEFB133	ENST00000398721.2	TSS200	DEFB133	ENST00000398721.2	TSS200		NA		NA	chr6:49916820-49918454	6	NA	TRUE	NA	FALSE	chr6	49949540	49949542	-	0.571571
478	cg09874776	chr20	44330841	-	cg09874776	0.0458266	0.716378	0.670551	0.04717	0.0423674	NA	NA	NA	NA	NA	NA		OpenSea	WFDC10B;WFDC13;WFDC10B	NM_172131;NM_172005;NM_172006	Body;1stExon;5'UTR				NA				WFDC13;WFDC10B	ENST00000305479.2;ENST00000330523.5	1stExon;5'UTR	WFDC13;WFDC10B	ENST00000305479.2;ENST00000330523.5	1stExon;5'UTR		NA		NA		NA	TRUE	TRUE	NA	FALSE	chr20	45702201	45702203	+	0.305204
479	cg10457293	chr12	20848455	+	cg10457293	0.0427485	0.814682	0.771934	0.0468534	0.0464391	NA	NA	NA	NA	NA	NA		OpenSea	SLCO1C1;SLCO1C1;SLCO1C1;SLCO1C1;SLCO1C1;SLCO1C1;SLCO1C1;SLCO1C1	NM_001145945;NM_001145946;NM_001145945;NM_001145946;NM_001145944;NM_017435;NM_017435;NM_001145944	1stExon;1stExon;5'UTR;5'UTR;1stExon;1stExon;5'UTR;5'UTR				TRUE				SLCO1C1;SLCO1C1;SLCO1C1;SLCO1C1;SLCO1C1;SLCO1C1;SLCO1C1;SLCO1C1	ENST00000545604.1;ENST00000545604.1;ENST00000535609.1;ENST00000545102.1;ENST00000540354.1;ENST00000540354.1;ENST00000381552.1;ENST00000381552.1	1stExon;5'UTR;TSS200;TSS200;1stExon;5'UTR;1stExon;5'UTR	SLCO1C1;SLCO1C1;SLCO1C1;SLCO1C1;SLCO1C1;SLCO1C1;SLCO1C1;SLCO1C1;SLCO1C1;SLCO1C1;SLCO1C1;SLCO1C1;SLCO1C1	ENST00000539443.1;ENST00000534996.1;ENST00000534996.1;ENST00000545604.1;ENST00000497911.2;ENST00000535609.1;ENST00000545102.1;ENST00000539415.1;ENST00000539415.1;ENST00000540354.1;ENST00000540354.1;ENST00000381552.1;ENST00000381552.1	TSS1500;1stExon;5'UTR;5'UTR;TSS200;TSS200;TSS200;1stExon;5'UTR;1stExon;5'UTR;1stExon;5'UTR	chr12:20848140-20848470	3		NA		NA	NA	NA	NA	FALSE	chr12	20695520	20695522	-	0.480707
480	cg14728071	chr10	22030034	+	cg14728071	0.0649423	0.758661	0.693718	0.0854134	0.0727447	NA	NA	NA	NA	NA	NA		OpenSea	MLLT10;MLLT10	NM_001009569;NM_004641	3'UTR;3'UTR		chr10:22029877-22029877		NA		10:22029863-22030245	Unclassified	MLLT10;MLLT10;MLLT10	ENST00000446906.2;ENST00000377072.3;ENST00000538639.1	3'UTR;3'UTR;3'UTR	MLLT10;MLLT10;MLLT10	ENST00000446906.2;ENST00000377072.3;ENST00000538639.1	3'UTR;3'UTR;3'UTR	chr10:22029980-22030170	3		NA		NA	NA	TRUE	NA	FALSE	chr10	21741104	21741106	-	0.555535
481	cg25322698	chr3	56964940	+	cg25322698	0.0343224	0.855462	0.82114	0.0346825	0.0413526	NA	NA	NA	NA	NA	NA		OpenSea	ARHGEF3	NM_001128615	Body				NA				ARHGEF3	ENST00000498517.1	3'UTR	ARHGEF3;ARHGEF3;ARHGEF3;ARHGEF3	ENST00000481422.1;ENST00000498517.1;ENST00000477833.1;ENST00000477440.2	3'UTR;3'UTR;3'UTR;3'UTR	chr3:56964780-56965075	3		NA		NA	NA	NA	NA	FALSE	chr3	56930911	56930913	-	0.492085
482	cg03438274	chr8	32201338	+	cg03438274	0.0183421	0.871219	0.852876	0.0159549	0.0406664	rs2881542	0.036838	NA	NA	NA	NA		OpenSea	NRG1	NM_013962	Body				NA											NA	chr8:32200996-32201610	3	chr8:32200923-32201474	5	NA	NA	NA	FALSE	chr8	32343821	32343823	-	0.411545
483	cg04207180	chr21	37682600	+	cg04207180	0.065401	0.691189	0.625788	0.0841228	0.0632249	rs4817885	0.112069	NA	NA	NA	NA		OpenSea							NA							DOPEY2;DOPEY2;DOPEY2	ENST00000414001.1;ENST00000435949.1;ENST00000418642.1	3'UTR;3'UTR;3'UTR	chr21:37682480-37682715	3		NA		NA	NA	NA	NA	FALSE	chr21	36310301	36310303	-	0.398547
484	cg13590228	chr3	150477925	-	cg13590228	0.056546	0.83843	0.781884	0.0672986	0.0569115	NA	NA	NA	NA	NA	NA	chr3:150479734-150481888	N_Shore	SIAH2	NM_005067	Body				NA		3:150477517-150478774	Promoter_Associated							chr3:150477745-150477930	3		NA		NA	NA	TRUE	NA	FALSE	chr3	150760137	150760139	+	0.545949
485	cg25816160	chr1	93053203	+	cg25816160	0.0452818	0.831306	0.786024	0.0464876	0.0677552	NA	NA	NA	NA	NA	NA		OpenSea	EVI5;EVI5	NM_005665;NM_001308248	Body;Body				NA		1:93053186-93053361	Unclassified_Cell_type_specific	EVI5	ENST00000491940.1	3'UTR	EVI5	ENST00000491940.1	3'UTR	chr1:93053105-93053310	3		NA		NA	NA	NA	NA	FALSE	chr1	92587645	92587647	-	0.461179
486	cg01578576	chr5	172631535	-	cg01578576	0.0523024	0.747949	0.695646	0.0528075	0.049536	NA	NA	NA	NA	NA	NA		OpenSea							NA		5:172631260-172631607	Unclassified_Cell_type_specific							chr5:172631300-172631555	3		NA		NA	NA	NA	NA	FALSE	chr5	173204531	173204533	+	0.54045
487	cg25779355	chr11	86235351	-	cg25779355	0.0454974	0.825351	0.779854	0.0663084	0.0538196	NA	NA	NA	NA	NA	NA		OpenSea	ME3;ME3;ME3	NM_001014811;NM_006680;NM_001161586	Body;Body;Body				NA				RP11-317J19.1	ENST00000524610.1	5'UTR	RP11-317J19.1;ME3	ENST00000524610.1;ENST00000530520.1	5'UTR;3'UTR	chr11:86235105-86235555	3		NA		NA	NA	NA	NA	FALSE	chr11	86524308	86524310	+	0.47409
488	cg08001909	chr2	160473325	+	cg08001909	-0.0875813	0.196605	0.284186	0.0974313	0.0892809	rs7426143	0.177331	NA	NA	NA	NA	chr2:160472088-160472736	S_Shore	LOC643072;LOC643072;BAZ2B;BAZ2B	NR_110588;NR_110587;NM_001289975;NM_013450	Body;Body;TSS1500;TSS1500				NA				AC009506.1;BAZ2B;BAZ2B;BAZ2B;BAZ2B	ENST00000418474.1;ENST00000483316.1;ENST00000392783.2;ENST00000355831.2;ENST00000392782.1	5'UTR;TSS1500;TSS200;TSS1500;TSS1500	AC009506.1;BAZ2B;BAZ2B;BAZ2B;BAZ2B;BAZ2B;BAZ2B;BAZ2B	ENST00000418474.1;ENST00000552327.1;ENST00000437839.1;ENST00000483316.1;ENST00000392783.2;ENST00000541068.2;ENST00000355831.2;ENST00000392782.1	5'UTR;TSS1500;TSS1500;TSS1500;TSS200;TSS1500;TSS1500;TSS1500		NA	chr2:160469856-160473568	6	chr2:160470056-160473963	6	NA	NA	NA	FALSE	chr2	159616813	159616815	-	-0.753245
489	cg08130265	chr15	77519170	-	cg08130265	-0.0595137	0.380858	0.440372	0.0761177	0.064549	NA	NA	NA	NA	NA	NA		OpenSea	C15orf5;SGK269	NR_026813;NM_024776	TSS1500;5'UTR				NA				PEAK1;PEAK1;PEAK1	ENST00000312493.4;ENST00000558305.1;ENST00000560626.2	5'UTR;5'UTR;5'UTR	PEAK1;PEAK1;PEAK1;PEAK1;PEAK1;PEAK1	ENST00000312493.4;ENST00000565820.1;ENST00000564328.1;ENST00000558305.1;ENST00000560626.2;ENST00000567808.1	5'UTR;5'UTR;5'UTR;5'UTR;5'UTR;3'UTR	chr15:77518960-77519310	3		NA		NA	TRUE	TRUE	NA	FALSE	chr15	77226827	77226829	+	-0.419068
490	cg20437474	chr5	170203487	-	cg20437474	0.0381593	0.578882	0.540723	0.0535058	0.0439931	NA	NA	NA	NA	NA	NA		OpenSea							NA				MIR4454	ENST00000518172.1	3'UTR	GABRP;GABRP;GABRP;MIR4454;GABRP	ENST00000521481.1;ENST00000521009.1;ENST00000519196.1;ENST00000518172.1;ENST00000522868.1	5'UTR;5'UTR;5'UTR;3'UTR;5'UTR	chr5:170203305-170203635	3		NA		NA	NA	NA	NA	FALSE	chr5	170776482	170776484	+	0.261355
491	cg23880374	chr10	124092636	-	cg23880374	0.0603831	0.793984	0.733601	0.0737105	0.065392	NA	NA	NA	NA	NA	NA		OpenSea	BTBD16	NM_144587	Body				NA				BTBD16	ENST00000495370.2	5'UTR	BTBD16	ENST00000495370.2	5'UTR	chr10:124092585-124092850	3		NA		NA	NA	NA	NA	FALSE	chr10	122333120	122333122	+	0.498843
492	cg16159804	chr7	4322780	-	cg16159804	0.025279	0.691422	0.666143	0.0377055	0.0464067	NA	NA	NA	NA	NA	NA		OpenSea							NA										chr7:4322545-4322850	3		NA		NA	NA	NA	NA	FALSE	chr7	4283147	4283149	+	0.328728
493	cg22245446	chr2	218316451	+	cg22245446	0.0533403	0.805881	0.752541	0.0570707	0.0591044	NA	NA	NA	NA	NA	NA		OpenSea	DIRC3	NR_026597	Body				TRUE				DIRC3	ENST00000474063.1	3'UTR	DIRC3;DIRC3	ENST00000474063.1;ENST00000486365.1	3'UTR;3'UTR	chr2:218316280-218316695	3		NA		NA	NA	TRUE	NA	FALSE	chr2	217451727	217451729	-	0.528785
494	cg03994381	chr2	160471518	+	cg03994381	-0.0726454	0.154292	0.226938	0.0778988	0.0777438	rs4131705	0.346708	NA	NA	NA	NA	chr2:160472088-160472736	N_Shore	LOC643072;LOC643072;BAZ2B;BAZ2B	NR_110588;NR_110587;NM_001289975;NM_013450	TSS1500;TSS1500;5'UTR;5'UTR				NA		2:160471477-160471602	Promoter_Associated_Cell_type_specific	AC009506.1;BAZ2B;BAZ2B;BAZ2B;BAZ2B	ENST00000418474.1;ENST00000483316.1;ENST00000355831.2;ENST00000392782.1;ENST00000392783.2	TSS1500;3'UTR;5'UTR;5'UTR;5'UTR	AC009506.1;BAZ2B;BAZ2B;BAZ2B;BAZ2B;BAZ2B;BAZ2B;BAZ2B	ENST00000418474.1;ENST00000483316.1;ENST00000437839.1;ENST00000541068.2;ENST00000355831.2;ENST00000392782.1;ENST00000392783.2;ENST00000552327.1	TSS1500;3'UTR;5'UTR;5'UTR;5'UTR;5'UTR;5'UTR;3'UTR	chr2:160471340-160472215	3		NA		NA	NA	NA	NA	FALSE	chr2	159615006	159615008	-	-0.79152
495	cg17022615	chr2	20061858	-	cg17022615	0.0593222	0.744469	0.685147	0.0529128	0.0573638	rs77828641	0.01789	NA	NA	NA	NA		OpenSea							NA										chr2:20061500-20061875	3		NA		NA	NA	NA	NA	FALSE	chr2	19862096	19862098	+	0.434122
496	cg12668141	chr14	103221342	+	cg12668141	0.0399651	0.849653	0.809688	0.0517654	0.0492645	rs76983977	0.164679	NA	NA	NA	NA		OpenSea							NA		14:103221299-103221659	Unclassified_Cell_type_specific							chr14:103221325-103221695	3		NA		NA	NA	NA	NA	FALSE	chr14	102755004	102755006	-	0.523007
497	cg05770620	chr7	98479823	+	cg05770620	0.0481775	0.854657	0.80648	0.0535478	0.0464973	NA	NA	NA	NA	NA	NA	chr7:98476004-98476954	S_Shelf	TRRAP;TRRAP	NM_001244580;NM_003496	Body;Body				NA											NA		NA		NA	NA	NA	NA	FALSE	chr7	98882199	98882201	-	0.518518
498	cg19199866	chr7	87195459	-	cg19199866	0.0378379	0.658811	0.620974	0.0465541	0.0566119	rs140503843	0.013774	NA	NA	NA	NA		OpenSea	ABCB1	NM_000927	Body				NA				ABCB1	ENST00000543174.1	TSS1500	ABCB1;ABCB1	ENST00000543174.1;ENST00000415096.1	TSS1500;3'UTR		NA		NA		NA	NA	NA	NA	FALSE	chr7	87566142	87566144	+	0.310713
499	cg00061313	chr10	32367033	+	cg00061313	0.0489104	0.818639	0.769728	0.0514657	0.0539687	NA	NA	NA	NA	NA	NA		OpenSea							NA										chr10:32366905-32367155	3		NA		NA	NA	NA	NA	FALSE	chr10	32078104	32078106	-	0.45761
500	cg03430702	chr10	72471142	-	cg03430702	0.0249917	0.706268	0.681276	0.0408404	0.0432264	NA	NA	NA	NA	NA	NA		OpenSea	ADAMTS14;ADAMTS14	NM_139155;NM_080722	Body;Body				NA										chr10:72470985-72471275	3		NA		NA	NA	NA	NA	FALSE	chr10	70711385	70711387	+	0.268807
501	cg03683583	chr11	118314223	+	cg03683583	0.057531	0.828035	0.770504	0.0660632	0.0660926	NA	NA	NA	NA	NA	NA		OpenSea	KMT2A;KMT2A	NM_001197104;NM_005933	Body;Body				NA		11:118314168-118314354	Promoter_Associated_Cell_type_specific	MLL	ENST00000359313.4	5'UTR	MLL	ENST00000359313.4	5'UTR	chr11:118314100-118314555	3		NA		NA	NA	NA	NA	FALSE	chr11	118443507	118443509	-	0.522161
502	cg06890522	chr17	6917393	+	cg06890522	0.0501172	0.77847	0.728353	0.0503995	0.0571065	NA	NA	NA	NA	NA	NA	chr17:6917569-6918539	N_Shore	RNASEK;C17orf49;C17orf49;C17orf49	NM_001004333;NM_001142798;NM_174893;NM_001142799	Body;TSS1500;TSS1500;TSS1500				NA		17:6917127-6919208	Promoter_Associated	C17orf49;C17orf49;C17orf49;C17orf49;C17orf49	ENST00000546495.1;ENST00000546760.1;ENST00000552402.1;ENST00000439424.2;ENST00000552775.1	TSS1500;TSS1500;TSS1500;TSS1500;TSS1500	C17orf49;C17orf49;C17orf49;C17orf49;C17orf49;C17orf49;C17orf49;C17orf49;RNASEK;RNASEK;C17orf49;RNASEK;RNASEK;RNASEK;MIR497HG	ENST00000549775.1;ENST00000552176.1;ENST00000547863.1;ENST00000546495.1;ENST00000546760.1;ENST00000549857.1;ENST00000552402.1;ENST00000439424.2;ENST00000549393.1;ENST00000546395.1;ENST00000552775.1;ENST00000552039.1;ENST00000570898.1;ENST00000552842.1;ENST00000572547.1	5'UTR;5'UTR;5'UTR;TSS1500;TSS1500;TSS1500;TSS1500;TSS1500;3'UTR;3'UTR;TSS1500;3'UTR;3'UTR;3'UTR;3'UTR		NA	chr17:6916367-6919473	6	chr17:6914732-6922210	6	NA	TRUE	NA	FALSE	chr17	7014073	7014075	-	0.420228
503	cg09720734	chr10	129046280	-	cg09720734	0.0595089	0.841921	0.782412	0.0663086	0.0712691	NA	NA	NA	NA	NA	NA		OpenSea	DOCK1;DOCK1;DOCK1;DOCK1	NM_001290223;NM_001380;NM_001290223;NM_001380	ExonBnd;ExonBnd;Body;Body				NA				DOCK1;DOCK1;DOCK1	ENST00000280333.6;ENST00000484400.1;ENST00000484400.1	ExonBnd;1stExon;5'UTR	DOCK1;DOCK1;DOCK1;DOCK1;DOCK1	ENST00000495574.1;ENST00000464466.1;ENST00000280333.6;ENST00000484400.1;ENST00000484400.1	TSS200;TSS200;ExonBnd;1stExon;5'UTR		NA		NA		NA	NA	NA	NA	FALSE	chr10	127248015	127248017	+	0.446132
504	cg13553829	chr4	122200097	+	cg13553829	0.0516431	0.847146	0.795503	0.0539254	0.0599607	NA	NA	NA	NA	NA	NA		OpenSea							NA										chr4:122199960-122200615	3		NA		NA	NA	NA	NA	FALSE	chr4	121278941	121278943	-	0.490328
505	cg14412134	chr14	64912417	-	cg14412134	0.0618846	0.793753	0.731869	0.0692809	0.0706008	NA	NA	NA	NA	NA	NA		OpenSea	MTHFD1	NM_005956	Body		chr14:64912318-64912318		TRUE		14:64912051-64912654	Unclassified	CTD-2555O16.2	ENST00000556640.1	3'UTR	CTD-2555O16.2;MTHFD1	ENST00000556640.1;ENST00000553405.1	3'UTR;5'UTR	chr14:64912120-64912550	3		NA		NA	NA	TRUE	NA	FALSE	chr14	64445698	64445700	+	0.556234
506	cg24056580	chr8	129553417	-	cg24056580	0.078537	0.777663	0.699126	0.0824673	0.0761088	NA	NA	NA	NA	NA	NA		OpenSea	LINC00824	NR_121672	Body		chr8:129553292-129553292		NA		8:129553202-129553567	Unclassified_Cell_type_specific	RP11-89M16.1	ENST00000520766.1	3'UTR	RP11-89M16.1	ENST00000520766.1	3'UTR	chr8:129553280-129553490	3		NA		NA	NA	NA	NA	FALSE	chr8	128541170	128541172	+	0.485595
507	cg06864186	chr10	90430556	+	cg06864186	0.0699061	0.813758	0.743852	0.078478	0.0703546	rs79522187	0.015138	NA	NA	NA	NA		OpenSea	LIPF;LIPF;LIPF;LIPF	NM_001198830;NM_001198829;NM_004190;NM_001198828	Body;Body;Body;Body				NA										chr10:90430240-90430635	3		NA		NA	NA	NA	NA	FALSE	chr10	88670798	88670800	-	0.602294
508	cg20400810	chr6	108937952	-	cg20400810	-0.103035	0.272486	0.375521	0.112328	0.0923129	NA	NA	NA	NA	NA	NA		OpenSea	FOXO3;FOXO3	NM_201559;NM_001455	Body;Body				NA				FOXO3	ENST00000540258.1	5'UTR	FOXO3	ENST00000540258.1	5'UTR	chr6:108937820-108938030	3		NA		NA	NA	NA	NA	FALSE	chr6	108616748	108616750	+	-0.698665
509	cg15029037	chr4	146729164	-	cg15029037	0.0422896	0.849281	0.806991	0.0406101	0.0551092	NA	NA	NA	NA	NA	NA		OpenSea	ZNF827	NM_178835	Body				TRUE		4:146729027-146729230	Unclassified_Cell_type_specific							chr4:146729120-146729410	3		NA		NA	NA	TRUE	NA	FALSE	chr4	145808011	145808013	+	0.426118
510	cg11513462	chr19	16715691	-	cg11513462	-0.0575815	0.409722	0.467304	0.0668585	0.0552985	NA	NA	NA	NA	NA	NA		OpenSea	MED26	NM_004831	Body				NA				CALR3	ENST00000409035.1	5'UTR	CALR3	ENST00000409035.1	5'UTR		NA		NA	chr19:16715424-16716641	6	NA	NA	NA	FALSE	chr19	16604879	16604881	+	-0.305703
511	cg11598658	chr12	78389181	+	cg11598658	0.0276592	0.890232	0.862573	0.0319379	0.0659117	NA	NA	NA	NA	NA	NA		OpenSea	NAV3	NM_014903	Body				TRUE				NAV3	ENST00000378640.4	5'UTR	NAV3;NAV3	ENST00000378640.4;ENST00000547725.1	5'UTR;5'UTR		NA	chr12:78389168-78389566	6	chr12:78388956-78389912	6	NA	TRUE	NA	FALSE	chr12	77995400	77995402	-	0.433237
512	cg13786938	chr5	156594465	-	cg13786938	0.0601703	0.776739	0.716569	0.064103	0.0812894	NA	NA	NA	NA	NA	NA		OpenSea	FAM71B	NM_130899	TSS1500				NA				FAM71B	ENST00000302938.4	TSS1500	FAM71B;ITK	ENST00000302938.4;ENST00000521769.1	TSS1500;5'UTR	chr5:156594205-156594515	3		NA		NA	NA	NA	NA	FALSE	chr5	157167453	157167455	+	0.486815
513	cg19502359	chr11	72912441	+	cg19502359	-0.0614999	0.343539	0.405039	0.0800691	0.0614222	NA	NA	NA	NA	NA	NA		OpenSea							TRUE										chr11:72912285-72912535	3		NA		NA	NA	TRUE	NA	FALSE	chr11	73201395	73201397	-	-0.369394
514	cg26238134	chr20	33227964	+	cg26238134	-0.0673097	0.395146	0.462456	0.0821096	0.0648731	rs17124444	0.062044	NA	NA	NA	NA		OpenSea	PIGU	NM_080476	Body				NA										chr20:33227660-33228115	3		NA		NA	NA	NA	NA	FALSE	chr20	34640159	34640161	-	-0.343852
515	cg10262659	chr16	23650194	+	cg10262659	-0.0481437	0.446905	0.495049	0.0673878	0.0545736	NA	NA	NA	NA	NA	NA	chr16:23652387-23652918	N_Shelf	PALB2	NM_024675	Body				NA							PALB2	ENST00000565038.1	TSS1500		NA		NA		NA	NA	NA	NA	FALSE	chr16	23638872	23638874	-	-0.365981
516	cg23307893	chr8	11315562	-	cg23307893	0.0491479	0.662036	0.612888	0.0617065	0.0499093	NA	NA	NA	NA	NA	NA		OpenSea	FAM167A	NM_053279	5'UTR		chr8:11315246-11315246		NA		8:11313818-11316558	Promoter_Associated	FAM167A	ENST00000284486.4	5'UTR	FAM167A;FAM167A;FAM167A;FAM167A	ENST00000527445.1;ENST00000284486.4;ENST00000531804.1;ENST00000528111.1	3'UTR;5'UTR;5'UTR;3'UTR	chr8:11315380-11315775	3		NA		NA	NA	NA	NA	FALSE	chr8	11458052	11458054	+	0.346655
517	cg23828876	chr3	196001706	-	cg23828876	0.0717966	0.675734	0.603938	0.0918	0.0803335	rs3844089	0.302294	NA	NA	NA	NA		OpenSea	PCYT1A	NM_005017	5'UTR		chr3:196001542-196001542		NA		3:196001455-196001956	Promoter_Associated	PCYT1A;PCYT1A;PCYT1A;PCYT1A	ENST00000491544.1;ENST00000292823.2;ENST00000416798.2;ENST00000431016.1	3'UTR;5'UTR;5'UTR;5'UTR	PCYT1A;PCYT1A;PCYT1A;PCYT1A;PCYT1A;PCYT1A;PCYT1A;PCYT1A;PCYT1A;PCYT1A	ENST00000473978.1;ENST00000460677.1;ENST00000491544.1;ENST00000412869.1;ENST00000438634.1;ENST00000441879.1;ENST00000292823.2;ENST00000416798.2;ENST00000431016.1;ENST00000443555.1	3'UTR;3'UTR;3'UTR;5'UTR;5'UTR;5'UTR;5'UTR;5'UTR;5'UTR;5'UTR	chr3:196001540-196002035	3		NA		NA	NA	TRUE	TRUE	FALSE	chr3	196274834	196274836	+	0.43257
518	cg25232018	chr21	25695067	-	cg25232018	0.0562185	0.791094	0.734876	0.049527	0.062929	NA	NA	NA	NA	NA	NA		OpenSea	LOC101927869	NR_109963	TSS1500				NA				AP000469.2	ENST00000416218.1	TSS1500	AP000469.2	ENST00000416218.1	TSS1500		NA		NA		NA	NA	NA	NA	FALSE	chr21	24322753	24322755	+	0.40438
519	cg13460556	chr15	89709638	+	cg13460556	-0.0590955	0.425412	0.484508	0.0853511	0.0615213	NA	NA	NA	NA	NA	NA		OpenSea	ABHD2;ABHD2	NM_152924;NM_007011	Body;Body				TRUE							ABHD2	ENST00000562073.1	5'UTR	chr15:89709500-89709730	3		NA		NA	NA	TRUE	NA	FALSE	chr15	89166406	89166408	-	-0.382572
520	cg14619949	chr5	76116169	-	cg14619949	-0.051583	0.336058	0.387641	0.0691866	0.0514924	NA	NA	NA	NA	NA	NA	chr5:76114562-76115044	S_Shore	F2RL1	NM_005242	Body			RDMR	NA		5:76116098-76116183	Unclassified_Cell_type_specific				F2RL1	ENST00000514165.1	5'UTR		NA	chr5:76113955-76116173	6	chr5:76113687-76118089	6	NA	TRUE	NA	FALSE	chr5	76820343	76820345	+	-0.357267
521	cg00660167	chr17	80200974	+	cg00660167	-0.10843	0.369895	0.478325	0.133849	0.103299	NA	NA	NA	NA	NA	NA	chr17:80202799-80203289	N_Shore							NA	17:77793903-77794921									chr17:80200900-80201195	3		NA		NA	NA	TRUE	NA	FALSE	chr17	82243097	82243099	-	-0.715886
522	cg03219453	chr3	138175073	-	cg03219453	0.0510422	0.631278	0.580236	0.0536379	0.0489305	NA	NA	NA	NA	NA	NA		OpenSea	ESYT3	NM_031913	Body				NA							ESYT3	ENST00000486831.1	5'UTR	chr3:138174825-138175435	3		NA		NA	NA	NA	NA	FALSE	chr3	138456230	138456232	+	0.339463
523	cg01313764	chr1	15400100	+	cg01313764	0.0309065	0.836805	0.805898	0.0425091	0.0423868	NA	NA	NA	NA	NA	NA		OpenSea	KAZN	NM_201628	Body				NA										chr1:15399925-15400275	3		NA		NA	NA	NA	NA	FALSE	chr1	15073603	15073605	-	0.427527
524	cg00808648	chr14	105779910	-	cg00808648	-0.0685959	0.249867	0.318463	0.0746223	0.0611421	NA	NA	NA	NA	NA	NA	chr14:105780339-105782027	N_Shore	PACS2;PACS2	NM_015197;NM_001100913	TSS1500;TSS1500				NA	14:104850839-104851060			PACS2;PACS2;PACS2;BRF1;BRF1;BRF1;PACS2;BRF1	ENST00000325438.8;ENST00000458164.2;ENST00000547217.1;ENST00000327359.3;ENST00000440513.3;ENST00000546474.1;ENST00000430725.2;ENST00000546474.1	TSS1500;TSS1500;TSS1500;5'UTR;5'UTR;1stExon;5'UTR;5'UTR	PACS2;PACS2;PACS2;PACS2;BRF1;BRF1;BRF1;PACS2;BRF1	ENST00000325438.8;ENST00000458164.2;ENST00000547217.1;ENST00000548265.1;ENST00000327359.3;ENST00000440513.3;ENST00000546474.1;ENST00000430725.2;ENST00000546474.1	TSS1500;TSS1500;TSS1500;TSS1500;5'UTR;5'UTR;1stExon;5'UTR;5'UTR	chr14:105779505-105780755	3		NA		NA	NA	TRUE	NA	FALSE	chr14	105313572	105313574	+	-0.43694
525	cg02774789	chr12	48676007	+	cg02774789	0.036648	0.881271	0.844623	0.0281997	0.0342764	NA	NA	NA	NA	NA	NA		OpenSea							NA				RP11-370I10.2	ENST00000547523.1	3'UTR	RP11-370I10.2	ENST00000547523.1	3'UTR		NA	chr12:48675591-48676057	3	chr12:48675567-48676072	5	NA	NA	NA	FALSE	chr12	48282223	48282225	-	0.506626
526	cg20489525	chr8	93895140	+	cg20489525	0.0219371	0.904821	0.882884	0.0136614	0.0709296	rs56660316	0.032569	NA	NA	NA	NA		OpenSea							NA				AC117834.1;CTD-3239E11.2	ENST00000391681.1;ENST00000523197.1	TSS1500;TSS200	AC117834.1;CTD-3239E11.2;CTD-3239E11.2	ENST00000391681.1;ENST00000523197.1;ENST00000521203.1	TSS1500;TSS200;TSS200		NA		NA		NA	NA	NA	NA	FALSE	chr8	92882911	92882913	-	0.349186
527	cg20510033	chr1	8960134	-	cg20510033	0.0449718	0.641723	0.596751	0.0585465	0.0500223	NA	NA	NA	NA	NA	NA		OpenSea							NA		1:8959962-8960312	Unclassified_Cell_type_specific							chr1:8960025-8960375	3		NA		NA	NA	TRUE	NA	FALSE	chr1	8900074	8900076	+	0.385834
528	cg22377345	chr11	17413331	-	cg22377345	0.0350645	0.694539	0.659474	0.0493806	0.0371469	NA	NA	NA	NA	NA	NA	chr11:17409452-17409692	S_Shelf							NA										chr11:17413085-17413475	3		NA		NA	NA	NA	NA	FALSE	chr11	17391783	17391785	+	0.342972
529	cg22232707	chr10	10274047	+	cg22232707	0.0634027	0.79687	0.733467	0.0704481	0.0645996	NA	NA	NA	NA	NA	NA		OpenSea							NA				Y_RNA	ENST00000363979.1	TSS1500	Y_RNA	ENST00000363979.1	TSS1500		NA		NA		NA	NA	NA	NA	FALSE	chr10	10232083	10232085	-	0.519364
530	cg02922776	chr1	212420632	-	cg02922776	-0.0675114	0.235186	0.302697	0.0980101	0.069628	NA	NA	NA	NA	NA	NA		OpenSea							TRUE										chr1:212420560-212420750	3		NA		NA	NA	TRUE	NA	FALSE	chr1	212247289	212247291	+	-0.646068
531	cg22624902	chr2	28475342	-	cg22624902	0.0701947	0.761368	0.691174	0.08285	0.0873429	NA	NA	NA	NA	NA	NA		OpenSea	BRE;BRE;BRE;BRE;BRE;BRE	NM_199193;NM_199192;NM_004899;NM_199194;NM_199191;NM_001261840	Body;Body;Body;Body;Body;Body				NA										chr2:28475245-28475475	3		NA		NA	NA	NA	NA	FALSE	chr2	28252474	28252476	+	0.53244
532	cg13195526	chr12	68647498	-	cg13195526	0.0618081	0.651377	0.589569	0.0550596	0.0705331	NA	NA	NA	NA	NA	NA		OpenSea	IL22	NM_020525	TSS1500				NA				IL22;IL22	ENST00000538666.1;ENST00000328087.4	TSS200;TSS1500	IL22;IL22	ENST00000538666.1;ENST00000328087.4	TSS200;TSS1500		NA		NA		NA	NA	TRUE	NA	FALSE	chr12	68253717	68253719	+	0.56701
533	cg10171805	chr9	100700133	-	cg10171805	-0.0509863	0.246333	0.297319	0.0629506	0.0455088	NA	NA	NA	NA	NA	NA		OpenSea	HEMGN;HEMGN	NM_197978;NM_018437	Body;Body				NA											NA	chr9:100700114-100700869	6	chr9:100699162-100701533	6	NA	NA	NA	FALSE	chr9	97937850	97937852	+	-0.523252
534	cg24057362	chr2	20318537	+	cg24057362	0.0401818	0.693066	0.652884	0.0533921	0.0435369	NA	NA	NA	NA	NA	NA		OpenSea							NA										chr2:20318280-20318615	3		NA		NA	NA	NA	NA	FALSE	chr2	20118775	20118777	-	0.281275
535	cg27658518	chr3	183723888	+	cg27658518	-0.0502338	0.125528	0.175762	0.0602981	0.0541035	NA	NA	NA	NA	NA	NA		OpenSea	ABCC5-AS1;ABCC5;ABCC5	NR_046570;NM_005688;NM_001023587	TSS1500;Body;Body				NA				ABCC5-AS1;ABCC5	ENST00000422946.1;ENST00000382495.2	TSS1500;5'UTR	ABCC5-AS1;ABCC5;ABCC5	ENST00000422946.1;ENST00000438979.2;ENST00000382495.2	TSS1500;3'UTR;5'UTR	chr3:183723760-183724310	3		NA		NA	NA	NA	NA	FALSE	chr3	184006099	184006101	-	-0.694163
536	cg18505752	chr6	32808752	-	cg18505752	0.0558387	0.640587	0.584749	0.0648474	0.0440477	rs9501223	0.035321	NA	NA	NA	NA	chr6:32811494-32811839	N_Shelf	PSMB8;PSMB8	NM_004159;NM_148919	Body;Body				NA		6:32808729-32808978	Promoter_Associated_Cell_type_specific				PSMB8	ENST00000490613.1	3'UTR	chr6:32808700-32808955	3		NA		NA	NA	TRUE	NA	FALSE	chr6	32840974	32840976	+	0.318206
537	cg04293688	chr2	75466188	-	cg04293688	0.0416918	0.8789	0.837208	0.0300413	0.0400552	NA	NA	NA	NA	NA	NA		OpenSea							NA										chr2:75466140-75466375	3		NA		NA	NA	NA	NA	FALSE	chr2	75239061	75239063	+	0.502807
538	cg04372796	chr11	128395085	-	cg04372796	0.0402229	0.862677	0.822454	0.0447748	0.050355	NA	NA	NA	NA	NA	NA	chr11:128391712-128392611	S_Shelf	LOC101929517;ETS1	NR_120581;NM_001143820	TSS1500;Body				NA				RP11-1007G5.2	ENST00000525706.1	TSS1500	RP11-1007G5.2	ENST00000525706.1	TSS1500		NA		NA		NA	NA	NA	NA	FALSE	chr11	128525189	128525191	+	0.462576
539	cg00927226	chr7	115608801	-	cg00927226	0.0466148	0.866507	0.819892	0.0446177	0.0542418	NA	NA	NA	NA	NA	NA		OpenSea	TFEC;TFEC	NM_012252;NM_001018058	Body;Body				NA				TFEC	ENST00000457268.1	TSS1500	TFEC;TFEC	ENST00000457268.1;ENST00000497829.1	TSS1500;TSS1500		NA		NA		NA	NA	TRUE	NA	FALSE	chr7	115968746	115968748	+	0.498764
540	cg23783751	chr12	6898283	-	cg23783751	0.0334625	0.75577	0.722307	0.0421595	0.0392494	NA	NA	NA	NA	NA	NA		OpenSea	CD4;CD4;CD4;CD4;CD4	NM_000616;NM_001195016;NM_001195015;NM_001195014;NM_001195017	TSS1500;TSS1500;TSS1500;TSS1500;TSS1500				NA				CD4;CD4	ENST00000011653.4;ENST00000541982.1	TSS1500;TSS1500	CD4;CD4;CD4;CD4;CD4;CD4;CD4	ENST00000535707.1;ENST00000011653.4;ENST00000536610.1;ENST00000544344.1;ENST00000535466.1;ENST00000536590.1;ENST00000539492.1	5'UTR;TSS1500;TSS1500;TSS1500;TSS1500;TSS1500;TSS1500		NA		NA		NA	NA	NA	NA	FALSE	chr12	6789116	6789118	+	0.319244
541	cg13800496	chr6	144901284	+	cg13800496	0.037336	0.648228	0.610892	0.044295	0.0407918	NA	NA	NA	NA	NA	NA		OpenSea	UTRN	NM_007124	Body				TRUE										chr6:144901260-144901530	3		NA		NA	NA	TRUE	NA	FALSE	chr6	144580147	144580149	-	0.260305
542	cg19912660	chr6	80694278	+	cg19912660	0.0490004	0.641403	0.592402	0.0625216	0.0503258	NA	NA	NA	NA	NA	NA		OpenSea							NA										chr6:80694005-80694290	3		NA		NA	NA	NA	NA	FALSE	chr6	79984560	79984562	-	0.312489
543	cg20473072	chr15	48106646	+	cg20473072	0.0627788	0.80691	0.744131	0.0797891	0.0752466	NA	NA	NA	NA	NA	NA		OpenSea	LINC01491	NR_120336	Body				NA				RP11-198M11.2;RP11-198M11.2	ENST00000561238.1;ENST00000558792.1	3'UTR;3'UTR	RP11-198M11.2;RP11-198M11.2	ENST00000561238.1;ENST00000558792.1	3'UTR;3'UTR		NA	chr15:48105948-48107345	6	chr15:48103792-48107377	6	NA	NA	NA	FALSE	chr15	47814448	47814450	-	0.477094
544	cg06801419	chr5	145756584	+	cg06801419	0.0463711	0.74286	0.696489	0.0598704	0.0514154	rs998158	0.057976	NA	NA	NA	NA	chr5:145758569-145758882	N_Shore							NA				CTC-359M8.1;CTC-359M8.1	ENST00000508845.1;ENST00000515598.1	TSS1500;TSS200	CTC-359M8.1;CTC-359M8.1	ENST00000508845.1;ENST00000515598.1	TSS1500;TSS200		NA		NA		NA	NA	NA	NA	FALSE	chr5	146377020	146377022	-	0.389082
545	cg18148314	chr1	6425319	+	cg18148314	0.0741063	0.670761	0.596654	0.0812077	0.0684178	NA	NA	NA	NA	NA	NA		OpenSea	ACOT7;ACOT7	NM_181864;NM_007274	Body;Body				NA		1:6425120-6425391	Unclassified_Cell_type_specific	ACOT7	ENST00000545482.1	5'UTR	ACOT7	ENST00000545482.1	5'UTR	chr1:6425100-6425410	3		NA		NA	NA	TRUE	NA	FALSE	chr1	6365258	6365260	-	0.392573
546	cg18482198	chr10	71425601	+	cg18482198	0.0406156	0.656541	0.615925	0.0483651	0.0403987	NA	NA	NA	NA	NA	NA		OpenSea							NA				RP11-242G20.1;RP11-242G20.1	ENST00000434931.1;ENST00000416265.1	TSS1500;TSS1500	RP11-242G20.1;RP11-242G20.1	ENST00000434931.1;ENST00000416265.1	TSS1500;TSS1500		NA		NA		NA	NA	NA	NA	FALSE	chr10	69665844	69665846	-	0.254514
547	cg27281151	chr11	22796594	+	cg27281151	0.0423689	0.666996	0.624627	0.0484915	0.0478183	NA	NA	NA	NA	NA	NA		OpenSea	GAS2;GAS2;GAS2	NM_001143830;NM_177553;NM_005256	Body;Body;Body				NA							GAS2	ENST00000524701.1	3'UTR	chr11:22796300-22796595	3		NA		NA	NA	NA	NA	FALSE	chr11	22775047	22775049	-	0.314991
548	cg08500401	chr6	24934008	-	cg08500401	0.0491375	0.564183	0.515045	0.0641773	0.0551686	NA	NA	NA	NA	NA	NA		OpenSea	FAM65B;FAM65B	NM_001286445;NM_001286446	Body;Body				NA		6:24933765-24934443	Unclassified_Cell_type_specific								NA	chr6:24931886-24935239	6	chr6:24931670-24935344	6	NA	NA	NA	FALSE	chr6	24933779	24933781	+	0.27802
549	cg06086824	chr9	36051381	-	cg06086824	0.0599828	0.714077	0.654094	0.0715528	0.0551658	rs74477194	0.022936	NA	NA	NA	NA		OpenSea	RECK	NM_021111	Body				NA				RECK	ENST00000479053.1	5'UTR	RECK;RECK	ENST00000475774.1;ENST00000479053.1	5'UTR;5'UTR	chr9:36051360-36051710	3		NA		NA	NA	NA	NA	FALSE	chr9	36051383	36051385	+	0.415663
550	cg10787197	chr6	11779941	+	cg10787197	-0.0374119	0.413843	0.451255	0.0645973	0.0582379	NA	NA	NA	NA	NA	NA		OpenSea	C6orf105;C6orf105	NM_032744;NM_001143948	TSS1500;TSS1500				NA				ADTRP;ADTRP;ADTRP	ENST00000229583.5;ENST00000379413.2;ENST00000414691.2	TSS1500;TSS1500;TSS1500	ADTRP;ADTRP;ADTRP;ADTRP;ADTRP;ADTRP	ENST00000506810.1;ENST00000485323.2;ENST00000229583.5;ENST00000379413.2;ENST00000414691.2;ENST00000379415.2	TSS200;TSS1500;TSS1500;TSS1500;TSS1500;5'UTR	chr6:11779820-11780075	3		NA		NA	TRUE	TRUE	NA	FALSE	chr6	11779707	11779709	-	-0.450691
551	cg24457403	chr17	39770337	-	cg24457403	0.0428729	0.719989	0.677116	0.0557232	0.0470928	NA	NA	NA	NA	NA	NA		OpenSea	KRT16	NM_005557	TSS1500				NA				KRT16	ENST00000301653.4	TSS1500	KRT16	ENST00000301653.4	TSS1500		NA		NA		NA	TRUE	TRUE	NA	FALSE	chr17	41614084	41614086	+	0.301268
552	cg27343325	chr20	3649247	+	cg27343325	0.0308555	0.618559	0.587703	0.041535	0.0394428	NA	NA	NA	NA	NA	NA	chr20:3653190-3654773	N_Shelf	ADAM33;ADAM33	NM_153202;NM_025220	3'UTR;3'UTR				NA				ADAM33;ADAM33;ADAM33;ADAM33;ADAM33;ADAM33;ADAM33;ADAM33	ENST00000379861.4;ENST00000350009.2;ENST00000428784.1;ENST00000360630.3;ENST00000439201.2;ENST00000444535.2;ENST00000479330.1;ENST00000358035.4	3'UTR;3'UTR;3'UTR;3'UTR;3'UTR;3'UTR;3'UTR;3'UTR	ADAM33;ADAM33;ADAM33;ADAM33;ADAM33;ADAM33;ADAM33;ADAM33;ADAM33;ADAM33	ENST00000356518.2;ENST00000483362.1;ENST00000350009.2;ENST00000428784.1;ENST00000360630.3;ENST00000439201.2;ENST00000466620.1;ENST00000444535.2;ENST00000479330.1;ENST00000358035.4	3'UTR;3'UTR;3'UTR;3'UTR;3'UTR;3'UTR;3'UTR;3'UTR;3'UTR;3'UTR	chr20:3649165-3649615	3		NA		NA	NA	TRUE	NA	FALSE	chr20	3668599	3668601	-	0.227645
553	cg08313618	chr8	62947916	+	cg08313618	0.0128458	0.882372	0.869526	0.0112901	0.0772533	NA	NA	NA	NA	NA	NA		OpenSea							NA										chr8:62947900-62948215	3		NA		NA	NA	NA	NA	FALSE	chr8	62035356	62035358	-	0.291688
554	cg13590419	chr20	43209782	-	cg13590419	0.0585219	0.793146	0.734624	0.0707119	0.0670753	rs56935996	0.052728	NA	NA	NA	NA		OpenSea	PKIG;PKIG;PKIG;PKIG;PKIG	NM_001281445;NM_007066;NM_181804;NM_181805;NM_001281444	TSS1500;5'UTR;5'UTR;5'UTR;5'UTR				NA				PKIG;PKIG;PKIG;PKIG;PKIG;PKIG	ENST00000372886.1;ENST00000372891.3;ENST00000372889.1;ENST00000372887.1;ENST00000372882.3;ENST00000477390.1	TSS1500;5'UTR;5'UTR;5'UTR;5'UTR;5'UTR	PKIG;PKIG;PKIG;PKIG;PKIG;PKIG	ENST00000372886.1;ENST00000372894.3;ENST00000372889.1;ENST00000372887.1;ENST00000372882.3;ENST00000477390.1	TSS1500;5'UTR;5'UTR;5'UTR;5'UTR;5'UTR	chr20:43209320-43209830	3		NA		NA	NA	NA	NA	FALSE	chr20	44581140	44581142	+	0.467607
555	cg05855058	chr18	57736576	+	cg05855058	0.0468885	0.746997	0.700109	0.0649773	0.0673391	NA	NA	NA	NA	NA	NA		OpenSea							NA											NA	chr18:57736135-57736871	6	chr18:57736393-57736773	6	NA	NA	NA	FALSE	chr18	60069343	60069345	-	0.506057
556	cg19487390	chr1	197382960	+	cg19487390	0.0473822	0.855915	0.808533	0.0498186	0.0587114	NA	NA	NA	NA	NA	NA		OpenSea	CRB1;CRB1;CRB1;CRB1;CRB1;CRB1	NR_047564;NR_047563;NM_001193640;NM_201253;NM_001257966;NM_001257965	Body;Body;Body;Body;Body;Body				NA				CRB1;CRB1;CRB1;CRB1;CRB1	ENST00000367401.2;ENST00000367397.1;ENST00000367397.1;ENST00000544212.1;ENST00000476483.1	TSS200;1stExon;5'UTR;5'UTR;5'UTR	CRB1;CRB1;CRB1;CRB1;CRB1	ENST00000367401.2;ENST00000367397.1;ENST00000367397.1;ENST00000544212.1;ENST00000476483.1	TSS200;1stExon;5'UTR;5'UTR;5'UTR		NA		NA		NA	NA	NA	NA	FALSE	chr1	197413829	197413831	-	0.453583
557	cg26071872	chr16	86858339	+	cg26071872	0.0550257	0.811164	0.756139	0.048687	0.0583539	rs72808479	0.058312	NA	NA	NA	NA		OpenSea							NA										chr16:86858205-86858435	3		NA		NA	NA	NA	NA	FALSE	chr16	86824732	86824734	-	0.445331
558	cg17587997	chr6	112085781	-	cg17587997	0.0741735	0.745757	0.671583	0.0969214	0.0825349	NA	NA	NA	NA	NA	NA		OpenSea	FYN	NM_002037	5'UTR				TRUE		6:112085509-112085883	Unclassified_Cell_type_specific	FYN;FYN;FYN;FYN;FYN;FYN	ENST00000544792.1;ENST00000368667.2;ENST00000368682.3;ENST00000356013.2;ENST00000368678.4;ENST00000354650.3	5'UTR;5'UTR;5'UTR;5'UTR;5'UTR;5'UTR	FYN;FYN;FYN;FYN;FYN;FYN;FYN;FYN;FYN;FYN;FYN;FYN;FYN;FYN;FYN;FYN;FYN;FYN	ENST00000521361.1;ENST00000524310.1;ENST00000544792.1;ENST00000368667.2;ENST00000462598.2;ENST00000523574.1;ENST00000521062.1;ENST00000523570.1;ENST00000487824.2;ENST00000518630.1;ENST00000520518.1;ENST00000368682.3;ENST00000518295.1;ENST00000484067.2;ENST00000356013.2;ENST00000368678.4;ENST00000523238.1;ENST00000354650.3	3'UTR;5'UTR;5'UTR;5'UTR;5'UTR;5'UTR;5'UTR;5'UTR;5'UTR;5'UTR;5'UTR;5'UTR;5'UTR;5'UTR;5'UTR;5'UTR;5'UTR;5'UTR	chr6:112085525-112085915	3		NA		NA	NA	TRUE	NA	FALSE	chr6	111764577	111764579	+	0.527559
559	cg02678600	chr6	36930726	+	cg02678600	-0.0434659	0.128306	0.171772	0.0444917	0.0419301	NA	NA	NA	NA	NA	NA	chr6:36929837-36930135	S_Shore	PI16;PI16;PI16;PI16	NM_153370;NM_001199159;NM_001199159;NM_153370	ExonBnd;ExonBnd;Body;Body				NA		6:36930626-36932008	Promoter_Associated_Cell_type_specific	PI16;PI16	ENST00000491324.1;ENST00000536757.1	TSS200;ExonBnd	PI16;PI16	ENST00000491324.1;ENST00000536757.1	TSS200;ExonBnd		NA	chr6:36930541-36932569	6	chr6:36930669-36931629	6	NA	NA	NA	FALSE	chr6	36962949	36962951	-	-0.467274
560	cg16549534	chr1	199403601	-	cg16549534	0.0403456	0.541136	0.500791	0.0592285	0.0435571	NA	NA	NA	NA	NA	NA		OpenSea							NA										chr1:199403460-199403970	3		NA		NA	NA	NA	NA	FALSE	chr1	199434472	199434474	+	0.39613
561	cg14936194	chr2	216949469	+	cg14936194	0.0459942	0.686074	0.64008	0.0592538	0.0491071	NA	NA	NA	NA	NA	NA	chr2:216946324-216946734	S_Shelf	TMEM169;TMEM169;TMEM169;TMEM169	NM_001142310;NM_001142312;NM_001142311;NM_138390	5'UTR;5'UTR;5'UTR;5'UTR				NA		2:216949204-216949555	Unclassified_Cell_type_specific	TMEM169;TMEM169;TMEM169;TMEM169	ENST00000454545.1;ENST00000437356.2;ENST00000295658.4;ENST00000406027.2	5'UTR;5'UTR;5'UTR;5'UTR	TMEM169;TMEM169;TMEM169;TMEM169	ENST00000433112.1;ENST00000437356.2;ENST00000295658.4;ENST00000455479.1	5'UTR;5'UTR;5'UTR;5'UTR	chr2:216949345-216949675	3		NA		NA	NA	NA	NA	FALSE	chr2	216084745	216084747	-	0.345101
562	cg12419669	chr6	160820176	-	cg12419669	0.0476274	0.692321	0.644694	0.0638126	0.0596846	NA	NA	NA	NA	NA	NA		OpenSea	SLC22A3	NM_021977	Body				NA										chr6:160820045-160820215	3		NA		NA	NA	NA	NA	FALSE	chr6	160399143	160399145	+	0.376723
563	cg13667932	chr2	197395659	-	cg13667932	0.0521608	0.831747	0.779587	0.0655634	0.0524977	NA	NA	NA	NA	NA	NA		OpenSea	HECW2	NM_020760	5'UTR				NA				HECW2	ENST00000260983.2	5'UTR	HECW2;HECW2;HECW2	ENST00000260983.2;ENST00000427457.1;ENST00000452031.1	5'UTR;5'UTR;5'UTR		NA		NA	chr2:197395545-197396185	6	NA	NA	NA	FALSE	chr2	196530934	196530936	+	0.538909
564	cg17108303	chr2	133165082	-	cg17108303	0.0595121	0.780215	0.720703	0.0468593	0.0663757	NA	NA	NA	NA	NA	NA		OpenSea							NA				U6	ENST00000516896.1	TSS1500	U6	ENST00000516896.1	TSS1500		NA		NA		NA	NA	NA	NA	FALSE	chr2	132407508	132407510	+	0.511474
565	cg19074962	chr11	66045106	-	cg19074962	-0.0427898	0.25932	0.30211	0.0578403	0.0393634	NA	NA	NA	NA	NA	NA	chr11:66045211-66045708	N_Shore	CNIH2;CNIH2;CNIH2	NM_182553;NR_073079;NR_073078	TSS1500;TSS1500;TSS1500				NA		11:66045064-66046102	Unclassified	CNIH2;CNIH2;CNIH2;RP11-867G23.4;RP11-867G23.4;RP11-867G23.3	ENST00000528852.1;ENST00000311445.6;ENST00000530519.1;ENST00000526951.1;ENST00000528650.1;ENST00000501708.1	TSS1500;TSS1500;TSS1500;TSS200;TSS200;3'UTR	CNIH2;CNIH2;CNIH2;CNIH2;CNIH2;RP11-867G23.4;RP11-867G23.4;RP11-867G23.3	ENST00000528852.1;ENST00000311445.6;ENST00000534826.1;ENST00000528063.1;ENST00000530519.1;ENST00000526951.1;ENST00000528650.1;ENST00000501708.1	TSS1500;TSS1500;TSS1500;TSS1500;TSS1500;TSS200;TSS200;3'UTR	chr11:66044900-66045255	3		NA		NA	NA	NA	NA	FALSE	chr11	66277634	66277636	+	-0.350779
566	cg19556780	chr11	111242229	+	cg19556780	0.021708	0.866085	0.844377	0.0207818	0.0546045	NA	NA	NA	NA	NA	NA		OpenSea	POU2AF1	NM_006235	Body		chr11:111242187-111242187		NA							POU2AF1;POU2AF1	ENST00000530793.1;ENST00000526535.1	3'UTR;3'UTR	chr11:111241925-111242315	3		NA		NA	NA	NA	NA	FALSE	chr11	111371503	111371505	-	0.378022
567	cg22509261	chr7	5864255	+	cg22509261	0.0367871	0.69361	0.656823	0.0638108	0.0441034	rs149361597	0.033976	NA	NA	NA	NA	chr7:5862830-5863066	S_Shore	ZNF815P	NR_023382	Body		chr7:5864046-5864046		NA		7:5863592-5864329	Promoter_Associated	ZNF815	ENST00000421890.1	5'UTR	ZNF815;ZNF815;ZNF815	ENST00000421890.1;ENST00000430530.1;ENST00000442665.1	5'UTR;5'UTR;5'UTR		NA		NA		NA	NA	NA	NA	FALSE	chr7	5824623	5824625	-	0.347023
568	cg18053164	chr6	157806829	-	cg18053164	0.0576188	0.820848	0.763229	0.063126	0.0549191	NA	NA	NA	NA	NA	NA	chr6:157801062-157803377	S_Shelf	ZDHHC14;ZDHHC14	NM_024630;NM_153746	Body;Body				NA										chr6:157806585-157806875	3		NA		NA	NA	NA	NA	FALSE	chr6	157385796	157385798	+	0.553998
569	cg04396753	chr2	113700531	+	cg04396753	0.0569069	0.797845	0.740938	0.0630786	0.0525895	NA	NA	NA	NA	NA	NA		OpenSea							NA										chr2:113700085-113700575	3		NA		NA	NA	NA	NA	FALSE	chr2	112942953	112942955	-	0.425599
570	cg20157577	chr17	61780203	-	cg20157577	0.0392381	0.661997	0.622759	0.0476505	0.0382503	NA	NA	NA	NA	NA	NA	chr17:61776890-61778733	S_Shore	STRADA;STRADA;STRADA;STRADA;STRADA;STRADA	NM_001003786;NM_001165969;NM_001165970;NM_001003788;NM_153335;NM_001003787	3'UTR;3'UTR;3'UTR;3'UTR;3'UTR;3'UTR				NA				STRADA;STRADA;STRADA;STRADA	ENST00000336174.5;ENST00000447001.2;ENST00000392950.3;ENST00000245865.4	3'UTR;3'UTR;3'UTR;3'UTR	STRADA;STRADA;STRADA;STRADA	ENST00000375840.3;ENST00000447001.2;ENST00000392950.3;ENST00000245865.4	3'UTR;3'UTR;3'UTR;3'UTR	chr17:61780005-61780455	3		NA		NA	NA	TRUE	NA	FALSE	chr17	63702842	63702844	+	0.291234
571	cg12696263	chr14	67446489	-	cg12696263	0.0561615	0.827115	0.770953	0.061393	0.0608687	rs12147514	0.091135	NA	NA	NA	NA		OpenSea	GPHN;GPHN	NM_020806;NM_001024218	Body;Body				NA				GPHN	ENST00000544752.2	5'UTR	GPHN	ENST00000544752.2	5'UTR	chr14:67446180-67446550	3		NA		NA	NA	NA	NA	FALSE	chr14	66979771	66979773	+	0.470879
572	cg23451228	chr8	129527284	-	cg23451228	0.0361672	0.865322	0.829154	0.0407233	0.0542086	NA	NA	NA	NA	NA	NA		OpenSea	LINC00824	NR_121672	Body		chr8:129527030-129527030		NA				RP11-89M16.1	ENST00000520766.1	3'UTR	RP11-89M16.1	ENST00000520766.1	3'UTR	chr8:129527045-129527330	3		NA		NA	NA	NA	NA	FALSE	chr8	128515037	128515039	+	0.501674
573	cg09699830	chr16	72516874	-	cg09699830	0.068008	0.768372	0.700364	0.0697064	0.085157	NA	NA	NA	NA	NA	NA		OpenSea							TRUE				AC004158.2;AC004158.2	ENST00000561611.2;ENST00000563770.1	3'UTR;3'UTR	AC004158.2;AC004158.2	ENST00000561611.2;ENST00000563770.1	3'UTR;3'UTR	chr16:72516700-72516890	3		NA		NA	NA	TRUE	NA	FALSE	chr16	72482974	72482976	+	0.532294
574	cg20139305	chr20	34497362	+	cg20139305	0.0611015	0.771234	0.710132	0.0811632	0.0595005	NA	NA	NA	NA	NA	NA		OpenSea	PHF20	NM_016436	Body				NA				PHF20;PHF20	ENST00000481202.1;ENST00000439301.1	5'UTR;3'UTR	PHF20;PHF20	ENST00000481202.1;ENST00000439301.1	5'UTR;3'UTR	chr20:34497225-34497575	3		NA		NA	NA	NA	NA	FALSE	chr20	35909439	35909441	-	0.461945
575	cg10444255	chr2	189718141	+	cg10444255	0.0247001	0.865175	0.840475	0.0168659	0.0668265	NA	NA	NA	NA	NA	NA		OpenSea							TRUE										chr2:189718120-189718355	3		NA		NA	NA	TRUE	NA	FALSE	chr2	188853414	188853416	-	0.361403
576	cg08667177	chr1	243751617	+	cg08667177	0.050851	0.837765	0.786914	0.0447052	0.0731313	rs115933853	0.012631	NA	NA	NA	NA		OpenSea	AKT3;AKT3;AKT3	NM_181690;NM_001206729;NM_005465	Body;Body;Body				NA										chr1:243751480-243751755	3		NA		NA	NA	NA	NA	FALSE	chr1	243588314	243588316	-	0.464066
577	cg11601792	chr1	60891629	+	cg11601792	0.0374282	0.669925	0.632496	0.0485592	0.0429391	NA	NA	NA	NA	NA	NA		OpenSea							NA											NA		NA	chr1:60890937-60891851	6	NA	NA	NA	FALSE	chr1	60425956	60425958	-	0.328633
578	cg17672740	chr11	67255424	-	cg17672740	0.0522734	0.754508	0.702234	0.0752695	0.0552865	NA	NA	NA	NA	NA	NA		OpenSea	AIP;AIP;AIP	NM_001302960;NM_003977;NM_001302959	Body;Body;Body				NA				AIP	ENST00000525341.1	TSS1500	AIP	ENST00000525341.1	TSS1500	chr11:67255180-67255515	3		NA		NA	NA	NA	NA	FALSE	chr11	67487952	67487954	+	0.454737
579	cg19858756	chr5	155829432	+	cg19858756	0.0493997	0.732171	0.682771	0.0645824	0.0465387	NA	NA	NA	NA	NA	NA		OpenSea	SGCD;SGCD;SGCD	NM_172244;NM_000337;NM_001128209	Body;Body;Body				NA							SGCD	ENST00000524347.1	3'UTR	chr5:155829425-155829690	3		NA		NA	NA	NA	NA	FALSE	chr5	156402421	156402423	-	0.374503
580	cg05392949	chr13	77091333	-	cg05392949	0.0489965	0.846219	0.797222	0.0480529	0.0607947	NA	NA	NA	NA	NA	NA		OpenSea							TRUE											NA		NA		NA	NA	TRUE	NA	FALSE	chr13	76517196	76517198	+	0.496867
581	cg06988557	chr13	42929382	-	cg06988557	0.0662942	0.7063	0.640006	0.0796493	0.0726301	NA	NA	NA	NA	NA	NA		OpenSea					chr13:42929313-42929313		NA		13:42928610-42930030	Unclassified							chr13:42929205-42929535	3		NA		NA	NA	NA	NA	FALSE	chr13	42355245	42355247	+	0.471963
582	cg10552473	chr2	206525681	-	cg10552473	0.0647079	0.677984	0.613276	0.0797738	0.0629638	NA	NA	NA	NA	NA	NA		OpenSea							TRUE		2:206525593-206525902	Unclassified_Cell_type_specific							chr2:206525220-206525895	3		NA		NA	NA	TRUE	NA	FALSE	chr2	205660956	205660958	+	0.397806
583	cg27388962	chr10	4705434	+	cg27388962	0.0671172	0.7245	0.657383	0.0610236	0.0618858	NA	NA	NA	NA	NA	NA		OpenSea	LOC100216001	NR_024475	Body		chr10:4705159-4705159		TRUE				RP11-117P22.1	ENST00000430998.1	3'UTR	RP11-117P22.1;RP11-117P22.1	ENST00000430998.1;ENST00000449712.1	3'UTR;3'UTR	chr10:4705360-4705635	3		NA		NA	NA	TRUE	NA	FALSE	chr10	4663241	4663243	-	0.463167
584	cg17319889	chr17	48683678	-	cg17319889	0.0388028	0.679624	0.640822	0.0482319	0.0474982	NA	NA	NA	NA	NA	NA	chr17:48680336-48680555	S_Shelf	CACNA1G;CACNA1G;CACNA1G;CACNA1G;CACNA1G;CACNA1G;CACNA1G;CACNA1G;CACNA1G;CACNA1G;CACNA1G;CACNA1G;CACNA1G;CACNA1G;CACNA1G	NM_198384;NM_198379;NM_198380;NM_198397;NM_198377;NM_198385;NM_018896;NM_198396;NM_198386;NM_198376;NM_198388;NM_198383;NM_198382;NM_198378;NM_198387	Body;Body;Body;3'UTR;Body;Body;Body;Body;Body;Body;Body;Body;Body;Body;Body				NA				CACNA1G	ENST00000416767.4	3'UTR	CACNA1G	ENST00000416767.4	3'UTR		NA		NA		NA	NA	TRUE	NA	FALSE	chr17	50606316	50606318	+	0.295215
585	cg01874152	chr12	55375859	+	cg01874152	0.0438243	0.827496	0.783672	0.0582662	0.0572474	NA	NA	NA	NA	NA	NA		OpenSea	KIAA0748;KIAA0748	NM_001136030;NM_001098815	5'UTR;TSS1500				NA				TESPA1;TESPA1	ENST00000316577.8;ENST00000449076.1	TSS1500;5'UTR	TESPA1;TESPA1;TESPA1;TESPA1;TESPA1	ENST00000316577.8;ENST00000449076.1;ENST00000528486.1;ENST00000524668.1;ENST00000533607.1	TSS1500;5'UTR;5'UTR;5'UTR;5'UTR	chr12:55375600-55375910	3		NA		NA	NA	TRUE	NA	FALSE	chr12	54982074	54982076	-	0.553166
586	cg24077828	chr2	236958881	-	cg24077828	0.0615966	0.734273	0.672676	0.0560224	0.0721486	NA	NA	NA	NA	NA	NA		OpenSea	AGAP1;AGAP1	NM_001037131;NM_014914	Body;Body				NA							AGAP1	ENST00000466575.1	5'UTR	chr2:236958545-236959015	3		NA		NA	NA	NA	NA	FALSE	chr2	236050236	236050238	+	0.505682
587	cg00429217	chr2	190656531	-	cg00429217	0.0325086	0.850533	0.818024	0.0257409	0.0712024	NA	NA	NA	NA	NA	NA		OpenSea	PMS1;PMS1;PMS1;PMS1;PMS1;PMS1;PMS1;PMS1;PMS1;PMS1;PMS1;PMS1	NM_000534;NM_001128144;NM_001128143;NM_000534;NM_001128144;NM_001128143;NM_001289409;NM_001289408;NR_110332;NM_001289409;NM_001289408;NR_110332	5'UTR;5'UTR;5'UTR;ExonBnd;ExonBnd;ExonBnd;ExonBnd;ExonBnd;ExonBnd;5'UTR;5'UTR;Body				NA		2:190656467-190656730	Promoter_Associated_Cell_type_specific	PMS1;PMS1;PMS1;PMS1;PMS1;PMS1;PMS1;PMS1;PMS1;PMS1	ENST00000441310.2;ENST00000409985.1;ENST00000409823.3;ENST00000374826.4;ENST00000447232.2;ENST00000392338.2;ENST00000392338.2;ENST00000418224.3;ENST00000432292.3;ENST00000421722.1	5'UTR;5'UTR;5'UTR;5'UTR;5'UTR;ExonBnd;5'UTR;5'UTR;5'UTR;5'UTR	PMS1;PMS1;PMS1;PMS1;PMS1;PMS1;PMS1;PMS1;PMS1;PMS1;PMS1;PMS1;PMS1;PMS1;PMS1;PMS1;PMS1;PMS1;PMS1	ENST00000441310.2;ENST00000409985.1;ENST00000446877.1;ENST00000409823.3;ENST00000374826.4;ENST00000450931.1;ENST00000424766.1;ENST00000447232.2;ENST00000447734.1;ENST00000424059.1;ENST00000420421.1;ENST00000420421.1;ENST00000392338.2;ENST00000424307.1;ENST00000424307.1;ENST00000392338.2;ENST00000418224.3;ENST00000432292.3;ENST00000421722.1	5'UTR;5'UTR;5'UTR;5'UTR;5'UTR;5'UTR;5'UTR;5'UTR;5'UTR;TSS200;5'UTR;1stExon;ExonBnd;5'UTR;1stExon;5'UTR;5'UTR;5'UTR;5'UTR	chr2:190656460-190656695	3		NA		NA	NA	NA	NA	FALSE	chr2	189791804	189791806	+	0.324959
588	cg07802484	chr3	33103528	-	cg07802484	0.0622487	0.734597	0.672348	0.079759	0.0605315	NA	NA	NA	NA	NA	NA		OpenSea	GLB1;GLB1;GLB1	NM_001079811;NM_000404;NM_001135602	Body;Body;Body				NA		3:33103366-33103594	Gene_Associated_Cell_type_specific				GLB1;GLB1;GLB1;GLB1;GLB1	ENST00000482097.1;ENST00000485698.1;ENST00000498537.1;ENST00000438227.1;ENST00000464355.1	3'UTR;3'UTR;3'UTR;3'UTR;3'UTR	chr3:33103080-33103595	3		NA		NA	NA	NA	NA	FALSE	chr3	33062035	33062037	+	0.437615
589	cg13885720	chr10	126392872	+	cg13885720	0.0194622	0.723456	0.703994	0.0588997	0.048935	rs12776064	0.099726	NA	NA	NA	NA		OpenSea	FAM53B-AS1;FAM53B-AS1;FAM53B	NR_120631;NR_120630;NM_014661	Body;Body;Body				NA		10:126392733-126393023	Gene_Associated_Cell_type_specific	RP11-464O2.2;RP11-464O2.2;RP11-464O2.2;RP11-464O2.2;RP11-12J10.3	ENST00000448422.1;ENST00000448422.1;ENST00000432699.1;ENST00000432699.1;ENST00000494792.1	1stExon;5'UTR;1stExon;5'UTR;3'UTR	RP11-464O2.2;RP11-464O2.2;RP11-464O2.2;RP11-464O2.2;RP11-12J10.3	ENST00000448422.1;ENST00000448422.1;ENST00000432699.1;ENST00000432699.1;ENST00000494792.1	1stExon;5'UTR;1stExon;5'UTR;3'UTR	chr10:126392845-126392995	3		NA		NA	NA	NA	NA	FALSE	chr10	124704302	124704304	-	0.389941
590	cg15690542	chr1	151172905	+	cg15690542	0.048069	0.643676	0.595607	0.061822	0.0463479	NA	NA	NA	NA	NA	NA	chr1:151170847-151171532	S_Shore	PIP5K1A;PIP5K1A;PIP5K1A;PIP5K1A	NM_001135636;NM_003557;NM_001135637;NM_001135638	Body;Body;Body;Body		chr1:151172620-151172620	RDMR	NA							PIP5K1A	ENST00000454769.2	3'UTR	chr1:151172545-151173150	3		NA		NA	NA	TRUE	NA	FALSE	chr1	151200428	151200430	-	0.297249
591	cg23202722	chr1	33793808	-	cg23202722	-0.0639824	0.330283	0.394266	0.0785478	0.0611156	NA	NA	NA	NA	NA	NA		OpenSea	PHC2;PHC2	NM_004427;NM_198040	Body;Body				TRUE				PHC2	ENST00000485928.1	3'UTR	PHC2;PHC2	ENST00000485928.1;ENST00000467894.1	3'UTR;3'UTR	chr1:33793560-33793855	3		NA		NA	NA	TRUE	NA	FALSE	chr1	33328206	33328208	+	-0.349207
592	cg16131807	chr11	69387941	+	cg16131807	0.0440446	0.615658	0.571613	0.0549373	0.0466074	NA	NA	NA	NA	NA	NA		OpenSea							NA										chr11:69387305-69388395	3		NA		NA	NA	NA	NA	FALSE	chr11	69573172	69573174	-	0.281385
593	cg26408602	chr6	113921909	-	cg26408602	-0.079224	0.312533	0.391757	0.116509	0.0892912	NA	NA	NA	NA	NA	NA		OpenSea							NA										chr6:113921860-113922030	3		NA		NA	NA	NA	NA	FALSE	chr6	113600706	113600708	+	-0.610122
594	cg08860136	chr17	7111414	+	cg08860136	0.0422049	0.714096	0.671891	0.0511187	0.051139	rs2309665	0.410608	NA	NA	NA	NA	chr17:7108304-7108654	S_Shelf	DLG4;DLG4	NM_001365;NM_001128827	Body;Body				TRUE	17:7051997-7052211									chr17:7111365-7111570	3		NA		NA	NA	TRUE	NA	FALSE	chr17	7208094	7208096	-	0.302663
595	cg11577199	chr19	30596600	-	cg11577199	0.0325247	0.650272	0.617747	0.0434335	0.0350056	NA	NA	NA	NA	NA	NA		OpenSea							NA											NA	chr19:30595693-30596963	5		NA	NA	NA	NA	FALSE	chr19	30105692	30105694	+	0.224616
596	cg18774048	chr3	50611151	-	cg18774048	0.0547436	0.638104	0.58336	0.0687472	0.0558156	NA	NA	NA	NA	NA	NA		OpenSea	HEMK1	NM_016173	Body		chr3:50610940-50610940		NA							HEMK1;HEMK1;HEMK1	ENST00000482974.1;ENST00000424388.1;ENST00000448997.1	5'UTR;3'UTR;3'UTR	chr3:50610885-50611270	3		NA		NA	NA	NA	NA	FALSE	chr3	50573719	50573721	+	0.297429
597	cg10407469	chr7	144550836	-	cg10407469	0.0433927	0.842761	0.799368	0.0520035	0.0485308	NA	NA	NA	NA	NA	NA		OpenSea							NA										chr7:144550720-144551015	3		NA		NA	NA	NA	NA	FALSE	chr7	144853742	144853744	+	0.448407
598	cg26432506	chr4	105411312	-	cg26432506	0.0454101	0.863746	0.818336	0.0411871	0.0568612	NA	NA	NA	NA	NA	NA	chr4:105412655-105412942	N_Shore	LOC101929468;CXXC4	NR_125926;NM_025212	TSS1500;Body				NA				AC093628.1;AC004053.1;CXXC4	ENST00000410302.1;ENST00000500179.1;ENST00000466963.1	TSS1500;TSS1500;3'UTR	AC093628.1;AC004053.1;CXXC4	ENST00000410302.1;ENST00000500179.1;ENST00000466963.1	TSS1500;TSS1500;3'UTR	chr4:105411245-105411595	3		NA		NA	NA	NA	NA	FALSE	chr4	104490154	104490156	+	0.499912
599	cg26585452	chr13	50702914	+	cg26585452	0.0784214	0.775331	0.69691	0.0828033	0.0787294	NA	NA	NA	NA	NA	NA	chr13:50703685-50705025	N_Shore						CDMR	NA	13:49600879-49601046	13:50702745-50703962	Unclassified_Cell_type_specific	DLEU1	ENST00000490577.1	5'UTR	DLEU1;DLEU1;DLEU1;DLEU1	ENST00000486895.1;ENST00000461527.1;ENST00000476738.1;ENST00000491615.1	5'UTR;5'UTR;5'UTR;5'UTR	chr13:50702485-50703130	3		NA		NA	NA	TRUE	NA	FALSE	chr13	50128777	50128779	-	0.578806
600	cg24606065	chr17	44968863	+	cg24606065	0.0580756	0.746249	0.688173	0.067077	0.0509615	NA	NA	NA	NA	NA	NA		OpenSea							NA										chr17:44968605-44969275	3		NA		NA	NA	NA	NA	FALSE	chr17	46891496	46891498	-	0.358896
601	cg07171956	chr22	37558687	+	cg07171956	0.0478615	0.444698	0.396837	0.0541711	0.0480387	NA	NA	NA	NA	NA	NA		OpenSea					chr22:37558444-37558444		NA		22:37558338-37559299	Promoter_Associated				IL2RB;IL2RB	ENST00000461607.1;ENST00000453962.1	3'UTR;5'UTR	chr22:37558465-37559055	3		NA		NA	NA	NA	NA	FALSE	chr22	37162646	37162648	-	0.340623
602	cg11404469	chr2	105548848	-	cg11404469	0.055621	0.769916	0.714296	0.0770285	0.057176	rs116293736	0.022193	NA	NA	NA	NA		OpenSea							NA										chr2:105548725-105548975	3		NA		NA	NA	NA	NA	FALSE	chr2	104932389	104932391	+	0.440838
603	cg03082523	chr1	3155965	+	cg03082523	0.0357954	0.615877	0.580082	0.0534735	0.0396605	NA	NA	NA	NA	NA	NA	chr1:3157509-3158300	N_Shore	PRDM16;PRDM16	NM_022114;NM_199454	Body;Body				NA				PRDM16	ENST00000512462.1	5'UTR	PRDM16	ENST00000512462.1	5'UTR		NA	chr1:3149650-3156130	6	chr1:3154510-3156078	6	NA	TRUE	NA	FALSE	chr1	3239400	3239402	-	0.276021
604	cg03234557	chr4	99404186	-	cg03234557	0.0640796	0.703805	0.639725	0.0793478	0.0595972	NA	NA	NA	NA	NA	NA		OpenSea	TSPAN5	NM_005723	Body				TRUE				TSPAN5	ENST00000509168.1	3'UTR	TSPAN5;TSPAN5;TSPAN5;TSPAN5;TSPAN5	ENST00000511753.1;ENST00000511800.1;ENST00000511753.1;ENST00000515440.1;ENST00000509168.1	1stExon;3'UTR;3'UTR;3'UTR;3'UTR	chr4:99403940-99404735	3		NA		NA	NA	TRUE	NA	FALSE	chr4	98483034	98483036	+	0.401403
605	cg04263658	chr19	30521287	-	cg04263658	0.0430907	0.834957	0.791866	0.0485399	0.0706607	rs78360711	0.052777	NA	NA	NA	NA		OpenSea							NA										chr19:30521180-30521495	3		NA		NA	NA	NA	NA	FALSE	chr19	30030379	30030381	+	0.426609
606	cg07830628	chr13	85145341	-	cg07830628	0.0320426	0.820383	0.788341	0.0262838	0.0623193	NA	NA	NA	NA	NA	NA		OpenSea	LINC00333	NR_046871	Body				NA											NA		NA	chr13:85145198-85145761	6	NA	NA	NA	TRUE	chr13	84571205	84571207	+	0.3509
607	cg07854436	chr2	177356448	-	cg07854436	0.0678881	0.678893	0.611005	0.0808126	0.0644833	NA	NA	NA	NA	NA	NA	chr2:177355071-177355525	S_Shore							NA										chr2:177356405-177356615	3		NA		NA	NA	NA	NA	FALSE	chr2	176491719	176491721	+	0.605372
608	cg11763797	chr17	28760621	-	cg11763797	-0.0769743	0.373938	0.450913	0.0848358	0.0644212	NA	NA	NA	NA	NA	NA		OpenSea	CPD;CPD	NM_001304;NM_001199775	Body;Body				NA										chr17:28760620-28760875	3		NA		NA	NA	NA	NA	FALSE	chr17	30433602	30433604	+	-0.353451
609	cg12019893	chr3	42950090	-	cg12019893	0.069451	0.790698	0.721247	0.0762882	0.066945	NA	NA	NA	NA	NA	NA	chr3:42947480-42948170	S_Shore	ZNF662;ZNF662	NM_207404;NM_001134656	Body;Body			CDMR	NA				ZNF662;KRBOX1	ENST00000430067.2;ENST00000426937.1	TSS1500;5'UTR	ZNF662;ZNF662;KRBOX1;KRBOX1	ENST00000475386.1;ENST00000430067.2;ENST00000426937.1;ENST00000451200.2	5'UTR;TSS1500;5'UTR;5'UTR	chr3:42949940-42950375	3		NA		NA	NA	TRUE	NA	FALSE	chr3	42908597	42908599	+	0.491432
610	cg14110193	chr15	81286091	+	cg14110193	0.0125148	0.845064	0.83255	0.0180446	0.0745355	NA	NA	NA	NA	NA	NA	chr15:81281878-81282417	S_Shelf							NA				RP11-775C24.3	ENST00000563737.1	TSS1500	RP11-775C24.3	ENST00000563737.1	TSS1500		NA		NA		NA	NA	NA	NA	FALSE	chr15	80993749	80993751	-	0.298314
611	cg15091284	chr9	96667270	-	cg15091284	0.0293404	0.635372	0.606031	0.0404712	0.0402388	NA	NA	NA	NA	NA	NA		OpenSea							NA										chr9:96666965-96667275	3		NA		NA	NA	NA	NA	FALSE	chr9	93904987	93904989	+	0.246754
612	cg15599826	chr5	42550096	+	cg15599826	0.0407588	0.721276	0.680517	0.0532031	0.0447909	NA	NA	NA	NA	NA	NA		OpenSea	GHR;GHR;GHR;GHR;GHR;GHR;GHR;GHR	NM_001242405;NM_001242402;NM_001242403;NM_001242404;NM_000163;NM_001242400;NM_001242399;NM_001242401	TSS200;5'UTR;5'UTR;5'UTR;5'UTR;5'UTR;Body;5'UTR				NA				GHR;GHR	ENST00000230882.4;ENST00000356276.5	5'UTR;5'UTR	GHR;GHR;GHR;GHR	ENST00000230882.4;ENST00000356276.5;ENST00000513671.1;ENST00000505006.1	5'UTR;5'UTR;5'UTR;5'UTR		NA		NA		NA	NA	NA	NA	FALSE	chr5	42549993	42549995	-	0.287493
613	cg15712243	chr8	133774288	+	cg15712243	-0.0695074	0.327553	0.39706	0.0876646	0.0723122	NA	NA	NA	NA	NA	NA		OpenSea	TMEM71;TMEM71	NM_001145153;NM_144649	TSS1500;TSS1500		chr8:133774185-133774185		NA				TMEM71;TMEM71;TMEM71	ENST00000523829.1;ENST00000517538.1;ENST00000356838.3	TSS1500;TSS1500;TSS1500	TMEM71;TMEM71;TMEM71;TMEM71;TMEM71;TMEM71	ENST00000519187.1;ENST00000523829.1;ENST00000517538.1;ENST00000356838.3;ENST00000522334.1;ENST00000522594.1	TSS1500;TSS1500;TSS1500;TSS1500;TSS1500;TSS1500		NA		NA		NA	NA	NA	NA	FALSE	chr8	132762041	132762043	-	-0.397375
614	cg17117557	chr6	41643803	-	cg17117557	0.0394219	0.778983	0.739561	0.0436387	0.0401323	NA	NA	NA	NA	NA	NA		OpenSea							NA											NA	chr6:41642016-41643932	6		NA	NA	NA	NA	FALSE	chr6	41676064	41676066	+	0.294535
615	cg18282243	chr2	204667641	+	cg18282243	0.061528	0.738148	0.67662	0.0669605	0.0508572	NA	NA	NA	NA	NA	NA		OpenSea					chr2:204667512-204667512		TRUE										chr2:204667380-204667815	3		NA		NA	NA	NA	NA	FALSE	chr2	203802917	203802919	-	0.401636
616	cg20966378	chr8	24199149	+	cg20966378	0.0297522	0.87362	0.843868	0.0363483	0.0372859	NA	NA	NA	NA	NA	NA		OpenSea	ADAM28;ADAM28;ADAM28;LOC101929294	NR_130710;NM_014265;NM_001304351;NR_125808	Body;Body;Body;Body				NA				RP11-624C23.1;RP11-624C23.1;RP11-624C23.1;RP11-624C23.1	ENST00000518988.1;ENST00000523700.1;ENST00000523578.1;ENST00000519689.1	3'UTR;3'UTR;3'UTR;3'UTR	ADAM28;RP11-624C23.1;RP11-624C23.1;ADAM28;ADAM28;ADAM28;ADAM28;RP11-624C23.1;RP11-624C23.1	ENST00000518326.1;ENST00000518988.1;ENST00000523700.1;ENST00000520448.1;ENST00000523236.1;ENST00000523236.1;ENST00000520665.1;ENST00000523578.1;ENST00000519689.1	TSS200;3'UTR;3'UTR;3'UTR;1stExon;5'UTR;TSS1500;3'UTR;3'UTR		NA		NA		NA	NA	NA	NA	FALSE	chr8	24341635	24341637	-	0.494375
617	cg21766725	chr4	182752018	-	cg21766725	0.0411769	0.849603	0.808426	0.0491159	0.0504456	NA	NA	NA	NA	NA	NA		OpenSea							NA		4:182751977-182752066	Unclassified_Cell_type_specific	RP11-540E16.2	ENST00000510211.1	TSS1500	RP11-540E16.2	ENST00000510211.1	TSS1500	chr4:182751960-182752135	3		NA		NA	NA	NA	NA	FALSE	chr4	181830864	181830866	+	0.497493
618	cg23873460	chr20	43513519	+	cg23873460	-0.0338423	0.089749	0.123591	0.043186	0.0384612	NA	NA	NA	NA	NA	NA	chr20:43514595-43514885	N_Shore	YWHAB;YWHAB	NM_139323;NM_003404	TSS1500;TSS1500				NA				YWHAB;YWHAB;YWHAB	ENST00000353703.4;ENST00000479421.1;ENST00000372839.3	TSS1500;TSS1500;TSS1500	YWHAB;YWHAB;YWHAB;YWHAB;YWHAB	ENST00000353703.4;ENST00000479421.1;ENST00000372839.3;ENST00000428262.1;ENST00000445830.1	TSS1500;TSS1500;TSS1500;TSS1500;TSS1500	chr20:43513405-43513615	3		NA		NA	NA	NA	NA	FALSE	chr20	44884877	44884879	-	-0.690818
619	cg24214164	chr1	25358170	-	cg24214164	0.060137	0.749948	0.689811	0.0692084	0.054833	rs3093637	0.076549	NA	NA	NA	NA		OpenSea					chr1:25357926-25357926		NA		1:25357957-25359295	Unclassified								NA	chr1:25356905-25361716	6	chr1:25353038-25364901	6	NA	NA	NA	FALSE	chr1	25031678	25031680	+	0.424261
620	cg25761791	chr19	3165800	-	cg25761791	-0.0756608	0.345107	0.420768	0.119666	0.104367	NA	NA	NA	NA	NA	NA	chr19:3162841-3163161	S_Shelf							NA	19:3116650-3116978	19:3165796-3165951	Gene_Associated_Cell_type_specific							chr19:3165800-3166010	3		NA		NA	NA	TRUE	NA	FALSE	chr19	3165801	3165803	+	-0.703455
621	cg27505743	chr1	212470760	+	cg27505743	0.0389058	0.832397	0.793491	0.0514263	0.0499665	rs116177723	0.012195	NA	NA	NA	NA		OpenSea	PPP2R5A	NM_006243	Body				NA				RP11-384C4.6	ENST00000446847.1	TSS200	RP11-384C4.6	ENST00000446847.1	TSS200		NA		NA		NA	NA	NA	NA	FALSE	chr1	212297417	212297419	-	0.531426
622	cg04682905	chr7	5523636	-	cg04682905	-0.0531468	0.387275	0.440422	0.0627287	0.0468169	NA	NA	NA	NA	NA	NA	chr7:5526389-5526693	N_Shelf	FBXL18	NM_024963	Body				NA	7:5490102-5490218			snoU13	ENST00000458839.1	TSS1500	snoU13	ENST00000458839.1	TSS1500		NA	chr7:5523408-5523875	3		NA	NA	TRUE	NA	FALSE	chr7	5484004	5484006	+	-0.303971
623	cg07984817	chr13	30434395	+	cg07984817	-0.0674605	0.410369	0.47783	0.0851024	0.0716803	NA	NA	NA	NA	NA	NA		OpenSea							NA										chr13:30434125-30434415	3		NA		NA	NA	NA	NA	FALSE	chr13	29860257	29860259	-	-0.323537
624	cg10662221	chr2	44843953	+	cg10662221	0.097961	0.603943	0.505982	0.0767451	0.103897	NA	NA	NA	NA	NA	NA		OpenSea	CAMKMT	NM_024766	Body				NA		2:44843936-44844288	Unclassified_Cell_type_specific							chr2:44843720-44844075	3		NA		NA	NA	NA	NA	FALSE	chr2	44616813	44616815	-	0.6979
625	cg22190381	chr10	116303453	-	cg22190381	0.0267917	0.746392	0.7196	0.0485916	0.0345489	NA	NA	NA	NA	NA	NA		OpenSea	ABLIM1;ABLIM1;ABLIM1	NM_002313;NM_001003407;NM_001003408	Body;Body;Body		chr10:116303427-116303427		NA											NA	chr10:116303186-116303625	6	chr10:116303404-116305145	6	NA	NA	NA	FALSE	chr10	114543693	114543695	+	0.355561
626	cg14691671	chr17	73642503	+	cg14691671	-0.0566225	0.312301	0.368923	0.0685529	0.0511908	NA	NA	NA	NA	NA	NA		OpenSea	RECQL5;LOC100130933	NM_004259;NM_001162997	Body;TSS200				NA				C17orf110	ENST00000556126.1	TSS1500	C17orf110	ENST00000556126.1	TSS1500	chr17:73641965-73642735	3		NA		NA	NA	TRUE	NA	FALSE	chr17	75646422	75646424	-	-0.36194
627	cg12000343	chr2	197029306	-	cg12000343	0.0544153	0.838809	0.784394	0.054096	0.0622962	NA	NA	NA	NA	NA	NA		OpenSea	STK17B	NM_004226	5'UTR				NA				STK17B;STK17B	ENST00000263955.4;ENST00000409228.1	5'UTR;5'UTR	STK17B;STK17B;STK17B;STK17B	ENST00000449152.1;ENST00000263955.4;ENST00000420683.1;ENST00000409228.1	5'UTR;5'UTR;5'UTR;5'UTR		NA	chr2:197029284-197029537	3		NA	NA	NA	NA	FALSE	chr2	196164581	196164583	+	0.552253
628	cg17634995	chr2	64362666	+	cg17634995	0.0505461	0.831055	0.780509	0.0512127	0.0570245	NA	NA	NA	NA	NA	NA		OpenSea	PELI1	NM_020651	5'UTR				NA				PELI1;PELI1	ENST00000466177.2;ENST00000358912.4	3'UTR;5'UTR	PELI1;PELI1;PELI1;PELI1	ENST00000466177.2;ENST00000494203.1;ENST00000358912.4;ENST00000468869.1	3'UTR;3'UTR;5'UTR;3'UTR	chr2:64362580-64362810	3		NA		NA	NA	NA	NA	FALSE	chr2	64135531	64135533	-	0.453121
629	cg21873016	chr3	121555571	-	cg21873016	-0.0835877	0.212108	0.295696	0.105736	0.09358	NA	NA	NA	NA	NA	NA	chr3:121553820-121554236	S_Shore	EAF2	NM_018456	Body				NA				EAF2	ENST00000465664.1	5'UTR	EAF2;EAF2	ENST00000465664.1;ENST00000490477.1	5'UTR;3'UTR	chr3:121555320-121555650	3		NA		NA	NA	NA	NA	FALSE	chr3	121836723	121836725	+	-0.601781
630	cg11140740	chr14	56954960	+	cg11140740	0.0433864	0.698504	0.655118	0.0491056	0.0495169	NA	NA	NA	NA	NA	NA		OpenSea							NA							C14orf101	ENST00000556810.1	TSS200		NA		NA		NA	NA	NA	NA	FALSE	chr14	56488241	56488243	-	0.280881
631	cg12059723	chr9	120698565	+	cg12059723	0.0242856	0.0883169	0.0640313	0.116803	0.0683157	NA	NA	NA	NA	NA	NA		OpenSea							NA										chr9:120698505-120698770	3		NA		NA	NA	NA	NA	FALSE	chr9	117936286	117936288	-	2.02831
632	cg22689323	chr8	143926325	-	cg22689323	0.0614989	0.759349	0.69785	0.0709411	0.0615506	NA	NA	NA	NA	NA	NA		OpenSea	GML	NM_002066	Body				NA		8:143925755-143926503	Unclassified_Cell_type_specific							chr8:143926060-143926370	3		NA		NA	NA	TRUE	NA	FALSE	chr8	142844908	142844910	+	0.434157
633	cg01519406	chr14	101538088	-	cg01519406	0.0179073	0.645132	0.627225	0.033378	0.030025	rs73353373	0.126031	NA	NA	NA	NA		OpenSea	MEG9	NR_047664	Body				TRUE				AL132709.7;AL132709.7;AL132709.7;RP11-909M7.3;AL132709.7	ENST00000429368.1;ENST00000554016.1;ENST00000444846.1;ENST00000555250.1;ENST00000452349.1	5'UTR;5'UTR;5'UTR;TSS1500;TSS200	AL132709.7;AL132709.7;AL132709.7;RP11-909M7.3;AL132709.7	ENST00000429368.1;ENST00000554016.1;ENST00000444846.1;ENST00000555250.1;ENST00000452349.1	5'UTR;5'UTR;5'UTR;TSS1500;TSS200	chr14:101537785-101538235	3		NA		NA	NA	NA	NA	FALSE	chr14	101071750	101071752	+	0.286419
634	cg02249039	chr7	117064201	-	cg02249039	0.0344898	0.817497	0.783007	0.0434522	0.0776213	rs116722781	0.015244	NA	NA	NA	NA	chr7:117067403-117067666	N_Shelf	ASZ1;ASZ1;ASZ1	NM_130768;NM_001301821;NM_001301822	Body;Body;5'UTR				NA							ASZ1;ASZ1;ASZ1	ENST00000463182.1;ENST00000479454.1;ENST00000465832.1	3'UTR;3'UTR;3'UTR	chr7:117064180-117064495	3		NA		NA	NA	NA	NA	FALSE	chr7	117424146	117424148	+	0.427914
635	cg06796314	chr10	7088654	+	cg06796314	-0.0259387	0.130045	0.155984	0.0575796	0.0419368	NA	NA	NA	NA	NA	NA		OpenSea							NA											NA	chr10:7088123-7088934	6	chr10:7087817-7089022	5	NA	NA	NA	FALSE	chr10	7046691	7046693	-	-0.693254
636	cg12595667	chr2	136872094	+	cg12595667	-0.0459129	0.121909	0.167822	0.0574753	0.0565766	NA	NA	NA	NA	NA	NA	chr2:136874086-136875780	N_Shore	CXCR4;CXCR4;CXCR4	NM_001008540;NM_001008540;NM_003467	3'UTR;1stExon;3'UTR				NA				CXCR4;CXCR4;CXCR4	ENST00000409817.1;ENST00000409817.1;ENST00000241393.3	3'UTR;1stExon;3'UTR	CXCR4;CXCR4;CXCR4	ENST00000409817.1;ENST00000409817.1;ENST00000241393.3	3'UTR;1stExon;3'UTR	chr2:136871925-136872315	3		NA		NA	NA	TRUE	NA	FALSE	chr2	136114523	136114525	-	-0.683358
637	cg18332471	chr11	77437756	-	cg18332471	0.0455558	0.860645	0.815089	0.0568306	0.0570905	NA	NA	NA	NA	NA	NA		OpenSea	RSF1	NM_016578	Body				NA							RSF1;RSF1	ENST00000526324.1;ENST00000534794.1	TSS1500;3'UTR	chr11:77437620-77437935	3		NA		NA	NA	NA	NA	FALSE	chr11	77726710	77726712	+	0.540042
638	cg04690834	chr5	124060572	-	cg04690834	0.0458845	0.784777	0.738892	0.0561762	0.0458243	NA	NA	NA	NA	NA	NA		OpenSea	ZNF608	NM_020747	Body				NA				ZNF608	ENST00000504926.1	5'UTR	ZNF608;ZNF608	ENST00000503896.2;ENST00000504926.1	3'UTR;5'UTR	chr5:124060425-124060635	3		NA		NA	NA	NA	NA	FALSE	chr5	124724878	124724880	+	0.401448
639	cg07090691	chr15	34233626	-	cg07090691	0.0298913	0.849313	0.819422	0.0393557	0.035222	NA	NA	NA	NA	NA	NA		OpenSea	AVEN	NM_020371	Body				NA										chr15:34233545-34233775	3		NA		NA	NA	NA	NA	FALSE	chr15	33941424	33941426	+	0.450975
640	cg13860281	chr7	55638724	-	cg13860281	0.0848293	0.748808	0.663979	0.0994867	0.0811903	NA	NA	NA	NA	NA	NA	chr7:55639277-55640599	N_Shore	VOPP1	NM_030796	Body		chr7:55638699-55638699	CDMR	NA		7:55638609-55638915	Promoter_Associated_Cell_type_specific	VOPP1;VOPP1;VOPP1	ENST00000427700.1;ENST00000428648.1;ENST00000471168.1	5'UTR;5'UTR;3'UTR	VOPP1;VOPP1;VOPP1;VOPP1;VOPP1	ENST00000427700.1;ENST00000462326.1;ENST00000428648.1;ENST00000452832.1;ENST00000471168.1	5'UTR;3'UTR;5'UTR;5'UTR;3'UTR	chr7:55638620-55638915	3		NA		NA	NA	TRUE	NA	FALSE	chr7	55571030	55571032	+	0.544615
641	cg14193653	chr9	94178868	-	cg14193653	0.0272406	0.850663	0.823422	0.0353491	0.0433916	NA	NA	NA	NA	NA	NA		OpenSea	NFIL3	NM_005384	5'UTR				TRUE				NFIL3	ENST00000375724.1	5'UTR	NFIL3	ENST00000375724.1	5'UTR	chr9:94178560-94178915	3		NA		NA	NA	TRUE	NA	FALSE	chr9	91416585	91416587	+	0.396717
642	cg17665104	chr12	121123557	-	cg17665104	-0.0616334	0.309618	0.371252	0.0811147	0.0628686	NA	NA	NA	NA	NA	NA	chr12:121124111-121125479	N_Shore	MLEC;MLEC	NM_014730;NM_001303628	TSS1500;TSS1500				NA				MLEC;MLEC	ENST00000228506.3;ENST00000412616.2	TSS1500;TSS1500	MLEC;MLEC	ENST00000228506.3;ENST00000412616.2	TSS1500;TSS1500	chr12:121123520-121123775	3		NA		NA	NA	NA	NA	FALSE	chr12	120685753	120685755	+	-0.412729
643	cg18659081	chr22	44588350	-	cg18659081	-0.0715295	0.340518	0.412048	0.0883665	0.0660372	NA	NA	NA	NA	NA	NA		OpenSea	PARVG;PARVG;PARVG	NM_001137606;NM_001137605;NM_022141	Body;Body;Body				NA		22:44588322-44588457	Unclassified_Cell_type_specific				PARVG;PARVG;PARVG	ENST00000475485.1;ENST00000468564.1;ENST00000356909.3	5'UTR;5'UTR;3'UTR	chr22:44588225-44589055	3		NA		NA	NA	TRUE	NA	FALSE	chr22	44192469	44192471	+	-0.36996
644	cg19031469	chr2	129374678	+	cg19031469	0.0245402	0.625445	0.600904	0.0434774	0.0393386	rs11681622	0.178779	NA	NA	NA	NA		OpenSea							NA											NA	chr2:129374639-129375142	6		NA	NA	NA	NA	FALSE	chr2	128617103	128617105	-	0.255856
645	cg22452899	chr2	235372794	+	cg22452899	0.0697608	0.771722	0.701961	0.0710354	0.0643652	rs7591960	0.374032	NA	NA	NA	NA		OpenSea					chr2:235372630-235372630		NA	2:235037490-235037675	2:235372537-235373308	Promoter_Associated_Cell_type_specific							chr2:235372625-235373015	3		NA		NA	NA	NA	NA	FALSE	chr2	234464149	234464151	-	0.464324
646	cg25783892	chr10	85898649	+	cg25783892	0.0509565	0.860628	0.809672	0.0461291	0.0696163	rs12247493	0.313985	NA	NA	NA	NA	chr10:85899058-85899640	N_Shore	GHITM	NM_014394	TSS1500				NA		10:85898453-85900116	Promoter_Associated	GHITM;GHITM;GHITM;GHITM	ENST00000372134.3;ENST00000538477.1;ENST00000436406.2;ENST00000339736.6	TSS1500;TSS1500;TSS1500;TSS1500	GHITM;GHITM;GHITM;GHITM	ENST00000372134.3;ENST00000538477.1;ENST00000436406.2;ENST00000339736.6	TSS1500;TSS1500;TSS1500;TSS1500	chr10:85898460-85898875	3		NA		NA	NA	TRUE	NA	FALSE	chr10	84138892	84138894	-	0.535708
647	cg08122482	chr15	63623836	+	cg08122482	0.0374404	0.6632	0.62576	0.0503616	0.0421266	NA	NA	NA	NA	NA	NA		OpenSea	CA12;CA12;CA12	NM_001218;NM_001293642;NM_206925	Body;Body;Body				NA				CA12	ENST00000560666.1	3'UTR	CA12	ENST00000560666.1	3'UTR	chr15:63623645-63623975	3		NA		NA	NA	NA	NA	FALSE	chr15	63331636	63331638	-	0.321406
648	cg09880812	chr15	74594981	+	cg09880812	0.0309547	0.660966	0.630011	0.0401438	0.0451086	NA	NA	NA	NA	NA	NA		OpenSea	CCDC33	NM_025055	Body				NA		15:74594766-74595950	Unclassified	RP11-60L3.2	ENST00000562561.1	TSS1500	RP11-60L3.2	ENST00000562561.1	TSS1500		NA	chr15:74593121-74597263	6	chr15:74594792-74595901	6	NA	NA	NA	FALSE	chr15	74302639	74302641	-	0.273468
649	cg27344768	chr1	167469705	+	cg27344768	0.0297351	0.856939	0.827204	0.0315544	0.0375829	NA	NA	NA	NA	NA	NA		OpenSea	CD247;CD247	NM_000734;NM_198053	Body;Body		chr1:167469653-167469653		NA		1:167469626-167469718	Unclassified_Cell_type_specific	CD247	ENST00000483825.1	3'UTR	CD247;CD247	ENST00000483825.1;ENST00000479979.1	3'UTR;3'UTR		NA		NA	chr1:167468422-167469978	6	NA	NA	NA	FALSE	chr1	167500467	167500469	-	0.441594
650	cg01569406	chr17	8824661	+	cg01569406	0.0386053	0.864115	0.825509	0.0477222	0.0499617	NA	NA	NA	NA	NA	NA		OpenSea	PIK3R5;PIK3R5;PIK3R5;PIK3R5;PIK3R5	NM_001251855;NM_001251853;NM_001251852;NM_001251851;NM_001142633	5'UTR;5'UTR;5'UTR;5'UTR;5'UTR				NA				PIK3R5	ENST00000447110.1	5'UTR	PIK3R5	ENST00000447110.1	5'UTR	chr17:8824560-8824750	3		NA		NA	NA	NA	NA	FALSE	chr17	8921343	8921345	-	0.526678
651	cg06479520	chr18	10746199	-	cg06479520	0.0315812	0.629886	0.598305	0.0408742	0.0414662	NA	NA	NA	NA	NA	NA		OpenSea	PIEZO2	NM_022068	Body				NA				PIEZO2	ENST00000383408.2	3'UTR	PIEZO2	ENST00000383408.2	3'UTR	chr18:10746040-10746350	3		NA		NA	NA	NA	NA	FALSE	chr18	10746200	10746202	+	0.245349
652	cg15257322	chr7	28247392	+	cg15257322	0.0414647	0.810311	0.768846	0.0467434	0.0602254	NA	NA	NA	NA	NA	NA		OpenSea	JAZF1-AS1	NR_034097	Body				NA				JAZF1-AS1;JAZF1-AS1	ENST00000455963.1;ENST00000436758.1	5'UTR;5'UTR	JAZF1-AS1;JAZF1-AS1	ENST00000455963.1;ENST00000436758.1	5'UTR;5'UTR	chr7:28247160-28247570	3		NA		NA	NA	NA	NA	FALSE	chr7	28207772	28207774	-	0.464327
653	cg03951267	chr14	50552617	+	cg03951267	0.074685	0.683449	0.608764	0.089221	0.0796731	NA	NA	NA	NA	NA	NA		OpenSea	LINC01599	NR_131171	Body				NA		14:50552505-50552645	Unclassified_Cell_type_specific	Y_RNA	ENST00000515983.1	TSS1500	Y_RNA	ENST00000515983.1	TSS1500	chr14:50552305-50552630	3		NA		NA	NA	NA	NA	FALSE	chr14	50085898	50085900	-	0.455473
654	cg01718289	chr10	34568717	+	cg01718289	0.0237867	0.867749	0.843962	0.0228162	0.0761704	NA	NA	NA	NA	NA	NA		OpenSea	PARD3;PARD3;PARD3;PARD3;PARD3;PARD3;PARD3;PARD3	NM_001184786;NM_001184791;NM_019619;NM_001184789;NM_001184790;NM_001184788;NM_001184787;NM_001184785	Body;Body;Body;Body;Body;Body;Body;Body				NA				PARD3	ENST00000466092.1	3'UTR	PARD3	ENST00000466092.1	3'UTR		NA	chr10:34568501-34568720	3	chr10:34568557-34571902	6	NA	NA	NA	FALSE	chr10	34279788	34279790	-	0.344522
655	cg02077610	chr5	10898907	-	cg02077610	0.0419092	0.860892	0.818983	0.0543403	0.0525983	NA	NA	NA	NA	NA	NA		OpenSea							NA										chr5:10898740-10898910	3		NA		NA	NA	NA	NA	FALSE	chr5	10898794	10898796	+	0.457287
656	cg06649191	chr17	42908211	-	cg06649191	-0.0352109	0.0857876	0.120999	0.0420785	0.0384248	NA	NA	NA	NA	NA	NA	chr17:42906810-42908061	S_Shore	GJC1;GJC1	NM_005497;NM_001080383	TSS1500;TSS200				NA				GJC1;GJC1	ENST00000330514.3;ENST00000426548.1	TSS1500;TSS200	GJC1;GJC1	ENST00000330514.3;ENST00000426548.1	TSS1500;TSS200	chr17:42906360-42908615	3		NA		NA	NA	TRUE	NA	FALSE	chr17	44830842	44830844	+	-0.674923
657	cg20778731	chr2	37595280	+	cg20778731	0.0642669	0.67097	0.606703	0.0796383	0.0607715	rs115809849	0.04377	NA	NA	NA	NA		OpenSea	QPCT	NM_012413	Body				TRUE							QPCT;QPCT;QPCT	ENST00000480050.1;ENST00000469098.1;ENST00000444022.1	5'UTR;5'UTR;TSS200		NA		NA		NA	NA	NA	NA	FALSE	chr2	37368136	37368138	-	0.353439
658	cg00197273	chr2	241831522	+	cg00197273	0.0353022	0.626051	0.590748	0.0458679	0.0428608	NA	NA	NA	NA	NA	NA	chr2:241827777-241828031	S_Shelf	C2orf54;C2orf54;C2orf54	NM_024861;NM_001282921;NM_001085437	TSS200;TSS200;Body				NA				C2orf54;C2orf54	ENST00000402775.2;ENST00000307486.8	TSS200;TSS200	C2orf54;C2orf54	ENST00000402775.2;ENST00000307486.8	TSS200;TSS200		NA	chr2:241825796-241833995	6		NA	NA	NA	NA	FALSE	chr2	240892104	240892106	-	0.304846
659	cg01831672	chr4	17338091	+	cg01831672	0.0495803	0.800276	0.750696	0.0593118	0.0530746	NA	NA	NA	NA	NA	NA		OpenSea							NA										chr4:17338060-17338590	3		NA		NA	NA	NA	NA	FALSE	chr4	17336467	17336469	-	0.433288
660	cg08707849	chr10	13061436	-	cg08707849	0.0546471	0.777408	0.722761	0.0613446	0.0679701	NA	NA	NA	NA	NA	NA		OpenSea	CCDC3	NM_001282658	5'UTR				NA				CCDC3	ENST00000378839.1	5'UTR	CCDC3	ENST00000378839.1	5'UTR		NA		NA	chr10:13061285-13061667	5	NA	NA	NA	FALSE	chr10	13019435	13019437	+	0.541242
661	cg24113610	chr15	70558813	+	cg24113610	-0.037878	0.162466	0.200344	0.0568986	0.0423758	NA	NA	NA	NA	NA	NA		OpenSea					chr15:70558801-70558801		NA										chr15:70558725-70559475	3		NA		NA	NA	NA	NA	FALSE	chr15	70266473	70266475	-	-0.623708
662	cg26842280	chr20	44692501	+	cg26842280	0.0638333	0.784081	0.720248	0.0784919	0.0692926	NA	NA	NA	NA	NA	NA		OpenSea	NCOA5	NM_020967	Body				NA		20:44692451-44692639	Gene_Associated_Cell_type_specific							chr20:44692460-44692735	3		NA		NA	NA	NA	NA	FALSE	chr20	46063861	46063863	-	0.485145
663	cg01482643	chr3	37546274	-	cg01482643	0.0579405	0.824133	0.766193	0.053684	0.064875	NA	NA	NA	NA	NA	NA		OpenSea	ITGA9	NM_002207	Body				NA										chr3:37546120-37546370	3		NA		NA	NA	NA	NA	FALSE	chr3	37504782	37504784	+	0.493642
664	cg03279442	chr2	163150027	-	cg03279442	-0.0961474	0.343187	0.439334	0.13678	0.103938	NA	NA	NA	NA	NA	NA		OpenSea	IFIH1	NM_022168	Body				NA										chr2:163149940-163150210	3		NA		NA	NA	NA	NA	FALSE	chr2	162293516	162293518	+	-0.666573
665	cg16026279	chr7	4241538	+	cg16026279	0.0347278	0.81899	0.784262	0.0380021	0.0368723	NA	NA	NA	NA	NA	NA		OpenSea	SDK1;SDK1	NM_152744;NM_001079653	Body;Body				NA				SDK1	ENST00000446104.1	5'UTR	SDK1;SDK1	ENST00000446104.1;ENST00000476701.1	5'UTR;5'UTR	chr7:4241205-4241615	3		NA		NA	NA	NA	NA	FALSE	chr7	4201905	4201907	-	0.467751
666	cg21959508	chr8	23936097	+	cg21959508	0.0571237	0.755891	0.698768	0.0564471	0.060816	NA	NA	NA	NA	NA	NA		OpenSea							NA				U1	ENST00000384472.1	TSS1500	U1	ENST00000384472.1	TSS1500		NA		NA		NA	NA	NA	NA	FALSE	chr8	24078583	24078585	-	0.56827
667	cg24060856	chr4	110497886	+	cg24060856	-0.0658679	0.373474	0.439342	0.0885316	0.0676046	rs17551888	0.348527	NA	NA	NA	NA		OpenSea	CCDC109B	NM_017918	Body				NA				CCDC109B	ENST00000515114.1	5'UTR	CCDC109B;CCDC109B;CCDC109B	ENST00000472310.1;ENST00000515114.1;ENST00000452915.2	5'UTR;5'UTR;5'UTR	chr4:110497720-110497995	3		NA		NA	NA	NA	NA	FALSE	chr4	109576729	109576731	-	-0.399023
668	cg04734094	chr5	139156072	+	cg04734094	0.0326399	0.740566	0.707926	0.0459345	0.0484528	NA	NA	NA	NA	NA	NA		OpenSea							NA				CTB-35F21.3	ENST00000506892.1	TSS1500	CTB-35F21.3	ENST00000506892.1	TSS1500		NA		NA		NA	NA	NA	NA	FALSE	chr5	139776486	139776488	-	0.339014
669	cg00929047	chr3	129696079	+	cg00929047	0.0358695	0.734276	0.698406	0.0440966	0.0405199	NA	NA	NA	NA	NA	NA	chr3:129693127-129694841	S_Shore	TRH	NM_007117	3'UTR				NA				TRH;TRH	ENST00000507066.1;ENST00000302649.3	3'UTR;3'UTR	TRH;TRH	ENST00000507066.1;ENST00000302649.3	3'UTR;3'UTR		NA	chr3:129695715-129696113	3		NA	NA	NA	NA	FALSE	chr3	129977235	129977237	-	0.265591
670	cg01857925	chr11	33692608	+	cg01857925	0.0449061	0.877737	0.832831	0.0415835	0.0516716	NA	NA	NA	NA	NA	NA		OpenSea	KIAA1549L	NM_012194	3'UTR				TRUE				C11orf41;RP4-541C22.5	ENST00000321505.4;ENST00000534431.1	3'UTR;3'UTR	C11orf41;RP4-541C22.5	ENST00000321505.4;ENST00000534431.1	3'UTR;3'UTR		NA	chr11:33691542-33693122	6	chr11:33691522-33692617	3	NA	NA	NA	FALSE	chr11	33671061	33671063	-	0.460179
671	cg06103618	chr15	70058463	+	cg06103618	0.0189163	0.891685	0.872769	0.0184485	0.0211065	NA	NA	NA	NA	NA	NA		OpenSea							NA										chr15:70058460-70058795	3		NA		NA	NA	NA	NA	FALSE	chr15	69766123	69766125	-	0.387749
672	cg08859215	chr17	66573573	-	cg08859215	0.0510671	0.833609	0.782542	0.05047	0.0563062	rs9905990	0.45326	NA	NA	NA	NA		OpenSea	FAM20A	NM_017565	Body				TRUE										chr17:66573045-66573795	3		NA		NA	NA	TRUE	NA	FALSE	chr17	68577431	68577433	+	0.382212
673	cg12022651	chr1	56545888	+	cg12022651	0.0368896	0.88176	0.844871	0.0373853	0.0439607	NA	NA	NA	NA	NA	NA		OpenSea							NA										chr1:56545820-56546150	3		NA		NA	NA	NA	NA	FALSE	chr1	56080214	56080216	-	0.438327
674	cg14717659	chr3	172234776	-	cg14717659	0.0605984	0.656781	0.596183	0.0695982	0.0584164	NA	NA	NA	NA	NA	NA		OpenSea	TNFSF10;TNFSF10;TNFSF10	NR_033994;NM_003810;NM_001190942	Body;Body;Body				NA							TNFSF10;TNFSF10	ENST00000472804.1;ENST00000494851.1	3'UTR;3'UTR	chr3:172234525-172235095	3		NA		NA	NA	NA	NA	FALSE	chr3	172516985	172516987	+	0.307731
675	cg17172593	chr17	1530856	-	cg17172593	-0.00995553	0.263099	0.273054	0.0411524	0.0470051	NA	NA	NA	NA	NA	NA	chr17:1531110-1533229	N_Shore	SLC43A2	NM_152346	Body				NA							SLC43A2;SLC43A2;SLC43A2	ENST00000572135.1;ENST00000574743.1;ENST00000575944.1	3'UTR;3'UTR;3'UTR	chr17:1530480-1530895	3		NA		NA	NA	TRUE	NA	FALSE	chr17	1627561	1627563	+	-0.340423
676	cg17189671	chr8	61846477	+	cg17189671	0.0438602	0.865567	0.821707	0.0490729	0.0548859	NA	NA	NA	NA	NA	NA		OpenSea							NA				AC022182.1;AC022182.1;AC022182.1	ENST00000526936.1;ENST00000529234.1;ENST00000527672.1	5'UTR;5'UTR;5'UTR	AC022182.1;AC022182.1;AC022182.1	ENST00000526936.1;ENST00000529234.1;ENST00000527672.1	5'UTR;5'UTR;5'UTR		NA		NA	chr8:61846135-61846515	4	NA	NA	NA	FALSE	chr8	60933917	60933919	-	0.455061
677	cg17410410	chr4	186241918	+	cg17410410	0.00894997	0.838916	0.829966	0.0241328	0.0883427	NA	NA	NA	NA	NA	NA		OpenSea	SNX25	NM_031953	Body				NA				SNX25;SNX25	ENST00000264693.6;ENST00000512853.1	TSS200;5'UTR	SNX25;SNX25	ENST00000264693.6;ENST00000512853.1	TSS200;5'UTR		NA		NA		NA	NA	NA	NA	FALSE	chr4	185320763	185320765	-	0.378943
678	cg21253742	chr15	85305079	-	cg21253742	0.0571711	0.777259	0.720087	0.0684591	0.0656445	NA	NA	NA	NA	NA	NA		OpenSea	ZNF592	NM_014630	5'UTR				TRUE		15:85304849-85305278	Unclassified_Cell_type_specific	ZNF592	ENST00000560079.2	5'UTR	ZNF592	ENST00000560079.2	5'UTR	chr15:85304705-85305355	3		NA		NA	NA	TRUE	NA	FALSE	chr15	84761847	84761849	+	0.505749
679	cg21608953	chr21	16273878	-	cg21608953	0.0418323	0.861105	0.819273	0.042311	0.0694775	NA	NA	NA	NA	NA	NA		OpenSea							NA										chr21:16273825-16274315	3		NA		NA	NA	NA	NA	FALSE	chr21	14901556	14901558	+	0.453456
680	cg21852417	chr2	203645798	+	cg21852417	0.0376514	0.843585	0.805933	0.0448725	0.0602091	NA	NA	NA	NA	NA	NA		OpenSea	ICA1L;ICA1L;ICA1L	NM_001288623;NM_001288622;NM_138468	Body;Body;Body				NA							ICA1L	ENST00000438804.1	3'UTR		NA	chr2:203644969-203645939	6	chr2:203645204-203645999	6	NA	NA	NA	FALSE	chr2	202781074	202781076	-	0.448222
681	cg23169499	chr10	120939330	-	cg23169499	0.0542998	0.817142	0.762842	0.0701997	0.0649662	NA	NA	NA	NA	NA	NA	chr10:120938028-120938418	S_Shore	PRDX3;PRDX3;PRDX3;PRDX3;PRDX3;PRDX3	NM_001302272;NM_006793;NR_126106;NR_126105;NR_126103;NR_126102	TSS1500;TSS1500;TSS1500;TSS1500;TSS1500;TSS1500				NA				PRDX3	ENST00000356951.3	TSS1500	PRDX3	ENST00000356951.3	TSS1500		NA		NA		NA	NA	NA	NA	FALSE	chr10	119179817	119179819	+	0.524822
682	cg26996371	chr3	73129911	+	cg26996371	0.0587741	0.732733	0.673959	0.0746317	0.063939	NA	NA	NA	NA	NA	NA		OpenSea							NA				snoU13	ENST00000458782.1	TSS1500	snoU13	ENST00000458782.1	TSS1500	chr3:73129800-73130110	3		NA		NA	NA	NA	NA	FALSE	chr3	73080759	73080761	-	0.416258
683	cg27022827	chr19	3728751	+	cg27022827	0.0252063	0.625311	0.600105	0.0409096	0.0436247	NA	NA	NA	NA	NA	NA	chr19:3730415-3730769	N_Shore	TJP3	NM_014428	Body				NA										chr19:3728605-3728910	3		NA		NA	TRUE	TRUE	NA	FALSE	chr19	3728752	3728754	-	0.250924
684	cg16964064	chr3	174844917	-	cg16964064	0.0332417	0.865401	0.832159	0.0323519	0.0613484	NA	NA	NA	NA	NA	NA		OpenSea	NAALADL2	NM_207015	Body				NA				NAALADL2;NAALADL2	ENST00000316366.7;ENST00000473253.1	5'UTR;5'UTR	NAALADL2;NAALADL2;NAALADL2;NAALADL2	ENST00000485853.1;ENST00000316366.7;ENST00000473253.1;ENST00000489299.1	5'UTR;5'UTR;5'UTR;5'UTR		NA		NA	chr3:174844736-174845579	6	NA	NA	NA	FALSE	chr3	175127126	175127128	+	0.389976
685	cg25429672	chr11	73692155	-	cg25429672	0.0829088	0.705842	0.622933	0.0850772	0.0721376	NA	NA	NA	NA	NA	NA	chr11:73693702-73694802	N_Shore	UCP2	NM_003355	5'UTR				NA				UCP2;UCP2;UCP2	ENST00000536983.1;ENST00000310473.3;ENST00000542615.1	5'UTR;5'UTR;3'UTR	UCP2;UCP2;UCP2;UCP2;UCP2;UCP2	ENST00000543714.1;ENST00000536983.1;ENST00000310473.3;ENST00000542615.1;ENST00000541027.1;ENST00000539764.1	3'UTR;5'UTR;5'UTR;3'UTR;3'UTR;TSS200		NA		NA	chr11:73678523-73696081	6	NA	TRUE	NA	FALSE	chr11	73981109	73981111	+	0.454527
686	cg03961551	chr1	25251730	-	cg03961551	0.0577719	0.578861	0.521089	0.0705148	0.0509647	NA	NA	NA	NA	NA	NA	chr1:25255527-25259005	N_Shelf	RUNX3;RUNX3	NM_001031680;NM_004350	Body;Body		chr1:25251631-25251631		NA		1:25251518-25252231	Promoter_Associated	RUNX3	ENST00000496967.1	3'UTR	RUNX3	ENST00000496967.1	3'UTR	chr1:25251700-25251895	3		NA		NA	NA	TRUE	NA	FALSE	chr1	24925238	24925240	+	0.320364
687	cg15659297	chr12	121304169	+	cg15659297	-0.0919781	0.369733	0.461711	0.132208	0.111468	NA	NA	NA	NA	NA	NA		OpenSea	SPPL3	NM_139015	Body				NA							SPPL3;SPPL3;SPPL3	ENST00000543854.1;ENST00000543608.1;ENST00000536996.1	5'UTR;5'UTR;5'UTR	chr12:121304000-121304215	3		NA		NA	NA	NA	NA	FALSE	chr12	120866365	120866367	-	-0.706885
688	cg18517540	chr18	32446543	-	cg18517540	0.0602135	0.688881	0.628667	0.0752854	0.0606472	NA	NA	NA	NA	NA	NA		OpenSea	DTNA;DTNA;DTNA;DTNA;DTNA;DTNA;DTNA	NM_001391;NM_032978;NM_032975;NM_001390;NM_032980;NM_032979;NM_032981	3'UTR;3'UTR;Body;Body;Body;3'UTR;3'UTR				NA				DTNA;DTNA	ENST00000269191.6;ENST00000348997.3	3'UTR;3'UTR	DTNA;DTNA	ENST00000269191.6;ENST00000348997.3	3'UTR;3'UTR		NA		NA	chr18:32446463-32448002	6	NA	TRUE	NA	FALSE	chr18	34866578	34866580	+	0.35418
689	cg23712251	chr22	36735642	-	cg23712251	0.0479889	0.63605	0.588061	0.0759906	0.0527705	NA	NA	NA	NA	NA	NA		OpenSea	MYH9	NM_002473	Body				NA				MYH9	ENST00000397231.2	5'UTR	MYH9;MYH9	ENST00000463293.1;ENST00000397231.2	3'UTR;5'UTR	chr22:36735245-36735770	3		NA		NA	NA	NA	NA	FALSE	chr22	36339596	36339598	+	0.303666
690	cg10014862	chr3	126271714	-	cg10014862	0.0403226	0.632174	0.591851	0.0469036	0.0358477	NA	NA	NA	NA	NA	NA		OpenSea	C3orf22;C3orf22	NR_130715;NM_152533	Body;Body				NA										chr3:126271225-126271755	3		NA		NA	NA	NA	NA	FALSE	chr3	126552870	126552872	+	0.274382
691	cg14158827	chr5	131310924	+	cg14158827	0.0386748	0.621677	0.583003	0.0638653	0.0495341	NA	NA	NA	NA	NA	NA		OpenSea	ACSL6;ACSL6;ACSL6;ACSL6;ACSL6;ACSL6	NM_001205248;NM_001205251;NM_015256;NM_001205247;NM_001009185;NM_001205250	Body;Body;Body;Body;Body;Body				TRUE		5:131310289-131311373	Promoter_Associated_Cell_type_specific				ACSL6;ACSL6	ENST00000493861.1;ENST00000484870.1	TSS1500;TSS200	chr5:131310565-131311015	3		NA		NA	NA	NA	NA	FALSE	chr5	131975230	131975232	-	0.277554
692	cg18247179	chr22	19436867	+	cg18247179	0.053396	0.836614	0.783218	0.0677681	0.0628545	rs11703530	0.076566	NA	NA	NA	NA	chr22:19434797-19435556	S_Shore	C22orf39;C22orf39	NM_001166242;NM_173793	TSS1500;TSS1500				NA		22:19436699-19436885	Gene_Associated_Cell_type_specific	AC000068.5;C22orf39	ENST00000431090.1;ENST00000542103.1	5'UTR;TSS1500	AC000068.5;C22orf39	ENST00000431090.1;ENST00000542103.1	5'UTR;TSS1500	chr22:19436685-19436955	3		NA		NA	NA	TRUE	NA	FALSE	chr22	19449343	19449345	-	0.526458
693	cg18853591	chr3	112182490	+	cg18853591	0.0433033	0.835196	0.791893	0.0594417	0.0533242	NA	NA	NA	NA	NA	NA		OpenSea					chr3:112182390-112182390		NA											NA	chr3:112181743-112184751	6	chr3:112182088-112183798	4	NA	NA	NA	FALSE	chr3	112463642	112463644	-	0.530262
694	cg11099496	chr14	70235788	+	cg11099496	0.0272178	0.891588	0.86437	0.0359807	0.0302384	rs115223370	0.010889	NA	NA	NA	NA	chr14:70233570-70234668	S_Shore	LOC100289511;SRSF5;SRSF5	NR_029378;NM_001039465;NM_006925	TSS1500;Body;Body				NA		14:70235551-70235910	Unclassified	SRSF5	ENST00000556587.1	5'UTR	SRSF5;SRSF5;SRSF5;SRSF5;SRSF5;SRSF5;SRSF5;SRSF5	ENST00000557337.1;ENST00000557460.1;ENST00000556330.1;ENST00000556647.1;ENST00000554465.1;ENST00000556184.1;ENST00000556587.1;ENST00000555547.1	5'UTR;5'UTR;TSS1500;TSS1500;5'UTR;5'UTR;5'UTR;5'UTR	chr14:70235645-70235915	3		NA		NA	NA	NA	NA	FALSE	chr14	69769070	69769072	-	0.521747
695	cg14338299	chr8	136494804	-	cg14338299	0.0171982	0.852858	0.83566	0.0175756	0.0637785	NA	NA	NA	NA	NA	NA		OpenSea	KHDRBS3	NM_006558	Body				NA											NA		NA	chr8:136493741-136494920	3	NA	NA	NA	FALSE	chr8	135482560	135482562	+	0.299714
696	cg24319766	chr7	84158856	-	cg24319766	0.0211648	0.8083	0.787135	0.0259678	0.0791924	NA	NA	NA	NA	NA	NA		OpenSea							NA										chr7:84158725-84159330	3		NA		NA	NA	NA	NA	FALSE	chr7	84529539	84529541	+	0.365131
697	cg00746141	chr20	39551744	+	cg00746141	0.0306647	0.819294	0.788629	0.0338926	0.0610882	NA	NA	NA	NA	NA	NA		OpenSea							NA										chr20:39551605-39551795	3		NA		NA	NA	NA	NA	FALSE	chr20	40923103	40923105	-	0.399813
698	cg00941900	chr14	101357601	-	cg00941900	0.0425688	0.778073	0.735505	0.0550872	0.0562681	NA	NA	NA	NA	NA	NA		OpenSea							NA											NA	chr14:101357484-101358364	5		NA	NA	TRUE	NA	FALSE	chr14	100891263	100891265	+	0.399393
699	cg17353568	chr10	76661092	+	cg17353568	0.0510784	0.748406	0.697328	0.0555504	0.0510983	rs11001847	0.171846	NA	NA	NA	NA		OpenSea	KAT6B;KAT6B;KAT6B	NM_012330;NM_001256468;NM_001256469	Body;Body;Body				NA										chr10:76661085-76661275	3		NA		NA	NA	NA	NA	FALSE	chr10	74901333	74901335	-	0.410441
700	cg22638195	chr8	126692362	-	cg22638195	0.0259285	0.88826	0.862332	0.03546	0.0348868	NA	NA	NA	NA	NA	NA		OpenSea							NA										chr8:126692245-126692835	3		NA		NA	NA	NA	NA	FALSE	chr8	125680117	125680119	+	0.458451
701	cg14618678	chr3	153740621	-	cg14618678	0.038215	0.698639	0.660424	0.0642753	0.0914545	NA	NA	NA	NA	NA	NA		OpenSea							NA										chr3:153740460-153740730	3		NA		NA	NA	NA	NA	FALSE	chr3	154022831	154022833	+	0.581054
702	cg03380960	chr10	126325408	-	cg03380960	0.045802	0.562251	0.516449	0.0506966	0.0374763	NA	NA	NA	NA	NA	NA		OpenSea	FAM53B	NM_014661	Body				NA		10:126325028-126325955	Promoter_Associated_Cell_type_specific	RP11-12J10.3	ENST00000494792.1	3'UTR	RP11-12J10.3	ENST00000494792.1	3'UTR	chr10:126325380-126325755	3		NA		NA	NA	NA	NA	FALSE	chr10	124636838	124636840	+	0.27213
703	cg05132828	chr12	123560479	-	cg05132828	0.0395911	0.550116	0.510525	0.0544185	0.0428299	NA	NA	NA	NA	NA	NA		OpenSea	PITPNM2	NM_020845	5'UTR				TRUE		12:123559996-123561433	Promoter_Associated_Cell_type_specific	PITPNM2;PITPNM2;PITPNM2	ENST00000546049.1;ENST00000320201.4;ENST00000280562.5	3'UTR;5'UTR;5'UTR	PITPNM2;PITPNM2;PITPNM2;PITPNM2;PITPNM2;PITPNM2;PITPNM2;PITPNM2	ENST00000541244.1;ENST00000546049.1;ENST00000451868.2;ENST00000535289.1;ENST00000541244.1;ENST00000320201.4;ENST00000280562.5;ENST00000542210.1	1stExon;3'UTR;3'UTR;3'UTR;5'UTR;5'UTR;5'UTR;5'UTR	chr12:123560140-123560775	3		NA		NA	NA	TRUE	NA	FALSE	chr12	123075931	123075933	+	0.241276
704	cg12148585	chr2	208006420	+	cg12148585	-0.064392	0.297535	0.361927	0.0803173	0.0684671	NA	NA	NA	NA	NA	NA		OpenSea	KLF7;KLF7;KLF7;KLF7	NR_073108;NM_003709;NM_001270943;NM_001270942	Body;Body;Body;Body				NA							KLF7	ENST00000451244.1	3'UTR	chr2:208006080-208006510	3		NA		NA	NA	NA	NA	FALSE	chr2	207141695	207141697	-	-0.456315
705	cg15384945	chr2	170249708	+	cg15384945	0.0421794	0.819315	0.777135	0.0434331	0.0721275	NA	NA	NA	NA	NA	NA		OpenSea							NA										chr2:170249525-170250035	3		NA		NA	NA	NA	NA	FALSE	chr2	169393197	169393199	-	0.434172
706	cg20699079	chr2	137199850	-	cg20699079	0.057714	0.790733	0.733019	0.0607239	0.0593667	NA	NA	NA	NA	NA	NA		OpenSea							TRUE										chr2:137199625-137199855	3		NA		NA	NA	TRUE	NA	FALSE	chr2	136442279	136442281	+	0.407806
707	cg26070834	chr5	74867574	-	cg26070834	-0.0327537	0.122094	0.154848	0.0449269	0.0350419	NA	NA	NA	NA	NA	NA		OpenSea	POLK	NM_016218	Body				NA				POLK	ENST00000506928.1	5'UTR	POLK;POLK;POLK;POLK;POLK	ENST00000508867.1;ENST00000507073.1;ENST00000511527.1;ENST00000505975.1;ENST00000506928.1	5'UTR;5'UTR;3'UTR;3'UTR;5'UTR	chr5:74867420-74867630	3		NA		NA	NA	NA	NA	FALSE	chr5	75571748	75571750	+	-0.661454
708	cg27213733	chr1	53834033	+	cg27213733	0.0331983	0.435047	0.401849	0.0384225	0.0500503	NA	NA	NA	NA	NA	NA		OpenSea							NA		1:53833238-53834133	Promoter_Associated	RP11-117D22.2	ENST00000449958.1	TSS200	RP11-117D22.2	ENST00000449958.1	TSS200	chr1:53833685-53834135	3		NA		NA	NA	NA	NA	FALSE	chr1	53368360	53368362	-	0.313535
709	cg04880086	chr22	33019617	-	cg04880086	0.0409511	0.755486	0.714535	0.0483599	0.043707	NA	NA	NA	NA	NA	NA		OpenSea	SYN3;SYN3;SYN3	NM_003490;NM_001135774;NM_133633	Body;Body;Body				TRUE											NA		NA	chr22:33019496-33020682	6	NA	NA	NA	FALSE	chr22	32623630	32623632	+	0.321258
710	cg11916609	chr2	102927488	+	cg11916609	-0.0762438	0.33734	0.413583	0.0935549	0.071744	NA	NA	NA	NA	NA	NA		OpenSea	IL1RL1	NM_016232	TSS1500				NA				IL1RL1;IL1RL1;IL1RL1	ENST00000393393.3;ENST00000473175.1;ENST00000404917.2	TSS1500;TSS1500;TSS1500	IL1RL1;IL1RL1;IL1RL1;IL1RL1	ENST00000393393.3;ENST00000473175.1;ENST00000404917.2;ENST00000447231.1	TSS1500;TSS1500;TSS1500;TSS1500		NA		NA		NA	TRUE	TRUE	NA	FALSE	chr2	102311027	102311029	-	-0.531099
711	cg08586979	chr18	51811581	+	cg08586979	0.0624871	0.817892	0.755405	0.0691045	0.0707316	rs182291465	0.00023	NA	NA	NA	NA		OpenSea	POLI	NM_007195	Body				NA		18:51811378-51811888	Gene_Associated_Cell_type_specific							chr18:51811440-51811735	3		NA		NA	NA	NA	NA	FALSE	chr18	54285210	54285212	-	0.463711
712	cg09563119	chr14	100223977	+	cg09563119	0.054119	0.796954	0.742835	0.064547	0.063059	NA	NA	NA	NA	NA	NA		OpenSea							TRUE										chr14:100223765-100224095	3		NA		NA	NA	NA	NA	FALSE	chr14	99757639	99757641	-	0.476464
713	cg18079823	chr11	36614820	-	cg18079823	0.0507111	0.768744	0.718033	0.0585833	0.0709809	NA	NA	NA	NA	NA	NA		OpenSea	RAG2;RAG2;RAG2;C11orf74;C11orf74;C11orf74;C11orf74;C11orf74;C11orf74;C11orf74	NM_001243786;NM_001243785;NM_000536;NM_001276727;NM_001276726;NM_001276725;NM_001276723;NM_001276722;NM_138787;NR_077243	Body;Body;Body;TSS1500;TSS1500;TSS1500;TSS1500;TSS1500;TSS1500;TSS1500				NA				C11orf74;C11orf74;C11orf74;C11orf74	ENST00000334307.5;ENST00000347206.4;ENST00000534635.1;ENST00000446510.2	TSS1500;TSS1500;TSS1500;TSS1500	C11orf74;C11orf74;C11orf74;C11orf74;C11orf74;C11orf74;C11orf74;C11orf74;RAG2	ENST00000334307.5;ENST00000531554.1;ENST00000534635.1;ENST00000446510.2;ENST00000524539.1;ENST00000530697.1;ENST00000527108.1;ENST00000528092.1;ENST00000524423.1	TSS1500;TSS1500;TSS1500;TSS1500;TSS1500;TSS1500;TSS1500;TSS1500;3'UTR		NA		NA		NA	NA	NA	NA	FALSE	chr11	36593269	36593271	+	0.477989
714	cg22482700	chr1	68594186	-	cg22482700	0.0433451	0.692915	0.64957	0.0540194	0.0518469	NA	NA	NA	NA	NA	NA		OpenSea	GPR177;GPR177	NM_001002292;NM_024911	Body;Body				TRUE				RP11-518D3.1	ENST00000420587.1	5'UTR	WLS;RP11-518D3.1;RP11-518D3.1	ENST00000498615.1;ENST00000541803.1;ENST00000413628.1	3'UTR;5'UTR;5'UTR	chr1:68593940-68594255	3		NA		NA	NA	TRUE	NA	FALSE	chr1	68128502	68128504	+	0.360579
715	cg23654099	chr3	30679914	-	cg23654099	0.0287785	0.855449	0.82667	0.0243823	0.0765326	NA	NA	NA	NA	NA	NA		OpenSea	TGFBR2;TGFBR2	NM_003242;NM_001024847	Body;Body				NA				TGFBR2;TGFBR2	ENST00000383765.3;ENST00000439925.2	5'UTR;5'UTR	TGFBR2;TGFBR2	ENST00000383765.3;ENST00000439925.2	5'UTR;5'UTR		NA		NA	chr3:30677331-30680782	4	NA	NA	NA	FALSE	chr3	30638421	30638423	+	0.393693
716	cg26153784	chr1	10999921	+	cg26153784	0.037478	0.633403	0.595925	0.0590659	0.0523639	NA	NA	NA	NA	NA	NA		OpenSea							NA		1:10999890-11000778	Unclassified_Cell_type_specific								NA	chr1:10998450-11003651	6	chr1:10999885-11000926	6	NA	NA	NA	FALSE	chr1	10939863	10939865	-	0.284067
717	cg17104429	chr20	572111	+	cg17104429	0.0765643	0.78151	0.704945	0.0776922	0.063238	NA	NA	NA	NA	NA	NA		OpenSea							NA										chr20:571885-572275	3		NA		NA	NA	NA	NA	FALSE	chr20	591466	591468	-	0.440262
718	cg13782548	chr4	57684546	-	cg13782548	0.0574038	0.636408	0.579004	0.0720587	0.0508508	NA	NA	NA	NA	NA	NA	chr4:57687610-57687906	N_Shelf	SPINK2;SPINK2;SPINK2;SPINK2;SPINK2;SPINK2;SPINK2;SPINK2;SPINK2	NR_073419;NR_073417;NR_073418;NM_001271722;NM_001271718;NM_001271720;NM_021114;NM_001271719;NM_001271721	Body;Body;Body;Body;Body;Body;Body;Body;Body				NA				Y_RNA	ENST00000515990.1	TSS200	Y_RNA	ENST00000515990.1	TSS200	chr4:57684105-57684610	3		NA		NA	NA	NA	NA	FALSE	chr4	56818379	56818381	+	0.332735
719	cg25245192	chr17	72310904	-	cg25245192	0.0317828	0.689374	0.657591	0.0365646	0.0344876	NA	NA	NA	NA	NA	NA		OpenSea	DNAI2	NM_023036	3'UTR				NA				DNAI2;DNAI2	ENST00000307504.5;ENST00000311014.5	3'UTR;3'UTR	DNAI2;DNAI2	ENST00000307504.5;ENST00000311014.5	3'UTR;3'UTR		NA		NA		NA	NA	TRUE	NA	FALSE	chr17	74314764	74314766	+	0.245324
720	cg02956301	chr20	52489563	-	cg02956301	0.0816739	0.750679	0.669006	0.087192	0.0781375	NA	NA	NA	NA	NA	NA		OpenSea					chr20:52489475-52489475		TRUE		20:52489211-52489670	Unclassified							chr20:52489180-52489715	3		NA		NA	NA	NA	NA	FALSE	chr20	53873023	53873025	+	0.598957
721	cg09306653	chr13	41174403	+	cg09306653	0.042325	0.823042	0.780717	0.075188	0.052061	NA	NA	NA	NA	NA	NA		OpenSea	FOXO1	NM_002015	Body				NA											NA	chr13:41173976-41174803	4		NA	NA	NA	NA	FALSE	chr13	40600265	40600267	-	0.654822
722	cg08766184	chr2	204734884	-	cg08766184	0.0589916	0.758577	0.699586	0.0772736	0.0659263	NA	NA	NA	NA	NA	NA		OpenSea	CTLA4;CTLA4	NM_001037631;NM_005214	Body;Body				NA				CTLA4;CTLA4	ENST00000427473.2;ENST00000487393.1	TSS200;5'UTR	CTLA4;CTLA4	ENST00000427473.2;ENST00000487393.1	TSS200;5'UTR		NA		NA		NA	NA	NA	NA	FALSE	chr2	203870160	203870162	+	0.432026
723	cg01618151	chr6	35707957	-	cg01618151	-0.0508482	0.37229	0.423138	0.0674335	0.051791	rs9380529	0.338442	NA	NA	NA	NA		OpenSea	C6orf81	NM_145028	Body				NA											NA	chr6:35707460-35708097	3	chr6:35707204-35708407	6	NA	TRUE	TRUE	FALSE	chr6	35740179	35740181	+	-0.26697
724	cg05008852	chr1	228857260	-	cg05008852	0.0425966	0.857355	0.814758	0.0523375	0.0494152	NA	NA	NA	NA	NA	NA		OpenSea	RHOU	NR_037962	Body				NA										chr1:228857225-228857435	3		NA		NA	NA	NA	NA	FALSE	chr1	228721512	228721514	+	0.453951
725	cg12331986	chr3	159487176	-	cg12331986	0.0363223	0.873666	0.837344	0.0346363	0.0412507	NA	NA	NA	NA	NA	NA		OpenSea	IQCJ-SCHIP1-AS1;IQCJ-SCHIP1;IQCJ-SCHIP1;SCHIP1;SCHIP1;SCHIP1	NR_121669;NM_001197114;NM_001197113;NM_014575;NM_001197107;NM_001197108	TSS1500;Body;Body;Body;Body;Body				NA				IQCJ-SCHIP1-AS1;IQCJ-SCHIP1-AS1	ENST00000460574.1;ENST00000488247.1	TSS1500;TSS1500	IQCJ-SCHIP1-AS1;IQCJ-SCHIP1-AS1	ENST00000460574.1;ENST00000488247.1	TSS1500;TSS1500		NA		NA		NA	NA	NA	NA	FALSE	chr3	159769386	159769388	+	0.458014
726	cg15969263	chr21	45287137	-	cg15969263	0.039732	0.795832	0.7561	0.0578766	0.0519379	NA	NA	NA	NA	NA	NA		OpenSea	AGPAT3	NM_020132	5'UTR				TRUE	21:44111443-44111613			AGPAT3	ENST00000291572.8	5'UTR	AGPAT3;AGPAT3;AGPAT3;AGPAT3	ENST00000474735.1;ENST00000448287.1;ENST00000291572.8;ENST00000448287.1	5'UTR;1stExon;5'UTR;5'UTR	chr21:45286985-45287415	3		NA		NA	NA	NA	NA	FALSE	chr21	43867255	43867257	+	0.502841
727	cg22950102	chr2	7707789	+	cg22950102	0.0704382	0.748683	0.678244	0.0809898	0.0600863	NA	NA	NA	NA	NA	NA		OpenSea							NA		2:7707604-7708217	Unclassified_Cell_type_specific							chr2:7707785-7708115	3		NA		NA	NA	NA	NA	FALSE	chr2	7567657	7567659	-	0.510603
728	cg00525444	chr2	211763765	+	cg00525444	0.0378375	0.804197	0.76636	0.0292929	0.0774732	NA	NA	NA	NA	NA	NA		OpenSea							NA											NA		NA	chr2:211763579-211764479	6	NA	NA	NA	FALSE	chr2	210899040	210899042	-	0.459776
729	cg05156714	chr8	21638784	-	cg05156714	0.0286855	0.643299	0.614614	0.0399034	0.0402335	NA	NA	NA	NA	NA	NA	chr8:21640161-21640365	N_Shore	GFRA2;GFRA2;GFRA2	NM_001165039;NM_001165038;NM_001495	Body;Body;Body				NA				GFRA2	ENST00000520676.1	3'UTR	GFRA2;GFRA2	ENST00000520676.1;ENST00000306793.4	3'UTR;3'UTR		NA	chr8:21638777-21639132	4		NA	NA	NA	NA	FALSE	chr8	21781271	21781273	+	0.242173
730	cg15490053	chr6	169435770	-	cg15490053	0.0249747	0.860788	0.835813	0.0208727	0.025308	NA	NA	NA	NA	NA	NA		OpenSea							NA				RP3-495K2.2	ENST00000419800.1	TSS200	RP3-495K2.2	ENST00000419800.1	TSS200	chr6:169435445-169435930	3		NA		NA	NA	NA	NA	FALSE	chr6	169035674	169035676	+	0.413437
731	cg07945473	chr8	81934123	+	cg07945473	-0.10322	0.303603	0.406823	0.133371	0.106213	NA	NA	NA	NA	NA	NA		OpenSea	PAG1	NM_018440	5'UTR				NA				PAG1	ENST00000220597.3	5'UTR	PAG1	ENST00000220597.3	5'UTR	chr8:81934085-81934495	3		NA		NA	NA	NA	NA	FALSE	chr8	81021887	81021889	-	-0.653454
732	cg10839320	chr2	85009198	-	cg10839320	0.0603174	0.642794	0.582476	0.075975	0.0565316	NA	NA	NA	NA	NA	NA		OpenSea	DNAH6	NM_001370	Body				NA		2:85009076-85009406	Unclassified_Cell_type_specific							chr2:85009125-85009390	3		NA		NA	NA	NA	NA	FALSE	chr2	84782073	84782075	+	0.335355
733	cg00706913	chr1	3330139	+	cg00706913	0.0244165	0.6802	0.655783	0.0372027	0.0380997	NA	NA	NA	NA	NA	NA	chr1:3331040-3331279	N_Shore	PRDM16;PRDM16	NM_022114;NM_199454	Body;Body				NA											NA	chr1:3323276-3341771	6		NA	NA	TRUE	NA	FALSE	chr1	3413574	3413576	-	0.216378
734	cg11588624	chr3	46587675	+	cg11588624	0.0412458	0.629349	0.588103	0.0481462	0.0460296	rs113923022	0.051835	NA	NA	NA	NA		OpenSea	LRRC2	NM_024512	Body		chr3:46587372-46587372		TRUE				LRRC2	ENST00000496388.1	3'UTR	LRRC2	ENST00000496388.1	3'UTR		NA		NA	chr3:46586600-46588061	5	NA	NA	NA	FALSE	chr3	46546184	46546186	-	0.298364
735	cg12413643	chr13	100019380	+	cg12413643	0.044079	0.752172	0.708093	0.0716292	0.05563	NA	NA	NA	NA	NA	NA		OpenSea	UBAC2;UBAC2;UBAC2;MIR548AN	NR_026644;NM_001144072;NM_177967;NR_039765	Body;Body;Body;Body				TRUE				UBAC2	ENST00000460562.1	5'UTR	UBAC2;UBAC2;UBAC2;UBAC2;UBAC2	ENST00000474510.1;ENST00000494576.1;ENST00000473194.1;ENST00000460562.1;ENST00000480738.1	TSS1500;5'UTR;5'UTR;5'UTR;5'UTR		NA	chr13:100019199-100021178	6	chr13:100018098-100021292	6	NA	NA	NA	FALSE	chr13	99367125	99367127	-	0.434201
736	cg13774342	chr13	50702795	-	cg13774342	0.0339559	0.882202	0.848246	0.0381993	0.054416	NA	NA	NA	NA	NA	NA	chr13:50703685-50705025	N_Shore						CDMR	NA		13:50702745-50703962	Unclassified_Cell_type_specific	DLEU1	ENST00000490577.1	5'UTR	DLEU1;DLEU1;DLEU1;DLEU1	ENST00000486895.1;ENST00000461527.1;ENST00000476738.1;ENST00000491615.1	5'UTR;5'UTR;5'UTR;5'UTR	chr13:50702485-50703130	3		NA		NA	NA	TRUE	NA	FALSE	chr13	50128658	50128660	+	0.470498
737	cg15049778	chr4	15000756	+	cg15049778	0.0199218	0.82851	0.808588	0.0252486	0.0266599	NA	NA	NA	NA	NA	NA	chr4:15003059-15006761	N_Shelf							NA							AC006296.3	ENST00000500394.2	3'UTR		NA		NA		NA	NA	TRUE	NA	FALSE	chr4	14999131	14999133	-	0.292704
738	cg18429611	chr3	144148898	-	cg18429611	0.0323527	0.864644	0.832291	0.0246167	0.072295	NA	NA	NA	NA	NA	NA		OpenSea							NA										chr3:144148600-144148910	3		NA		NA	NA	NA	NA	FALSE	chr3	144430055	144430057	+	0.374389
739	cg20626983	chr15	58650472	-	cg20626983	0.0277102	0.648908	0.621198	0.0575272	0.0417293	NA	NA	NA	NA	NA	NA		OpenSea							TRUE		15:58650005-58650757	Unclassified_Cell_type_specific				ALDH1A2;ALDH1A2	ENST00000558239.1;ENST00000560863.1	5'UTR;3'UTR	chr15:58650365-58650630	3		NA		NA	NA	TRUE	NA	FALSE	chr15	58358272	58358274	+	0.281149
740	cg22883045	chr16	77624580	+	cg22883045	0.0175212	0.891389	0.873868	0.0161706	0.0411038	NA	NA	NA	NA	NA	NA		OpenSea							NA				RP11-571O6.1	ENST00000563289.1	TSS200	RP11-571O6.1	ENST00000563289.1	TSS200		NA		NA		NA	NA	NA	NA	FALSE	chr16	77590682	77590684	-	0.456988
741	cg09809732	chr20	44176257	-	cg09809732	0.0538117	0.709516	0.655705	0.0607224	0.0504918	NA	NA	NA	NA	NA	NA		OpenSea	EPPIN;EPPIN-WFDC6;EPPIN	NM_001302861;NM_001198986;NM_020398	TSS200;TSS200;TSS200				NA				SPINLW1;SPINLW1;SPINLW1;SPINLW1;SPINLW1-WFDC6;SPINLW1	ENST00000336443.3;ENST00000409554.1;ENST00000409554.1;ENST00000354280.4;ENST00000504988.1;ENST00000555685.1	TSS1500;1stExon;5'UTR;TSS200;TSS200;TSS1500	SPINLW1;SPINLW1;SPINLW1;SPINLW1;SPINLW1-WFDC6;SPINLW1;SPINLW1	ENST00000336443.3;ENST00000409554.1;ENST00000409554.1;ENST00000354280.4;ENST00000504988.1;ENST00000496898.1;ENST00000555685.1	TSS1500;1stExon;5'UTR;TSS200;TSS200;TSS1500;TSS1500		NA		NA		NA	NA	NA	NA	FALSE	chr20	45547617	45547619	+	0.389131
742	cg14167858	chr1	120199593	+	cg14167858	0.0448721	0.81463	0.769757	0.041854	0.0654829	NA	NA	NA	NA	NA	NA		OpenSea							TRUE											NA		NA		NA	NA	TRUE	NA	FALSE	chr1	119656969	119656971	-	0.447008
743	cg02454476	chr15	68844912	-	cg02454476	0.0254108	0.611094	0.585683	0.0366589	0.036895	NA	NA	NA	NA	NA	NA		OpenSea							TRUE										chr15:68844745-68845435	3		NA		NA	NA	TRUE	NA	FALSE	chr15	68552572	68552574	+	0.229387
744	cg08667972	chr10	71425040	+	cg08667972	0.0245064	0.676699	0.652193	0.0374684	0.0422359	rs72642224	0.039321	NA	NA	NA	NA		OpenSea							NA										chr10:71424605-71425455	3		NA		NA	NA	NA	NA	FALSE	chr10	69665283	69665285	-	0.236053
745	cg16064512	chr2	135472142	-	cg16064512	0.0263582	0.503995	0.477637	0.0397629	0.0362337	rs4954258	0.131651	NA	NA	NA	NA	chr2:135475698-135476993	N_Shelf	TMEM163	NM_030923	Body				NA				TMEM163	ENST00000537539.1	TSS1500	TMEM163	ENST00000537539.1	TSS1500	chr2:135471945-135472215	3		NA		NA	NA	NA	NA	FALSE	chr2	134714571	134714573	+	0.26219
746	cg02245832	chr6	170784959	+	cg02245832	0.0544389	0.813407	0.758969	0.0460484	0.0602251	NA	NA	NA	NA	NA	NA	chr6:170787749-170787985	N_Shelf							NA											NA		NA		NA	NA	TRUE	NA	FALSE	chr6	170475870	170475872	-	0.437116
747	cg02960654	chr2	148421642	-	cg02960654	0.0391007	0.643439	0.604338	0.0575066	0.0408878	NA	NA	NA	NA	NA	NA		OpenSea							NA		2:148420808-148421891	Unclassified								NA	chr2:148421075-148421772	6		NA	NA	NA	NA	FALSE	chr2	147664073	147664075	+	0.296426
748	cg00757822	chr3	155304922	-	cg00757822	0.0502533	0.856127	0.805874	0.0558846	0.0659771	NA	NA	NA	NA	NA	NA		OpenSea	PLCH1;PLCH1;PLCH1	NM_001130960;NM_001130961;NM_014996	Body;Body;Body				NA											NA		NA		NA	NA	TRUE	NA	FALSE	chr3	155587132	155587134	+	0.454717
749	cg01041455	chr3	160879983	+	cg01041455	0.0596138	0.706803	0.647189	0.0665834	0.0622541	rs1348976	0.295256	NA	NA	NA	NA	chr3:160879499-160879722	S_Shore							NA							NMD3;NMD3	ENST00000468606.1;ENST00000460503.1	5'UTR;5'UTR		NA		NA		NA	NA	TRUE	NA	FALSE	chr3	161162194	161162196	-	0.437614
750	cg01726320	chr5	148786329	-	cg01726320	0.0287367	0.660505	0.631768	0.0450889	0.0487151	NA	NA	NA	NA	NA	NA		OpenSea	MIR143HG;MIR143HG	NR_105060;NR_105059	TSS200;TSS200				TRUE				MIR143HG;AC131025.8	ENST00000505254.1;ENST00000518014.1	TSS200;TSS200	MIR143HG;MIR143HG;AC131025.8;MIR143HG;MIR143HG	ENST00000523269.1;ENST00000519898.1;ENST00000518014.1;ENST00000505340.1;ENST00000512096.1	TSS200;TSS200;TSS200;TSS200;5'UTR	chr5:148785665-148786495	3		NA		NA	NA	NA	NA	FALSE	chr5	149406765	149406767	+	0.241905
751	cg11500283	chr22	34120472	-	cg11500283	0.0346441	0.681312	0.646668	0.0524487	0.0413542	rs79310284	0.01789	NA	NA	NA	NA		OpenSea	LARGE-AS1;LARGE-AS1;LARGE;LARGE	NR_038950;NR_038949;NM_004737;NM_133642	TSS1500;TSS1500;Body;Body				TRUE				CTA-282F2.3;CTA-282F2.3;CTA-282F2.3;CTA-282F2.3;CTA-282F2.3;LARGE-IT1	ENST00000453336.1;ENST00000424291.1;ENST00000438159.1;ENST00000448275.1;ENST00000450974.1;ENST00000445391.1	TSS1500;TSS1500;TSS1500;TSS1500;TSS1500;3'UTR	CTA-282F2.3;CTA-282F2.3;CTA-282F2.3;CTA-282F2.3;CTA-282F2.3;LARGE-IT1;LARGE	ENST00000453336.1;ENST00000424291.1;ENST00000438159.1;ENST00000448275.1;ENST00000450974.1;ENST00000445391.1;ENST00000494763.1	TSS1500;TSS1500;TSS1500;TSS1500;TSS1500;3'UTR;3'UTR		NA		NA		NA	NA	NA	NA	FALSE	chr22	33724485	33724487	+	0.254665
752	cg18523810	chr3	43336543	-	cg18523810	-0.0503911	0.256513	0.306904	0.0849176	0.0889134	rs115649530	0.010017	NA	NA	NA	NA		OpenSea	SNRK;SNRK	NM_001100594;NM_017719	5'UTR;5'UTR				NA				SNRK;SNRK;SNRK;SNRK	ENST00000454177.1;ENST00000429705.2;ENST00000296088.7;ENST00000437827.1	5'UTR;5'UTR;5'UTR;5'UTR	SNRK;SNRK;SNRK;SNRK	ENST00000454177.1;ENST00000429705.2;ENST00000296088.7;ENST00000437827.1	5'UTR;5'UTR;5'UTR;5'UTR	chr3:43336480-43336810	3		NA		NA	NA	NA	NA	FALSE	chr3	43295050	43295052	+	-0.710893
753	cg03865836	chr6	12357406	+	cg03865836	0.0118243	0.910423	0.898598	0.00897144	0.0363952	NA	NA	NA	NA	NA	NA		OpenSea							NA										chr6:12357300-12357535	3		NA		NA	NA	NA	NA	FALSE	chr6	12357173	12357175	-	0.253096
754	cg07627628	chr19	10254526	-	cg07627628	0.0470066	0.834414	0.787408	0.0548765	0.042204	NA	NA	NA	NA	NA	NA	chr19:10252705-10252917	S_Shore	DNMT1;DNMT1	NM_001130823;NM_001379	Body;Body				NA		19:10254414-10254677	Promoter_Associated_Cell_type_specific							chr19:10254365-10254735	3		NA		NA	NA	TRUE	NA	FALSE	chr19	10143849	10143851	+	0.506006
755	cg08012354	chr10	27672736	+	cg08012354	0.0295595	0.882713	0.853154	0.0322497	0.0402536	rs4749259	0.185857	NA	NA	NA	NA		OpenSea							NA											NA		NA	chr10:27672431-27673377	6	NA	NA	NA	FALSE	chr10	27383806	27383808	-	0.441425
756	cg14614581	chr10	73844130	+	cg14614581	0.059395	0.724038	0.664643	0.0610165	0.0420124	rs141899502	0.017906	NA	NA	NA	NA	chr10:73846806-73848233	N_Shelf	SPOCK2	NM_014767	Body				NA		10:73843466-73844210	Promoter_Associated_Cell_type_specific							chr10:73843865-73844295	3		NA		NA	NA	TRUE	NA	FALSE	chr10	72084371	72084373	-	0.361574
757	cg27573493	chr13	80026237	+	cg27573493	0.0651917	0.781406	0.716214	0.0615032	0.0888334	NA	NA	NA	NA	NA	NA		OpenSea							NA		13:80025735-80026311	Unclassified								NA	chr13:80025440-80026242	6	chr13:80025372-80026304	6	NA	NA	NA	FALSE	chr13	79452101	79452103	-	0.5249
758	cg03744748	chr15	73595458	+	cg03744748	0.0428978	0.609941	0.567043	0.048783	0.0494221	NA	NA	NA	NA	NA	NA		OpenSea	NEO1;NEO1;NEO1	NM_001172624;NM_001172623;NM_002499	3'UTR;3'UTR;3'UTR				NA				NEO1;NEO1	ENST00000339362.5;ENST00000379842.4	3'UTR;3'UTR	NEO1;NEO1;NEO1	ENST00000560328.1;ENST00000339362.5;ENST00000261908.6	3'UTR;3'UTR;3'UTR	chr15:73595425-73595690	3		NA		NA	NA	NA	NA	FALSE	chr15	73303116	73303118	-	0.328789
759	cg01306003	chr2	24802612	+	cg01306003	0.0413201	0.865519	0.824199	0.0402798	0.0552684	NA	NA	NA	NA	NA	NA		OpenSea							NA				NCOA1;NCOA1;NCOA1;NCOA1;NCOA1	ENST00000538539.1;ENST00000406961.1;ENST00000469850.1;ENST00000405141.1;ENST00000407230.1	5'UTR;5'UTR;5'UTR;5'UTR;5'UTR	NCOA1;NCOA1;NCOA1;NCOA1;NCOA1;NCOA1	ENST00000538539.1;ENST00000496333.1;ENST00000406961.1;ENST00000469850.1;ENST00000405141.1;ENST00000407230.1	5'UTR;5'UTR;5'UTR;5'UTR;5'UTR;5'UTR		NA	chr2:24802136-24802993	6		NA	NA	NA	NA	FALSE	chr2	24579742	24579744	-	0.452507
760	cg08532282	chr7	117469660	-	cg08532282	0.0363286	0.601725	0.565396	0.0456846	0.0381327	NA	NA	NA	NA	NA	NA		OpenSea	CTTNBP2	NM_033427	Body				NA										chr7:117469545-117469775	3		NA		NA	NA	NA	NA	FALSE	chr7	117829605	117829607	+	0.243733
761	cg16226634	chr16	28020812	+	cg16226634	0.0414261	0.774129	0.732703	0.0571172	0.0529066	NA	NA	NA	NA	NA	NA		OpenSea	GSG1L	NM_001109763	Body				NA				GSG1L	ENST00000380898.2	5'UTR	GSG1L	ENST00000380898.2	5'UTR		NA	chr16:28020573-28021085	3		NA	NA	NA	NA	FALSE	chr16	28009490	28009492	-	0.459697
762	cg17831820	chr15	85315504	+	cg17831820	-0.0599199	0.426919	0.486839	0.0743483	0.058063	NA	NA	NA	NA	NA	NA		OpenSea	ZNF592	NM_014630	5'UTR				NA				ZNF592	ENST00000560079.2	5'UTR	ZNF592	ENST00000560079.2	5'UTR	chr15:85315380-85315570	3		NA		NA	NA	NA	NA	FALSE	chr15	84772272	84772274	-	-0.324559
763	cg01145688	chr1	175333760	+	cg01145688	0.0306478	0.739661	0.709013	0.0378537	0.0314658	NA	NA	NA	NA	NA	NA		OpenSea	TNR	NM_003285	Body				NA											NA	chr1:175333567-175334448	6	chr1:175333513-175334633	6	NA	NA	NA	FALSE	chr1	175364623	175364625	-	0.282069
764	cg13602831	chr15	34563890	-	cg13602831	-0.0720207	0.401144	0.473165	0.0964211	0.0708528	rs79481820	0.089991	NA	NA	NA	NA		OpenSea	SLC12A6;SLC12A6;SLC12A6;SLC12A6;SLC12A6;SLC12A6	NM_005135;NM_001042497;NM_133647;NM_001042494;NM_001042495;NM_001042496	Body;Body;Body;Body;Body;Body				NA				SLC12A6;SLC12A6	ENST00000451844.2;ENST00000560164.1	5'UTR;5'UTR	SLC12A6;SLC12A6;SLC12A6	ENST00000451844.2;ENST00000560332.1;ENST00000560164.1	5'UTR;5'UTR;5'UTR	chr15:34563780-34564035	3		NA		NA	NA	NA	NA	FALSE	chr15	34271688	34271690	+	-0.448165
765	cg00205078	chr3	9464700	-	cg00205078	-0.0457619	0.124275	0.170037	0.0605849	0.0555906	NA	NA	NA	NA	NA	NA		OpenSea	SETD5;SETD5	NM_001080517;NM_001292043	5'UTR;5'UTR				TRUE				SETD5;SETD5;SETD5	ENST00000402198.1;ENST00000402466.1;ENST00000406341.1	5'UTR;5'UTR;5'UTR	SETD5;SETD5;SETD5;SETD5;SETD5;SETD5;SETD5;SETD5;SETD5	ENST00000468208.1;ENST00000431285.1;ENST00000450326.1;ENST00000402466.1;ENST00000463180.1;ENST00000478475.1;ENST00000415650.1;ENST00000443339.1;ENST00000406341.1	TSS200;5'UTR;5'UTR;5'UTR;5'UTR;5'UTR;5'UTR;5'UTR;5'UTR	chr3:9464420-9464755	3		NA		NA	NA	NA	NA	FALSE	chr3	9423015	9423017	+	-0.673989
766	cg25038311	chr10	104964751	-	cg25038311	0.0540395	0.854121	0.800082	0.0506204	0.0691653	NA	NA	NA	NA	NA	NA		OpenSea							TRUE										chr10:104964700-104964955	3		NA		NA	NA	TRUE	NA	FALSE	chr10	103204993	103204995	+	0.475619
767	cg09141713	chr9	97428981	-	cg09141713	0.0566437	0.747272	0.690628	0.053897	0.0672772	NA	NA	NA	NA	NA	NA		OpenSea							NA				C9orf118	ENST00000375325.1	5'UTR	C9orf118	ENST00000375325.1	5'UTR	chr9:97428660-97429015	3		NA		NA	NA	NA	NA	FALSE	chr9	94666698	94666700	+	0.449176
768	cg09874360	chr20	47782265	-	cg09874360	0.0408693	0.839613	0.798743	0.0580741	0.0486086	rs74451020	0.012631	NA	NA	NA	NA		OpenSea	STAU1;STAU1;STAU1;STAU1;STAU1	NM_017453;NM_017454;NM_017452;NM_001037328;NM_004602	Body;5'UTR;5'UTR;5'UTR;5'UTR				NA				STAU1	ENST00000340954.6	5'UTR	STAU1;STAU1	ENST00000371828.3;ENST00000456866.1	5'UTR;5'UTR	chr20:47782225-47782675	3		NA		NA	NA	NA	NA	FALSE	chr20	49165727	49165729	+	0.527223
769	cg18660064	chr1	23504632	+	cg18660064	-0.0685984	0.158179	0.226777	0.0741672	0.0641059	NA	NA	NA	NA	NA	NA	chr1:23504059-23504633	Island							TRUE		1:23503754-23505719	Unclassified	LUZP1	ENST00000302291.4	TSS1500	LUZP1	ENST00000302291.4	TSS1500	chr1:23504040-23504735	3		NA		NA	NA	TRUE	NA	FALSE	chr1	23178138	23178140	-	-0.657847
770	cg23670094	chr16	810803	+	cg23670094	0.0317549	0.69155	0.659796	0.0463793	0.0401598	rs75671998	0.033072	NA	NA	NA	NA		OpenSea	MSLN;MSLN;MSLN;MSLN;MSLN	NM_013404;NM_005823;NM_005823;NM_001177355;NM_001177355	TSS1500;1stExon;5'UTR;1stExon;5'UTR				NA				MSLN;MSLN;MSLN;MSLN;MSLN;MSLN;MSLN;MSLN;MSLN	ENST00000382862.3;ENST00000566269.1;ENST00000563941.1;ENST00000563941.1;ENST00000545450.2;ENST00000545450.2;ENST00000566549.1;ENST00000566549.1;ENST00000446427.2	TSS1500;TSS1500;1stExon;5'UTR;1stExon;5'UTR;1stExon;5'UTR;5'UTR	MSLN;MSLN;MSLN;MSLN;MSLN;MSLN;MSLN;MSLN;MSLN;MSLN	ENST00000382862.3;ENST00000563651.1;ENST00000566269.1;ENST00000563941.1;ENST00000563941.1;ENST00000545450.2;ENST00000545450.2;ENST00000566549.1;ENST00000566549.1;ENST00000446427.2	TSS1500;TSS1500;TSS1500;1stExon;5'UTR;1stExon;5'UTR;1stExon;5'UTR;5'UTR		NA	chr16:809293-815871	6	chr16:810134-811925	6	NA	NA	NA	FALSE	chr16	760802	760804	-	0.293576
771	cg10470840	chr9	126129890	+	cg10470840	0.0212838	0.740344	0.719061	0.0407158	0.0417021	NA	NA	NA	NA	NA	NA	chr9:126129330-126129602	S_Shore	CRB2;CRB2	NR_104603;NM_173689	TSS1500;Body				TRUE				CRB2	ENST00000373629.2	TSS1500	CRB2;CRB2	ENST00000460253.1;ENST00000373629.2	TSS1500;TSS1500		NA	chr9:126129263-126141152	6		NA	NA	NA	NA	FALSE	chr9	123367610	123367612	-	0.278225
772	cg01824618	chr16	85315212	-	cg01824618	0.0524735	0.716348	0.663874	0.0519241	0.0547974	rs77160909	0.070183	NA	NA	NA	NA	chr16:85317749-85318003	N_Shelf							NA				LINC00311	ENST00000366314.4	TSS1500	LINC00311	ENST00000366314.4	TSS1500		NA		NA		NA	NA	TRUE	NA	FALSE	chr16	85281605	85281607	+	0.29938
773	cg06861945	chr2	60945136	+	cg06861945	-0.052022	0.180231	0.232253	0.0739935	0.0576771	NA	NA	NA	NA	NA	NA		OpenSea							NA										chr2:60945020-60945235	3		NA		NA	NA	NA	NA	FALSE	chr2	60718000	60718002	-	-0.627946
774	cg18640853	chr2	189007594	+	cg18640853	0.0245335	0.830451	0.805917	0.0220461	0.0785398	NA	NA	NA	NA	NA	NA		OpenSea	LINC01090	NR_126396	Body				NA				AC068718.1	ENST00000434418.1	3'UTR	AC068718.1	ENST00000434418.1	3'UTR	chr2:189007405-189007675	3		NA		NA	NA	NA	NA	FALSE	chr2	188142866	188142868	-	0.323973
775	cg25754143	chr11	2445316	+	cg25754143	0.045221	0.749396	0.704175	0.046943	0.0437646	NA	NA	NA	NA	NA	NA	chr11:2442070-2442402	S_Shelf	TRPM5	NM_014555	TSS1500				NA				TRPM5;TRPM5	ENST00000533060.1;ENST00000155858.6	TSS1500;TSS1500	TRPM5;TRPM5;TRPM5	ENST00000533881.1;ENST00000533060.1;ENST00000155858.6	TSS1500;TSS1500;TSS1500		NA	chr11:2440798-2450985	6		NA	NA	TRUE	NA	FALSE	chr11	2424085	2424087	-	0.327584
776	cg14389468	chr5	132500641	-	cg14389468	0.0519145	0.803006	0.751091	0.0549992	0.052432	NA	NA	NA	NA	NA	NA		OpenSea							NA				CTB-49A3.2	ENST00000509051.1	5'UTR	CTB-49A3.2	ENST00000509051.1	5'UTR	chr5:132500525-132500715	3		NA		NA	NA	NA	NA	FALSE	chr5	133164948	133164950	+	0.536609
777	cg04083145	chr17	64028625	-	cg04083145	0.0618064	0.78948	0.727674	0.0715824	0.0610085	NA	NA	NA	NA	NA	NA		OpenSea	CEP112;CEP112	NM_001199165;NM_001302891	Body;Body				NA										chr17:64028405-64028735	3		NA		NA	NA	NA	NA	FALSE	chr17	66032506	66032508	+	0.43462
778	cg03128303	chr20	34229823	+	cg03128303	-0.0815226	0.355215	0.436738	0.101106	0.0788876	NA	NA	NA	NA	NA	NA		OpenSea	CPNE1;CPNE1;CPNE1;CPNE1;CPNE1;CPNE1;CPNE1	NR_037188;NM_003915;NM_152928;NM_152927;NM_152926;NM_152925;NM_001198863	Body;Body;5'UTR;5'UTR;5'UTR;5'UTR;5'UTR				NA				7SK;CPNE1;CPNE1;CPNE1	ENST00000410528.1;ENST00000397442.1;ENST00000352393.4;ENST00000397446.1	TSS1500;5'UTR;5'UTR;5'UTR	7SK;CPNE1;NFS1;NFS1;CPNE1;CPNE1;CPNE1;CPNE1;CPNE1;CPNE1;CPNE1;CPNE1;CPNE1;CPNE1;CPNE1;CPNE1;CPNE1;CPNE1;CPNE1	ENST00000410528.1;ENST00000483359.1;ENST00000454607.1;ENST00000441563.1;ENST00000435747.1;ENST00000414711.1;ENST00000416778.1;ENST00000397442.1;ENST00000401607.2;ENST00000439669.1;ENST00000412056.1;ENST00000352393.4;ENST00000458038.1;ENST00000420363.1;ENST00000437100.1;ENST00000414664.1;ENST00000397446.1;ENST00000430570.1;ENST00000437340.1	TSS1500;3'UTR;3'UTR;3'UTR;5'UTR;5'UTR;5'UTR;5'UTR;5'UTR;5'UTR;5'UTR;5'UTR;5'UTR;5'UTR;5'UTR;5'UTR;5'UTR;5'UTR;5'UTR	chr20:34229720-34230035	3		NA		NA	NA	NA	NA	FALSE	chr20	35641900	35641902	-	-0.402278
779	cg08146029	chr5	130868107	+	cg08146029	0.0357505	0.594295	0.558544	0.0644302	0.0769846	NA	NA	NA	NA	NA	NA		OpenSea	RAPGEF6;RAPGEF6;RAPGEF6;RAPGEF6;RAPGEF6;RAPGEF6	NM_001164388;NM_001164387;NM_001164386;NM_016340;NM_001164389;NM_001164390	Body;Body;Body;Body;Body;Body				NA							RAPGEF6;RAPGEF6;RAPGEF6;RAPGEF6	ENST00000504575.1;ENST00000504039.1;ENST00000513227.1;ENST00000514179.1	5'UTR;TSS200;5'UTR;3'UTR		NA	chr5:130867825-130868261	5		NA	NA	NA	NA	FALSE	chr5	131532413	131532415	-	0.715607
780	cg10977619	chr7	46673147	+	cg10977619	0.0337332	0.875602	0.841869	0.0288696	0.0363101	NA	NA	NA	NA	NA	NA		OpenSea							NA											NA		NA	chr7:46672815-46673167	3	NA	NA	NA	FALSE	chr7	46633548	46633550	-	0.42956
781	cg15939920	chr17	35457385	-	cg15939920	-0.0590277	0.339503	0.398531	0.0723735	0.0528613	NA	NA	NA	NA	NA	NA		OpenSea	ACACA;ACACA;ACACA;ACACA;ACACA	NM_198838;NM_198839;NM_198837;NM_198834;NM_198836	Body;Body;Body;Body;Body				TRUE										chr17:35457265-35457470	3		NA		NA	NA	TRUE	NA	FALSE	chr17	37100449	37100451	+	-0.34727
782	cg20802710	chr5	127533789	-	cg20802710	0.0369878	0.598429	0.561441	0.0448548	0.0337577	NA	NA	NA	NA	NA	NA		OpenSea							NA		5:127533426-127533983	Unclassified_Cell_type_specific							chr5:127533680-127534115	3		NA		NA	NA	NA	NA	FALSE	chr5	128198096	128198098	+	0.252932
783	cg10009281	chr17	8657989	+	cg10009281	0.0518942	0.702267	0.650372	0.0633546	0.0505475	NA	NA	NA	NA	NA	NA		OpenSea	SPDYE4	NM_001128076	Body				NA										chr17:8657885-8658135	3		NA		NA	NA	NA	NA	FALSE	chr17	8754670	8754672	-	0.322139
784	cg16207563	chr1	45019512	+	cg16207563	0.0414355	0.720019	0.678584	0.0536136	0.0454236	NA	NA	NA	NA	NA	NA		OpenSea	RNF220	NM_018150	Body				NA				RNF220;RNF220	ENST00000416840.2;ENST00000443020.2	5'UTR;5'UTR	RNF220;RNF220	ENST00000416840.2;ENST00000443020.2	5'UTR;5'UTR	chr1:45019480-45019775	3		NA		NA	NA	NA	NA	FALSE	chr1	44553839	44553841	-	0.363312
785	cg03626208	chr12	2443169	+	cg03626208	-0.056708	0.325968	0.382675	0.0807072	0.0624428	NA	NA	NA	NA	NA	NA		OpenSea	CACNA1C;CACNA1C;CACNA1C;CACNA1C;CACNA1C;CACNA1C;CACNA1C;CACNA1C;CACNA1C;CACNA1C;CACNA1C;CACNA1C;CACNA1C;CACNA1C;CACNA1C;CACNA1C;CACNA1C;CACNA1C;CACNA1C;CACNA1C;CACNA1C;CACNA1C;CACNA1C	NM_001129844;NM_001129827;NM_001129839;NM_001129834;NM_001129841;NM_000719;NM_001129830;NM_001167625;NM_001129843;NM_001167624;NM_001129835;NM_001129837;NM_001167623;NM_001129840;NM_199460;NM_001129833;NM_001129832;NM_001129829;NM_001129846;NM_001129836;NM_001129838;NM_001129831;NM_001129842	Body;Body;Body;Body;Body;Body;Body;Body;Body;Body;Body;Body;Body;Body;Body;Body;Body;Body;Body;Body;Body;Body;Body				TRUE											NA	chr12:2443169-2443348	3		NA	NA	TRUE	NA	FALSE	chr12	2334002	2334004	-	-0.379827
786	cg22292934	chr11	118570415	+	cg22292934	0.063588	0.774718	0.71113	0.0708714	0.0699366	NA	NA	NA	NA	NA	NA		OpenSea					chr11:118570293-118570293		NA		11:118570180-118570761	Unclassified_Cell_type_specific							chr11:118570245-118570510	3		NA		NA	NA	NA	NA	FALSE	chr11	118699705	118699707	-	0.419255
787	cg10026658	chr6	155949374	+	cg10026658	0.0641362	0.818757	0.754621	0.0635624	0.0762772	NA	NA	NA	NA	NA	NA		OpenSea							NA											NA	chr6:155949194-155949788	4		NA	NA	NA	NA	FALSE	chr6	155628239	155628241	-	0.510651
788	cg19456061	chr18	74076380	-	cg19456061	0.0577112	0.86052	0.802809	0.0517041	0.0681711	NA	NA	NA	NA	NA	NA		OpenSea	ZNF516	NM_014643	Body				TRUE		18:74076165-74076487	Gene_Associated_Cell_type_specific	ZNF516	ENST00000524431.2	3'UTR	ZNF516;ZNF516	ENST00000529449.2;ENST00000524431.2	3'UTR;3'UTR	chr18:74076325-74076815	3		NA		NA	NA	NA	NA	FALSE	chr18	76364424	76364426	+	0.470755
789	cg06660109	chr12	28218448	+	cg06660109	0.0539892	0.806331	0.752342	0.0401447	0.0700857	NA	NA	NA	NA	NA	NA		OpenSea							NA										chr12:28218360-28218690	3		NA		NA	NA	NA	NA	FALSE	chr12	28065514	28065516	-	0.399424
790	cg16622355	chr1	173974504	+	cg16622355	-0.0727626	0.290606	0.363368	0.0932836	0.0728799	NA	NA	NA	NA	NA	NA		OpenSea							NA		1:173974260-173974596	Unclassified_Cell_type_specific	RC3H1	ENST00000367696.2	5'UTR	RC3H1	ENST00000367696.2	5'UTR	chr1:173974165-173974535	3		NA		NA	NA	NA	NA	FALSE	chr1	174005365	174005367	-	-0.577955
791	cg18728029	chr2	197041315	-	cg18728029	0.0848494	0.720783	0.635934	0.0956399	0.0766359	NA	NA	NA	NA	NA	NA		OpenSea							NA		2:197040794-197041332	Unclassified	STK17B	ENST00000409228.1	TSS200	STK17B;STK17B	ENST00000409228.1;ENST00000420683.1	TSS200;TSS1500		NA	chr2:197040718-197042751	6	chr2:197039971-197044007	6	NA	NA	NA	FALSE	chr2	196176590	196176592	+	0.479411
792	cg12902479	chr4	26362902	-	cg12902479	0.0177023	0.872563	0.854861	0.0194133	0.0893965	NA	NA	NA	NA	NA	NA	chr4:26361172-26361411	S_Shore	RBPJ;RBPJ;RBPJ;RBPJ	NM_203283;NM_005349;NM_203284;NM_015874	Body;Body;5'UTR;Body				NA				RBPJ;RBPJ;RBPJ;RBPJ	ENST00000504907.1;ENST00000355476.3;ENST00000511401.1;ENST00000507561.1	TSS1500;5'UTR;5'UTR;5'UTR	RBPJ;RBPJ;RBPJ;RBPJ;RBPJ;RBPJ;RBPJ;RBPJ;RBPJ;RBPJ;RBPJ;RBPJ;RBPJ;RBPJ;RBPJ;RBPJ;RBPJ;RBPJ;RBPJ	ENST00000504907.1;ENST00000514656.3;ENST00000511451.1;ENST00000504938.1;ENST00000511546.1;ENST00000506956.1;ENST00000514380.1;ENST00000514807.1;ENST00000509158.1;ENST00000355476.3;ENST00000511401.1;ENST00000515023.1;ENST00000505958.1;ENST00000507561.1;ENST00000514730.1;ENST00000507574.1;ENST00000514675.1;ENST00000515573.1;ENST00000512351.1	TSS1500;TSS1500;TSS1500;TSS1500;5'UTR;5'UTR;5'UTR;5'UTR;5'UTR;5'UTR;5'UTR;5'UTR;5'UTR;5'UTR;5'UTR;5'UTR;5'UTR;5'UTR;5'UTR	chr4:26362505-26362995	3		NA		NA	NA	NA	NA	FALSE	chr4	26361279	26361281	+	0.307355
793	cg23670794	chr3	111313065	+	cg23670794	0.0316448	0.849799	0.818154	0.0475825	0.0381368	rs2634538	0.379961	NA	NA	NA	NA		OpenSea	ZBED2;CD96;CD96	NM_024508;NM_198196;NM_005816	5'UTR;Body;Body				TRUE				ZBED2	ENST00000317012.4	5'UTR	ZBED2	ENST00000317012.4	5'UTR		NA	chr3:111312598-111313702	6	chr3:111312320-111314586	6	NA	TRUE	NA	FALSE	chr3	111594217	111594219	-	0.463529
794	cg24777399	chr2	109855574	+	cg24777399	-0.0460219	0.34865	0.394672	0.0664604	0.0481023	NA	NA	NA	NA	NA	NA		OpenSea	SH3RF3	NM_001099289	Body				TRUE											NA	chr2:109854937-109855604	6	chr2:109854787-109855627	6	NA	TRUE	NA	FALSE	chr2	109239117	109239119	-	-0.291013
795	cg25367999	chr11	114248617	+	cg25367999	0.0382803	0.855256	0.816975	0.0462031	0.0523467	rs80324515	0.015244	NA	NA	NA	NA		OpenSea							TRUE				RP11-64D24.4	ENST00000534904.1	3'UTR	RP11-64D24.4	ENST00000534904.1	3'UTR		NA		NA	chr11:114248244-114248956	4	NA	TRUE	NA	FALSE	chr11	114377894	114377896	-	0.482185
796	cg02102872	chr4	79338837	-	cg02102872	0.0589768	0.785327	0.726351	0.0623144	0.0637188	NA	NA	NA	NA	NA	NA		OpenSea	FRAS1;FRAS1	NM_025074;NM_001166133	Body;Body				TRUE				FRAS1	ENST00000545316.1	TSS1500	FRAS1	ENST00000545316.1	TSS1500	chr4:79338685-79339095	3		NA		NA	NA	TRUE	NA	FALSE	chr4	78417682	78417684	+	0.451387
797	cg08922182	chr2	67148314	-	cg08922182	0.0382357	0.849454	0.811218	0.027039	0.0719342	NA	NA	NA	NA	NA	NA		OpenSea	LOC101060019	NR_110169	Body				NA				AC007403.2;AC007403.2	ENST00000411701.1;ENST00000426260.1	TSS1500;5'UTR	AC007403.2;AC007403.2	ENST00000411701.1;ENST00000426260.1	TSS1500;5'UTR		NA		NA		NA	NA	NA	NA	FALSE	chr2	66921181	66921183	+	0.481719
798	cg15788572	chr13	41059835	-	cg15788572	0.0594224	0.772167	0.712745	0.0729444	0.0647836	NA	NA	NA	NA	NA	NA		OpenSea					chr13:41059784-41059784		NA		13:41059225-41060652	Promoter_Associated							chr13:41059745-41060275	3		NA		NA	NA	NA	NA	FALSE	chr13	40485697	40485699	+	0.456108
799	cg08184039	chr4	170580203	-	cg08184039	0.015408	0.891237	0.875829	0.0101855	0.0842956	NA	NA	NA	NA	NA	NA		OpenSea	CLCN3;CLCN3;CLCN3;CLCN3	NM_001243374;NM_001829;NM_001243372;NM_173872	TSS1500;Body;Body;Body				NA							CLCN3	ENST00000507875.1	TSS1500		NA	chr4:170580039-170582669	6	chr4:170579855-170582725	6	NA	NA	NA	FALSE	chr4	169659051	169659053	+	0.272806
800	cg20055861	chr15	68055293	-	cg20055861	0.053572	0.66702	0.613448	0.0779564	0.0550518	NA	NA	NA	NA	NA	NA		OpenSea	MAP2K5;MAP2K5	NM_145160;NM_002757	Body;Body				TRUE		15:68055238-68055620	Unclassified				MAP2K5;MAP2K5;MAP2K5;MAP2K5	ENST00000558021.1;ENST00000558392.1;ENST00000557869.1;ENST00000558274.1	5'UTR;5'UTR;5'UTR;5'UTR	chr15:68055080-68055555	3		NA		NA	NA	TRUE	NA	FALSE	chr15	67762954	67762956	+	0.356107
801	cg20220767	chr3	39582232	+	cg20220767	0.0317847	0.508677	0.476892	0.0384457	0.0432189	NA	NA	NA	NA	NA	NA		OpenSea							NA										chr3:39582140-39582390	3		NA		NA	NA	NA	NA	FALSE	chr3	39540740	39540742	-	0.25677
802	cg19131718	chr3	128513260	+	cg19131718	0.0270855	0.863225	0.83614	0.0346739	0.0299317	NA	NA	NA	NA	NA	NA		OpenSea	RAB7A	NM_004637	5'UTR				TRUE				RAB7A;RAB7A;RAB7A	ENST00000493186.1;ENST00000265062.3;ENST00000482525.1	TSS1500;5'UTR;5'UTR	RAB7A;RAB7A;RAB7A;RAB7A;RAB7A	ENST00000464496.1;ENST00000490093.1;ENST00000265062.3;ENST00000482525.1;ENST00000491681.1	TSS1500;TSS1500;5'UTR;5'UTR;5'UTR	chr3:128513185-128513615	3		NA		NA	NA	NA	NA	FALSE	chr3	128794416	128794418	-	0.445309
803	cg02680909	chr6	39899321	-	cg02680909	0.033244	0.68551	0.652266	0.0499569	0.0445385	rs3736826	0.024634	NA	NA	NA	NA	chr6:39901852-39902299	N_Shelf	MOCS1;MOCS1	NR_033233;NM_001075098	Body;Body				NA				MOCS1;MOCS1	ENST00000341481.7;ENST00000373195.3	5'UTR;5'UTR	MOCS1;MOCS1;MOCS1;MOCS1	ENST00000341481.7;ENST00000473742.1;ENST00000373181.4;ENST00000373195.3	5'UTR;3'UTR;5'UTR;5'UTR	chr6:39899305-39899615	3		NA		NA	NA	TRUE	NA	FALSE	chr6	39931581	39931583	+	0.337462
804	cg10679542	chr1	21532794	-	cg10679542	0.0374794	0.844114	0.806635	0.0453758	0.0582049	NA	NA	NA	NA	NA	NA		OpenSea							NA										chr1:21532645-21532870	3		NA		NA	NA	NA	NA	FALSE	chr1	21206300	21206302	+	0.401445
805	cg01750051	chr2	178087938	-	cg01750051	0.0277486	0.864347	0.836598	0.0222672	0.058967	rs34069002	0.068681	NA	NA	NA	NA		OpenSea	HNRNPA3	NM_194247	3'UTR				NA										chr2:178087760-178088090	3		NA		NA	NA	TRUE	NA	FALSE	chr2	177223209	177223211	+	0.366597
806	cg00656728	chr1	42618506	+	cg00656728	0.0259079	0.611592	0.585684	0.0403622	0.040245	NA	NA	NA	NA	NA	NA		OpenSea	GUCA2B	NM_007102	TSS1500				NA				GUCA2B	ENST00000372581.1	TSS1500	GUCA2B	ENST00000372581.1	TSS1500		NA		NA	chr1:42617639-42618625	6	NA	TRUE	NA	FALSE	chr1	42152834	42152836	-	0.226853
807	cg24612198	chr11	118175631	-	cg24612198	0.0598811	0.767963	0.708082	0.0807886	0.0615865	NA	NA	NA	NA	NA	NA		OpenSea	CD3E	NM_000733	5'UTR				NA		11:118175120-118176001	Promoter_Associated_Cell_type_specific	CD3E;CD3E;CD3E	ENST00000361763.4;ENST00000528600.1;ENST00000528600.1	5'UTR;5'UTR;1stExon	CD3E;CD3E;CD3E;CD3E;CD3E;CD3E	ENST00000361763.4;ENST00000528600.1;ENST00000528600.1;ENST00000529713.1;ENST00000528435.1;ENST00000526146.1	5'UTR;5'UTR;1stExon;5'UTR;5'UTR;5'UTR		NA		NA		NA	TRUE	TRUE	NA	FALSE	chr11	118304915	118304917	+	0.490658
808	cg12056616	chr7	47458657	-	cg12056616	0.0358759	0.6513	0.615424	0.0495847	0.0442615	NA	NA	NA	NA	NA	NA		OpenSea	TNS3	NM_022748	Body				NA				TNS3	ENST00000545849.1	5'UTR	TNS3	ENST00000545849.1	5'UTR	chr7:47458405-47458855	3		NA		NA	NA	NA	NA	FALSE	chr7	47419058	47419060	+	0.264604
809	cg21952728	chr14	90185833	+	cg21952728	-0.0280151	0.123484	0.151499	0.0530548	0.0447352	NA	NA	NA	NA	NA	NA		OpenSea							NA				RP11-33N16.3	ENST00000555070.1	3'UTR	RP11-33N16.3	ENST00000555070.1	3'UTR	chr14:90185800-90185995	3		NA		NA	NA	NA	NA	FALSE	chr14	89719488	89719490	-	-0.754942
810	cg06664706	chr4	173672990	-	cg06664706	0.0433381	0.828241	0.784902	0.0425679	0.0428768	NA	NA	NA	NA	NA	NA		OpenSea	GALNTL6	NM_001034845	Body				NA											NA		NA	chr4:173672000-173673129	6	NA	NA	NA	FALSE	chr4	172751838	172751840	+	0.388413
811	cg10833454	chr5	78431722	-	cg10833454	0.0297436	0.873014	0.84327	0.0341477	0.0416785	NA	NA	NA	NA	NA	NA		OpenSea							NA				DMGDH	ENST00000520388.1	3'UTR	DMGDH;DMGDH	ENST00000520388.1;ENST00000518707.1	3'UTR;3'UTR	chr5:78431700-78431995	3		NA		NA	NA	NA	NA	FALSE	chr5	79135898	79135900	+	0.501716
812	cg27532621	chr1	164593763	+	cg27532621	0.0302642	0.830438	0.800174	0.0297415	0.0474533	NA	NA	NA	NA	NA	NA		OpenSea	PBX1	NM_002585	Body				TRUE				PBX1;PBX1;PBX1	ENST00000560641.1;ENST00000560469.1;ENST00000468104.1	TSS1500;5'UTR;5'UTR	PBX1;PBX1;PBX1;PBX1	ENST00000560641.1;ENST00000498497.2;ENST00000560469.1;ENST00000468104.1	TSS1500;5'UTR;5'UTR;5'UTR	chr1:164593760-164593955	3		NA		NA	NA	TRUE	NA	FALSE	chr1	164624525	164624527	-	0.452214
813	cg11629213	chr3	52320844	+	cg11629213	-0.0787341	0.379314	0.458048	0.105559	0.0817682	NA	NA	NA	NA	NA	NA	chr3:52321783-52322054	N_Shore	GLYCTK;GLYCTK;GLYCTK;GLYCTK;GLYCTK;GLYCTK	NM_001144951;NM_145262;NR_026701;NR_026700;NR_026702;NR_026699	TSS1500;TSS1500;TSS1500;TSS1500;TSS1500;TSS1500				NA				GLYCTK;GLYCTK;GLYCTK;GLYCTK	ENST00000461183.1;ENST00000305690.8;ENST00000471180.1;ENST00000436784.2	TSS1500;TSS1500;TSS1500;TSS1500	GLYCTK;GLYCTK;GLYCTK;GLYCTK;WDR82	ENST00000461183.1;ENST00000305690.8;ENST00000471180.1;ENST00000436784.2;ENST00000463624.1	TSS1500;TSS1500;TSS1500;TSS1500;5'UTR	chr3:52320760-52321435	3		NA		NA	NA	NA	NA	FALSE	chr3	52286827	52286829	-	-0.439802
814	cg11550228	chr10	73370656	-	cg11550228	0.0294439	0.73453	0.705086	0.0423719	0.0479405	NA	NA	NA	NA	NA	NA		OpenSea	CDH23;CDH23;CDH23;CDH23;CDH23	NM_001171932;NM_052836;NM_001171931;NM_001171930;NM_022124	Body;Body;Body;Body;Body				NA				CDH23	ENST00000466757.2	5'UTR	CDH23;CDH23	ENST00000461841.2;ENST00000466757.2	5'UTR;5'UTR	chr10:73370460-73370975	3		NA		NA	NA	NA	NA	FALSE	chr10	71610898	71610900	+	0.332997
815	cg11698036	chr20	35559247	-	cg11698036	0.0595723	0.651962	0.592389	0.0712903	0.0511013	rs41293068	0.000364	NA	NA	NA	NA		OpenSea	SAMHD1	NM_015474	Body				NA		20:35559094-35559464	Unclassified_Cell_type_specific	SAMHD1	ENST00000373694.5	5'UTR	SAMHD1	ENST00000373694.5	5'UTR	chr20:35559100-35559370	3		NA		NA	NA	NA	NA	FALSE	chr20	36930843	36930845	+	0.339375
816	cg23722588	chr1	100996682	-	cg23722588	-0.0108062	0.0441564	0.0549626	0.0103844	0.0217884	rs12023712	0.104831	NA	NA	NA	NA		OpenSea					chr1:100996437-100996437		NA		1:100996428-100996973	Unclassified_Cell_type_specific							chr1:100996480-100996755	3		NA		NA	NA	NA	NA	FALSE	chr1	100531125	100531127	+	-0.542406
817	cg04547178	chr12	95926783	+	cg04547178	0.0262555	0.88701	0.860754	0.0168531	0.0455278	rs147417683	0.469238	NA	NA	NA	NA		OpenSea	USP44;USP44;USP44;USP44	NR_125360;NM_001042403;NM_032147;NM_001278393	Body;Body;Body;Body				NA				USP44	ENST00000552440.1	1stExon	USP44	ENST00000552440.1	1stExon	chr12:95926660-95926950	3		NA		NA	NA	NA	NA	FALSE	chr12	95533006	95533008	-	0.456418
818	cg08560458	chr19	42627608	+	cg08560458	0.0544353	0.81912	0.764685	0.068462	0.0647738	NA	NA	NA	NA	NA	NA		OpenSea	POU2F2;POU2F2;POU2F2;POU2F2	NM_002698;NM_001207025;NM_001207026;NM_001247994	Body;Body;Body;Body				NA		19:42626988-42627715	Promoter_Associated	POU2F2	ENST00000560804.1	TSS1500	POU2F2;POU2F2;POU2F2;POU2F2;POU2F2;POU2F2	ENST00000530982.2;ENST00000560804.1;ENST00000531773.1;ENST00000558596.1;ENST00000524801.1;ENST00000532176.1	TSS1500;TSS1500;TSS1500;3'UTR;5'UTR;5'UTR	chr19:42626805-42627670	3		NA		NA	NA	NA	NA	FALSE	chr19	42123455	42123457	-	0.501797
819	cg13626005	chr11	16177409	-	cg13626005	0.0503942	0.741298	0.690904	0.0671678	0.0561155	NA	NA	NA	NA	NA	NA		OpenSea	SOX6;SOX6;SOX6;SOX6	NM_001145811;NM_033326;NM_017508;NM_001145819	Body;Body;Body;Body				NA											NA		NA	chr11:16175600-16177425	6	NA	NA	NA	FALSE	chr11	16155862	16155864	+	0.424916
820	cg14418543	chr5	58781719	-	cg14418543	0.0325892	0.867496	0.834907	0.0255982	0.057364	NA	NA	NA	NA	NA	NA		OpenSea	PDE4D;PDE4D;PDE4D;PDE4D	NM_006203;NM_001197218;NM_001104631;NM_001165899	Body;Body;Body;Body				NA							PDE4D;PDE4D;PDE4D	ENST00000405053.3;ENST00000505453.1;ENST00000514231.1	3'UTR;5'UTR;3'UTR	chr5:58781500-58781750	3		NA		NA	NA	NA	NA	FALSE	chr5	59485892	59485894	+	0.399891
821	cg17363074	chr5	37802433	-	cg17363074	0.051902	0.764577	0.712675	0.0518137	0.0497344	rs78888501	0.027439	NA	NA	NA	NA		OpenSea							NA				AC008869.1	ENST00000458884.1	TSS1500	AC008869.1	ENST00000458884.1	TSS1500		NA		NA		NA	NA	NA	NA	FALSE	chr5	37802330	37802332	+	0.420742
822	cg20944852	chr12	81172316	-	cg20944852	0.0496416	0.858283	0.808641	0.0602636	0.0579065	NA	NA	NA	NA	NA	NA		OpenSea					chr12:81171843-81171843		TRUE											NA	chr12:81171445-81172942	6	chr12:81170832-81172885	6	NA	NA	NA	FALSE	chr12	80778536	80778538	+	0.494661
823	cg26927413	chr3	33002183	-	cg26927413	0.0388802	0.603918	0.565038	0.0448115	0.046856	NA	NA	NA	NA	NA	NA		OpenSea							NA										chr3:33002020-33002370	3		NA		NA	NA	NA	NA	FALSE	chr3	32960690	32960692	+	0.296477
824	cg12416878	chr3	23431400	+	cg12416878	0.0574924	0.714915	0.657423	0.0688029	0.0526461	NA	NA	NA	NA	NA	NA		OpenSea	UBE2E2;MIR548AC	NM_152653;NR_039621	Body;Body		chr3:23431263-23431263		NA										chr3:23431245-23431575	3		NA		NA	NA	NA	NA	FALSE	chr3	23389908	23389910	-	0.359653
825	cg03943613	chr3	3243751	-	cg03943613	0.0546021	0.838566	0.783964	0.055734	0.0670152	NA	NA	NA	NA	NA	NA		OpenSea							NA											NA		NA	chr3:3241973-3243816	6	NA	NA	NA	FALSE	chr3	3202066	3202068	+	0.521746
826	cg08244182	chr5	79710089	-	cg08244182	-0.100246	0.313526	0.413772	0.140716	0.11258	NA	NA	NA	NA	NA	NA		OpenSea	ZFYVE16;ZFYVE16;ZFYVE16;ZFYVE16	NM_014733;NM_001105251;NM_001284237;NM_001284236	5'UTR;5'UTR;5'UTR;5'UTR				NA				ZFYVE16;ZFYVE16;ZFYVE16	ENST00000338008.5;ENST00000510158.1;ENST00000505560.1	5'UTR;5'UTR;5'UTR	ZFYVE16;ZFYVE16;ZFYVE16;ZFYVE16;ZFYVE16;ZFYVE16	ENST00000338008.5;ENST00000510158.1;ENST00000505560.1;ENST00000512558.1;ENST00000509562.1;ENST00000510995.1	5'UTR;5'UTR;5'UTR;5'UTR;5'UTR;5'UTR	chr5:79710020-79710230	3		NA		NA	NA	NA	NA	FALSE	chr5	80414269	80414271	+	-0.7429
827	cg07901251	chr14	23503042	-	cg07901251	0.0322143	0.743413	0.711199	0.0550786	0.0377625	NA	NA	NA	NA	NA	NA		OpenSea	PSMB5;PSMB5;PSMB5	NM_002797;NM_001144932;NM_001130725	Body;Body;5'UTR				NA				PSMB5;AL132780.1	ENST00000425762.2;ENST00000385031.1	5'UTR;TSS200	PSMB5;PSMB5;AL132780.1	ENST00000334454.10;ENST00000425762.2;ENST00000385031.1	3'UTR;5'UTR;TSS200		NA		NA	chr14:23502217-23505107	6	NA	NA	NA	FALSE	chr14	23033832	23033834	+	0.354083
828	cg09981814	chr6	141647780	+	cg09981814	0.0684743	0.790896	0.722422	0.0739755	0.0701575	NA	NA	NA	NA	NA	NA		OpenSea							NA										chr6:141647605-141647875	3		NA		NA	NA	NA	NA	FALSE	chr6	141326642	141326644	-	0.479433
829	cg10853277	chr8	86436099	-	cg10853277	0.0378707	0.804076	0.766205	0.0378377	0.0758187	NA	NA	NA	NA	NA	NA		OpenSea							NA				RP11-317J10.4	ENST00000520459.1	TSS200	RP11-317J10.4	ENST00000520459.1	TSS200	chr8:86435925-86436255	3		NA		NA	NA	NA	NA	FALSE	chr8	85523869	85523871	+	0.444814
830	cg13181680	chr6	52259035	-	cg13181680	0.0523426	0.836883	0.78454	0.0609787	0.054472	NA	NA	NA	NA	NA	NA		OpenSea	PAQR8	NM_133367	5'UTR		chr6:52259035-52259035		NA				PAQR8;PAQR8	ENST00000442253.2;ENST00000360726.3	5'UTR;5'UTR	PAQR8;PAQR8;PAQR8	ENST00000512121.1;ENST00000442253.2;ENST00000360726.3	5'UTR;5'UTR;5'UTR	chr6:52258820-52259515	3		NA		NA	NA	NA	NA	FALSE	chr6	52394236	52394238	+	0.528347
831	cg14754555	chr2	157292018	-	cg14754555	-0.102189	0.277261	0.37945	0.111188	0.0952687	NA	NA	NA	NA	NA	NA	chr2:157292102-157292646	N_Shore	GPD2;GPD2;GPD2	NM_001083112;NM_000408;NM_001083112	1stExon;TSS1500;5'UTR	low-CpG:157000206-157000428			NA		2:157291700-157293667	Promoter_Associated	GPD2;GPD2;GPD2;GPD2;GPD2	ENST00000409125.4;ENST00000438166.2;ENST00000540309.1;ENST00000310454.5;ENST00000310454.5	TSS1500;TSS1500;TSS1500;1stExon;5'UTR	GPD2;GPD2;GPD2;GPD2;GPD2;GPD2;GPD2	ENST00000409125.4;ENST00000438166.2;ENST00000495851.1;ENST00000540309.1;ENST00000310454.5;ENST00000415049.1;ENST00000310454.5	TSS1500;TSS1500;TSS1500;TSS1500;1stExon;5'UTR;5'UTR	chr2:157291060-157293195	3		NA		NA	NA	TRUE	NA	FALSE	chr2	156435505	156435507	+	-0.664978
832	cg07545925	chr11	118214927	+	cg07545925	0.0639658	0.765898	0.701932	0.0786265	0.0653814	NA	NA	NA	NA	NA	NA		OpenSea	CD3G;CD3D;CD3D	NM_000073;NM_000732;NM_001040651	TSS200;TSS1500;TSS1500				NA		11:118214748-118215208	Unclassified_Cell_type_specific	CD3D;CD3G;CD3G;CD3G	ENST00000300692.4;ENST00000392883.2;ENST00000532917.1;ENST00000532903.1	TSS1500;TSS200;TSS200;TSS200	CD3D;CD3G;CD3G;CD3G;CD3G;CD3G	ENST00000300692.4;ENST00000533462.1;ENST00000532917.1;ENST00000292144.4;ENST00000528540.1;ENST00000532903.1	TSS1500;TSS200;TSS200;TSS200;TSS200;TSS200	chr11:118214880-118215095	3		NA		NA	TRUE	TRUE	NA	FALSE	chr11	118344211	118344213	-	0.475475
833	cg19038027	chr10	134306852	+	cg19038027	0.0464715	0.724864	0.678393	0.0533591	0.0471874	NA	NA	NA	NA	NA	NA	chr10:134304307-134304615	S_Shelf							NA											NA	chr10:134306761-134307637	6	chr10:134306809-134307478	4	NA	TRUE	NA	FALSE	chr10	132493347	132493349	-	0.304018
834	cg07965566	chr14	73934847	-	cg07965566	0.0580456	0.679196	0.62115	0.0676474	0.0554111	NA	NA	NA	NA	NA	NA		OpenSea							TRUE				RP1-240K6.3	ENST00000515412.2	5'UTR	RP1-240K6.3	ENST00000515412.2	5'UTR	chr14:73934525-73934850	3		NA		NA	NA	TRUE	NA	FALSE	chr14	73468141	73468143	+	0.317578
835	cg02862885	chr2	55327371	+	cg02862885	-0.0467361	0.404439	0.451175	0.0877429	0.0678118	NA	NA	NA	NA	NA	NA		OpenSea							TRUE							RTN4;RTN4	ENST00000427710.1;ENST00000461004.1	5'UTR;3'UTR	chr2:55327040-55327435	3		NA		NA	NA	TRUE	NA	FALSE	chr2	55100234	55100236	-	-0.439856
836	cg04593538	chr17	41740208	+	cg04593538	0.0338772	0.800019	0.766142	0.0402835	0.0353572	NA	NA	NA	NA	NA	NA		OpenSea	MEOX1;MEOX1;MEOX1	NM_013999;NM_001040002;NM_004527	TSS1500;TSS1500;TSS1500				TRUE				MEOX1;MEOX1;MEOX1	ENST00000329168.3;ENST00000393661.2;ENST00000318579.4	TSS1500;TSS1500;TSS1500	MEOX1;MEOX1;MEOX1	ENST00000329168.3;ENST00000393661.2;ENST00000318579.4	TSS1500;TSS1500;TSS1500	chr17:41740145-41740395	3		NA		NA	NA	TRUE	NA	FALSE	chr17	43662839	43662841	-	0.380107
837	cg19673549	chr5	54916621	+	cg19673549	-0.105049	0.359567	0.464615	0.131483	0.106073	NA	NA	NA	NA	NA	NA		OpenSea							TRUE		5:54916620-54916690	Unclassified_Cell_type_specific								NA		NA		NA	NA	TRUE	NA	FALSE	chr5	55620792	55620794	-	-0.71474
838	cg02167856	chr2	122936339	-	cg02167856	0.0522354	0.783531	0.731296	0.0652149	0.0561935	NA	NA	NA	NA	NA	NA		OpenSea							NA											NA		NA	chr2:122936206-122938167	3	NA	NA	NA	FALSE	chr2	122178762	122178764	+	0.401277
839	cg22033476	chr2	43532275	-	cg22033476	-0.10099	0.349367	0.450357	0.139125	0.108704	rs111783562	0.080712	NA	NA	NA	NA		OpenSea	THADA;THADA	NM_022065;NM_001083953	Body;Body		chr2:43532128-43532128		TRUE							THADA;THADA	ENST00000486735.1;ENST00000398653.1	3'UTR;3'UTR	chr2:43532125-43532655	3		NA		NA	NA	TRUE	NA	FALSE	chr2	43305135	43305137	+	-0.749054
840	cg11402989	chr3	182977408	-	cg11402989	-0.0806107	0.390975	0.471586	0.100381	0.0807848	NA	NA	NA	NA	NA	NA		OpenSea	MCF2L2;B3GNT5	NM_015078;NM_032047	Body;5'UTR				NA				B3GNT5;B3GNT5;RN5S151	ENST00000326505.3;ENST00000460419.1;ENST00000365632.1	5'UTR;5'UTR;TSS1500	MCF2L2;B3GNT5;B3GNT5;B3GNT5;B3GNT5;B3GNT5;B3GNT5;RN5S151	ENST00000488149.1;ENST00000326505.3;ENST00000493370.1;ENST00000480551.1;ENST00000464191.1;ENST00000460419.1;ENST00000464923.1;ENST00000365632.1	3'UTR;5'UTR;5'UTR;5'UTR;5'UTR;5'UTR;5'UTR;TSS1500		NA		NA		NA	NA	NA	NA	FALSE	chr3	183259619	183259621	+	-0.398555
841	cg21679510	chr2	136738377	+	cg21679510	-0.0803198	0.306573	0.386892	0.105347	0.0768368	NA	NA	NA	NA	NA	NA		OpenSea	DARS;DARS	NM_001293312;NM_001349	5'UTR;Body				NA				DARS;DARS	ENST00000463008.1;ENST00000537273.1	TSS1500;5'UTR	DARS;DARS;DARS	ENST00000463008.1;ENST00000537273.1;ENST00000474184.1	TSS1500;5'UTR;3'UTR	chr2:136738100-136738730	3		NA		NA	NA	NA	NA	FALSE	chr2	135980806	135980808	-	-0.570792
842	cg26585864	chr5	148786518	+	cg26585864	0.0395309	0.711712	0.672181	0.056536	0.0522144	rs40949	0.375796	NA	NA	NA	NA		OpenSea	MIR143HG;MIR143HG	NR_105060;NR_105059	Body;Body				TRUE				AC131025.8;MIR143HG;MIR143HG	ENST00000518014.1;ENST00000505254.1;ENST00000505254.1	TSS200;1stExon;5'UTR	AC131025.8;MIR143HG;MIR143HG;MIR143HG;MIR143HG;MIR143HG;MIR143HG;MIR143HG	ENST00000518014.1;ENST00000505340.1;ENST00000523269.1;ENST00000519898.1;ENST00000512096.1;ENST00000523269.1;ENST00000505254.1;ENST00000519898.1	TSS200;TSS200;1stExon;1stExon;5'UTR;5'UTR;5'UTR;5'UTR		NA	chr5:148784839-148787735	6	chr5:148785082-148789913	6	NA	NA	NA	FALSE	chr5	149406954	149406956	-	0.276086
843	cg03540148	chr17	56419621	-	cg03540148	0.0598856	0.685032	0.625146	0.0767474	0.0574249	NA	NA	NA	NA	NA	NA		OpenSea	BZRAP1-AS1;BZRAP1-AS1;BZRAP1-AS1;BZRAP1-AS1;BZRAP1-AS1;BZRAP1-AS1;BZRAP1-AS1;BZRAP1-AS1;BZRAP1-AS1	NR_038410;NR_038411;NR_038412;NR_038413;NR_038418;NR_038417;NR_038416;NR_038415;NR_038414	Body;Body;Body;Body;Body;Body;Body;Body;Body		chr17:56419503-56419503		NA										chr17:56419440-56419710	3		NA		NA	NA	NA	NA	FALSE	chr17	58342259	58342261	+	0.339499
844	cg08971664	chr7	79087104	-	cg08971664	0.0508364	0.851596	0.80076	0.0485959	0.0478901	NA	NA	NA	NA	NA	NA	chr7:79082948-79083850	S_Shelf	MAGI2-AS3;MAGI2-AS3;MAGI2-AS3;MAGI2-AS3	NR_038346;NR_038345;NR_038343;NR_038344	Body;Body;Body;Body				NA				MAGI2-AS3;MAGI2-AS3;MAGI2-AS3;MAGI2-AS3;MAGI2-AS3;MAGI2-AS3;MAGI2-AS3;MAGI2-AS3;MAGI2-AS3	ENST00000448636.1;ENST00000429408.1;ENST00000426835.1;ENST00000446159.1;ENST00000414797.1;ENST00000422093.1;ENST00000451809.1;ENST00000448195.1;ENST00000424477.1	TSS1500;5'UTR;5'UTR;5'UTR;5'UTR;5'UTR;5'UTR;5'UTR;5'UTR	MAGI2-AS3;MAGI2-AS3;MAGI2-AS3;MAGI2-AS3;MAGI2-AS3;MAGI2-AS3;MAGI2-AS3;MAGI2-AS3;MAGI2-AS3;MAGI2-AS3;MAGI2-AS3	ENST00000448636.1;ENST00000452320.1;ENST00000429408.1;ENST00000426835.1;ENST00000446159.1;ENST00000414797.1;ENST00000422093.1;ENST00000451809.1;ENST00000448195.1;ENST00000424477.1;ENST00000435749.1	TSS1500;TSS1500;5'UTR;5'UTR;5'UTR;5'UTR;5'UTR;5'UTR;5'UTR;5'UTR;5'UTR		NA		NA		NA	NA	NA	NA	FALSE	chr7	79457787	79457789	+	0.441151
845	cg16379912	chr9	113510743	+	cg16379912	0.0368526	0.798191	0.761339	0.0516	0.0526854	NA	NA	NA	NA	NA	NA		OpenSea	MUSK;MUSK;MUSK	NM_005592;NM_001166281;NM_001166280	Body;Body;Body				NA				MUSK	ENST00000374441.3	5'UTR	MUSK	ENST00000374441.3	5'UTR	chr9:113510545-113511070	3		NA		NA	NA	NA	NA	FALSE	chr9	110748462	110748464	-	0.377438
846	cg06179698	chr2	176671985	-	cg06179698	0.0393385	0.804251	0.764913	0.0483378	0.0640552	rs11890600	0.073149	NA	NA	NA	NA		OpenSea							NA										chr2:176671720-176672070	3		NA		NA	NA	NA	NA	FALSE	chr2	175807256	175807258	+	0.441569
847	cg17126544	chr3	105626578	-	cg17126544	-0.0307738	0.125809	0.156583	0.0395394	0.0397295	rs58490689	0.01055	NA	NA	NA	NA		OpenSea							NA											NA		NA	chr3:105625466-105626594	6	NA	NA	NA	FALSE	chr3	105907730	105907732	+	-0.533006
848	cg26766164	chr6	502440	+	cg26766164	0.0545921	0.822783	0.768191	0.0710918	0.0691653	NA	NA	NA	NA	NA	NA		OpenSea	EXOC2;EXOC2	NR_073064;NM_018303	Body;Body				NA		6:502409-502542	Promoter_Associated_Cell_type_specific							chr6:502340-502575	3		NA		NA	NA	NA	NA	FALSE	chr6	502439	502441	-	0.49037
849	cg04978007	chr15	82182880	-	cg04978007	0.0399697	0.848025	0.808056	0.0377874	0.0429386	NA	NA	NA	NA	NA	NA		OpenSea							TRUE											NA		NA		NA	NA	TRUE	NA	FALSE	chr15	81890538	81890540	+	0.408138
850	cg09665975	chr2	172739219	+	cg09665975	0.0383888	0.849844	0.811455	0.0357947	0.0633393	NA	NA	NA	NA	NA	NA		OpenSea	SLC25A12;SLC25A12	NR_047549;NM_003705	Body;Body				NA				SLC25A12;SLC25A12	ENST00000392592.4;ENST00000472748.1	5'UTR;3'UTR	SLC25A12;SLC25A12;SLC25A12;SLC25A12	ENST00000392592.4;ENST00000472748.1;ENST00000484227.1;ENST00000464063.1	5'UTR;3'UTR;3'UTR;3'UTR		NA	chr2:172738642-172739257	6		NA	NA	NA	NA	FALSE	chr2	171882708	171882710	-	0.393965
851	cg23887194	chr4	140514190	-	cg23887194	0.0424798	0.867261	0.824782	0.0409777	0.0502288	NA	NA	NA	NA	NA	NA		OpenSea							NA											NA	chr4:140514033-140514713	3		NA	NA	NA	NA	FALSE	chr4	139593035	139593037	+	0.392828
852	cg24909309	chr8	38387291	-	cg24909309	0.048519	0.827222	0.778703	0.053982	0.0556322	NA	NA	NA	NA	NA	NA		OpenSea	C8orf86	NM_207412	TSS1500				NA				C8orf86;C8orf86	ENST00000437935.2;ENST00000358138.1	TSS1500;TSS1500	C8orf86;C8orf86	ENST00000437935.2;ENST00000358138.1	TSS1500;TSS1500	chr8:38387125-38387395	3		NA		NA	NA	TRUE	NA	FALSE	chr8	38529772	38529774	+	0.436249
853	cg24976037	chr6	54101786	+	cg24976037	0.0668285	0.669028	0.602199	0.0700585	0.0552479	rs553883	0.016456	NA	NA	NA	NA		OpenSea	MLIP;MLIP	NM_138569;NM_001281747	Body;Body				NA				MLIP	ENST00000370878.3	3'UTR	MLIP	ENST00000370878.3	3'UTR	chr6:54101760-54102115	3		NA		NA	NA	NA	NA	FALSE	chr6	54236987	54236989	-	0.402968
854	cg20355779	chr14	102439006	+	cg20355779	-0.070553	0.37894	0.449493	0.0862788	0.0631187	rs3783376	0.165142	NA	NA	NA	NA		OpenSea	DYNC1H1	NM_001376	Body		chr14:102438747-102438747		NA										chr14:102438800-102439050	3		NA		NA	NA	NA	NA	FALSE	chr14	101972668	101972670	-	-0.376535
855	cg10514039	chr3	108021354	-	cg10514039	0.0346003	0.849209	0.814609	0.041121	0.0449855	NA	NA	NA	NA	NA	NA		OpenSea	HHLA2;HHLA2;HHLA2;HHLA2;HHLA2	NM_007072;NM_001282559;NM_001282558;NM_001282556;NM_007072	1stExon;5'UTR;5'UTR;5'UTR;5'UTR				NA				HHLA2;HHLA2;HHLA2;HHLA2	ENST00000357759.5;ENST00000491820.1;ENST00000467562.1;ENST00000357759.5	1stExon;5'UTR;5'UTR;5'UTR	HHLA2;HHLA2;HHLA2;HHLA2;HHLA2;HHLA2;HHLA2;HHLA2	ENST00000357759.5;ENST00000467282.1;ENST00000463019.3;ENST00000491820.1;ENST00000467562.1;ENST00000482430.1;ENST00000462629.1;ENST00000357759.5	1stExon;5'UTR;5'UTR;5'UTR;5'UTR;5'UTR;5'UTR;5'UTR		NA	chr3:108021077-108021727	6		NA	NA	NA	NA	FALSE	chr3	108302506	108302508	+	0.484849
856	cg17170953	chr8	99056508	+	cg17170953	0.0405584	0.854269	0.81371	0.0411312	0.0690599	NA	NA	NA	NA	NA	NA	chr8:99058245-99058673	N_Shore	RPL30	NM_000989	Body				NA				RPL30;RPL30	ENST00000518164.1;ENST00000523172.1	3'UTR;5'UTR	RPL30;RPL30;RPL30;RPL30;RPL30;RPL30;RPL30	ENST00000518850.1;ENST00000521534.1;ENST00000517805.1;ENST00000522156.1;ENST00000518164.1;ENST00000517489.1;ENST00000523172.1	3'UTR;TSS1500;TSS200;TSS200;3'UTR;3'UTR;5'UTR	chr8:99056365-99056770	3		NA		NA	NA	NA	NA	FALSE	chr8	98044279	98044281	-	0.435207
857	cg19304003	chr2	30967383	-	cg19304003	0.0578207	0.834375	0.776554	0.0557956	0.0636208	NA	NA	NA	NA	NA	NA		OpenSea	CAPN13	NM_144575	Body				NA							CAPN13;CAPN13	ENST00000465450.2;ENST00000450650.1	3'UTR;TSS1500		NA		NA		NA	NA	TRUE	NA	FALSE	chr2	30744516	30744518	+	0.464399
858	cg12660813	chr1	3192343	-	cg12660813	0.0415838	0.667353	0.625769	0.046014	0.0431004	NA	NA	NA	NA	NA	NA	chr1:3195376-3196052	N_Shelf	PRDM16;PRDM16	NM_022114;NM_199454	Body;Body				NA	1:3181944-3182488			PRDM16	ENST00000512462.1	5'UTR	PRDM16;PRDM16	ENST00000512462.1;ENST00000463591.1	5'UTR;5'UTR	chr1:3192125-3193015	3		NA		NA	NA	TRUE	NA	FALSE	chr1	3275778	3275780	+	0.278358
859	cg00379103	chr5	129096098	+	cg00379103	0.0597048	0.781939	0.722235	0.058871	0.065373	NA	NA	NA	NA	NA	NA		OpenSea	KIAA1024L	NM_001257308	Body				NA				KIAA1024L;CTC-575N7.1	ENST00000334562.1;ENST00000503616.1	TSS200;3'UTR	KIAA1024L;CTC-575N7.1	ENST00000334562.1;ENST00000503616.1	TSS200;3'UTR		NA		NA		NA	NA	NA	NA	FALSE	chr5	129760404	129760406	-	0.496783
860	cg01385762	chr5	56121242	+	cg01385762	-0.0610682	0.300107	0.361175	0.0822909	0.0660386	NA	NA	NA	NA	NA	NA		OpenSea	MAP3K1	NM_005921	Body				NA										chr5:56121180-56121650	3		NA		NA	NA	NA	NA	FALSE	chr5	56825414	56825416	-	-0.407863
861	cg08458487	chr10	81709191	-	cg08458487	-0.0669082	0.323462	0.39037	0.0837358	0.0619692	NA	NA	NA	NA	NA	NA		OpenSea	SFTPD	NM_003019	TSS1500				NA				SFTPD	ENST00000372292.3	TSS1500	SFTPD;MBL1P	ENST00000372292.3;ENST00000421889.1	TSS1500;5'UTR	chr10:81709100-81709395	3		NA		NA	TRUE	TRUE	NA	FALSE	chr10	79949434	79949436	+	-0.36111
862	cg22490277	chr14	69248158	+	cg22490277	0.0610466	0.621142	0.560095	0.073143	0.061417	NA	NA	NA	NA	NA	NA		OpenSea					chr14:69247986-69247986		NA		14:69247824-69248459	Unclassified_Cell_type_specific							chr14:69248000-69248395	3		NA		NA	NA	NA	NA	FALSE	chr14	68781440	68781442	-	0.344488
863	cg12645154	chr12	38984041	-	cg12645154	0.0361145	0.851314	0.8152	0.034243	0.0330446	NA	NA	NA	NA	NA	NA		OpenSea							NA				RP11-804F13.1	ENST00000552639.1	TSS1500	RP11-804F13.1	ENST00000552639.1	TSS1500		NA		NA		NA	NA	NA	NA	FALSE	chr12	38590238	38590240	+	0.377883
864	cg15726235	chr17	4915387	-	cg15726235	0.0318483	0.669179	0.637331	0.0558148	0.0494871	NA	NA	NA	NA	NA	NA		OpenSea	KIF1C	NM_006612	Body				NA		17:4915233-4915448	Unclassified_Cell_type_specific							chr17:4915300-4915575	3		NA		NA	NA	NA	NA	FALSE	chr17	5012091	5012093	+	0.278169
865	cg07476426	chr19	46825002	-	cg07476426	0.00839746	0.674658	0.666261	0.0770955	0.095274	rs73057313	0.146062	NA	NA	NA	NA		OpenSea	HIF3A;HIF3A;HIF3A;HIF3A	NM_152795;NM_152794;NM_152796;NM_022462	Body;Body;Body;Body				NA				HIF3A	ENST00000457771.2	3'UTR	HIF3A;HIF3A;HIF3A	ENST00000529542.1;ENST00000528563.1;ENST00000457771.2	TSS200;3'UTR;3'UTR	chr19:46824865-46825255	3		NA		NA	NA	NA	NA	FALSE	chr19	46321744	46321746	+	0.33061
866	cg05454848	chr1	11508167	+	cg05454848	0.0511033	0.623591	0.572488	0.057469	0.0498028	NA	NA	NA	NA	NA	NA		OpenSea							NA										chr1:11507825-11508215	3		NA		NA	NA	NA	NA	FALSE	chr1	11448109	11448111	-	0.353708
867	cg25250650	chr10	133639254	+	cg25250650	0.0285667	0.668266	0.639699	0.0393476	0.0420488	NA	NA	NA	NA	NA	NA		OpenSea							NA	10:133489054-133489361									chr10:133638740-133639295	3		NA		NA	NA	TRUE	NA	FALSE	chr10	131806917	131806919	-	0.335619
868	cg12800105	chr12	121972412	+	cg12800105	0.0597514	0.792962	0.73321	0.0755115	0.0509459	rs151292316	0.010101	NA	NA	NA	NA	chr12:121975028-121976140	N_Shelf	KDM2B;KDM2B	NM_032590;NM_001005366	Body;Body			CDMR	NA		12:121972356-121973022	Unclassified	KDM2B	ENST00000397480.2	ExonBnd	KDM2B;KDM2B;KDM2B;KDM2B;KDM2B;KDM2B	ENST00000397480.2;ENST00000545022.1;ENST00000538046.1;ENST00000541318.1;ENST00000538503.1;ENST00000543025.1	ExonBnd;1stExon;3'UTR;5'UTR;3'UTR;3'UTR		NA	chr12:121972288-121977135	6	chr12:121972208-121977335	6	NA	TRUE	NA	FALSE	chr12	121534506	121534508	-	0.505221
869	cg25173785	chr6	52022616	-	cg25173785	0.0627875	0.702745	0.639957	0.0710761	0.0542683	NA	NA	NA	NA	NA	NA		OpenSea							NA										chr6:52022425-52022770	3		NA		NA	NA	NA	NA	FALSE	chr6	52157817	52157819	+	0.34703
870	cg03259445	chr8	134065658	+	cg03259445	0.0492526	0.765752	0.716499	0.0684791	0.0517813	NA	NA	NA	NA	NA	NA		OpenSea	SLA;SLA;TG;SLA;SLA;SLA	NM_006748;NM_001045556;NM_003235;NM_001045557;NM_001282964;NM_001282965	Body;Body;Body;Body;Body;5'UTR		chr8:134065338-134065338		NA				SLA;SLA	ENST00000524345.1;ENST00000518565.1	5'UTR;3'UTR	SLA;SLA;TG;SLA;SLA;SLA;SLA;SLA;SLA;SLA	ENST00000522432.1;ENST00000519504.1;ENST00000523756.1;ENST00000523224.1;ENST00000521823.1;ENST00000524345.1;ENST00000522002.1;ENST00000518565.1;ENST00000520106.1;ENST00000518594.1	3'UTR;3'UTR;3'UTR;3'UTR;3'UTR;5'UTR;3'UTR;3'UTR;3'UTR;3'UTR	chr8:134065425-134065675	3		NA		NA	NA	NA	NA	FALSE	chr8	133053412	133053414	-	0.446048
871	cg06290379	chr5	133377824	-	cg06290379	0.0428615	0.611035	0.568174	0.0644876	0.0480933	NA	NA	NA	NA	NA	NA		OpenSea							NA										chr5:133377465-133377875	3		NA		NA	NA	NA	NA	FALSE	chr5	134042132	134042134	+	0.282975
872	cg07811690	chr14	71806671	+	cg07811690	-0.0432042	0.433119	0.476323	0.0817316	0.0643891	NA	NA	NA	NA	NA	NA		OpenSea							NA							SIPA1L1;SIPA1L1;SIPA1L1;SIPA1L1;SIPA1L1;SIPA1L1;SIPA1L1;SIPA1L1	ENST00000553453.1;ENST00000555989.1;ENST00000556408.1;ENST00000554126.1;ENST00000556780.1;ENST00000554362.1;ENST00000555652.1;ENST00000557151.1	5'UTR;5'UTR;5'UTR;5'UTR;5'UTR;5'UTR;5'UTR;5'UTR	chr14:71806425-71806770	3		NA		NA	NA	NA	NA	FALSE	chr14	71339953	71339955	-	-0.384989
873	cg18151041	chr18	52917041	+	cg18151041	0.0707732	0.812098	0.741325	0.0810981	0.080273	NA	NA	NA	NA	NA	NA		OpenSea	TCF4;TCF4;TCF4;TCF4;TCF4;TCF4;TCF4;TCF4;TCF4;TCF4;TCF4;TCF4;TCF4;TCF4	NM_001243236;NM_001243235;NM_001243234;NM_001243233;NM_001306208;NM_001243232;NM_001243231;NM_001306207;NM_001243227;NM_001243228;NM_001083962;NM_003199;NM_001243230;NM_001243226	Body;Body;Body;Body;Body;Body;Body;Body;Body;Body;Body;Body;Body;Body				NA		18:52916898-52917110	Unclassified_Cell_type_specific				TCF4	ENST00000562680.1	3'UTR	chr18:52916785-52917190	3		NA		NA	NA	NA	NA	FALSE	chr18	55249809	55249811	-	0.563772
874	cg22642898	chr17	35725699	-	cg22642898	-0.0626305	0.273809	0.336439	0.0855515	0.0600628	rs143705783	0.000459	NA	NA	NA	NA		OpenSea	ACACA;ACACA	NM_198839;NM_198834	5'UTR;Body				NA				ACACA;ACACA;ACACA	ENST00000416895.1;ENST00000452074.1;ENST00000427330.2	5'UTR;5'UTR;5'UTR	ACACA;ACACA;ACACA;ACACA	ENST00000416895.1;ENST00000452074.1;ENST00000427330.2;ENST00000413318.1	5'UTR;5'UTR;5'UTR;5'UTR	chr17:35725605-35725855	3		NA		NA	NA	NA	NA	FALSE	chr17	37368755	37368757	+	-0.448064
875	cg09282828	chr9	129395335	-	cg09282828	0.040054	0.647968	0.607914	0.0454652	0.0379181	rs116059845	0.015679	NA	NA	NA	NA		OpenSea	LMX1B;LMX1B;LMX1B	NM_002316;NM_001174147;NM_001174146	Body;Body;Body				NA											NA	chr9:129392477-129402020	6		NA	NA	NA	NA	FALSE	chr9	126633055	126633057	+	0.270671
876	cg01724135	chr15	55095991	+	cg01724135	0.0357885	0.862586	0.826797	0.0425345	0.046589	NA	NA	NA	NA	NA	NA		OpenSea					chr15:55095328-55095328		NA										chr15:55095720-55096055	3		NA		NA	NA	NA	NA	FALSE	chr15	54803792	54803794	-	0.411345
877	cg03492101	chr6	107639449	-	cg03492101	-0.0663896	0.267522	0.333912	0.0968701	0.0717526	rs80110879	0.01055	NA	NA	NA	NA		OpenSea	PDSS2	NM_020381	Body				NA		6:107639221-107639870	Unclassified	PDSS2	ENST00000369033.3	5'UTR	PDSS2	ENST00000369033.3	5'UTR	chr6:107639400-107639670	3		NA		NA	NA	NA	NA	FALSE	chr6	107318244	107318246	+	-0.649195
878	cg07595691	chr11	15637442	-	cg07595691	0.0391703	0.629572	0.590401	0.0533201	0.0409174	rs78940212	0.011749	NA	NA	NA	NA		OpenSea							NA				RP11-531H8.2	ENST00000533082.1	3'UTR	RP11-531H8.2	ENST00000533082.1	3'UTR		NA		NA	chr11:15636255-15639544	6	NA	NA	NA	FALSE	chr11	15615895	15615897	+	0.315837
879	cg15936801	chr17	72038874	-	cg15936801	0.0304543	0.749575	0.71912	0.0435373	0.0557169	NA	NA	NA	NA	NA	NA		OpenSea							NA											NA	chr17:72038728-72039830	6	chr17:72038813-72039350	6	NA	NA	NA	FALSE	chr17	74042734	74042736	+	0.326216
880	cg16435644	chr6	128229624	+	cg16435644	0.0565292	0.801154	0.744624	0.0747827	0.0748548	NA	NA	NA	NA	NA	NA		OpenSea	THEMIS	NM_001164687	5'UTR				NA				THEMIS;THEMIS;RP11-73O6.4	ENST00000368250.1;ENST00000537166.1;ENST00000563385.1	5'UTR;5'UTR;5'UTR	THEMIS;THEMIS;RP11-73O6.4	ENST00000368250.1;ENST00000537166.1;ENST00000563385.1	5'UTR;5'UTR;5'UTR		NA	chr6:128229100-128229771	6		NA	NA	NA	NA	FALSE	chr6	127908478	127908480	-	0.495941
881	cg20092567	chr2	121646464	-	cg20092567	0.0353187	0.852604	0.817285	0.0347692	0.0433568	NA	NA	NA	NA	NA	NA		OpenSea	GLI2	NM_005270	Body				NA				GLI2;GLI2	ENST00000314490.11;ENST00000435313.2	5'UTR;5'UTR	GLI2;GLI2;GLI2;GLI2	ENST00000482119.1;ENST00000472722.1;ENST00000314490.11;ENST00000435313.2	5'UTR;5'UTR;5'UTR;5'UTR		NA	chr2:121646424-121647150	3		NA	NA	NA	NA	FALSE	chr2	120888887	120888889	+	0.450687
882	cg26551697	chr5	176816539	-	cg26551697	0.0342689	0.602828	0.56856	0.0462715	0.0436712	NA	NA	NA	NA	NA	NA		OpenSea	SLC34A1;SLC34A1	NM_001167579;NM_003052	Body;Body				TRUE		5:176816166-176817096	Unclassified	SLC34A1	ENST00000513614.1	TSS200	SLC34A1;SLC34A1	ENST00000513614.1;ENST00000507685.1	TSS200;5'UTR	chr5:176816160-176817415	3		NA		NA	NA	NA	NA	FALSE	chr5	177389537	177389539	+	0.263448
883	cg07906046	chr16	4131584	-	cg07906046	0.0555673	0.550981	0.495414	0.0639668	0.0472523	NA	NA	NA	NA	NA	NA		OpenSea	ADCY9	NM_001116	Body				TRUE		16:4131458-4131812	Unclassified_Cell_type_specific							chr16:4131565-4132075	3		NA		NA	NA	TRUE	NA	FALSE	chr16	4081582	4081584	+	0.330249
884	cg02473334	chr1	89828988	+	cg02473334	0.0592614	0.548368	0.489107	0.0725813	0.0688642	NA	NA	NA	NA	NA	NA		OpenSea	GBP6	NM_198460	TSS1500				NA				GBP6;GBP6;GBP6	ENST00000544311.1;ENST00000370456.4;ENST00000535065.1	TSS1500;TSS1500;TSS1500	GBP6;GBP6;GBP6	ENST00000544311.1;ENST00000370456.4;ENST00000535065.1	TSS1500;TSS1500;TSS1500	chr1:89828805-89829110	3		NA		NA	NA	NA	NA	FALSE	chr1	89363428	89363430	-	0.709342
885	cg03889991	chr1	157566296	+	cg03889991	0.051517	0.799957	0.74844	0.0639909	0.0532614	NA	NA	NA	NA	NA	NA		OpenSea	FCRL4	NM_031282	Body				NA										chr1:157566240-157566475	3		NA		NA	NA	NA	NA	FALSE	chr1	157596505	157596507	-	0.506295
886	cg09026706	chr15	44750861	+	cg09026706	-0.0269532	0.610267	0.63722	0.0434154	0.0410244	rs2899122	0.177177	NA	NA	NA	NA		OpenSea	CTDSPL2	NM_016396	5'UTR				NA				CTDSPL2;CTDSPL2;CTDSPL2;CTDSPL2	ENST00000558373.1;ENST00000260327.4;ENST00000396780.1;ENST00000558966.1	TSS1500;5'UTR;5'UTR;5'UTR	CTDSPL2;CTDSPL2;CTDSPL2;CTDSPL2;CTDSPL2;CTDSPL2;CTDSPL2;CTDSPL2	ENST00000558373.1;ENST00000260327.4;ENST00000396780.1;ENST00000558791.1;ENST00000560834.1;ENST00000558966.1;ENST00000559793.1;ENST00000558968.1	TSS1500;5'UTR;5'UTR;5'UTR;5'UTR;5'UTR;5'UTR;5'UTR	chr15:44750620-44750955	3		NA		NA	NA	NA	NA	FALSE	chr15	44458662	44458664	-	-0.323466
887	cg10900837	chr8	142153926	-	cg10900837	-0.0484897	0.444568	0.493058	0.0611634	0.0521364	NA	NA	NA	NA	NA	NA		OpenSea	DENND3	NM_014957	Body				NA							DENND3	ENST00000523015.1	TSS200		NA	chr8:142153837-142154543	5	chr8:142153755-142154611	6	NA	NA	NA	FALSE	chr8	141143826	141143828	+	-0.297473
888	cg11270810	chr14	66072507	-	cg11270810	0.0167001	0.912053	0.895353	0.0115519	0.0619163	NA	NA	NA	NA	NA	NA		OpenSea	FUT8;FUT8;FUT8;FUT8;FUT8	NM_004480;NR_038167;NR_038170;NM_178156;NM_178155	5'UTR;Body;Body;Body;Body				NA				FUT8;FUT8	ENST00000557164.1;ENST00000358307.2	5'UTR;5'UTR	FUT8;FUT8	ENST00000557164.1;ENST00000358307.2	5'UTR;5'UTR		NA	chr14:66071997-66072558	4		NA	NA	NA	NA	FALSE	chr14	65605788	65605790	+	0.369427
889	cg13917925	chr3	35701161	+	cg13917925	0.0424803	0.723377	0.680896	0.0576729	0.0481666	NA	NA	NA	NA	NA	NA		OpenSea	ARPP21;ARPP21;ARPP21	NM_001267616;NM_001267617;NM_016300	5'UTR;5'UTR;5'UTR		chr3:35701081-35701081		NA				ARPP21;ARPP21;ARPP21;ARPP21	ENST00000428373.1;ENST00000337271.5;ENST00000444190.1;ENST00000187397.4	5'UTR;5'UTR;5'UTR;5'UTR	ARPP21;ARPP21;ARPP21;ARPP21;ARPP21;ARPP21;ARPP21;ARPP21;ARPP21;ARPP21;ARPP21	ENST00000450234.1;ENST00000428373.1;ENST00000421492.1;ENST00000337271.5;ENST00000444190.1;ENST00000449196.1;ENST00000187397.4;ENST00000452563.1;ENST00000438577.1;ENST00000414496.1;ENST00000419330.1	5'UTR;5'UTR;5'UTR;5'UTR;5'UTR;5'UTR;5'UTR;5'UTR;5'UTR;5'UTR;5'UTR		NA		NA	chr3:35701005-35701989	6	NA	NA	NA	FALSE	chr3	35659668	35659670	-	0.32248
890	cg14758501	chr6	143689851	-	cg14758501	0.0412943	0.834072	0.792777	0.0427271	0.0688219	NA	NA	NA	NA	NA	NA		OpenSea							NA										chr6:143689585-143689890	3		NA		NA	NA	NA	NA	FALSE	chr6	143368713	143368715	+	0.394331
891	cg15844989	chr14	65883300	-	cg15844989	0.0127593	0.872827	0.860068	0.0142123	0.0816881	NA	NA	NA	NA	NA	NA	chr14:65878486-65880370	S_Shelf	FUT8;FUT8;FUT8;FUT8;FUT8	NM_178156;NM_178155;NM_004480;NR_038167;NR_038170	5'UTR;5'UTR;5'UTR;Body;Body				NA				FUT8;FUT8;FUT8;FUT8;FUT8	ENST00000360689.5;ENST00000394586.2;ENST00000394585.1;ENST00000557164.1;ENST00000358307.2	5'UTR;5'UTR;5'UTR;5'UTR;5'UTR	FUT8;FUT8;FUT8;FUT8;FUT8;FUT8;FUT8;FUT8;FUT8;FUT8;FUT8;FUT8;FUT8	ENST00000549235.2;ENST00000556292.1;ENST00000360689.5;ENST00000394586.2;ENST00000556518.1;ENST00000342677.6;ENST00000555559.1;ENST00000394585.1;ENST00000553924.1;ENST00000557338.1;ENST00000554610.1;ENST00000557164.1;ENST00000358307.2	5'UTR;5'UTR;5'UTR;5'UTR;5'UTR;5'UTR;5'UTR;5'UTR;5'UTR;5'UTR;5'UTR;5'UTR;5'UTR		NA		NA		NA	NA	NA	NA	FALSE	chr14	65416581	65416583	+	0.301546
892	cg17002598	chr14	23003731	+	cg17002598	0.0505392	0.724049	0.67351	0.0691464	0.0514677	rs34908850	0.214744	NA	NA	NA	NA		OpenSea							NA				TRAJ8;TRAJ9	ENST00000390529.1;ENST00000390528.1	TSS1500;TSS1500	TRAJ8;TRAJ9	ENST00000390529.1;ENST00000390528.1	TSS1500;TSS1500		NA	chr14:23003687-23005206	6	chr14:22998950-23009212	6	NA	NA	NA	FALSE	chr14	22534782	22534784	-	0.343487
893	cg17184593	chr2	74213565	+	cg17184593	0.0412383	0.625714	0.584476	0.0620125	0.0422183	NA	NA	NA	NA	NA	NA	chr2:74211214-74212314	S_Shore	TET3	NM_001287491	1stExon				NA		2:74213110-74213631	Promoter_Associated	RP11-711M9.1	ENST00000496886.1	TSS200	RP11-711M9.1	ENST00000496886.1	TSS200	chr2:74212205-74213795	3		NA		NA	NA	NA	NA	FALSE	chr2	73986437	73986439	-	0.267855
894	cg19537558	chr5	167550996	-	cg19537558	0.027487	0.867529	0.840042	0.0426457	0.042441	NA	NA	NA	NA	NA	NA		OpenSea	ODZ2	NM_001122679	Body				NA				CTB-178M22.1	ENST00000517408.1	3'UTR	CTB-178M22.1	ENST00000517408.1	3'UTR		NA	chr5:167550854-167551867	6	chr5:167550669-167551859	3	NA	TRUE	NA	FALSE	chr5	168123990	168123992	+	0.452139
895	cg19641315	chr11	72979794	-	cg19641315	0.0144567	0.785569	0.771113	0.0268213	0.0357461	NA	NA	NA	NA	NA	NA	chr11:72975469-72975797	S_Shelf	P2RY6;P2RY6;P2RY6	NM_176798;NM_176797;NM_176796	TSS1500;5'UTR;5'UTR				NA				P2RY6;P2RY6;P2RY6;P2RY6;P2RY6	ENST00000393591.1;ENST00000540342.1;ENST00000542092.1;ENST00000349767.2;ENST00000393592.2	TSS1500;5'UTR;5'UTR;5'UTR;5'UTR	P2RY6;P2RY6;P2RY6;P2RY6;P2RY6;P2RY6	ENST00000393591.1;ENST00000540342.1;ENST00000542092.1;ENST00000349767.2;ENST00000393592.2;ENST00000544437.1	TSS1500;5'UTR;5'UTR;5'UTR;5'UTR;5'UTR		NA	chr11:72979721-72980428	4		NA	NA	TRUE	NA	FALSE	chr11	73268748	73268750	+	0.282735
896	cg20170059	chr9	94262767	+	cg20170059	0.0425801	0.758146	0.715566	0.0614427	0.0501257	NA	NA	NA	NA	NA	NA		OpenSea							NA										chr9:94262765-94263030	3		NA		NA	NA	NA	NA	FALSE	chr9	91500484	91500486	-	0.340693
897	cg20724589	chr1	42231065	+	cg20724589	-0.0473889	0.109926	0.157315	0.0474882	0.0474555	NA	NA	NA	NA	NA	NA		OpenSea	HIVEP3;HIVEP3	NM_001127714;NM_024503	5'UTR;5'UTR		chr1:42230841-42230841		NA				HIVEP3;HIVEP3	ENST00000372583.1;ENST00000372584.1	5'UTR;5'UTR	HIVEP3;HIVEP3	ENST00000372583.1;ENST00000372584.1	5'UTR;5'UTR	chr1:42230860-42231230	3		NA		NA	NA	NA	NA	FALSE	chr1	41765393	41765395	-	-0.576437
898	cg20730477	chr3	131998156	-	cg20730477	0.0215253	0.895665	0.87414	0.0225372	0.0295956	NA	NA	NA	NA	NA	NA		OpenSea							NA				snoU13;CPNE4	ENST00000459132.1;ENST00000512055.1	TSS1500;5'UTR	snoU13;CPNE4	ENST00000459132.1;ENST00000512055.1	TSS1500;5'UTR	chr3:131997985-131998335	3		NA		NA	NA	NA	NA	FALSE	chr3	132279311	132279313	+	0.370877
899	cg22677755	chr13	20994535	-	cg22677755	0.0125759	0.879687	0.867111	0.0246657	0.0237583	NA	NA	NA	NA	NA	NA		OpenSea	CRYL1	NM_015974	Body				TRUE											NA	chr13:20993671-20994894	6	chr13:20993278-20994760	6	NA	NA	NA	FALSE	chr13	20420395	20420397	+	0.454348
900	cg23939408	chr18	2956425	-	cg23939408	0.0573195	0.781162	0.723843	0.0672032	0.0627209	NA	NA	NA	NA	NA	NA		OpenSea	LPIN2	NM_014646	Body				NA										chr18:2956040-2956430	3		NA		NA	NA	NA	NA	FALSE	chr18	2956426	2956428	+	0.487646
901	cg26363422	chr9	20980901	-	cg26363422	-0.0874247	0.258066	0.345491	0.109417	0.0789177	NA	NA	NA	NA	NA	NA		OpenSea	FOCAD	NM_017794	Body				NA										chr9:20980825-20981330	3		NA		NA	NA	NA	NA	FALSE	chr9	20980901	20980903	+	-0.594482
902	cg13846672	chr12	125279751	+	cg13846672	0.0423461	0.862771	0.820425	0.0554876	0.0459272	rs12368805	0.117079	NA	NA	NA	NA		OpenSea	SCARB1;SCARB1;SCARB1;SCARB1	NM_005505;NM_001082959;NM_001082959;NM_005505	ExonBnd;ExonBnd;Body;Body				NA				SCARB1;SCARB1	ENST00000339570.4;ENST00000535005.1	ExonBnd;3'UTR	SCARB1;SCARB1;SCARB1	ENST00000339570.4;ENST00000538291.1;ENST00000535005.1	ExonBnd;3'UTR;3'UTR	chr12:125279645-125280075	3		NA		NA	NA	NA	NA	FALSE	chr12	124795204	124795206	-	0.592706
903	cg10937372	chr2	157790528	+	cg10937372	0.0409914	0.489248	0.448257	0.0446556	0.0551756	NA	NA	NA	NA	NA	NA		OpenSea							NA										chr2:157790385-157790635	3		NA		NA	NA	NA	NA	FALSE	chr2	156934015	156934017	-	0.496938
904	cg01771871	chr8	81989312	+	cg01771871	0.0566829	0.773305	0.716622	0.0783132	0.062164	NA	NA	NA	NA	NA	NA		OpenSea	PAG1	NM_018440	5'UTR				TRUE				PAG1	ENST00000220597.3	5'UTR	PAG1	ENST00000220597.3	5'UTR	chr8:81989260-81989535	3		NA		NA	NA	TRUE	NA	FALSE	chr8	81077076	81077078	-	0.42516
905	cg04666591	chr7	197206	+	cg04666591	0.0478274	0.623959	0.576131	0.0619254	0.0492103	NA	NA	NA	NA	NA	NA	chr7:195474-195988	S_Shore	FAM20C	NM_020223	Body				NA				FAM20C	ENST00000471328.1	5'UTR	FAM20C;FAM20C	ENST00000477004.1;ENST00000471328.1	5'UTR;5'UTR		NA	chr7:186068-199254	6	chr7:191305-199480	6	NA	NA	NA	FALSE	chr7	197205	197207	-	0.330407
906	cg15986314	chr6	24256161	-	cg15986314	0.0657673	0.76365	0.697883	0.0690719	0.0698945	NA	NA	NA	NA	NA	NA		OpenSea	DCDC2;DCDC2	NM_016356;NM_001195610	Body;Body				NA										chr6:24255920-24256195	3		NA		NA	NA	NA	NA	FALSE	chr6	24255932	24255934	+	0.512855
907	cg26288692	chr1	120230026	+	cg26288692	0.0457649	0.841135	0.79537	0.0482633	0.0644598	NA	NA	NA	NA	NA	NA		OpenSea							TRUE							PHGDH	ENST00000493622.1	5'UTR		NA		NA	chr1:120229994-120230479	3	NA	NA	NA	FALSE	chr1	119687402	119687404	-	0.434279
908	cg08444233	chr1	41519239	+	cg08444233	-0.0588294	0.375866	0.434696	0.0809987	0.0609558	NA	NA	NA	NA	NA	NA		OpenSea	SCMH1;SCMH1;SCMH1;SCMH1;SCMH1;SCMH1;SCMH1	NM_001172218;NM_001172221;NM_001172220;NM_001031694;NM_001172222;NM_012236;NM_001172219	Body;Body;Body;Body;Body;Body;Body				NA							SCMH1	ENST00000482530.1	3'UTR	chr1:41519040-41519310	3		NA		NA	NA	NA	NA	FALSE	chr1	41053566	41053568	-	-0.345883
909	cg19396218	chr10	43476995	+	cg19396218	0.0320335	0.661444	0.629411	0.0477142	0.0505372	NA	NA	NA	NA	NA	NA		OpenSea	LINC01264	NR_126352	TSS200				NA				RP11-124O11.2	ENST00000431395.1	TSS200	RP11-124O11.2	ENST00000431395.1	TSS200	chr10:43476865-43477190	3		NA		NA	NA	NA	NA	FALSE	chr10	42981546	42981548	-	0.283373
910	cg16905434	chr2	241824514	-	cg16905434	0.0366403	0.88612	0.84948	0.0315127	0.0454917	NA	NA	NA	NA	NA	NA	chr2:241827777-241828031	N_Shelf							NA										chr2:241824480-241824930	3		NA		NA	NA	TRUE	NA	FALSE	chr2	240885096	240885098	+	0.355388
911	cg03947738	chr11	116855085	+	cg03947738	-0.0779953	0.343653	0.421648	0.109311	0.0850958	NA	NA	NA	NA	NA	NA		OpenSea	SIK3;SIK3;SIK3	NM_001281749;NM_025164;NM_001281748	Body;Body;5'UTR				TRUE				SIK3;SIK3	ENST00000375288.1;ENST00000434315.2	5'UTR;5'UTR	SIK3;SIK3;SIK3	ENST00000375288.1;ENST00000485363.1;ENST00000434315.2	5'UTR;3'UTR;5'UTR	chr11:116854885-116855215	3		NA		NA	NA	NA	NA	FALSE	chr11	116984368	116984370	-	-0.562116
912	cg23349517	chr2	20064988	-	cg23349517	0.0299156	0.626279	0.596364	0.0405672	0.0433582	NA	NA	NA	NA	NA	NA	chr2:20068428-20068907	N_Shelf							NA										chr2:20064965-20065215	3		NA		NA	NA	TRUE	NA	FALSE	chr2	19865226	19865228	+	0.217442
913	cg02649098	chr3	123037264	-	cg02649098	0.0336637	0.625745	0.592081	0.0439949	0.0383794	NA	NA	NA	NA	NA	NA		OpenSea	ADCY5;ADCY5	NM_001199642;NM_183357	Body;Body				NA							ADCY5	ENST00000468683.1	TSS1500	chr3:123037025-123037415	3		NA		NA	NA	NA	NA	FALSE	chr3	123318416	123318418	+	0.200054
914	cg07287156	chr21	39579277	+	cg07287156	0.0364522	0.875493	0.83904	0.0455684	0.0556505	NA	NA	NA	NA	NA	NA		OpenSea	DSCR10	NR_027695	Body				NA				DSCR10;DSCR10	ENST00000432141.1;ENST00000538415.1	5'UTR;TSS1500	DSCR10;DSCR10;KCNJ15;TMPRSS3	ENST00000432141.1;ENST00000538415.1;ENST00000549158.1;ENST00000553129.1	5'UTR;TSS1500;5'UTR;3'UTR		NA		NA		NA	NA	NA	NA	FALSE	chr21	38207182	38207184	-	0.459201
915	cg07699978	chr12	63194001	-	cg07699978	0.0479689	0.871273	0.823304	0.0498777	0.0543552	NA	NA	NA	NA	NA	NA	chr12:63195657-63195909	N_Shore	PPM1H	NM_020700	Body				NA		12:63193890-63194025	Unclassified							chr12:63193885-63194150	3		NA		NA	NA	TRUE	NA	FALSE	chr12	62800220	62800222	+	0.543911
916	cg08000924	chr7	26676945	+	cg08000924	0.033138	0.88856	0.855422	0.0274323	0.0437651	NA	NA	NA	NA	NA	NA		OpenSea	C7orf71	NM_001145531	TSS1500				NA				C7orf71	ENST00000409974.3	TSS1500	C7orf71	ENST00000409974.3	TSS1500		NA		NA		NA	NA	NA	NA	FALSE	chr7	26637325	26637327	-	0.44653
917	cg08450079	chr15	81633740	+	cg08450079	0.0564821	0.846161	0.789679	0.063259	0.0587213	NA	NA	NA	NA	NA	NA		OpenSea	TMC3;TMC3-AS1;TMC3	NM_001080532;NR_120365;NM_001080532	ExonBnd;Body;Body				NA				RP11-761I4.3;TMC3;RP11-761I4.3;RP11-761I4.3;RP11-761I4.3	ENST00000559277.1;ENST00000359440.5;ENST00000559781.1;ENST00000560973.1;ENST00000560851.1	TSS1500;ExonBnd;5'UTR;5'UTR;5'UTR	RP11-761I4.3;TMC3;RP11-761I4.3;RP11-761I4.3;RP11-761I4.3;TMC3	ENST00000559277.1;ENST00000359440.5;ENST00000559781.1;ENST00000560973.1;ENST00000560851.1;ENST00000559982.1	TSS1500;ExonBnd;5'UTR;5'UTR;5'UTR;3'UTR		NA		NA		NA	NA	NA	NA	FALSE	chr15	81341398	81341400	-	0.487997
918	cg10258381	chr10	73486251	+	cg10258381	0.0251976	0.528117	0.502919	0.0338232	0.035153	NA	NA	NA	NA	NA	NA		OpenSea	C10orf105;CDH23;CDH23	NM_001168390;NM_001171930;NM_022124	5'UTR;Body;Body		chr10:73486064-73486064		NA		10:73485404-73486677	Unclassified	C10orf105	ENST00000545760.1	5'UTR	CDH23;C10orf105	ENST00000493280.1;ENST00000545760.1	5'UTR;5'UTR	chr10:73485760-73486355	3		NA		NA	NA	NA	NA	FALSE	chr10	71726493	71726495	-	0.257038
919	cg12514480	chr19	40170618	+	cg12514480	0.0355936	0.618934	0.583341	0.0493532	0.0417587	NA	NA	NA	NA	NA	NA		OpenSea	LGALS17A	NR_034156	Body				NA				AC093063.1;AC093063.1;AC093063.1	ENST00000455832.3;ENST00000412609.1;ENST00000458539.1	5'UTR;5'UTR;5'UTR	AC093063.1;AC093063.1;AC093063.1	ENST00000455832.3;ENST00000412609.1;ENST00000458539.1	5'UTR;5'UTR;5'UTR	chr19:40170440-40170730	3		NA		NA	NA	NA	NA	FALSE	chr19	39679977	39679979	-	0.25498
920	cg12886494	chr3	35720528	+	cg12886494	0.0334809	0.793134	0.759654	0.0415697	0.0403179	NA	NA	NA	NA	NA	NA		OpenSea	ARPP-21;ARPP-21;ARPP-21	NM_016300;NM_001025068;NM_001025069	5'UTR;TSS1500;TSS1500				NA				ARPP21;ARPP21;ARPP21;ARPP21;ARPP21;ARPP21;ARPP21;ARPP21;ARPP21;ARPP21	ENST00000474696.1;ENST00000412048.1;ENST00000396482.2;ENST00000432682.1;ENST00000417925.1;ENST00000427542.1;ENST00000428373.1;ENST00000337271.5;ENST00000444190.1;ENST00000187397.4	TSS1500;TSS1500;TSS1500;TSS1500;TSS1500;5'UTR;5'UTR;5'UTR;5'UTR;5'UTR	ARPP21;ARPP21;ARPP21;ARPP21;ARPP21;ARPP21;ARPP21;ARPP21;ARPP21;ARPP21;ARPP21;ARPP21;ARPP21;ARPP21;ARPP21;ARPP21;ARPP21;ARPP21;ARPP21	ENST00000474696.1;ENST00000412048.1;ENST00000396482.2;ENST00000432682.1;ENST00000432450.1;ENST00000413378.1;ENST00000417925.1;ENST00000427542.1;ENST00000450234.1;ENST00000428373.1;ENST00000421492.1;ENST00000337271.5;ENST00000444190.1;ENST00000449196.1;ENST00000187397.4;ENST00000452563.1;ENST00000438577.1;ENST00000414496.1;ENST00000419330.1	TSS1500;TSS1500;TSS1500;TSS1500;TSS1500;TSS1500;TSS1500;5'UTR;5'UTR;5'UTR;5'UTR;5'UTR;5'UTR;5'UTR;5'UTR;5'UTR;5'UTR;5'UTR;5'UTR		NA		NA		NA	NA	TRUE	NA	FALSE	chr3	35679035	35679037	-	0.371494
921	cg13278895	chr13	84451164	-	cg13278895	0.053395	0.815732	0.762337	0.0443661	0.0712453	rs1900358	0.127257	NA	NA	NA	NA	chr13:84453664-84453897	N_Shelf							NA											NA		NA	chr13:84450638-84451539	5	NA	NA	NA	FALSE	chr13	83877028	83877030	+	0.425621
922	cg14112356	chr21	46348443	-	cg14112356	0.0451492	0.562259	0.51711	0.0588931	0.0480414	NA	NA	NA	NA	NA	NA	chr21:46351328-46352911	N_Shelf	ITGB2	NM_001127491	5'UTR			RDMR	TRUE		21:46348424-46348626	Unclassified	AL844908.5;ITGB2;ITGB2	ENST00000441379.1;ENST00000355153.4;ENST00000397850.2	5'UTR;5'UTR;5'UTR	AL844908.5;ITGB2;ITGB2;ITGB2;ITGB2	ENST00000441379.1;ENST00000517563.1;ENST00000355153.4;ENST00000397850.2;ENST00000521995.1	5'UTR;5'UTR;5'UTR;5'UTR;5'UTR		NA	chr21:46346103-46355814	6	chr21:46346016-46355833	6	NA	TRUE	NA	FALSE	chr21	44928527	44928529	+	0.26298
923	cg21289466	chr20	5577716	+	cg21289466	0.0219416	0.866024	0.844082	0.0264842	0.0583204	NA	NA	NA	NA	NA	NA		OpenSea	GPCPD1	NM_019593	Body				TRUE				GPCPD1	ENST00000378992.2	5'UTR	GPCPD1;GPCPD1	ENST00000378992.2;ENST00000481690.1	5'UTR;3'UTR	chr20:5577520-5577735	3		NA		NA	NA	NA	NA	FALSE	chr20	5597069	5597071	-	0.431983
924	cg25107624	chr7	79060196	-	cg25107624	0.0662796	0.768301	0.702022	0.066083	0.0743832	NA	NA	NA	NA	NA	NA		OpenSea	MAGI2;MAGI2	NM_001301128;NM_012301	Body;Body				NA											NA	chr7:79059917-79060477	3		NA	NA	NA	NA	FALSE	chr7	79430879	79430881	+	0.48504
925	cg25247520	chr8	128808017	+	cg25247520	0.0610127	0.611877	0.550864	0.0759932	0.0611661	NA	NA	NA	NA	NA	NA	chr8:128806081-128806899	S_Shore	MIR1204;PVT1	NR_031609;NR_003367	TSS200;Body			RDMR	NA				MIR1204	ENST00000408388.1	TSS200	PVT1;PVT1;PVT1;PVT1;MIR1204;PVT1;PVT1;PVT1;PVT1;PVT1;PVT1	ENST00000523068.1;ENST00000522963.1;ENST00000518528.1;ENST00000517790.1;ENST00000408388.1;ENST00000504719.2;ENST00000524165.1;ENST00000521951.1;ENST00000517525.1;ENST00000523427.1;ENST00000517790.1	TSS1500;TSS200;TSS200;1stExon;TSS200;5'UTR;5'UTR;5'UTR;5'UTR;5'UTR;5'UTR	chr8:128806860-128809035	3		NA		NA	NA	TRUE	NA	FALSE	chr8	127795770	127795772	-	0.38987
926	cg05692712	chr20	37502192	-	cg05692712	0.0882758	0.730379	0.642103	0.101953	0.0896941	NA	NA	NA	NA	NA	NA		OpenSea	PPP1R16B;PPP1R16B	NM_015568;NM_001172735	Body;Body		chr20:37501808-37501808		NA		20:37501683-37502273	Promoter_Associated	PPP1R16B	ENST00000468265.1	5'UTR	PPP1R16B;PPP1R16B	ENST00000468265.1;ENST00000463749.1	5'UTR;5'UTR	chr20:37502125-37502355	3		NA		NA	NA	NA	NA	FALSE	chr20	38873548	38873550	+	0.598697
927	cg13599734	chr8	55479004	-	cg13599734	0.0340056	0.351045	0.317039	0.0318095	0.0391548	NA	NA	NA	NA	NA	NA		OpenSea							NA				RP1	ENST00000427058.2	5'UTR	RP1	ENST00000427058.2	5'UTR	chr8:55478925-55479195	3		NA		NA	NA	TRUE	TRUE	FALSE	chr8	54566443	54566445	+	0.371527
928	cg05822335	chr1	171179875	-	cg05822335	0.0423093	0.786364	0.744054	0.0463729	0.0419658	NA	NA	NA	NA	NA	NA		OpenSea	FMO2	NM_001460	3'UTR				NA				RP1-45C12.1;RP1-127D3.4;RP1-127D3.4;RP1-127D3.4;FMO2;FMO2	ENST00000455124.1;ENST00000422841.1;ENST00000445909.1;ENST00000445290.1;ENST00000209929.7;ENST00000441535.1	3'UTR;3'UTR;3'UTR;3'UTR;3'UTR;3'UTR	RP1-45C12.1;RP1-127D3.4;RP1-127D3.4;RP1-127D3.4;FMO2;FMO2	ENST00000455124.1;ENST00000422841.1;ENST00000445909.1;ENST00000445290.1;ENST00000209929.7;ENST00000441535.1	3'UTR;3'UTR;3'UTR;3'UTR;3'UTR;3'UTR		NA		NA		NA	NA	TRUE	NA	FALSE	chr1	171210735	171210737	+	0.391957
929	cg07281385	chr7	46799529	-	cg07281385	0.0412791	0.654292	0.613013	0.0480445	0.0503611	NA	NA	NA	NA	NA	NA		OpenSea							NA				AC011294.3	ENST00000469937.1	TSS200	AC011294.3;AC011294.3	ENST00000469937.1;ENST00000487094.1	TSS200;TSS200		NA	chr7:46799519-46800009	3		NA	NA	NA	NA	FALSE	chr7	46759930	46759932	+	0.274472
930	cg08636882	chr2	208839085	+	cg08636882	-0.0785533	0.307861	0.386414	0.10501	0.0776839	NA	NA	NA	NA	NA	NA		OpenSea	PLEKHM3	NM_001080475	Body		chr2:208839036-208839036		NA										chr2:208839005-208839290	3		NA		NA	NA	NA	NA	FALSE	chr2	207974360	207974362	-	-0.52062
931	cg09422414	chr6	135435682	-	cg09422414	0.0618095	0.791294	0.729485	0.0603864	0.0748382	NA	NA	NA	NA	NA	NA		OpenSea							NA										chr6:135435620-135435895	3		NA		NA	NA	NA	NA	FALSE	chr6	135114543	135114545	+	0.477585
932	cg17542742	chr1	226788200	-	cg17542742	0.0384163	0.631537	0.593121	0.0476033	0.0413614	NA	NA	NA	NA	NA	NA		OpenSea	C1orf95	NM_001003665	Body				NA							C1orf95	ENST00000467495.1	TSS200	chr1:226788045-226788295	3		NA		NA	NA	NA	NA	FALSE	chr1	226600498	226600500	+	0.236943
933	cg26479022	chr2	3695865	-	cg26479022	0.0427222	0.66576	0.623037	0.0533279	0.047692	NA	NA	NA	NA	NA	NA	chr2:3698659-3698875	N_Shelf							NA		2:3695735-3695923	Unclassified_Cell_type_specific							chr2:3695840-3696015	3		NA		NA	NA	TRUE	NA	FALSE	chr2	3648274	3648276	+	0.354084
934	cg17896808	chr15	22992842	-	cg17896808	0.0547872	0.736353	0.681566	0.0761711	0.0626946	rs138043110	0.000459	NA	NA	NA	NA		OpenSea	CYFIP1;CYFIP1	NM_014608;NM_001033028	Body;Body				NA	15:20544259-20544679						CYFIP1	ENST00000561020.1	5'UTR	chr15:22992605-22992975	3		NA		NA	NA	TRUE	NA	FALSE	chr15	22880224	22880226	-	0.491175
935	cg23352639	chr11	37470559	-	cg23352639	0.033241	0.866885	0.833644	0.0259637	0.0637004	NA	NA	NA	NA	NA	NA		OpenSea							NA											NA		NA	chr11:37470515-37471310	6	NA	NA	NA	FALSE	chr11	37449008	37449010	+	0.401589
936	cg21929481	chr3	33089501	+	cg21929481	0.0709843	0.67282	0.601836	0.072376	0.0631889	NA	NA	NA	NA	NA	NA		OpenSea	GLB1;GLB1;GLB1	NM_001079811;NM_000404;NM_001135602	Body;Body;Body		chr3:33089398-33089398		NA		3:33089251-33089589	Unclassified_Cell_type_specific				GLB1;GLB1;GLB1	ENST00000482097.1;ENST00000485698.1;ENST00000498537.1	3'UTR;3'UTR;3'UTR	chr3:33089325-33089615	3		NA		NA	NA	NA	NA	FALSE	chr3	33048008	33048010	-	0.372235
937	cg16989380	chr3	190094196	+	cg16989380	0.0438472	0.829029	0.785182	0.0472619	0.0647429	NA	NA	NA	NA	NA	NA		OpenSea							TRUE				CLDN16	ENST00000468220.1	5'UTR	CLDN16	ENST00000468220.1	5'UTR		NA		NA		NA	NA	TRUE	NA	FALSE	chr3	190376406	190376408	-	0.469228
938	cg26627405	chr10	112104964	+	cg26627405	-0.0316433	0.116825	0.148468	0.0543087	0.0409766	rs7077092	0.231439	NA	NA	NA	NA		OpenSea							TRUE											NA		NA		NA	NA	TRUE	NA	FALSE	chr10	110345205	110345207	-	-0.678571
939	cg16577789	chr14	94186558	-	cg16577789	0.0334986	0.630562	0.597064	0.0445702	0.0378868	rs35089877	0.428115	NA	NA	NA	NA		OpenSea	PRIMA1	NM_178013	3'UTR				NA		14:94186395-94186568	Unclassified_Cell_type_specific	PRIMA1	ENST00000393143.1	3'UTR	PRIMA1	ENST00000393143.1	3'UTR		NA		NA		NA	NA	TRUE	NA	FALSE	chr14	93720211	93720213	+	0.234258
940	cg24197296	chr6	114685674	-	cg24197296	0.0152051	0.885606	0.870401	0.0160449	0.0653998	NA	NA	NA	NA	NA	NA		OpenSea							TRUE							RP3-399L15.3	ENST00000518470.1	5'UTR	chr6:114685505-114685755	3		NA		NA	NA	NA	NA	FALSE	chr6	114364509	114364511	+	0.333513
941	cg00788952	chr17	8985236	-	cg00788952	0.0212266	0.886499	0.865272	0.0222879	0.0270451	NA	NA	NA	NA	NA	NA		OpenSea	NTN1	NM_004822	Body				NA											NA		NA		NA	NA	NA	NA	FALSE	chr17	9081918	9081920	+	0.429485
942	cg01921470	chr1	56680968	-	cg01921470	0.0417069	0.864782	0.823075	0.0392711	0.0446157	NA	NA	NA	NA	NA	NA		OpenSea					chr1:56680724-56680724		NA										chr1:56680820-56681050	3		NA		NA	NA	NA	NA	FALSE	chr1	56215295	56215297	+	0.367306
943	cg02184418	chr1	32715449	-	cg02184418	0.0554049	0.643522	0.588117	0.0543138	0.0505625	NA	NA	NA	NA	NA	NA	chr1:32713918-32714186	S_Shore	LCK	NM_005356	TSS1500				NA		1:32715300-32716350	Promoter_Associated	LCK;LCK	ENST00000336890.5;ENST00000398345.2	TSS1500;TSS1500	LCK;LCK;LCK;LCK;LCK;LCK;LCK	ENST00000336890.5;ENST00000482949.1;ENST00000398345.2;ENST00000495610.2;ENST00000355928.3;ENST00000476457.1;ENST00000469765.1	TSS1500;TSS1500;TSS1500;TSS1500;TSS1500;TSS1500;TSS1500	chr1:32715265-32716095	3		NA		NA	NA	NA	NA	FALSE	chr1	32249847	32249849	+	0.30565
944	cg07922933	chr1	228548842	-	cg07922933	0.0389185	0.799036	0.760117	0.04612	0.0395887	NA	NA	NA	NA	NA	NA	chr1:228548077-228548330	S_Shore	OBSCN;OBSCN	NM_052843;NM_001098623	3'UTR;Body				NA				OBSCN	ENST00000284548.11	3'UTR	OBSCN;OBSCN	ENST00000474237.1;ENST00000284548.11	3'UTR;3'UTR		NA	chr1:228544693-228567604	6	chr1:228544771-228551069	6	NA	TRUE	NA	FALSE	chr1	228361140	228361142	+	0.376526
945	cg08778216	chr2	101628572	+	cg08778216	0.0556198	0.678819	0.6232	0.0568601	0.0777799	NA	NA	NA	NA	NA	NA		OpenSea	RPL31;TBC1D8	NM_001098577;NM_001102426	Body;Body				TRUE							TBC1D8	ENST00000494011.1	3'UTR	chr2:101628480-101628795	3		NA		NA	NA	TRUE	NA	FALSE	chr2	101012109	101012111	-	0.569905
946	cg16151960	chr5	133890280	+	cg16151960	0.0206868	0.662014	0.641327	0.0408739	0.0458209	NA	NA	NA	NA	NA	NA		OpenSea	PHF15	NM_015288	Body		chr5:133890161-133890161	DMR	TRUE		5:133889759-133890810	Unclassified				PHF15	ENST00000453515.1	5'UTR	chr5:133890145-133890955	3		NA		NA	NA	TRUE	NA	FALSE	chr5	134554589	134554591	-	0.282312
947	cg17002670	chr7	155453394	+	cg17002670	0.0519434	0.735465	0.683522	0.0653007	0.0541026	NA	NA	NA	NA	NA	NA		OpenSea	RBM33	NM_053043	Body				NA										chr7:155453145-155453870	3		NA		NA	NA	NA	NA	FALSE	chr7	155660699	155660701	-	0.387979
948	cg19506253	chr2	158301839	+	cg19506253	0.0631074	0.781575	0.718468	0.0616749	0.0712434	NA	NA	NA	NA	NA	NA		OpenSea	CYTIP	NM_004288	TSS1500				NA				CYTIP;CYTIP;CYTIP	ENST00000264192.3;ENST00000497432.1;ENST00000540637.1	TSS1500;3'UTR;5'UTR	CYTIP;CYTIP;CYTIP;CYTIP;CYTIP;CYTIP;CYTIP;CYTIP	ENST00000483929.1;ENST00000462109.1;ENST00000457793.2;ENST00000264192.3;ENST00000497432.1;ENST00000540637.1;ENST00000435117.1;ENST00000439355.1	TSS1500;TSS1500;TSS1500;TSS1500;3'UTR;5'UTR;5'UTR;5'UTR		NA	chr2:158295217-158302133	6	chr2:158293630-158301880	6	NA	TRUE	NA	FALSE	chr2	157445326	157445328	-	0.477121
949	cg19983391	chr13	29115045	-	cg19983391	0.0553978	0.819468	0.764071	0.0715006	0.0735791	rs79836610	0.011009	NA	NA	NA	NA		OpenSea							NA										chr13:29114700-29115135	3		NA		NA	NA	NA	NA	FALSE	chr13	28540907	28540909	+	0.487457
950	cg21642012	chr16	71851996	+	cg21642012	0.0537552	0.801493	0.747738	0.0679177	0.0558655	NA	NA	NA	NA	NA	NA		OpenSea							NA		16:71851851-71852649	Unclassified							chr16:71851925-71852235	3		NA		NA	NA	NA	NA	FALSE	chr16	71818092	71818094	-	0.515649
951	cg22674251	chr13	73878209	-	cg22674251	0.0589318	0.755183	0.696251	0.0635679	0.0606048	NA	NA	NA	NA	NA	NA		OpenSea							NA										chr13:73878060-73878415	3		NA		NA	NA	NA	NA	FALSE	chr13	73304071	73304073	+	0.490156
952	cg26757279	chr16	85238227	-	cg26757279	0.0433143	0.847728	0.804414	0.0507598	0.0502568	NA	NA	NA	NA	NA	NA		OpenSea							NA										chr16:85237825-85238475	3		NA		NA	NA	NA	NA	FALSE	chr16	85204620	85204622	+	0.445143
953	cg26864479	chr5	39447279	+	cg26864479	0.0501415	0.725532	0.675391	0.0611695	0.0542926	NA	NA	NA	NA	NA	NA		OpenSea							NA							DAB2;DAB2	ENST00000511792.1;ENST00000509457.1	5'UTR;3'UTR	chr5:39447160-39447610	3		NA		NA	NA	NA	NA	FALSE	chr5	39447176	39447178	-	0.40323
954	cg13196697	chr1	198647817	+	cg13196697	0.0610773	0.759339	0.698262	0.0726338	0.0578578	NA	NA	NA	NA	NA	NA		OpenSea	PTPRC;PTPRC;PTPRC;PTPRC	NR_052021;NM_001267798;NM_080921;NM_002838	Body;Body;Body;Body		chr1:198647552-198647552		NA				PTPRC	ENST00000529828.1	5'UTR	PTPRC;PTPRC;PTPRC	ENST00000462363.2;ENST00000529828.1;ENST00000391970.3	5'UTR;5'UTR;5'UTR		NA	chr1:198647504-198648439	6	chr1:198647579-198650002	6	NA	NA	NA	FALSE	chr1	198678687	198678689	-	0.358585
955	cg08554554	chr20	62330618	+	cg08554554	0.039364	0.693247	0.653883	0.0594729	0.0599025	rs2095235	0.24126	NA	NA	NA	NA	chr20:62328013-62328558	S_Shelf	ARFRP1;ARFRP1	NM_003224;NM_001134758	3'UTR;3'UTR				TRUE		20:62330485-62330632	Unclassified	ARFRP1;ARFRP1	ENST00000440854.1;ENST00000359715.4	3'UTR;3'UTR	ARFRP1;ARFRP1	ENST00000440854.1;ENST00000359715.4	3'UTR;3'UTR	chr20:62329265-62330750	3		NA		NA	NA	TRUE	NA	FALSE	chr20	63699264	63699266	-	0.37337
956	cg15512528	chr1	173869522	-	cg15512528	0.0305746	0.828387	0.797813	0.0271753	0.065869	NA	NA	NA	NA	NA	NA		OpenSea							TRUE											NA	chr1:173869268-173869704	4		NA	NA	TRUE	NA	FALSE	chr1	173900383	173900385	+	0.469756
957	cg10130022	chr5	164749161	-	cg10130022	0.0232118	0.86575	0.842539	0.0138447	0.0854582	NA	NA	NA	NA	NA	NA		OpenSea							NA										chr5:164748945-164749210	3		NA		NA	NA	NA	NA	FALSE	chr5	165322154	165322156	+	0.332459
958	cg11079441	chr8	131432739	+	cg11079441	0.0530208	0.82868	0.775659	0.0578622	0.0643736	rs117822450	0.020888	NA	NA	NA	NA		OpenSea	ASAP1;ASAP1	NM_001247996;NM_018482	5'UTR;5'UTR				NA				ASAP1	ENST00000518721.1	5'UTR	ASAP1;ASAP1;ASAP1	ENST00000520927.1;ENST00000524299.1;ENST00000518721.1	5'UTR;5'UTR;5'UTR	chr8:131432265-131432875	3		NA		NA	NA	NA	NA	FALSE	chr8	130420492	130420494	-	0.456082
959	cg12358054	chr21	28223238	-	cg12358054	0.0506055	0.684136	0.63353	0.0596948	0.0582632	NA	NA	NA	NA	NA	NA		OpenSea							NA											NA		NA	chr21:28221506-28224169	6	NA	NA	NA	FALSE	chr21	26850918	26850920	+	0.40944
960	cg16263644	chr3	33102258	+	cg16263644	0.0557058	0.785003	0.729297	0.0731869	0.0620789	NA	NA	NA	NA	NA	NA		OpenSea	GLB1;GLB1;GLB1	NM_001079811;NM_000404;NM_001135602	Body;Body;Body				NA		3:33102107-33102430	Unclassified_Cell_type_specific				GLB1;GLB1;GLB1;GLB1	ENST00000482097.1;ENST00000485698.1;ENST00000498537.1;ENST00000438227.1	3'UTR;3'UTR;3'UTR;3'UTR	chr3:33102180-33102415	3		NA		NA	NA	NA	NA	FALSE	chr3	33060765	33060767	-	0.50697
961	cg16200077	chr1	42468112	+	cg16200077	0.034918	0.756093	0.721175	0.0504848	0.0406539	NA	NA	NA	NA	NA	NA		OpenSea	HIVEP3	NR_038261	Body				NA							HIVEP3	ENST00000489103.1	3'UTR	chr1:42467965-42468235	3		NA		NA	NA	NA	NA	FALSE	chr1	42002440	42002442	-	0.309177
962	cg25344862	chr11	1876365	+	cg25344862	0.045393	0.719502	0.674109	0.0574289	0.0482439	NA	NA	NA	NA	NA	NA		OpenSea	LSP1	NM_002339	Body		chr11:1876283-1876283		NA		11:1875845-1876605	Promoter_Associated							chr11:1875820-1876675	3		NA		NA	NA	NA	NA	FALSE	chr11	1855134	1855136	-	0.320563
963	cg23418083	chr16	3847917	+	cg23418083	0.01674	0.883541	0.866801	0.013711	0.0578588	NA	NA	NA	NA	NA	NA		OpenSea	CREBBP;CREBBP	NM_004380;NM_001079846	Body;Body				TRUE				CREBBP	ENST00000323508.4	5'UTR	CREBBP	ENST00000323508.4	5'UTR		NA	chr16:3847896-3849184	6		NA	NA	NA	NA	FALSE	chr16	3797915	3797917	-	0.429457
964	cg26689186	chr7	33301429	+	cg26689186	0.0467213	0.842498	0.795777	0.0664725	0.0578076	rs28789535	0.248626	NA	NA	NA	NA		OpenSea	BBS9;BBS9;BBS9;BBS9	NM_001033604;NM_014451;NM_198428;NM_001033605	Body;Body;Body;Body				TRUE										chr7:33301300-33301650	3		NA		NA	NA	TRUE	NA	FALSE	chr7	33261816	33261818	-	0.519159
965	cg04215897	chr10	73843982	-	cg04215897	0.0595276	0.615683	0.556155	0.0737768	0.0521018	NA	NA	NA	NA	NA	NA	chr10:73846806-73848233	N_Shelf	SPOCK2;SPOCK2	NM_001244950;NM_014767	Body;Body		chr10:73843647-73843647		NA		10:73843466-73844210	Promoter_Associated_Cell_type_specific							chr10:73843865-73844295	3		NA		NA	NA	NA	NA	FALSE	chr10	72084223	72084225	+	0.325399
966	cg27157434	chr1	117529718	-	cg27157434	0.0523456	0.809853	0.757508	0.07347	0.0591066	rs10801963	0.177437	NA	NA	NA	NA		OpenSea	PTGFRN	NM_020440	3'UTR				NA	1:117331241-117331296	1:117529267-117530723	Unclassified_Cell_type_specific	PTGFRN;PTGFRN	ENST00000544471.1;ENST00000393203.2	3'UTR;3'UTR	PTGFRN;PTGFRN;PTGFRN	ENST00000544471.1;ENST00000393203.2;ENST00000497385.1	3'UTR;3'UTR;5'UTR		NA		NA	chr1:117529275-117530169	6	NA	NA	NA	FALSE	chr1	116987095	116987097	+	0.506505
967	cg05181290	chr1	203733914	-	cg05181290	0.0571696	0.667905	0.610735	0.0746332	0.0512513	NA	NA	NA	NA	NA	NA		OpenSea	LAX1;LAX1	NM_017773;NM_001136190	TSS1500;TSS1500				NA		1:203733611-203735088	Promoter_Associated	LAX1;LAX1	ENST00000442561.2;ENST00000367217.5	TSS1500;TSS1500	LAX1;LAX1	ENST00000442561.2;ENST00000367217.5	TSS1500;TSS1500	chr1:203733485-203734015	3		NA		NA	NA	NA	NA	FALSE	chr1	203764785	203764787	+	0.322036
968	cg19082272	chr8	123094379	-	cg19082272	0.0289454	0.525138	0.496193	0.0310975	0.049974	NA	NA	NA	NA	NA	NA		OpenSea							NA				RP11-398G24.2	ENST00000523792.1	3'UTR	RP11-398G24.2	ENST00000523792.1	3'UTR	chr8:123094320-123094570	3		NA		NA	NA	NA	NA	FALSE	chr8	122082139	122082141	+	0.343798
969	cg00023726	chr1	2839935	+	cg00023726	0.0327846	0.857303	0.824518	0.0324691	0.0388506	NA	NA	NA	NA	NA	NA		OpenSea							NA	1:2829719-2829927										NA		NA		NA	NA	TRUE	NA	FALSE	chr1	2923369	2923371	-	0.398905
970	cg07620038	chr13	39771708	-	cg07620038	0.0610466	0.79563	0.734583	0.0638332	0.0694622	NA	NA	NA	NA	NA	NA		OpenSea							NA										chr13:39771525-39771730	3		NA		NA	NA	NA	NA	FALSE	chr13	39197570	39197572	+	0.536017
971	cg16178058	chr11	128335642	+	cg16178058	0.0581879	0.832196	0.774008	0.0787833	0.0740532	NA	NA	NA	NA	NA	NA		OpenSea	ETS1;ETS1;ETS1	NM_005238;NM_001162422;NM_001143820	Body;Body;Body		chr11:128335578-128335578		NA		11:128335526-128335839	Unclassified_Cell_type_specific							chr11:128335340-128335790	3		NA		NA	NA	NA	NA	FALSE	chr11	128465746	128465748	-	0.648267
972	cg21101956	chr15	60408025	-	cg21101956	0.0469038	0.829728	0.782824	0.0622911	0.0582062	NA	NA	NA	NA	NA	NA		OpenSea							NA				RP11-82L7.4	ENST00000560503.1	3'UTR	RP11-82L7.4	ENST00000560503.1	3'UTR	chr15:60407960-60408355	3		NA		NA	NA	NA	NA	FALSE	chr15	60115825	60115827	+	0.504616
973	cg00977384	chr4	76521531	-	cg00977384	0.0133003	0.900043	0.886742	0.0141505	0.0261026	rs116349344	0.021341	NA	NA	NA	NA		OpenSea	CDKL2	NM_003948	Body				NA				CDKL2	ENST00000429927.2	ExonBnd	CDKL2;CDKL2	ENST00000515793.1;ENST00000429927.2	3'UTR;ExonBnd		NA		NA		NA	NA	TRUE	NA	FALSE	chr4	75596346	75596348	+	0.303863
974	cg05613187	chr2	171875180	+	cg05613187	0.0302298	0.863927	0.833698	0.0342211	0.0628854	NA	NA	NA	NA	NA	NA		OpenSea	TLK1;TLK1;TLK1	NM_001136555;NM_001136554;NM_012290	Body;Body;Body				NA							TLK1;TLK1	ENST00000359766.3;ENST00000409443.2	3'UTR;3'UTR	chr2:171875085-171875355	3		NA		NA	NA	NA	NA	FALSE	chr2	171018669	171018671	-	0.420044
975	cg07899411	chr12	123604434	+	cg07899411	0.0608465	0.755311	0.694465	0.076936	0.0564619	NA	NA	NA	NA	NA	NA		OpenSea							TRUE		12:123604377-123604674	Unclassified_Cell_type_specific				PITPNM2	ENST00000542210.1	5'UTR	chr12:123604400-123604655	3		NA		NA	NA	TRUE	NA	FALSE	chr12	123119886	123119888	-	0.445098
976	cg10410483	chr7	22652368	-	cg10410483	0.0312546	0.896685	0.86543	0.0265174	0.0381941	NA	NA	NA	NA	NA	NA		OpenSea							TRUE				AC002480.5	ENST00000442252.1	3'UTR	STEAP1B;AC002480.5	ENST00000439708.1;ENST00000442252.1	5'UTR;3'UTR		NA		NA		NA	NA	TRUE	NA	FALSE	chr7	22612748	22612750	+	0.440001
977	cg11759703	chr15	63503131	-	cg11759703	0.0637627	0.719904	0.656141	0.0794785	0.0676673	NA	NA	NA	NA	NA	NA		OpenSea	RAB8B	NM_016530	Body				TRUE										chr15:63502880-63503330	3		NA		NA	NA	NA	NA	FALSE	chr15	63210931	63210933	+	0.443501
978	cg22043544	chr4	169461374	-	cg22043544	0.0539302	0.837909	0.783979	0.0579133	0.0614539	NA	NA	NA	NA	NA	NA		OpenSea	PALLD;PALLD	NM_001166108;NM_016081	Body;Body				NA				PALLD	ENST00000335742.7	5'UTR	PALLD	ENST00000335742.7	5'UTR	chr4:169461280-169461635	3		NA		NA	NA	NA	NA	FALSE	chr4	168540222	168540224	+	0.466124
979	cg22901490	chr5	110087806	+	cg22901490	0.0147496	0.873189	0.858439	0.0276615	0.057523	rs115309733	0.030052	NA	NA	NA	NA		OpenSea	SLC25A46;SLC25A46;SLC25A46	NM_001303250;NM_001303249;NM_138773	Body;Body;Body				TRUE				SLC25A46	ENST00000513706.1	TSS1500	SLC25A46;SLC25A46;SLC25A46	ENST00000513706.1;ENST00000508781.1;ENST00000502462.2	TSS1500;5'UTR;5'UTR	chr5:110087680-110087875	3		NA		NA	NA	NA	NA	FALSE	chr5	110752105	110752107	-	0.398641
980	cg23507772	chr9	82749956	-	cg23507772	0.0186501	0.878525	0.859875	0.0299217	0.0287734	rs72739143	0.052566	NA	NA	NA	NA		OpenSea							TRUE											NA		NA	chr9:82749376-82750041	5	NA	NA	NA	FALSE	chr9	80135040	80135042	+	0.450355
981	cg25963419	chr2	102618414	-	cg25963419	0.0534657	0.781196	0.72773	0.0667161	0.06918	NA	NA	NA	NA	NA	NA		OpenSea	IL1R2;IL1R2;IL1R2	NM_001261419;NM_004633;NR_048564	5'UTR;5'UTR;Body				NA				IL1R2;IL1R2	ENST00000393414.2;ENST00000332549.3	5'UTR;5'UTR	IL1R2;IL1R2;IL1R2;IL1R2;IL1R2	ENST00000393414.2;ENST00000457817.1;ENST00000332549.3;ENST00000464994.1;ENST00000493749.1	5'UTR;TSS200;5'UTR;5'UTR;5'UTR	chr2:102618265-102618535	3		NA		NA	NA	NA	NA	FALSE	chr2	102001951	102001953	+	0.498104
982	cg27176715	chr1	60595457	+	cg27176715	0.0460652	0.67054	0.624475	0.0616795	0.0568954	NA	NA	NA	NA	NA	NA		OpenSea							NA				RP11-575B7.3	ENST00000456878.1	5'UTR	RP11-575B7.3	ENST00000456878.1	5'UTR		NA		NA	chr1:60595357-60596004	6	NA	NA	NA	FALSE	chr1	60129784	60129786	-	0.375048
983	cg14542922	chr7	14794352	-	cg14542922	0.0534863	0.583782	0.530296	0.0690525	0.0604127	rs1079947	0.455292	NA	NA	NA	NA		OpenSea	DGKB;DGKB	NM_004080;NM_145695	Body;Body				NA				DGKB	ENST00000403963.1	3'UTR	DGKB;DGKB;DGKB;DGKB	ENST00000467449.1;ENST00000463981.2;ENST00000403963.1;ENST00000477401.1	3'UTR;3'UTR;3'UTR;3'UTR	chr7:14794260-14794550	3		NA		NA	NA	NA	NA	FALSE	chr7	14754726	14754728	+	0.588034
984	cg20804000	chr3	13685146	+	cg20804000	0.0447827	0.72658	0.681797	0.0512668	0.0525912	rs6781248	0.377453	NA	NA	NA	NA		OpenSea							NA										chr3:13684965-13685175	3		NA		NA	NA	NA	NA	FALSE	chr3	13643645	13643647	-	0.332867
985	cg24425191	chr16	3118018	-	cg24425191	0.0590781	0.809423	0.750345	0.0621323	0.0642907	NA	NA	NA	NA	NA	NA		OpenSea	IL32;IL32;IL32;IL32;IL32;IL32;IL32;IL32;IL32;IL32;IL32;IL32;IL32;IL32;IL32;IL32;IL32	NM_001012718;NM_004221;NM_001012634;NM_001012633;NM_001012632;NM_001012631;NM_001308078;NM_001012635;NM_001012636;NM_001012718;NM_004221;NM_001012634;NM_001012633;NM_001012632;NM_001012631;NM_001308078;NM_001012635	Body;Body;Body;Body;Body;Body;Body;Body;Body;ExonBnd;ExonBnd;ExonBnd;ExonBnd;ExonBnd;ExonBnd;ExonBnd;ExonBnd				NA				IL32	ENST00000325568.5	ExonBnd	IL32;IL32;IL32;IL32	ENST00000532247.1;ENST00000528652.2;ENST00000525003.1;ENST00000325568.5	5'UTR;5'UTR;TSS200;ExonBnd	chr16:3117825-3118030	3		NA		NA	NA	NA	NA	FALSE	chr16	3068016	3068018	+	0.460962
986	cg14927815	chr18	54199609	-	cg14927815	0.0621798	0.721675	0.659495	0.080826	0.0538356	NA	NA	NA	NA	NA	NA		OpenSea							NA										chr18:54199405-54199710	3		NA		NA	NA	NA	NA	FALSE	chr18	56532377	56532379	+	0.384516
987	cg18938128	chr16	3331537	+	cg18938128	-0.0778915	0.337131	0.415023	0.0951725	0.0708906	NA	NA	NA	NA	NA	NA	chr16:3332472-3333847	N_Shore							NA				ZNF263;ZNF263	ENST00000219069.5;ENST00000538765.1	TSS1500;5'UTR	ZNF263;ZNF263	ENST00000219069.5;ENST00000538765.1	TSS1500;5'UTR		NA		NA		NA	NA	NA	NA	FALSE	chr16	3281536	3281538	-	-0.417004
988	cg19548727	chr12	11699056	+	cg19548727	0.066794	0.639593	0.572799	0.0792503	0.0774289	rs117908585	0.039702	NA	NA	NA	NA		OpenSea							NA		12:11698229-11699743	Unclassified	RP11-434C1.2;RNU7-60P	ENST00000536492.1;ENST00000515938.1	3'UTR;TSS1500	RP11-434C1.2;RNU7-60P	ENST00000536492.1;ENST00000515938.1	3'UTR;TSS1500		NA	chr12:11698303-11699521	6	chr12:11698309-11699486	6	NA	NA	NA	FALSE	chr12	11546121	11546123	-	0.58813
989	cg09101941	chr5	133775258	-	cg09101941	-0.0643115	0.215778	0.280089	0.0911781	0.0742593	NA	NA	NA	NA	NA	NA		OpenSea							TRUE				RP11-215P8.4;AC005355.1	ENST00000512748.1;ENST00000513329.1	3'UTR;5'UTR	RP11-215P8.4;AC005355.1	ENST00000512748.1;ENST00000513329.1	3'UTR;5'UTR	chr5:133774885-133775410	3		NA		NA	NA	TRUE	NA	FALSE	chr5	134439566	134439568	+	-0.641523
990	cg11811625	chr22	45079203	+	cg11811625	0.0605117	0.711103	0.650591	0.0688566	0.054162	NA	NA	NA	NA	NA	NA		OpenSea	PRR5;PRR5;PRR5;PRR5;PRR5	NM_001017528;NM_001017529;NM_015366;NM_001017530;NM_001198721	5'UTR;5'UTR;5'UTR;5'UTR;Body				NA		22:45079170-45079492	Unclassified	PRR5;PRR5	ENST00000006251.7;ENST00000404016.1	5'UTR;5'UTR	PRR5;PRR5;PRR5;PRR5;PRR5;PRR5	ENST00000432186.1;ENST00000492475.1;ENST00000006251.7;ENST00000404016.1;ENST00000459857.1;ENST00000492289.1	5'UTR;5'UTR;5'UTR;5'UTR;5'UTR;5'UTR	chr22:45079105-45079590	3		NA		NA	NA	NA	NA	FALSE	chr22	44683322	44683324	-	0.329746
991	cg01033780	chr1	192796060	+	cg01033780	0.0512591	0.718273	0.667014	0.049013	0.0771757	NA	NA	NA	NA	NA	NA		OpenSea							NA										chr1:192795900-192796615	3		NA		NA	NA	NA	NA	FALSE	chr1	192826929	192826931	-	0.423122
992	cg22291375	chr20	30843364	+	cg22291375	0.0364556	0.866008	0.829552	0.0437851	0.046034	NA	NA	NA	NA	NA	NA		OpenSea							NA										chr20:30843140-30843375	3		NA		NA	NA	NA	NA	FALSE	chr20	32255560	32255562	-	0.404878
993	cg06130923	chr1	172608704	-	cg06130923	0.0664621	0.638062	0.5716	0.0867412	0.0680552	NA	NA	NA	NA	NA	NA		OpenSea							NA										chr1:172607945-172608995	3		NA		NA	NA	NA	NA	FALSE	chr1	172639563	172639565	+	0.34833
994	cg07948875	chr1	169187004	+	cg07948875	-0.0696244	0.195787	0.265411	0.0983425	0.0813449	NA	NA	NA	NA	NA	NA		OpenSea	NME7;NME7	NM_013330;NM_197972	Body;Body				TRUE							NME7;NME7	ENST00000493481.1;ENST00000483228.1	3'UTR;3'UTR		NA		NA		NA	NA	TRUE	NA	FALSE	chr1	169217765	169217767	-	-0.717191
995	cg08010531	chr13	99857707	-	cg08010531	0.059969	0.734835	0.674866	0.0810382	0.0585181	NA	NA	NA	NA	NA	NA		OpenSea	UBAC2;UBAC2;UBAC2	NR_026644;NM_001144072;NM_177967	Body;Body;Body				NA				RN7SKP9	ENST00000364923.1	TSS1500	RN7SKP9;UBAC2;UBAC2	ENST00000364923.1;ENST00000468067.1;ENST00000473091.1	TSS1500;5'UTR;5'UTR	chr13:99857460-99857755	3		NA		NA	NA	NA	NA	FALSE	chr13	99205452	99205454	+	0.540667
996	cg15320267	chr5	157625682	+	cg15320267	0.0628799	0.781058	0.718178	0.0710861	0.0538944	rs17054773	0.078203	NA	NA	NA	NA		OpenSea							NA				CTC-436K13.1	ENST00000522975.1	5'UTR	CTC-436K13.1	ENST00000522975.1	5'UTR	chr5:157625660-157626055	3		NA		NA	NA	NA	NA	FALSE	chr5	158198673	158198675	-	0.485332
997	cg22642272	chr4	75641155	-	cg22642272	0.0188668	0.876581	0.857714	0.0316115	0.0258247	NA	NA	NA	NA	NA	NA		OpenSea							NA										chr4:75641000-75641295	3		NA		NA	NA	NA	NA	FALSE	chr4	74715943	74715945	+	0.47594
998	cg04687131	chr20	50236499	+	cg04687131	0.0542425	0.826858	0.772615	0.0523434	0.0674132	NA	NA	NA	NA	NA	NA		OpenSea	ATP9A	NM_006045	Body				NA										chr20:50236440-50236775	3		NA		NA	NA	NA	NA	FALSE	chr20	51619959	51619961	-	0.4709
999	cg06024013	chr16	77261972	-	cg06024013	0.0356666	0.827955	0.792289	0.0625917	0.0552789	rs80229759	0.176606	NA	NA	NA	NA		OpenSea							NA				RP11-538I12.2	ENST00000569032.1	3'UTR	RP11-538I12.2	ENST00000569032.1	3'UTR		NA		NA	chr16:77261593-77262259	5	NA	NA	NA	FALSE	chr16	77228074	77228076	+	0.523295
1000	cg11728331	chr3	72008020	-	cg11728331	0.0407487	0.866223	0.825474	0.041006	0.0403469	NA	NA	NA	NA	NA	NA		OpenSea							NA											NA	chr3:72007711-72008227	5		NA	NA	NA	NA	FALSE	chr3	71958868	71958870	+	0.500549
1001	cg26298749	chr11	70667113	+	cg26298749	0.0312974	0.745027	0.713729	0.0429632	0.0338147	NA	NA	NA	NA	NA	NA	chr11:70666428-70666779	S_Shore	SHANK2	NM_012309	Body				NA				SHANK2	ENST00000468619.1	3'UTR	SHANK2;SHANK2	ENST00000468619.1;ENST00000460048.1	3'UTR;3'UTR	chr11:70666645-70667155	3		NA		NA	NA	NA	NA	FALSE	chr11	70821007	70821009	-	0.293244
1002	cg18187326	chr10	120873428	+	cg18187326	-0.105572	0.304083	0.409655	0.136791	0.11724	NA	NA	NA	NA	NA	NA		OpenSea	FAM45A;FAM45B;FAM45A;FAM45A;FAM45A;FAM45A	NR_130122;NR_027141;NM_207009;NM_001303111;NM_001303112;NM_001303113	Body;Body;Body;Body;Body;Body				TRUE				FAM45A	ENST00000489988.1	TSS200	FAM45A;FAM45A;FAM45A	ENST00000489988.1;ENST00000487888.1;ENST00000448258.2	TSS200;5'UTR;5'UTR	chr10:120873400-120873695	3		NA		NA	NA	NA	NA	FALSE	chr10	119113915	119113917	-	-0.707758
1003	cg13814657	chr1	110416138	+	cg13814657	-0.0708133	0.310442	0.381255	0.0850376	0.0599827	NA	NA	NA	NA	NA	NA		OpenSea							NA										chr1:110415860-110416755	3		NA		NA	NA	NA	NA	FALSE	chr1	109873515	109873517	-	-0.390595
1004	cg20783784	chr1	116917582	-	cg20783784	0.0530821	0.681377	0.628295	0.0678801	0.0561472	NA	NA	NA	NA	NA	NA	chr1:116915291-116916813	S_Shore	ATP1A1;ATP1A1	NM_001160233;NM_000701	Body;Body				NA		1:116917467-116917763	Promoter_Associated_Cell_type_specific	RP4-655J12.3;ATP1A1	ENST00000432281.1;ENST00000445896.1	TSS1500;5'UTR	RP4-655J12.3;ATP1A1;ATP1A1;ATP1A1	ENST00000432281.1;ENST00000418797.1;ENST00000445896.1;ENST00000488733.1	TSS1500;5'UTR;5'UTR;5'UTR	chr1:116917020-116918090	3		NA		NA	NA	NA	NA	FALSE	chr1	116374959	116374961	+	0.352808
1005	cg08338739	chr4	113195103	+	cg08338739	0.0408837	0.859341	0.818457	0.0429928	0.0631675	rs17045738	0.056893	NA	NA	NA	NA		OpenSea							NA				Y_RNA	ENST00000410374.1	TSS200	Y_RNA	ENST00000410374.1	TSS200		NA	chr4:113195003-113195617	4	chr4:113191257-113198039	6	NA	NA	NA	FALSE	chr4	112273946	112273948	-	0.443302
1006	cg13552669	chr5	167345755	-	cg13552669	0.0546961	0.760041	0.705345	0.0651926	0.0644569	NA	NA	NA	NA	NA	NA		OpenSea	TENM2	NM_001122679	Body				NA		5:167345729-167345786	Unclassified_Cell_type_specific				ODZ2;ODZ2	ENST00000520393.1;ENST00000517586.1	5'UTR;5'UTR	chr5:167345460-167345850	3		NA		NA	NA	NA	NA	FALSE	chr5	167918749	167918751	+	0.512805
1007	cg02059214	chr3	108021106	+	cg02059214	0.0440416	0.833505	0.789463	0.0501946	0.0601376	NA	NA	NA	NA	NA	NA		OpenSea	HHLA2	NM_007072	TSS1500				NA				HHLA2;HHLA2;HHLA2	ENST00000357759.5;ENST00000491820.1;ENST00000467562.1	TSS1500;5'UTR;5'UTR	HHLA2;HHLA2;HHLA2;HHLA2;HHLA2;HHLA2;HHLA2	ENST00000357759.5;ENST00000467282.1;ENST00000463019.3;ENST00000491820.1;ENST00000467562.1;ENST00000482430.1;ENST00000462629.1	TSS1500;5'UTR;5'UTR;5'UTR;5'UTR;5'UTR;5'UTR		NA	chr3:108021077-108021727	6		NA	NA	TRUE	NA	FALSE	chr3	108302258	108302260	-	0.417076
1008	cg04478985	chr8	13192156	+	cg04478985	0.0144717	0.673533	0.659061	0.0397958	0.0388451	NA	NA	NA	NA	NA	NA		OpenSea	DLC1;DLC1	NM_182643;NM_024767	Body;Body				TRUE										chr8:13192040-13192275	3		NA		NA	NA	NA	NA	FALSE	chr8	13334646	13334648	-	0.314221
1009	cg03847123	chr3	187525047	+	cg03847123	0.0553545	0.782756	0.727402	0.0599952	0.0546837	rs3115211	0.413856	NA	NA	NA	NA		OpenSea							NA										chr3:187524960-187525215	3		NA		NA	NA	NA	NA	FALSE	chr3	187807258	187807260	-	0.403385
1010	cg18932070	chr11	64464117	+	cg18932070	0.036781	0.881268	0.844487	0.0363022	0.0406878	NA	NA	NA	NA	NA	NA		OpenSea	NRXN2;NRXN2	NM_015080;NM_138732	Body;Body				NA							NRXN2	ENST00000466324.1	3'UTR	chr11:64464065-64464335	3		NA		NA	NA	NA	NA	FALSE	chr11	64696644	64696646	-	0.44664
1011	cg13127820	chr10	75226948	+	cg13127820	0.0297278	0.815747	0.786019	0.0344595	0.0750212	rs1259498	0.305846	NA	NA	NA	NA		OpenSea	PPP3CB;PPP3CB;PPP3CB;PPP3CB;PPP3CB	NM_001142354;NM_001142353;NM_021132;NM_001289969;NM_001289968	Body;Body;Body;Body;Body				NA				PPP3CB;PPP3CB	ENST00000544628.1;ENST00000495897.1	TSS1500;3'UTR	PPP3CB;PPP3CB	ENST00000544628.1;ENST00000495897.1	TSS1500;3'UTR		NA		NA		NA	NA	NA	NA	FALSE	chr10	73467189	73467191	-	0.385389
1012	cg10471452	chr5	79333328	-	cg10471452	0.0357829	0.826714	0.790931	0.0379651	0.0806479	NA	NA	NA	NA	NA	NA	chr5:79330928-79331488	S_Shore	THBS4;THBS4;THBS4;THBS4	NM_001306214;NM_003248;NM_001306213;NM_001306212	5'UTR;Body;5'UTR;5'UTR				NA				THBS4	ENST00000511733.1	5'UTR	THBS4;THBS4;THBS4	ENST00000511733.1;ENST00000513310.1;ENST00000510218.1	5'UTR;5'UTR;5'UTR	chr5:79333245-79333535	3		NA		NA	NA	NA	NA	FALSE	chr5	80037504	80037506	+	0.394561
1013	cg12071073	chr13	52436281	-	cg12071073	0.0188113	0.82166	0.802849	0.0297335	0.0286357	NA	NA	NA	NA	NA	NA		OpenSea	CCDC70;CCDC70	NM_031290;NM_031290	1stExon;5'UTR				NA				CCDC70;CCDC70	ENST00000242819.4;ENST00000242819.4	1stExon;5'UTR	CCDC70;CCDC70	ENST00000242819.4;ENST00000242819.4	1stExon;5'UTR		NA	chr13:52435806-52436348	6	chr13:52435806-52436448	6	TRUE	TRUE	NA	FALSE	chr13	51862144	51862146	+	0.314151
1014	cg25753291	chr5	108723938	-	cg25753291	-0.0336654	0.56415	0.597815	0.0521041	0.0460059	NA	NA	NA	NA	NA	NA		OpenSea	PJA2	NM_014819	5'UTR				NA				PJA2;PJA2	ENST00000511624.1;ENST00000361189.2	3'UTR;5'UTR	PJA2;PJA2;PJA2	ENST00000511624.1;ENST00000512822.1;ENST00000361189.2	3'UTR;3'UTR;5'UTR		NA	chr5:108723614-108724438	3	chr5:108723557-108725000	6	NA	NA	NA	FALSE	chr5	109388236	109388238	+	-0.371261
1015	cg17333291	chr7	1126326	+	cg17333291	0.0302086	0.766087	0.735879	0.0560102	0.0463326	rs150684475	0.060147	NA	NA	NA	NA	chr7:1126578-1126910	N_Shore	GPER;C7orf50;C7orf50;GPER;C7orf50;GPER	NM_001505;NM_001134395;NM_032350;NM_001039966;NM_001134396;NM_001098201	TSS200;Body;Body;TSS200;Body;TSS1500				NA		7:1126090-1128006	Unclassified	GPER;GPER;GPER;GPER;C7orf50	ENST00000397088.3;ENST00000397092.1;ENST00000297469.3;ENST00000401670.1;ENST00000488073.1	TSS1500;TSS200;TSS200;5'UTR;3'UTR	GPER;GPER;GPER;GPER;C7orf50	ENST00000397088.3;ENST00000413368.1;ENST00000297469.3;ENST00000401670.1;ENST00000488073.1	TSS1500;TSS200;TSS200;5'UTR;3'UTR	chr7:1125500-1127415	3		NA		NA	NA	TRUE	NA	FALSE	chr7	1086689	1086691	-	0.424962
1016	cg14314352	chr10	90760909	-	cg14314352	0.0625369	0.672247	0.60971	0.0768845	0.0709397	NA	NA	NA	NA	NA	NA		OpenSea	FAS;FAS;FAS;FAS;FAS;FAS;FAS	NR_028036;NR_028035;NR_028034;NR_028033;NM_152872;NM_152871;NM_000043	Body;Body;Body;Body;Body;Body;Body		chr10:90760903-90760903		TRUE				FAS	ENST00000313771.5	5'UTR	FAS;FAS;FAS;FAS;FAS;FAS;FAS	ENST00000460510.1;ENST00000477270.1;ENST00000313771.5;ENST00000466081.1;ENST00000371857.3;ENST00000494799.1;ENST00000487314.1	5'UTR;5'UTR;5'UTR;5'UTR;5'UTR;5'UTR;5'UTR	chr10:90760865-90761095	3		NA		NA	NA	NA	NA	FALSE	chr10	89001151	89001153	+	0.448343
1017	cg25104613	chr1	20649108	+	cg25104613	0.0502999	0.828164	0.777864	0.0501153	0.0509827	NA	NA	NA	NA	NA	NA		OpenSea	VWA5B1	NM_001039500	Body				NA		1:20648404-20649239	Promoter_Associated	RP4-745E8.2	ENST00000444923.1	3'UTR	RP4-745E8.2;VWA5B1;VWA5B1	ENST00000444923.1;ENST00000485375.2;ENST00000473325.1	3'UTR;3'UTR;3'UTR	chr1:20648425-20649235	3		NA		NA	NA	TRUE	NA	FALSE	chr1	20322614	20322616	-	0.518828
1018	cg03942839	chr5	138783342	+	cg03942839	0.0543206	0.837197	0.782877	0.0676195	0.0717225	NA	NA	NA	NA	NA	NA		OpenSea							NA				RNU5B-4P	ENST00000363508.1	TSS1500	RNU5B-4P	ENST00000363508.1	TSS1500	chr5:138782945-138783555	3		NA		NA	NA	NA	NA	FALSE	chr5	139447652	139447654	-	0.469437
1019	cg17939534	chr2	198712759	+	cg17939534	0.0505449	0.801054	0.750509	0.0378326	0.0744458	NA	NA	NA	NA	NA	NA		OpenSea	PLCL1	NM_006226	Body		chr2:198712532-198712532		NA											NA		NA		NA	NA	NA	NA	FALSE	chr2	197848034	197848036	-	0.412968
1020	cg18324583	chr5	142975083	+	cg18324583	0.0393154	0.864815	0.825499	0.0408009	0.0515848	NA	NA	NA	NA	NA	NA		OpenSea							TRUE										chr5:142974800-142975270	3		NA		NA	NA	TRUE	NA	FALSE	chr5	143595517	143595519	-	0.429801
1021	cg24712632	chr11	60754328	-	cg24712632	0.0367429	0.719088	0.682345	0.0552816	0.0410001	NA	NA	NA	NA	NA	NA		OpenSea	CD6;CD6;CD6;CD6	NR_045638;NM_006725;NM_001254751;NM_001254750	Body;Body;Body;Body		chr11:60754236-60754236		NA				CD6	ENST00000545105.1	5'UTR	CD6;CD6;CD6	ENST00000545105.1;ENST00000545320.1;ENST00000542254.1	5'UTR;5'UTR;3'UTR	chr11:60754080-60754330	3		NA		NA	NA	NA	NA	FALSE	chr11	60986855	60986857	+	0.317145
1022	cg19648686	chr10	5044992	+	cg19648686	0.0131849	0.871206	0.858021	0.0140197	0.0704561	NA	NA	NA	NA	NA	NA		OpenSea	AKR1C2;AKR1C2;AKR1C2	NM_001354;NM_001135241;NM_205845	Body;Body;Body				NA				AKR1C2	ENST00000460124.1	3'UTR	AKR1C2	ENST00000460124.1	3'UTR		NA		NA	chr10:5043170-5045168	4	NA	TRUE	NA	FALSE	chr10	5002799	5002801	-	0.299566
1023	cg08473752	chr17	26517057	+	cg08473752	-0.0459766	0.488964	0.534941	0.077759	0.0669011	NA	NA	NA	NA	NA	NA		OpenSea	NLK	NM_016231	Body				TRUE											NA		NA	chr17:26515744-26517395	6	NA	TRUE	NA	FALSE	chr17	28190030	28190032	-	-0.416866
1024	cg00356208	chr16	55167581	+	cg00356208	0.031668	0.545403	0.513735	0.0379768	0.0322674	NA	NA	NA	NA	NA	NA		OpenSea							TRUE											NA		NA		NA	NA	TRUE	NA	FALSE	chr16	55133668	55133670	-	0.297042
1025	cg13232402	chr1	111747497	+	cg13232402	-0.0433198	0.39815	0.44147	0.0736962	0.058728	NA	NA	NA	NA	NA	NA	chr1:111746337-111747303	S_Shore	DENND2D	NM_001271833	TSS1500				NA		1:111746088-111747983	Unclassified	DENND2D;CHI3L2	ENST00000369752.5;ENST00000445067.2	TSS1500;5'UTR	DENND2D;DENND2D;DENND2D;CHI3L2	ENST00000463713.1;ENST00000369752.5;ENST00000473822.1;ENST00000445067.2	TSS1500;TSS1500;TSS1500;5'UTR		NA	chr1:111744889-111747609	6	chr1:111732740-111748865	6	NA	NA	NA	FALSE	chr1	111204874	111204876	-	-0.337631
1026	cg18152612	chr2	109588322	+	cg18152612	0.0331885	0.664728	0.63154	0.0496773	0.0365037	NA	NA	NA	NA	NA	NA		OpenSea	EDAR	NM_022336	5'UTR				NA				EDAR;EDAR	ENST00000409271.1;ENST00000258443.2	5'UTR;5'UTR	EDAR;EDAR	ENST00000409271.1;ENST00000258443.2	5'UTR;5'UTR	chr2:109588180-109588955	3		NA		NA	NA	NA	NA	FALSE	chr2	108971865	108971867	-	0.260632
1027	cg27073361	chr6	32038177	+	cg27073361	0.0315274	0.769676	0.738148	0.0339815	0.0314844	NA	NA	NA	NA	NA	NA		OpenSea	TNXB	NM_019105	Body				NA				TNXB	ENST00000375244.3	ExonBnd	TNXB	ENST00000375244.3	ExonBnd		NA	chr6:32036478-32039237	6		NA	NA	TRUE	NA	FALSE	chr6	32070399	32070401	-	0.31372
1028	cg09183124	chr1	173092323	+	cg09183124	-0.09588	0.30795	0.40383	0.119486	0.0940877	NA	NA	NA	NA	NA	NA		OpenSea					chr1:173091914-173091914		TRUE		1:173092213-173092420	Unclassified_Cell_type_specific							chr1:173092085-173092975	3		NA		NA	NA	TRUE	NA	FALSE	chr1	173123183	173123185	-	-0.554493
1029	cg01803180	chr17	4578988	+	cg01803180	-0.0733673	0.314823	0.38819	0.0877717	0.0687087	NA	NA	NA	NA	NA	NA		OpenSea	PELP1;PELP1	NM_001278241;NM_014389	Body;Body				NA				AC091153.4	ENST00000441700.1	5'UTR	PELP1;PELP1;PELP1;PELP1;AC091153.4	ENST00000575329.1;ENST00000575534.1;ENST00000573506.1;ENST00000573523.1;ENST00000441700.1	3'UTR;TSS200;3'UTR;3'UTR;5'UTR	chr17:4578760-4579030	3		NA		NA	NA	NA	NA	FALSE	chr17	4675692	4675694	-	-0.388429
1030	cg09972016	chr12	66220810	+	cg09972016	-0.0246363	0.110127	0.134763	0.0356362	0.0350323	NA	NA	NA	NA	NA	NA	chr12:66217627-66220181	S_Shore	RPSAP52;HMGA2;HMGA2;HMGA2;HMGA2	NR_026825;NM_001300919;NM_003484;NM_001300918;NM_003483	TSS200;Body;Body;Body;Body				NA				RPSAP52	ENST00000489520.2	TSS200	HMGA2;HMGA2;RPSAP52;RPSAP52	ENST00000545998.1;ENST00000539662.1;ENST00000489520.2;ENST00000542560.1	5'UTR;TSS1500;TSS200;TSS200	chr12:66219225-66220995	3		NA		NA	NA	NA	NA	FALSE	chr12	65827029	65827031	-	-0.654368
1031	cg06314065	chr17	54517989	+	cg06314065	0.0554765	0.649635	0.594158	0.0519089	0.0666661	NA	NA	NA	NA	NA	NA		OpenSea	ANKFN1	NM_153228	Body				TRUE										chr17:54517800-54518170	3		NA		NA	NA	NA	NA	FALSE	chr17	56440627	56440629	-	0.512382
1032	cg16422349	chr13	97696066	-	cg16422349	0.0515354	0.79134	0.739804	0.0417675	0.0744912	rs79428276	0.04134	NA	NA	NA	NA		OpenSea							TRUE											NA		NA	chr13:97695351-97696153	3	NA	NA	NA	FALSE	chr13	97043811	97043813	+	0.511075
1033	cg21320638	chr5	111238231	+	cg21320638	0.072173	0.75283	0.680657	0.0698114	0.0673742	NA	NA	NA	NA	NA	NA		OpenSea	NREP;NREP	NM_001142475;NM_001142474	Body;Body				NA				NREP	ENST00000450761.2	5'UTR	NREP	ENST00000450761.2	5'UTR	chr5:111238200-111238450	3		NA		NA	NA	NA	NA	FALSE	chr5	111902533	111902535	-	0.450736
1034	cg00246303	chr10	61195313	-	cg00246303	0.0208608	0.836817	0.815956	0.0174234	0.076902	NA	NA	NA	NA	NA	NA		OpenSea							NA											NA	chr10:61194265-61195695	6	chr10:61193305-61195824	6	NA	NA	NA	FALSE	chr10	59435554	59435556	+	0.307318
1035	cg01196079	chr1	3201858	+	cg01196079	0.0399484	0.679287	0.639339	0.0483434	0.046584	rs147653409	0.013774	NA	NA	NA	NA	chr1:3203765-3204453	N_Shore	PRDM16;PRDM16	NM_022114;NM_199454	Body;Body				TRUE				PRDM16	ENST00000512462.1	5'UTR	PRDM16;PRDM16	ENST00000512462.1;ENST00000463591.1	5'UTR;5'UTR	chr1:3201700-3202015	3		NA		NA	NA	TRUE	NA	FALSE	chr1	3285293	3285295	-	0.262023
1036	cg04635482	chr8	121045979	-	cg04635482	0.0429024	0.761041	0.718139	0.0521464	0.0495709	rs183176656	0.028467	NA	NA	NA	NA		OpenSea	DEPTOR;DEPTOR	NM_001283012;NM_022783	Body;Body				NA				DEPTOR	ENST00000518057.1	5'UTR	DEPTOR	ENST00000518057.1	5'UTR	chr8:121045885-121046315	3		NA		NA	NA	NA	NA	FALSE	chr8	120033739	120033741	+	0.29987
1037	cg07742264	chr12	121419635	-	cg07742264	0.0202005	0.485391	0.46519	0.0261719	0.0297412	rs79172008	0.067369	NA	NA	NA	NA	chr12:121416485-121416817	S_Shelf	HNF1A;HNF1A	NM_000545;NM_001306179	Body;Body				NA				HNF1A-AS1;HNF1A-AS1;HNF1A;HNF1A	ENST00000537361.1;ENST00000535301.1;ENST00000543427.1;ENST00000538626.1	TSS1500;TSS1500;5'UTR;5'UTR	HNF1A-AS1;HNF1A-AS1;HNF1A;HNF1A;HNF1A;HNF1A	ENST00000537361.1;ENST00000535301.1;ENST00000400024.2;ENST00000402929.1;ENST00000543427.1;ENST00000535955.1	TSS1500;TSS1500;5'UTR;5'UTR;5'UTR;5'UTR	chr12:121419460-121419835	3		NA		NA	NA	NA	NA	FALSE	chr12	120981831	120981833	+	0.210928
1038	cg11832850	chr17	6593964	+	cg11832850	0.0419166	0.699618	0.657701	0.0547549	0.0468997	NA	NA	NA	NA	NA	NA		OpenSea	SLC13A5;SLC13A5;SLC13A5;SLC13A5	NM_001284509;NM_001284510;NM_177550;NM_001143838	Body;Body;Body;Body				NA				SLC13A5	ENST00000572727.1	3'UTR	SLC13A5;SLC13A5	ENST00000572727.1;ENST00000574580.1	3'UTR;TSS1500	chr17:6593445-6594030	3		NA		NA	NA	NA	NA	FALSE	chr17	6690644	6690646	-	0.271773
1039	cg23043245	chr6	34434076	-	cg23043245	-0.0299204	0.198825	0.228745	0.0417743	0.0772843	rs12665397	0.215335	NA	NA	NA	NA	chr6:34433411-34434371	Island	PACSIN1	NM_020804	5'UTR			DMR	NA	6:34541352-34542212			PACSIN1;PACSIN1	ENST00000244458.2;ENST00000374043.1	5'UTR;5'UTR	PACSIN1;PACSIN1	ENST00000244458.2;ENST00000374043.1	5'UTR;5'UTR	chr6:34434045-34435215	3		NA		NA	TRUE	TRUE	NA	FALSE	chr6	34466298	34466300	+	-0.596905
1040	cg24613135	chr8	129253074	-	cg24613135	0.0485424	0.815992	0.76745	0.0561542	0.0540579	NA	NA	NA	NA	NA	NA		OpenSea					chr8:129252743-129252743		NA		8:129252672-129253160	Unclassified_Cell_type_specific							chr8:129252640-129253135	3		NA		NA	NA	NA	NA	FALSE	chr8	128240827	128240829	+	0.54627
1041	cg24984777	chr17	40636525	+	cg24984777	0.0704642	0.740111	0.669647	0.0882219	0.0710181	NA	NA	NA	NA	NA	NA		OpenSea	ATP6V0A1;ATP6V0A1;ATP6V0A1	NM_005177;NM_001130021;NM_001130020	Body;Body;Body				NA		17:40636399-40636836	Unclassified_Cell_type_specific	ATP6V0A1	ENST00000544137.1	5'UTR	ATP6V0A1	ENST00000544137.1	5'UTR	chr17:40636445-40636810	3		NA		NA	NA	NA	NA	FALSE	chr17	42484506	42484508	-	0.465204
1042	cg12737452	chr13	52548992	-	cg12737452	0.0320376	0.670994	0.638957	0.0422954	0.0393976	NA	NA	NA	NA	NA	NA		OpenSea	ATP7B;ATP7B;ATP7B	NM_001243182;NM_001005918;NM_000053	Body;Body;Body				NA				ATP7B;ATP7B	ENST00000542656.1;ENST00000482841.1	1stExon;TSS200	ATP7B;ATP7B;ATP7B	ENST00000542656.1;ENST00000483772.1;ENST00000482841.1	1stExon;TSS1500;TSS200		NA		NA	chr13:52548245-52549468	6	NA	NA	NA	FALSE	chr13	51974855	51974857	+	0.229059
1043	cg21891691	chr3	39062631	+	cg21891691	0.0439292	0.86684	0.822911	0.054375	0.0484311	NA	NA	NA	NA	NA	NA		OpenSea							NA										chr3:39062485-39062915	3		NA		NA	NA	NA	NA	FALSE	chr3	39021139	39021141	-	0.57626
1044	cg09879458	chr15	61012310	+	cg09879458	0.0530953	0.746459	0.693364	0.0685645	0.0570638	NA	NA	NA	NA	NA	NA		OpenSea	RORA	NM_134261	Body				TRUE		15:61012251-61012704	Unclassified_Cell_type_specific				RORA;RORA;RORA	ENST00000557822.1;ENST00000559145.1;ENST00000561093.1	3'UTR;3'UTR;3'UTR		NA	chr15:61012050-61012759	6	chr15:61012224-61014913	6	NA	TRUE	NA	FALSE	chr15	60720110	60720112	-	0.45508
1045	cg16113883	chr6	138190021	-	cg16113883	0.0659549	0.765179	0.699224	0.0771647	0.0754163	NA	NA	NA	NA	NA	NA	chr6:138187825-138189141	S_Shore	TNFAIP3;TNFAIP3;TNFAIP3;LOC100130476	NM_006290;NM_001270508;NM_001270507;NR_049793	5'UTR;5'UTR;5'UTR;TSS1500				NA		6:138189861-138190108	Promoter_Associated	TNFAIP3;RP11-356I2.4	ENST00000237289.4;ENST00000448942.1	5'UTR;TSS1500	TNFAIP3;TNFAIP3;TNFAIP3;TNFAIP3;RP11-356I2.4	ENST00000421450.1;ENST00000420009.1;ENST00000237289.4;ENST00000433680.1;ENST00000448942.1	5'UTR;5'UTR;5'UTR;5'UTR;TSS1500	chr6:138189885-138190115	3		NA		NA	NA	NA	NA	FALSE	chr6	137868883	137868885	+	0.507834
1046	cg01630060	chr8	101629886	-	cg01630060	0.0635682	0.748425	0.684857	0.0625178	0.0606956	NA	NA	NA	NA	NA	NA		OpenSea	SNX31	NM_152628	Body				NA				KB-1083B1.1;KB-1083B1.1	ENST00000521625.1;ENST00000521535.1	TSS1500;TSS1500	KB-1083B1.1;KB-1083B1.1	ENST00000521625.1;ENST00000521535.1	TSS1500;TSS1500		NA		NA		NA	NA	NA	NA	FALSE	chr8	100617657	100617659	+	0.416433
1047	cg05938149	chr16	88498622	-	cg05938149	0.0081479	0.641473	0.633325	0.0340975	0.0409914	NA	NA	NA	NA	NA	NA	chr16:88498100-88498825	Island	ZNF469	NM_001127464	Body				NA	16:87025633-87026289			ZNF469	ENST00000565624.1	1stExon	ZNF469	ENST00000565624.1	1stExon		NA	chr16:88488752-88513999	6		NA	NA	TRUE	NA	FALSE	chr16	88432213	88432215	+	0.249063
1048	cg14946295	chr18	74701280	+	cg14946295	0.071107	0.832537	0.76143	0.0788728	0.0695936	NA	NA	NA	NA	NA	NA		OpenSea	MBP;MBP;MBP;MBP;MBP	NM_001025092;NM_001025090;NM_002385;NM_001025081;NM_001025101	Body;Body;Body;Body;Body				NA							MBP;MBP;MBP;MBP;MBP;MBP;MBP;MBP	ENST00000473302.1;ENST00000483025.1;ENST00000490319.1;ENST00000527975.1;ENST00000531144.1;ENST00000533278.1;ENST00000484548.2;ENST00000467108.1	3'UTR;3'UTR;TSS1500;3'UTR;3'UTR;3'UTR;3'UTR;3'UTR	chr18:74700480-74701535	3		NA		NA	NA	NA	NA	FALSE	chr18	76989323	76989325	-	0.802961
1049	cg17124440	chr3	170943028	+	cg17124440	0.0822222	0.728097	0.645875	0.0908613	0.0885377	rs9864195	0.111366	NA	NA	NA	NA		OpenSea	TNIK;TNIK;TNIK;TNIK;TNIK;TNIK;TNIK;TNIK	NM_001161560;NM_015028;NM_001161563;NM_001161562;NM_001161561;NM_001161566;NM_001161565;NM_001161564	Body;Body;Body;Body;Body;Body;Body;Body				NA		3:170942992-170943240	Unclassified_Cell_type_specific							chr3:170942960-170943170	3		NA		NA	NA	NA	NA	FALSE	chr3	171225238	171225240	-	0.434449
1050	cg24436196	chr3	56448270	-	cg24436196	0.0354721	0.589179	0.553707	0.0426396	0.0388241	NA	NA	NA	NA	NA	NA		OpenSea	ERC2	NM_015576	Body				TRUE											NA		NA		NA	NA	TRUE	NA	FALSE	chr3	56414241	56414243	+	0.288787
1051	cg24841244	chr11	118213330	+	cg24841244	0.0617408	0.747292	0.685551	0.0813943	0.0524473	NA	NA	NA	NA	NA	NA		OpenSea	CD3D;CD3D;CD3D;CD3D	NM_001040651;NM_000732;NM_001040651;NM_000732	5'UTR;5'UTR;1stExon;1stExon				NA		11:118213215-118213726	Unclassified_Cell_type_specific	CD3D;CD3D;CD3D;CD3D;CD3D;CD3D	ENST00000392884.2;ENST00000529594.1;ENST00000300692.4;ENST00000392884.2;ENST00000529594.1;ENST00000300692.4	1stExon;1stExon;1stExon;5'UTR;5'UTR;5'UTR	CD3D;CD3D;CD3D;CD3D;CD3D;CD3D;CD3D	ENST00000526561.1;ENST00000529594.1;ENST00000300692.4;ENST00000392884.2;ENST00000529594.1;ENST00000300692.4;ENST00000526561.1	1stExon;1stExon;1stExon;5'UTR;5'UTR;5'UTR;3'UTR	chr11:118213245-118213550	3		NA		NA	TRUE	TRUE	NA	FALSE	chr11	118342614	118342616	-	0.425236
1052	cg10104674	chr4	79052724	+	cg10104674	0.0392072	0.820452	0.781245	0.0484678	0.0418095	rs286458	0.31605	NA	NA	NA	NA		OpenSea	FRAS1;FRAS1	NM_025074;NM_001166133	Body;Body				TRUE										chr4:79052580-79052830	3		NA		NA	NA	TRUE	NA	FALSE	chr4	78131569	78131571	-	0.378776
1053	cg00957466	chr20	43984001	+	cg00957466	0.0492433	0.617092	0.567849	0.0518233	0.0454392	NA	NA	NA	NA	NA	NA		OpenSea							TRUE										chr20:43983920-43984170	3		NA		NA	NA	NA	NA	FALSE	chr20	45355360	45355362	-	0.317375
1054	cg00986597	chr5	156607344	-	cg00986597	0.0607749	0.724165	0.66339	0.0666026	0.0580427	rs146004678	0.033976	NA	NA	NA	NA		OpenSea	ITK	NM_005546	TSS1500				NA				ITK	ENST00000422843.3	TSS1500	ITK;ITK;ITK;ITK;ITK;ITK	ENST00000422843.3;ENST00000522616.1;ENST00000520555.1;ENST00000519402.1;ENST00000517779.1;ENST00000521769.1	TSS1500;TSS1500;TSS1500;TSS1500;TSS1500;5'UTR		NA		NA		NA	NA	NA	NA	FALSE	chr5	157180332	157180334	+	0.330246
1055	cg01257083	chr4	81064249	+	cg01257083	-0.0522661	0.35349	0.405756	0.0681686	0.0510038	NA	NA	NA	NA	NA	NA		OpenSea							NA										chr4:81064140-81064410	3		NA		NA	NA	NA	NA	FALSE	chr4	80143094	80143096	-	-0.361051
1056	cg03778647	chr5	142875362	+	cg03778647	-0.0696057	0.380129	0.449734	0.0988365	0.0724225	NA	NA	NA	NA	NA	NA		OpenSea							NA				CTD-2050E21.1	ENST00000340585.6	3'UTR	CTD-2050E21.1	ENST00000340585.6	3'UTR	chr5:142875320-142875810	3		NA		NA	NA	NA	NA	FALSE	chr5	143495796	143495798	-	-0.395594
1057	cg04130728	chr12	104888396	-	cg04130728	0.0428789	0.779564	0.736685	0.0594344	0.0621588	NA	NA	NA	NA	NA	NA		OpenSea	CHST11;CHST11	NM_001173982;NM_018413	Body;Body				NA		12:104888053-104888576	Promoter_Associated							chr12:104887965-104888910	3		NA		NA	NA	NA	NA	FALSE	chr12	104494617	104494619	+	0.529598
1058	cg06052122	chr9	123546098	-	cg06052122	-0.0470264	0.481046	0.528072	0.0690744	0.0604885	NA	NA	NA	NA	NA	NA		OpenSea	FBXW2	NM_012164	Body		chr9:123546044-123546044		NA							FBXW2	ENST00000474117.1	3'UTR	chr9:123545865-123546315	3		NA		NA	NA	NA	NA	FALSE	chr9	120783819	120783821	+	-0.366679
1059	cg07473853	chr8	124524758	-	cg07473853	0.0361736	0.634213	0.598039	0.0467115	0.0441494	NA	NA	NA	NA	NA	NA		OpenSea	FBXO32;FBXO32;FBXO32	NM_148177;NM_001242463;NM_058229	Body;Body;Body		chr8:124524433-124524433		NA		8:124524524-124524946	Unclassified_Cell_type_specific				FBXO32	ENST00000287396.2	3'UTR		NA	chr8:124521449-124527283	5	chr8:124524447-124524859	3	NA	NA	NA	FALSE	chr8	123512517	123512519	+	0.293612
1060	cg08446539	chr12	25541565	+	cg08446539	0.0757814	0.752489	0.676707	0.0823884	0.0675856	NA	NA	NA	NA	NA	NA	chr12:25538132-25538344	S_Shelf							NA											NA		NA		NA	NA	TRUE	NA	FALSE	chr12	25388630	25388632	-	0.418041
1061	cg13287515	chr1	170209726	-	cg13287515	0.0515303	0.852443	0.800913	0.0558307	0.0503284	NA	NA	NA	NA	NA	NA		OpenSea							NA				RP11-297H3.3	ENST00000439184.1	5'UTR	RP11-297H3.3	ENST00000439184.1	5'UTR	chr1:170209485-170209855	3		NA		NA	NA	NA	NA	FALSE	chr1	170240584	170240586	+	0.450181
1062	cg14260632	chr1	84139163	-	cg14260632	0.0467682	0.760994	0.714226	0.0628409	0.0530584	NA	NA	NA	NA	NA	NA		OpenSea	LOC101927587	NR_119375	Body				NA				RP11-475O6.1	ENST00000417975.1	3'UTR	RP11-475O6.1	ENST00000417975.1	3'UTR	chr1:84139080-84139370	3		NA		NA	NA	NA	NA	FALSE	chr1	83673479	83673481	+	0.36283
1063	cg16263548	chr8	116497894	+	cg16263548	0.0353882	0.868396	0.833008	0.0368099	0.0578653	NA	NA	NA	NA	NA	NA		OpenSea	TRPS1;TRPS1;TRPS1	NM_001282903;NM_014112;NM_001282902	Body;Body;Body				NA							TRPS1	ENST00000517323.1	3'UTR	chr8:116497840-116498050	3		NA		NA	NA	NA	NA	FALSE	chr8	115485666	115485668	-	0.458267
1064	cg16760223	chr3	172841689	+	cg16760223	0.0433123	0.818722	0.775409	0.0356799	0.0633071	NA	NA	NA	NA	NA	NA		OpenSea	SPATA16	NM_031955	5'UTR				TRUE				SPATA16	ENST00000351008.3	5'UTR	SPATA16	ENST00000351008.3	5'UTR		NA		NA		NA	NA	TRUE	NA	FALSE	chr3	173123898	173123900	-	0.471654
1065	cg16775542	chr20	62542894	-	cg16775542	-0.0623113	0.407438	0.469749	0.102962	0.0757971	NA	NA	NA	NA	NA	NA		OpenSea	DNAJC5	NM_025219	5'UTR				NA				DNAJC5;DNAJC5	ENST00000369911.2;ENST00000360864.4	5'UTR;5'UTR	DNAJC5;DNAJC5	ENST00000369911.2;ENST00000360864.4	5'UTR;5'UTR	chr20:62542460-62542935	3		NA		NA	NA	NA	NA	FALSE	chr20	63911540	63911542	+	-0.622921
1066	cg17182355	chr1	54626479	-	cg17182355	0.0342301	0.604379	0.570149	0.0439358	0.038491	NA	NA	NA	NA	NA	NA		OpenSea							NA				RP11-446E24.4;RP11-446E24.4	ENST00000525949.1;ENST00000311841.7	3'UTR;3'UTR	RP11-446E24.4;RP11-446E24.4	ENST00000525949.1;ENST00000311841.7	3'UTR;3'UTR		NA	chr1:54625959-54626706	4		NA	NA	NA	NA	FALSE	chr1	54160805	54160807	+	0.248705
1067	cg17451015	chr6	30123226	-	cg17451015	0.0311152	0.862022	0.830907	0.0385851	0.0412716	NA	NA	NA	NA	NA	NA		OpenSea	TRIM10;TRIM10	NM_006778;NM_052828	Body;Body				NA				TRIM10	ENST00000542439.1	TSS1500	TRIM10	ENST00000542439.1	TSS1500	chr6:30122885-30123275	3		NA		NA	NA	TRUE	NA	FALSE	chr6	30155448	30155450	+	0.413264
1068	cg19979108	chr5	171870875	-	cg19979108	0.0620744	0.729811	0.667737	0.0739536	0.060471	NA	NA	NA	NA	NA	NA		OpenSea	SH3PXD2B	NM_001017995	Body				TRUE											NA	chr5:171870262-171871003	6	chr5:171870123-171871664	6	NA	TRUE	NA	FALSE	chr5	172443870	172443872	+	0.463926
1069	cg24256211	chr14	55035215	-	cg24256211	-0.0480411	0.154904	0.202945	0.0594395	0.0462311	NA	NA	NA	NA	NA	NA	chr14:55031826-55035030	S_Shore	SAMD4A;SAMD4A	NM_001161576;NM_015589	Body;Body				NA				SAMD4A	ENST00000555112.1	5'UTR	SAMD4A	ENST00000555112.1	5'UTR	chr14:55032985-55035375	3		NA		NA	TRUE	TRUE	NA	FALSE	chr14	54568496	54568498	+	-0.641866
1070	cg26920483	chr6	107404438	-	cg26920483	0.0557165	0.807348	0.751632	0.0717011	0.0659619	rs75172263	0.02429	NA	NA	NA	NA		OpenSea	BEND3	NM_001080450	Body				NA										chr6:107404320-107404550	3		NA		NA	NA	NA	NA	FALSE	chr6	107083233	107083235	+	0.468362
1071	cg09636941	chr8	94098878	+	cg09636941	0.0411275	0.864084	0.822957	0.0347664	0.0524743	NA	NA	NA	NA	NA	NA		OpenSea							TRUE											NA		NA		NA	NA	TRUE	NA	FALSE	chr8	93086648	93086650	-	0.413374
1072	cg06349180	chr1	178237075	-	cg06349180	0.0287422	0.872289	0.843547	0.0235064	0.0346058	NA	NA	NA	NA	NA	NA		OpenSea	RASAL2	NM_170692	Body				NA				RASAL2	ENST00000465723.1	5'UTR	RASAL2	ENST00000465723.1	5'UTR	chr1:178236680-178237230	3		NA		NA	NA	NA	NA	FALSE	chr1	178267939	178267941	+	0.405483
1073	cg06866884	chr4	185202821	-	cg06866884	0.068115	0.741255	0.67314	0.0734402	0.0596122	NA	NA	NA	NA	NA	NA		OpenSea					chr4:185202640-185202640		NA		4:185201851-185202856	Unclassified							chr4:185202585-185202950	3		NA		NA	NA	NA	NA	FALSE	chr4	184281667	184281669	+	0.37934
1074	cg10685947	chr4	114176932	+	cg10685947	0.0425184	0.828875	0.786356	0.0333358	0.0631012	NA	NA	NA	NA	NA	NA		OpenSea	ANK2;ANK2;ANK2	NM_001127493;NM_001148;NM_020977	Body;Body;Body				NA				ANK2	ENST00000431447.3	5'UTR	ANK2	ENST00000431447.3	5'UTR	chr4:114176865-114177070	3		NA		NA	NA	NA	NA	FALSE	chr4	113255775	113255777	-	0.404644
1075	cg12007105	chr1	8534565	-	cg12007105	0.0162876	0.891724	0.875436	0.0224798	0.0275592	NA	NA	NA	NA	NA	NA		OpenSea	RERE;RERE	NM_001042681;NM_012102	Body;Body				NA				RERE	ENST00000480342.1	3'UTR	RERE;RERE	ENST00000464972.1;ENST00000480342.1	3'UTR;3'UTR	chr1:8534460-8534690	3		NA		NA	NA	NA	NA	FALSE	chr1	8474504	8474506	+	0.383243
1076	cg09821218	chr16	68691561	+	cg09821218	0.0326249	0.699836	0.667211	0.0384745	0.0355472	rs2274240	0.387155	NA	NA	NA	NA		OpenSea	CDH3	NM_001793	Body				TRUE				CDH3	ENST00000542274.1	5'UTR	CDH3;CDH3	ENST00000542274.1;ENST00000566808.1	5'UTR;5'UTR		NA		NA	chr16:68691494-68693235	6	NA	TRUE	NA	FALSE	chr16	68657657	68657659	-	0.307911
1077	cg16495782	chr17	64260237	+	cg16495782	0.0464912	0.747283	0.700792	0.0522769	0.0818925	NA	NA	NA	NA	NA	NA		OpenSea							NA										chr17:64260125-64260410	3		NA		NA	NA	NA	NA	FALSE	chr17	66264118	66264120	-	0.473863
1078	cg26930813	chr5	179033748	+	cg26930813	0.0253615	0.842015	0.816654	0.0365331	0.0340143	NA	NA	NA	NA	NA	NA		OpenSea	RUFY1;RUFY1;RUFY1	NM_025158;NM_001040452;NM_001040451	Body;Body;Body				NA				RUFY1;RUFY1	ENST00000508797.1;ENST00000377001.2	TSS1500;3'UTR	RUFY1;RUFY1;RUFY1	ENST00000508797.1;ENST00000503583.1;ENST00000377001.2	TSS1500;TSS200;3'UTR	chr5:179033285-179034095	3		NA		NA	NA	NA	NA	FALSE	chr5	179606746	179606748	-	0.417758
1079	cg24229206	chr10	11277563	+	cg24229206	0.0516023	0.798316	0.746713	0.0627822	0.0537999	NA	NA	NA	NA	NA	NA		OpenSea	CELF2;CELF2;CELF2;CELF2	NM_001025077;NM_006561;NM_001083591;NM_001025076	Body;Body;Body;Body				NA				CELF2	ENST00000537122.1	5'UTR	CELF2	ENST00000537122.1	5'UTR		NA	chr10:11276952-11278960	6	chr10:11276800-11280264	6	NA	NA	NA	FALSE	chr10	11235599	11235601	-	0.49372
1080	cg10139216	chr8	101441196	+	cg10139216	0.0516176	0.690455	0.638837	0.073377	0.0606445	NA	NA	NA	NA	NA	NA		OpenSea							NA		8:101440942-101441477	Unclassified_Cell_type_specific	KB-173C10.1;KB-173C10.1	ENST00000523554.1;ENST00000522947.1	3'UTR;3'UTR	KB-173C10.1;KB-173C10.1	ENST00000523554.1;ENST00000522947.1	3'UTR;3'UTR	chr8:101440885-101441335	3		NA		NA	NA	NA	NA	FALSE	chr8	100428967	100428969	-	0.373649
1081	cg24289952	chr3	113942043	+	cg24289952	0.0665596	0.777257	0.710697	0.0858013	0.0722385	NA	NA	NA	NA	NA	NA		OpenSea					chr3:113941944-113941944		NA		3:113941954-113942193	Unclassified_Cell_type_specific	RP11-553L6.2	ENST00000481773.1	5'UTR	RP11-553L6.2;RP11-553L6.2	ENST00000481773.1;ENST00000493033.1	5'UTR;5'UTR	chr3:113942040-113942355	3		NA		NA	NA	NA	NA	FALSE	chr3	114223195	114223197	-	0.505797
1082	cg25195781	chr10	11602544	-	cg25195781	-0.0824456	0.215663	0.298108	0.0976451	0.0778002	NA	NA	NA	NA	NA	NA		OpenSea	USP6NL	NM_014688	Body				NA		10:11602435-11602646	Unclassified_Cell_type_specific							chr10:11602320-11602675	3		NA		NA	NA	NA	NA	FALSE	chr10	11560544	11560546	+	-0.647745
1083	cg01207974	chr13	50703026	+	cg01207974	0.0431624	0.857521	0.814358	0.0396323	0.0598915	NA	NA	NA	NA	NA	NA	chr13:50703685-50705025	N_Shore					chr13:50702930-50702930	CDMR	NA	13:49600879-49601046	13:50702745-50703962	Unclassified_Cell_type_specific	DLEU1	ENST00000490577.1	5'UTR	DLEU1;DLEU1;DLEU1;DLEU1	ENST00000486895.1;ENST00000461527.1;ENST00000476738.1;ENST00000491615.1	5'UTR;5'UTR;5'UTR;5'UTR	chr13:50702485-50703130	3		NA		NA	NA	TRUE	NA	FALSE	chr13	50128889	50128891	-	0.48669
1084	cg05214740	chr10	86367946	+	cg05214740	0.0410251	0.745004	0.703979	0.0530527	0.0450841	NA	NA	NA	NA	NA	NA		OpenSea							NA											NA	chr10:86367923-86368245	3	chr10:86367830-86368294	3	NA	NA	NA	FALSE	chr10	84608189	84608191	-	0.439149
1085	cg08962305	chr3	46622647	-	cg08962305	0.0470314	0.822594	0.775562	0.0550863	0.0482413	NA	NA	NA	NA	NA	NA	chr3:46618307-46618669	S_Shelf	LRRC2;TDGF1	NM_024750;NM_003212	TSS1500;Body				NA				LRRC2	ENST00000296144.3	TSS1500	LRRC2;TDGF1;TDGF1	ENST00000296144.3;ENST00000505797.1;ENST00000505797.1	TSS1500;1stExon;5'UTR		NA		NA		NA	NA	TRUE	NA	FALSE	chr3	46581156	46581158	+	0.416766
[truncated: 18,915 more rows]
[truncated: 15 more columns]

## Sheet: S3 DMPs NMO
Supplementary Table S3. Top 20,000 DMPs for NMO
[truncated: 20,001 more rows]
[truncated: 15 more columns]

## Sheet: S4 DMPs neuro PASC
Supplementary Table S4. Top 20,000 DMPs for neuro-PASC
[truncated: 20,001 more rows]
[truncated: 15 more columns]

## Sheet: S5. DMPs intersect
Supplementary Table S5. Interersect all 3 groups. 144 DMPs.
[truncated: 145 more rows]
[truncated: 15 more columns]

[truncated: 2 more sheets: S6. KEGG Summary, S7. KEGG Pathways]
