# Supplementary material for: Distinct Regulatory DNA Methylation Signatures Across Multiple Sclerosis, Neuromyelitis Optica, and Neurological Post-Acute Sequelae of COVID-19
Source: J Clin Med. 2026 Jun 25;15(13):4968. doi: 10.3390/jcm15134968 (PMC13362688; doi:10.3390/jcm15134968)
Supplement: Supplementary file 1 [file jcm-15-04968-s001.zip › jcm-4336141-supplementary material/Supplemental Tables/Supplemental Tables S8-S17.xlsx]

## Sheet: S8.  MS DMR
Supplementary Table S8. MS DMRs.
DMR	seqnames	start	end	width	strand	no.cpgs	min_smoothed_fdr	Stouffer	HMFDR	Fisher	maxdiff	meandiff	overlapping.genes
1	chr10	63807168	63809170	2003	*	15	4.87132e-259	3.7656e-210	4.4023e-26	2.24212e-206	0.0696467	0.0478173	ARID5B
2	chr20	57581903	57583709	1807	*	26	2.95672e-232	1.97419e-100	1.76643e-18	7.10611e-150	-0.0544525	-0.0187914	CTSZ
3	chr17	27044169	27045894	1726	*	21	1.11974e-210	1.57227e-156	8.72058e-16	6.01827e-163	-0.0674624	-0.0368523	RAB34
4	chr17	7460485	7462249	1765	*	15	4.52863e-210	1.57713e-126	2.89396e-20	4.61282e-149	-0.065457	-0.0328378	TNFSF12, TNFSF12-TNFSF13, TNFSF13
5	chr6	31539539	31543300	3762	*	25	3.78299e-202	5.24998e-160	9.33799e-19	7.12085e-208	0.0812518	0.0382451	LTA
6	chr11	47399813	47401027	1215	*	12	3.42595e-188	4.29244e-148	4.19393e-18	3.03589e-144	-0.0720559	-0.0459783	SPI1
7	chr6	32819858	32821090	1233	*	23	5.16925e-180	1.90005e-47	7.68457e-22	3.67536e-96	0.0809711	0.0175036	PSMB9, TAP1
8	chr14	50863307	50865194	1888	*	13	7.2369e-177	5.46585e-81	3.12163e-19	5.90677e-112	-0.0546302	-0.0269566	RP11-247L20.3, CDKL1
9	chr9	125794756	125797284	2529	*	13	8.37424e-177	2.08438e-126	2.55559e-19	1.3516e-145	-0.0845047	-0.0450529	RABGAP1, GPR21
10	chr4	154710224	154712580	2357	*	32	4.42278e-167	1.8722e-113	2.75179e-15	2.8892e-136	-0.0432588	-0.0187914	SFRP2
11	chr8	27467783	27469673	1891	*	13	7.22514e-167	7.82932e-126	6.78965e-18	1.33195e-132	-0.0588033	-0.0416508	CLU
12	chr12	123752628	123755018	2391	*	21	7.35359e-165	2.28206e-133	1.21156e-18	4.45888e-154	-0.0733785	-0.0267408	CDK2AP1
13	chr20	13975279	13977219	1941	*	20	6.6488e-163	4.79818e-115	6.49619e-16	4.8418e-130	-0.0691844	-0.0245168	MACROD2, SEL1L2
14	chr15	91426667	91429916	3250	*	18	2.08146e-162	1.87202e-145	3.0504e-16	2.74744e-160	-0.0648407	-0.0308703	FURIN, FES
15	chr5	76114812	76116535	1724	*	12	3.9029e-156	2.48244e-89	8.26992e-19	1.47408e-106	-0.0539569	-0.0280378	F2RL1
16	chr16	62068673	62071193	2521	*	20	1.96843e-153	1.06351e-108	2.12027e-18	2.42618e-128	-0.0467725	-0.0205226	CDH8
17	chr9	130524573	130525864	1292	*	10	1.55459e-150	5.06053e-103	2.62718e-17	4.98007e-111	-0.0803373	-0.0516869	SH2D3C
18	chr17	75445261	75447504	2244	*	12	1.70432e-150	2.38687e-107	2.12236e-18	1.71517e-113	0.0472866	0.0299292	2026-09-09
19	chr2	160471238	160474347	3110	*	15	8.75903e-148	1.75936e-107	1.71716e-19	1.87894e-141	-0.091308	-0.0422761	AC009506.1, BAZ2B
20	chr13	34184663	34185311	649	*	8	1.8181e-147	1.13558e-109	1.90067e-19	1.21101e-107	0.066744	0.0558129	RP11-37L2.1, RP11-141M1.3
21	chr10	104535020	104536121	1102	*	12	3.06778e-146	7.59902e-80	1.46988e-19	1.3851e-98	-0.0600609	-0.0285382	WBP1L
22	chr6	33383819	33385344	1526	*	12	1.02256e-144	1.21437e-37	2.16675e-18	3.30405e-63	0.0530544	0.0167948	PHF1, CUTA
23	chr12	63543831	63545523	1693	*	15	3.05882e-141	1.107e-79	5.43251e-19	3.73376e-97	-0.0459431	-0.0175967	AVPR1A
24	chr12	89743788	89745412	1625	*	16	6.45528e-138	2.65086e-52	3.27824e-17	6.74872e-86	-0.0643234	-0.0209682	DUSP6
25	chr22	44568203	44568812	610	*	8	7.19675e-138	3.95805e-108	5.46074e-19	3.29566e-105	-0.0553667	-0.0435016	PARVB
26	chr19	49992293	49994485	2193	*	13	4.12458e-137	5.85429e-89	5.10848e-17	2.95697e-110	0.0581652	0.0325834	RPL13A, SNORD32A, SNORD33, SNORD34, SNORD35A
27	chr19	36246882	36248739	1858	*	11	1.11016e-136	8.90519e-69	8.82339e-16	7.34917e-91	-0.0830613	-0.0321835	HSPB6
28	chr8	38830814	38832728	1915	*	15	4.98547e-136	8.04301e-103	2.64814e-16	7.11165e-115	-0.0868796	-0.0431754	PLEKHA2, HTRA4
29	chr6	133561368	133563532	2165	*	34	2.7963e-135	6.29374e-85	3.47786e-11	2.60594e-104	-0.0334353	-0.00928037	EYA4
30	chr17	25798180	25799447	1268	*	10	1.25093e-133	4.47482e-75	2.26016e-21	9.71034e-88	0.0572595	0.0319001	KSR1
31	chr11	30037833	30039113	1281	*	17	2.01687e-133	3.54193e-96	5.16432e-14	5.03107e-103	-0.0470724	-0.0249932	KCNA4
32	chr22	44463707	44465038	1332	*	9	9.8769e-133	1.26183e-79	1.2339e-18	3.26346e-94	-0.0535913	-0.0334761	PARVB
33	chr17	33775295	33777219	1925	*	15	9.78097e-132	1.0488e-88	7.11134e-15	9.02026e-104	-0.0546946	-0.0296138	SLFN13
34	chr3	24535365	24537801	2437	*	26	1.17194e-130	4.70146e-120	5.58544e-14	6.67058e-130	-0.0565128	-0.0150328	THRB-AS1, THRB, RP11-317L10.1
35	chr7	27207996	27209828	1833	*	23	8.32566e-130	2.59134e-105	4.83435e-15	3.27996e-108	-0.0314108	-0.0162048	HOXA10-AS, HOXA9, RP1-170O19.20, MIR196B
36	chr3	6902100	6903921	1822	*	14	1.03772e-128	1.03644e-72	1.16187e-17	3.79115e-90	-0.0782567	-0.0251429	GRM7
37	chr6	32807895	32811253	3359	*	25	1.63226e-127	7.53406e-82	1.24188e-21	4.51794e-111	0.0534308	0.0209807	PSMB8
38	chr5	176935305	176938407	3103	*	14	3.19157e-127	1.1353e-112	7.4818e-19	6.49587e-124	-0.0580815	-0.0342924	DOK3
39	chr1	167485873	167487871	1999	*	9	1.12914e-125	2.76414e-95	7.56844e-20	5.92159e-100	0.0654382	0.0447421	CD247
40	chr3	73672998	73674815	1818	*	17	1.21987e-125	5.09351e-63	3.51662e-16	5.54906e-88	-0.0505842	-0.0205603	PDZRN3-AS1, PDZRN3
41	chr15	30113759	30115299	1541	*	16	2.25296e-125	3.16387e-75	2.93757e-14	3.39311e-90	-0.043658	-0.0160686	RP11-680F8.3, TJP1
42	chr12	48151790	48153124	1335	*	19	8.90184e-125	3.71062e-56	7.3869e-17	7.96512e-81	-0.058106	-0.0181472	SLC48A1, RAPGEF3
43	chr17	46666926	46670029	3104	*	15	1.06213e-124	2.67422e-111	1.50943e-17	1.75009e-134	-0.0714161	-0.0340207	HOXB-AS3, HOXB3, HOXB5
44	chr17	46656543	46660940	4398	*	23	1.73757e-124	3.27129e-127	1.87186e-17	8.78313e-141	-0.065796	-0.0315216	HOXB-AS3, HOXB3, HOXB4, MIR10A
45	chr17	46621057	46622899	1843	*	18	3.7829e-124	1.20804e-77	2.91586e-14	1.55451e-92	-0.0486227	-0.0215356	HOXB-AS1, HOXB2
46	chr3	111716909	111718457	1549	*	15	3.80879e-123	7.05091e-80	4.82598e-14	3.70803e-95	-0.0635987	-0.0269137	TAGLN3
47	chr6	31544694	31546067	1374	*	10	2.75652e-122	1.72337e-75	9.07923e-19	5.16882e-84	0.0564788	0.0362384	TNF
48	chr3	33700962	33701707	746	*	9	2.02733e-121	7.59493e-79	2.36142e-16	4.65529e-87	-0.0671056	-0.03711	CLASP2
49	chr6	30296689	30297627	939	*	9	3.36344e-121	1.84559e-81	8.03927e-18	1.13922e-86	-0.046031	-0.0365116	TRIM39, TRIM39-RPP21
50	chr19	35629356	35630651	1296	*	14	3.70776e-121	5.11341e-56	8.47218e-19	8.26252e-81	-0.0584025	-0.0150593	FXYD1, CTD-2527I21.4, LGI4, AC020907.2
51	chr6	10519310	10521715	2406	*	11	1.00157e-120	1.0258e-101	5.75137e-18	4.51766e-108	-0.0767834	-0.033904	GCNT2
52	chr5	50677808	50679965	2158	*	20	2.98577e-119	8.97409e-84	1.06106e-12	9.02991e-95	-0.0406916	-0.0180173	ISL1, CTD-2314G24.2
53	chr17	79881066	79882876	1811	*	9	3.33979e-119	1.83773e-98	3.99496e-19	2.30047e-99	-0.0719927	-0.0464958	RP11-498C9.12, MAFG
54	chr5	127872958	127875163	2206	*	18	6.9174e-119	9.12139e-102	3.26313e-16	1.55025e-112	-0.0478242	-0.0198525	SLC27A6, FBN2
55	chr10	60935910	60937501	1592	*	19	1.02611e-118	8.75465e-65	7.94366e-18	2.69388e-86	-0.044434	-0.0168783	PHYHIPL
56	chr2	157291262	157292804	1543	*	14	2.09931e-118	3.9887e-39	9.87997e-20	2.30635e-69	-0.0917622	-0.0221178	GPD2
57	chr10	49892203	49893549	1347	*	16	1.04716e-117	4.13416e-86	1.88578e-14	3.00792e-96	-0.0483279	-0.019216	WDFY4
58	chr2	173292579	173294093	1515	*	11	1.61583e-117	1.27618e-61	4.67598e-17	7.61471e-79	-0.0839633	-0.0307467	ITGA6, AC078883.4
59	chr18	74960996	74962794	1799	*	29	1.70464e-117	2.35254e-79	1.78346e-11	5.5083e-92	-0.0474783	-0.0149897	GALR1
60	chr9	35649906	35651583	1678	*	8	9.45395e-117	4.58486e-84	5.53417e-18	6.09516e-91	0.0508693	0.0358943	SIT1
61	chr15	41060822	41062224	1403	*	10	9.77895e-117	4.58486e-84	1.5598e-16	7.50835e-91	-0.0427076	-0.0311888	C15orf62, DNAJC17
62	chr3	45957266	45958552	1287	*	8	1.97918e-116	5.93527e-61	6.54071e-21	5.30499e-76	0.0613683	0.0317476	LZTFL1
63	chr17	19290353	19291639	1287	*	9	6.87236e-116	5.46534e-74	2.1078e-18	2.61293e-84	-0.0417789	-0.0264694	MFAP4
64	chr6	146863647	146865487	1841	*	17	8.93617e-116	3.42107e-82	1.74045e-15	9.24864e-97	-0.0410793	-0.0183974	RAB32
65	chr14	29234890	29236476	1587	*	19	3.38924e-115	5.89319e-83	2.88399e-16	6.0026e-95	-0.03615	-0.0175531	FOXG1
66	chr6	32904317	32905320	1004	*	10	3.80336e-115	5.6916e-53	1.67608e-20	2.12489e-75	-0.0639591	-0.0360972	HLA-DMB, AL645941.1, XXbac-BPG181M17.5
67	chr7	153583318	153585368	2051	*	16	5.24279e-114	3.47957e-107	3.72465e-15	1.09761e-108	-0.0732013	-0.0376009	DPP6
68	chr4	40631741	40633572	1832	*	15	5.81127e-114	4.48625e-56	1.36619e-16	3.0874e-79	-0.0634811	-0.0205495	RBM47
69	chr2	107501733	107504523	2791	*	18	7.58601e-114	1.32891e-101	5.41462e-17	4.67757e-111	-0.0495854	-0.0163475	ST6GAL2
70	chr1	27960788	27962412	1625	*	12	7.94841e-114	1.73132e-66	6.57988e-16	5.71793e-83	-0.0850725	-0.0369901	FGR
71	chr11	118213272	118215112	1841	*	9	1.29199e-113	1.36552e-115	2.398e-19	2.57215e-117	0.0506858	0.0444037	CD3G, CD3D
72	chr3	128778699	128780492	1794	*	10	1.38301e-113	1.87132e-44	9.81501e-18	9.02011e-68	-0.0517019	-0.0221862	GP9
73	chr19	46317840	46319493	1654	*	12	1.44525e-113	3.32378e-82	1.20793e-17	3.55302e-91	-0.0744601	-0.0345917	RSPH6A, SYMPK
74	chr6	30458519	30460798	2280	*	14	5.67948e-113	3.13582e-98	1.32499e-17	1.96247e-101	0.0631726	0.040759	HLA-E
75	chr5	178367115	178368620	1506	*	11	1.09675e-112	8.89784e-61	3.16008e-19	1.43381e-75	-0.041854	-0.0172947	ZNF454
76	chr1	167689891	167691246	1356	*	10	3.12218e-112	6.74473e-27	2.59034e-18	5.00979e-60	-0.0727288	-0.0238426	MPZL1
77	chr12	54070229	54071917	1689	*	20	1.53481e-111	1.50806e-57	1.07398e-13	3.81252e-75	-0.0529235	-0.0135117	ATP5G2
78	chr11	66034014	66035740	1727	*	29	4.76662e-111	6.59946e-30	1.2805e-16	4.73236e-58	-0.0657884	-0.00837106	KLC2, RP11-867G23.2
79	chr20	45946271	45948453	2183	*	10	1.10058e-110	5.5016e-93	2.86393e-19	1.36912e-94	-0.0671132	-0.0375253	AL031666.2, ZMYND8
80	chr4	66534538	66536772	2235	*	19	1.49431e-110	7.35464e-85	1.16073e-15	3.84128e-104	-0.0481366	-0.0168138	RP11-807H7.1, EPHA5
81	chr3	48471218	48471995	778	*	9	2.46065e-110	8.15303e-57	1.88618e-20	1.95739e-75	-0.0522134	-0.0273422	PLXNB1
82	chr2	32489693	32491049	1357	*	9	2.71995e-110	3.53714e-70	4.83835e-20	1.58425e-81	-0.0755966	-0.0372441	NLRC4
83	chr6	4889428	4890656	1229	*	9	5.6726e-110	9.05151e-50	2.52277e-19	6.53763e-69	-0.0759068	-0.0280866	CDYL
84	chr22	41762302	41763512	1211	*	13	6.86126e-110	4.93459e-70	8.33188e-18	5.74395e-83	-0.0365285	-0.0138885	TEF
85	chr1	112057879	112058750	872	*	6	7.90861e-110	9.00283e-88	5.05467e-18	4.5874e-85	-0.0765684	-0.05648	ADORA3
86	chr10	94448532	94452554	4023	*	24	1.16852e-109	2.97048e-100	1.46272e-17	6.94242e-127	-0.0605055	-0.018812	HHEX
87	chr5	158636635	158637684	1050	*	11	1.34889e-109	1.58014e-32	7.1764e-19	6.82959e-61	-0.0654479	-0.0226224	CTB-11I22.1, RNF145
88	chr5	150399143	150400531	1389	*	13	1.35146e-109	1.56418e-59	1.0071e-20	4.75858e-76	-0.063746	-0.0183504	GPX3
89	chr6	33172371	33175891	3521	*	31	2.69485e-109	1.13184e-61	5.0973e-17	2.87932e-100	-0.0520202	0.00518756	HSD17B8, MIR219-1
90	chr7	1094263	1095720	1458	*	9	4.20873e-109	3.40623e-78	1.91612e-18	6.87779e-85	-0.0730059	-0.035731	GPR146, C7orf50, RP11-449P15.1
91	chr7	25989524	25990679	1156	*	7	1.16991e-108	5.36618e-73	1.57574e-18	3.46334e-77	-0.0551233	-0.0339074	MIR148A
92	chr4	1294432	1295078	647	*	7	2.74084e-108	5.13558e-78	2.7932e-18	3.00375e-79	-0.081121	-0.0536898	MAEA
93	chr5	146888445	146890867	2423	*	18	5.93224e-108	4.97595e-53	1.62534e-17	3.56534e-78	-0.0444502	-0.0088637	DPYSL3
94	chr4	174427146	174431058	3913	*	18	3.34026e-107	1.7137e-125	9.33799e-19	4.46017e-133	-0.0628715	-0.0268519	NA
95	chr17	3704471	3707364	2894	*	13	3.62305e-107	2.13377e-126	1.08514e-18	1.09288e-134	-0.086073	-0.0477888	ITGAE, CTD-3195I5.5
96	chr11	128554586	128556580	1995	*	11	3.71826e-107	6.67633e-95	2.81789e-16	2.44037e-97	-0.0842738	-0.0379709	FLI1, RP11-744N12.3
97	chr15	40632399	40633816	1418	*	11	4.44827e-106	1.22964e-52	2.36606e-16	9.73137e-72	-0.0605052	-0.0211436	C15orf52
98	chr17	73641675	73643377	1703	*	14	5.5946e-106	5.61641e-50	7.22591e-18	2.35605e-69	-0.0467446	-0.0208513	SMIM6, RECQL5
99	chr1	25290947	25292412	1466	*	14	8.05297e-106	7.68533e-90	5.26447e-15	4.48622e-93	0.0628868	0.0336554	RUNX3
100	chr1	218517778	218519232	1455	*	13	2.15769e-105	1.15772e-47	5.73171e-19	3.54444e-66	-0.0517277	-0.01148	RP11-224O19.2
101	chr4	89978251	89978732	482	*	7	5.00744e-105	4.64231e-73	3.70072e-17	9.0129e-78	-0.0536299	-0.039931	FAM13A
102	chr5	17444061	17444953	893	*	6	1.43625e-104	1.0855e-85	2.2132e-19	5.16882e-84	-0.0703834	-0.0424094	RP11-321E2.4
103	chr1	21619471	21621116	1646	*	8	1.56957e-104	1.95616e-75	5.37246e-21	5.93021e-88	0.0608057	0.0431445	RP5-1071N3.1, ECE1
104	chr2	106681338	106682888	1551	*	12	1.67885e-104	1.4499e-65	6.48784e-19	1.1735e-78	-0.0500008	-0.0248554	C2orf40
105	chr22	26875404	26876075	672	*	11	3.25485e-104	3.39031e-70	1.26535e-14	3.94639e-84	-0.0503396	-0.0250148	HPS4
106	chr14	105779532	105780730	1199	*	12	5.28635e-104	7.63001e-32	5.02452e-22	6.59259e-61	-0.0706758	-0.017802	PACS2, BRF1
107	chr3	11623526	11624533	1008	*	7	6.3141e-104	5.72598e-39	1.75151e-20	4.04394e-62	-0.0566282	-0.027438	VGLL4
108	chr2	98329337	98330493	1157	*	9	1.04609e-103	1.4143e-88	1.7249e-17	2.87292e-88	0.0584969	0.034075	ZAP70
109	chr16	29819572	29821036	1465	*	8	1.75101e-103	5.61921e-57	1.18997e-16	2.42013e-66	0.0464842	0.0292974	MAZ, AC009133.14, AC009133.20
110	chr2	160653686	160655270	1585	*	12	2.05033e-103	1.66803e-93	4.97534e-16	1.8736e-97	-0.0672142	-0.0361888	CD302, LY75, LY75-CD302
111	chr1	55012408	55013735	1328	*	8	5.04407e-103	2.4076e-76	1.1847e-15	7.69712e-82	-0.0462897	-0.0347249	ACOT11
112	chr6	15400462	15401067	606	*	6	5.1599e-103	1.86408e-80	1.31047e-20	1.30955e-78	-0.0859813	-0.0597138	JARID2
113	chr7	116962626	116964472	1847	*	12	6.56555e-103	2.88726e-67	1.02478e-15	4.789e-77	-0.0467502	-0.0191349	WNT2
114	chr19	15391124	15392457	1334	*	8	7.2819e-103	2.00479e-42	4.52417e-19	5.91586e-62	-0.0615196	-0.0248978	BRD4
115	chr1	28904846	28906538	1693	*	9	9.38079e-103	5.28752e-74	1.68334e-22	3.62616e-82	0.0601605	0.032037	TRNAU1AP, SNHG12, SNORD99
116	chr22	45071884	45073165	1282	*	12	1.1838e-102	2.61499e-82	6.57565e-13	2.42199e-84	-0.0650041	-0.0306694	PRR5
117	chr17	1548881	1549896	1016	*	9	1.77487e-102	1.06837e-51	8.80182e-16	9.85176e-65	-0.0673345	-0.0289284	SCARF1, RILP
118	chr1	36948313	36949733	1421	*	9	4.46942e-102	9.08181e-64	2.95808e-16	3.10853e-76	-0.0802946	-0.0206658	CSF3R
119	chr16	6068831	6070292	1462	*	16	6.1249e-102	9.98402e-72	6.61603e-13	6.98003e-80	-0.0613983	-0.0226007	RP11-420N3.2, RBFOX1
120	chr1	156784869	156786010	1142	*	8	9.91168e-102	6.99506e-72	6.52609e-18	1.46328e-73	0.0421895	0.0289761	NTRK1, SH2D2A
121	chr21	31311797	31312905	1109	*	17	3.10864e-101	2.33006e-60	2.17974e-13	3.20777e-77	-0.0334911	-0.0140214	GRIK1
122	chr3	10334546	10335844	1299	*	7	3.20385e-101	2.97432e-64	1.71989e-16	1.03843e-74	-0.0797528	-0.0469159	GHRLOS, GHRL, SEC13
123	chr19	36203053	36205574	2522	*	8	8.37761e-101	7.95951e-74	2.91731e-21	2.57338e-85	0.0553754	0.0354984	ZBTB32
124	chr2	80529547	80532419	2873	*	24	9.57809e-101	2.29096e-88	1.0549e-15	2.61724e-102	-0.0423718	-0.00816105	CTNNA2, LRRTM1
125	chr6	36665240	36665620	381	*	7	9.95822e-101	2.1957e-82	1.05466e-15	1.31855e-79	-0.0548201	-0.0395869	NA
126	chr17	41172092	41173394	1303	*	6	1.67619e-100	5.30783e-76	7.26737e-19	5.36508e-77	-0.0530447	-0.0387113	VAT1
127	chr19	56158542	56160065	1524	*	12	1.79738e-100	3.93e-41	1.15383e-18	2.35794e-63	-0.0650208	-0.0189737	CCDC106
128	chr19	44285297	44286076	780	*	10	3.25149e-100	1.79844e-38	2.1812e-19	5.02189e-62	0.0465408	0.0198425	KCNN4
129	chr1	203737558	203738799	1242	*	7	5.44692e-100	5.03639e-63	8.41466e-20	2.60644e-72	-0.0654432	-0.0362209	LAX1
130	chr17	41738893	41740276	1384	*	10	6.2568e-100	3.4905e-69	3.57582e-16	1.27826e-85	0.0574018	0.0355255	MEOX1
131	chr17	79128827	79129078	252	*	5	7.5589e-100	4.1302e-58	1.2558e-20	1.28923e-68	-0.0873687	-0.055203	AATK
132	chr19	58545001	58546307	1307	*	12	1.00152e-99	3.64389e-72	1.60887e-12	1.12639e-79	-0.072922	-0.0286751	ZSCAN1
133	chr5	118688814	118691561	2748	*	22	1.08776e-99	1.01553e-88	6.38953e-16	5.64977e-101	0.0603491	0.02391	TNFAIP8
134	chr14	79744991	79746780	1790	*	17	1.93825e-99	7.88229e-56	1.08706e-17	6.37833e-76	-0.0301843	-0.0125149	NRXN3
135	chr17	6678929	6679564	636	*	10	7.10681e-99	3.15077e-74	1.26578e-15	1.76028e-77	-0.05238	-0.0252326	XAF1, FBXO39
136	chr16	28997041	28999707	2667	*	8	1.15972e-98	6.30367e-78	5.68548e-19	4.05216e-87	0.0542862	0.0350475	RP11-264B17.3, LAT
137	chr11	67205096	67206434	1339	*	12	1.84091e-98	8.11486e-71	8.937e-15	6.80095e-77	0.0523423	0.0272969	PTPRCAP, CORO1B
138	chr5	1107855	1109031	1177	*	7	1.9294e-98	2.75062e-61	6.21781e-20	6.14311e-70	-0.0767202	-0.0384292	SLC12A7
139	chr12	124864543	124865130	588	*	6	2.55722e-98	6.7013e-79	9.15996e-17	1.06764e-76	-0.0822306	-0.0539354	NCOR2
140	chr13	70681017	70683127	2111	*	21	3.58204e-98	3.83315e-42	3.27273e-13	5.17256e-70	-0.0720324	-0.00879155	ATXN8OS, KLHL1
141	chr7	150786051	150786646	596	*	4	3.80345e-98	1.54704e-73	1.6486e-20	1.20445e-71	-0.0868616	-0.0601752	AGAP3
142	chr8	35092188	35094053	1866	*	13	4.36665e-98	4.03469e-80	4.64494e-14	3.26667e-86	-0.0713345	-0.0290268	UNC5D
143	chr2	115918326	115920764	2439	*	15	5.27443e-98	1.00393e-69	2.09688e-15	4.40222e-90	-0.0445703	-0.0213419	DPP10, DPP10-AS1
144	chr2	154727485	154729200	1716	*	13	7.53991e-98	1.59532e-47	7.82632e-16	3.57636e-67	-0.0369469	-0.0136677	GALNT13
145	chr11	65378622	65379834	1213	*	5	9.20244e-98	6.6512e-54	4.86726e-22	4.31157e-62	-0.060758	-0.0357785	MAP3K11
146	chr4	110624154	110625181	1028	*	12	1.46775e-97	4.19337e-25	2.40089e-18	2.0828e-56	-0.068567	-0.0221174	CASP6
147	chr1	206945346	206946595	1250	*	8	1.87269e-97	1.7204e-52	1.07224e-18	1.34251e-67	-0.0654228	-0.0335686	IL10
148	chr22	42828125	42829834	1710	*	12	2.54399e-97	1.11524e-96	2.81932e-17	8.79633e-102	-0.0448997	-0.0110466	NFAM1
149	chr4	159130591	159132240	1650	*	12	3.57271e-97	7.45737e-63	1.32815e-17	2.61632e-73	-0.0579997	-0.0197562	TMEM144
150	chr1	38411997	38413374	1378	*	10	4.41799e-97	1.27962e-51	5.83352e-19	2.44687e-71	-0.0498427	-0.0252111	INPP5B
151	chr16	4102293	4105170	2878	*	15	7.21083e-97	2.07843e-61	6.20826e-19	1.11654e-94	-0.0786822	-0.0288271	ADCY9
152	chr2	189155842	189158094	2253	*	20	1.38508e-96	2.13626e-83	6.23372e-11	7.87784e-89	0.0379242	-0.00944345	GULP1
153	chr12	54689916	54691774	1859	*	6	1.515e-96	1.0877e-62	1.00316e-18	1.12425e-74	-0.0538648	-0.0357415	RP11-968A15.8, NFE2
154	chr1	203733042	203734559	1518	*	10	1.77782e-96	1.6381e-71	4.16676e-22	1.79853e-73	0.0544423	0.033919	LAX1
155	chr16	81771819	81773196	1378	*	11	3.17422e-96	2.92617e-30	5.1119e-18	1.58867e-58	-0.0511714	-0.0194197	RP11-960L18.1, PLCG2
156	chr17	6916889	6918055	1167	*	15	3.43363e-96	3.87562e-21	1.49725e-22	3.00611e-46	0.0494034	0.011515	RNASEK, RNASEK-C17orf49, C17orf49, RP11-589P10.7, AC040977.1
157	chr8	61821266	61823275	2010	*	14	3.54379e-96	1.04918e-75	1.21065e-17	8.36702e-94	-0.0645675	-0.0276706	AC022182.1
158	chr9	23820979	23822666	1688	*	15	3.64135e-96	6.84658e-74	1.96472e-14	1.38225e-81	-0.0408027	-0.0193831	ELAVL2
159	chr5	83679364	83681201	1838	*	17	4.46797e-96	6.87693e-60	4.68798e-10	4.42526e-75	-0.0307276	-0.0114313	CTD-2269F5.1, EDIL3
160	chr5	14414947	14415656	710	*	5	4.71111e-96	2.36957e-70	1.99294e-22	5.04445e-70	0.0633555	0.0465801	TRIO
161	chr6	30646794	30648020	1227	*	14	4.82395e-96	1.89884e-24	9.78206e-18	7.67625e-54	0.0564324	0.0189519	PPP1R18
162	chr12	56390073	56391451	1379	*	13	7.8902e-96	1.04675e-67	3.45941e-13	1.65059e-75	-0.0416103	-0.0197961	SUOX
163	chr14	48143434	48145000	1567	*	12	8.60892e-96	6.70402e-83	4.88012e-15	1.10468e-84	-0.0588195	-0.0224808	MDGA2, MDGA2
164	chr1	50489240	50490145	906	*	14	1.39327e-95	3.12389e-63	8.7394e-15	1.32866e-74	-0.0432761	-0.0165142	AGBL4
165	chr12	6752881	6753626	746	*	6	1.54363e-95	5.04991e-73	6.10626e-18	9.18615e-73	-0.0539169	-0.0401495	ACRBP
166	chr4	96468962	96471143	2182	*	25	5.37774e-95	5.88643e-81	3.28995e-15	1.65861e-93	-0.0322803	-0.0082237	RP11-710C12.1, UNC5C
167	chr11	59822727	59824161	1435	*	9	5.81902e-95	5.40494e-67	7.09314e-19	2.79053e-80	-0.0664818	-0.0378554	MS4A3
168	chr7	79081455	79084166	2712	*	27	6.58664e-95	3.01142e-95	2.06339e-14	1.47732e-113	-0.0675275	-0.0163659	MAGI2-AS3, MAGI2
169	chr18	21452266	21452895	630	*	8	8.2088e-95	6.99506e-72	2.7158e-16	2.41258e-72	0.04355	0.0289869	LAMA3
170	chr1	161183762	161185092	1331	*	9	8.40979e-95	2.05598e-63	1.35882e-20	8.08402e-79	-0.070745	-0.036952	NDUFS2, FCER1G
171	chr4	682184	683772	1589	*	11	1.02529e-94	1.85591e-53	1.7227e-16	9.69273e-68	-0.0691673	-0.0301979	MFSD7
172	chr2	7171963	7172297	335	*	6	2.24955e-94	6.29061e-70	2.69023e-19	2.22934e-70	-0.0457645	-0.0388638	RNF144A
173	chr5	142023774	142024839	1066	*	8	2.2897e-94	3.63975e-52	4.94855e-18	4.81456e-65	0.0414208	0.0271369	AC005592.2, FGF1
174	chr12	32637872	32638839	968	*	5	6.95507e-94	1.3388e-58	7.20712e-20	5.59314e-63	-0.088409	-0.060334	FGD4
175	chr2	231090329	231091920	1592	*	9	1.08016e-93	3.0304e-52	2.53309e-16	4.08969e-70	0.0524607	0.0307971	SP140, SP110
176	chr17	37893638	37896620	2983	*	21	1.87156e-93	7.17332e-77	2.75144e-15	2.37687e-99	-0.0712696	-0.0242736	GRB7
177	chr6	33130696	33138108	7413	*	55	2.526e-93	4.86574e-165	4.56423e-16	4.36727e-200	0.0499933	0.0168284	COL11A2
178	chr2	164592477	164593810	1334	*	10	2.85542e-93	1.81369e-57	4.60853e-16	2.41863e-67	-0.0481215	-0.0239044	FIGN
179	chr6	125283245	125285324	2080	*	13	4.91978e-93	1.35367e-93	2.55108e-14	2.72094e-91	-0.0573914	-0.021869	RNF217, RP11-510H23.1
180	chr14	85995655	85998669	3015	*	20	5.13246e-93	6.68169e-68	1.06456e-15	7.39608e-94	-0.0405639	-0.0124127	RP11-497E19.2, FLRT2, RP11-497E19.1
181	chr7	100463206	100465051	1846	*	13	6.95678e-93	2.8505e-64	1.4026e-13	4.54741e-72	-0.0700561	-0.0312668	SLC12A9, TRIP6
182	chr11	74178114	74179549	1436	*	12	1.26575e-92	4.75446e-47	9.65138e-16	1.68448e-68	-0.0788184	-0.0261091	RP11-702H23.4, KCNE3
183	chr3	96532832	96533824	993	*	10	1.41657e-92	9.49061e-63	3.44978e-17	3.80583e-70	-0.0298059	-0.0168737	EPHA6
184	chr10	128076260	128078010	1751	*	14	2.38424e-92	4.17138e-65	7.34346e-14	1.17763e-72	-0.0474878	-0.0183956	ADAM12
185	chr6	131571435	131571669	235	*	4	2.42119e-92	4.19585e-68	6.03429e-20	2.55784e-66	-0.062711	-0.0490815	AKAP7
186	chr17	3819339	3820910	1572	*	11	2.5361e-92	1.27578e-85	2.08447e-17	3.40641e-103	-0.0635292	-0.0356358	P2RX1
187	chr6	30623775	30624769	995	*	12	2.61886e-92	5.62883e-37	1.4122e-17	5.29612e-59	-0.0495308	-0.0155884	DHX16
188	chr16	3114847	3115809	963	*	11	4.17644e-92	2.88135e-79	1.4445e-13	1.30955e-78	0.0526367	0.0404712	IL32
189	chr1	3566950	3568722	1773	*	25	4.621e-92	2.2256e-71	5.61099e-10	2.43022e-78	-0.0475121	-0.0179491	WRAP73
190	chr7	30027454	30030587	3134	*	20	5.53013e-92	6.75108e-71	3.4222e-17	3.18348e-93	-0.049764	-0.0148094	AC007285.6, SCRN1
191	chr14	101295386	101298359	2974	*	14	6.00519e-92	2.93501e-70	5.20042e-20	1.84831e-85	0.0476327	0.0198817	MEG3, AL117190.2
192	chr2	197041071	197041999	929	*	4	6.11883e-92	2.7538e-51	2.63125e-24	3.05754e-59	0.06944	0.0490334	STK17B
193	chr20	33462829	33464484	1656	*	9	8.00735e-92	2.60983e-46	8.84357e-19	9.43587e-59	-0.0516115	-0.0167761	ACSS2
194	chr20	11870752	11872561	1810	*	15	8.61675e-92	1.61043e-42	6.51586e-14	1.08256e-61	-0.0646731	-0.0131596	BTBD3
195	chr1	11795409	11796573	1165	*	12	1.04472e-91	2.13025e-35	4.8516e-19	1.29248e-61	-0.0472019	-0.0197882	AGTRAP
196	chr7	75956146	75957902	1757	*	9	2.24773e-91	2.27094e-45	1.92239e-16	2.50911e-60	-0.0586154	-0.0300147	YWHAG
197	chr6	33399109	33401480	2372	*	8	3.68736e-91	3.57309e-65	1.21641e-18	2.22839e-69	-0.0729842	-0.0389946	SYNGAP1
198	chr10	72362292	72363272	981	*	11	6.94335e-91	2.06246e-65	2.80124e-18	1.77917e-72	0.050415	0.0298019	PRF1
199	chr4	38510396	38511227	832	*	6	8.06839e-91	9.53531e-72	3.35457e-20	4.59825e-72	0.05058	0.0424183	RP11-83C7.2
200	chr14	23774958	23776981	2024	*	10	8.44139e-91	1.78106e-63	4.40936e-15	1.77455e-70	-0.0349381	-0.0168343	BCL2L2, BCL2L2-PABPN1
201	chr1	220921216	220922217	1002	*	12	9.05404e-91	9.8408e-61	2.41693e-17	2.12094e-71	-0.0296828	-0.015376	2026-03-02
202	chr1	153362927	153364001	1075	*	8	1.13609e-90	2.26888e-62	8.25876e-16	3.71837e-69	-0.0551859	-0.0331145	S100A8
203	chr11	24518149	24518726	578	*	11	1.30631e-90	3.44041e-62	2.86331e-16	2.18283e-69	-0.0497601	-0.0213768	LUZP2
204	chr4	171010728	171011760	1033	*	16	2.0958e-90	1.08082e-52	6.88692e-16	8.85829e-69	-0.0339996	-0.0124305	AADAT
205	chr10	1156113	1156594	482	*	6	3.15297e-90	3.24499e-49	3.89109e-21	4.85297e-61	0.0651165	0.0348522	WDR37
206	chr14	39734390	39736043	1654	*	6	3.94907e-90	2.46602e-54	5.98763e-18	1.76949e-60	-0.0727938	-0.0435213	RP11-407N17.3, CTAGE5, RP11-407N17.5
207	chr12	9820098	9822287	2190	*	10	6.76925e-90	2.08892e-75	3.55813e-17	4.62793e-88	0.0661259	0.0444825	CLEC2D
208	chr7	4754502	4755415	914	*	8	1.04552e-89	4.52057e-62	3.87854e-20	1.84134e-65	-0.0977196	-0.0487036	FOXK1
209	chr3	196351327	196352455	1129	*	6	1.24225e-89	9.46671e-71	2.77221e-17	1.55185e-69	-0.0683265	-0.0410011	NA
210	chr16	27412136	27414536	2401	*	14	1.29655e-89	1.53688e-51	2.5454e-21	2.68099e-81	-0.0833682	-0.00260391	IL21R
211	chr2	233877200	233878150	951	*	11	1.44703e-89	3.21108e-54	3.17592e-14	1.2348e-68	-0.0515248	-0.0072968	AC106876.2, NGEF
212	chr7	2647333	2648785	1453	*	11	1.81208e-89	1.9574e-33	1.40992e-19	2.62117e-60	-0.0590353	-0.0218128	IQCE
213	chr5	156606572	156608118	1547	*	8	3.356e-89	1.33574e-62	5.98977e-20	1.25816e-69	0.0614728	0.0353513	ITK
214	chr3	129512521	129514202	1682	*	5	6.71808e-89	1.93646e-66	1.07031e-19	4.89519e-67	-0.0493967	-0.0412535	TMCC1
215	chr13	50701960	50703589	1630	*	12	9.55321e-89	1.51008e-42	3.85566e-18	1.92003e-57	0.0651251	0.0181864	DLEU1
216	chr20	62367108	62368956	1849	*	15	1.008e-88	7.86686e-51	5.71397e-17	2.56262e-63	0.0810464	0.0286262	ZGPAT, RP4-583P15.15, LIME1
217	chr20	18490820	18491545	726	*	6	1.22668e-88	1.43893e-32	1.28441e-19	2.45254e-51	-0.061834	-0.0302225	SEC23B
218	chr16	51183988	51185459	1472	*	23	1.2649e-88	2.53613e-72	2.09265e-12	9.14931e-81	-0.0330355	-0.0102351	SALL1
219	chr20	45179226	45179413	188	*	5	1.75576e-88	7.26586e-66	1.84404e-15	1.45587e-63	-0.0588853	-0.051803	NA
220	chr5	76247971	76249897	1927	*	11	2.05974e-88	6.21523e-56	1.57692e-17	3.13879e-65	-0.0393383	-0.0226094	CRHBP
221	chr17	27048223	27050042	1820	*	9	3.35163e-88	2.88456e-57	2.72046e-19	3.3713e-65	0.0550888	0.0289572	RPL23A, SNORD4A, AC010761.8
222	chr18	31802071	31804000	1930	*	18	5.00393e-88	6.25187e-63	3.21902e-16	7.47252e-70	-0.0399629	-0.0123464	RP11-379L18.1, NOL4
223	chr12	85673200	85674694	1495	*	14	5.25752e-88	2.2087e-76	4.22766e-17	4.91404e-78	-0.0412876	-0.014032	ALX1
224	chr22	39712633	39713086	454	*	8	5.75571e-88	1.81051e-48	3.10623e-16	1.34796e-62	0.052298	0.0275852	RPL3
225	chr13	110437561	110439781	2221	*	13	5.93828e-88	7.74068e-66	9.55273e-15	1.61302e-70	-0.0632803	-0.0208373	IRS2
226	chr6	33264834	33266089	1256	*	14	6.54808e-88	9.10311e-25	9.6584e-15	7.75224e-47	-0.0547446	-0.0121653	PFDN6, RGL2
227	chr12	58209674	58211237	1564	*	8	7.48479e-88	2.5388e-43	7.615e-18	5.17883e-58	-0.0613611	-0.0201489	AVIL
228	chr6	123316672	123317875	1204	*	15	1.04326e-87	8.3414e-42	5.41996e-20	5.09893e-57	-0.0591717	-0.0125207	CLVS2
229	chr14	25045625	25046121	497	*	5	1.63299e-87	6.03741e-54	8.53812e-20	6.6425e-58	-0.0662096	-0.0420527	NA
230	chr15	101591268	101592151	884	*	5	1.95285e-87	3.83958e-45	4.96737e-22	3.56831e-54	0.0486979	0.0284499	LRRK1, RP11-505E24.2
231	chr11	128561675	128563027	1353	*	9	2.22656e-87	8.45669e-52	9.77064e-15	2.7589e-63	-0.0521339	-0.0303949	FLI1, SENCR
232	chr19	17981922	17983747	1826	*	13	4.58432e-87	7.34352e-42	3.90379e-16	5.46227e-63	-0.0288508	-0.0112608	SLC5A5
233	chr2	5831147	5834062	2916	*	14	6.79274e-87	7.30422e-91	3.04368e-14	6.35089e-96	-0.0502385	-0.0215026	SOX11, AC107057.2, AC108025.2
234	chr11	67051709	67052992	1284	*	6	6.82294e-87	1.53558e-71	9.87572e-21	1.57087e-72	-0.0635775	-0.0424982	ADRBK1
235	chr2	102607752	102608349	598	*	6	1.13913e-86	2.34919e-56	9.68154e-17	5.26637e-63	-0.0639662	-0.0402959	IL1R2
236	chr11	40314618	40316104	1487	*	10	1.16471e-86	1.38814e-59	6.45207e-15	1.59399e-66	-0.0535011	-0.0190595	LRRC4C
237	chr13	78492216	78494067	1852	*	40	1.33134e-86	2.71052e-55	1.84797e-10	1.95549e-69	-0.0249585	-0.00420127	RNF219-AS1, EDNRB
238	chr19	57018614	57019958	1345	*	9	1.38612e-86	3.40669e-59	3.40762e-16	4.47668e-65	-0.0732112	-0.024373	ZNF471
239	chr1	2081984	2082848	865	*	6	1.43206e-86	2.52435e-56	2.29429e-19	1.90513e-63	-0.0653729	-0.0414626	PRKCZ
240	chr2	14772312	14775187	2876	*	26	1.97126e-86	1.42662e-87	1.52808e-14	2.33757e-115	-0.0476138	-0.01781	FAM84A
241	chr3	123812381	123813596	1216	*	11	1.97126e-86	3.5281e-43	3.09546e-19	3.83441e-59	0.043442	0.0156939	KALRN
242	chr12	122711178	122713134	1957	*	18	3.38668e-86	7.65379e-68	2.96489e-12	5.97032e-77	0.050878	0.0161013	DIABLO, RP11-512M8.5
243	chr3	155421735	155422754	1020	*	9	3.72258e-86	1.93405e-60	2.12509e-15	2.64977e-68	-0.0629127	-0.0228392	PLCH1
244	chr7	70596308	70598282	1975	*	11	4.18404e-86	7.48708e-82	1.74963e-13	1.43973e-79	-0.0715929	-0.0287536	WBSCR17
245	chr12	6492579	6493767	1189	*	10	1.18852e-85	9.08224e-55	3.14255e-20	1.19025e-65	-0.086895	-0.0241105	LTBR
246	chr18	28621651	28623159	1509	*	14	1.33955e-85	7.12326e-57	1.2693e-16	2.93271e-67	-0.0518211	-0.0142691	DSC3
247	chr11	94278407	94279068	662	*	7	1.56774e-85	1.93578e-67	4.30714e-17	1.1421e-65	-0.0483274	-0.0334613	PIWIL4, FUT4, RP11-867G2.8
248	chr17	25886248	25887224	977	*	6	1.87711e-85	3.05473e-70	7.04806e-18	1.02755e-71	-0.064884	-0.0447382	KSR1
249	chr17	72732432	72733450	1019	*	15	4.87878e-85	3.44653e-37	8.66271e-16	2.01839e-54	-0.0445172	-0.0133518	RAB37
250	chr12	59313254	59315039	1786	*	20	5.46807e-85	5.35174e-57	1.04824e-12	1.68287e-66	-0.0376598	-0.00927971	RP11-150C16.1, LRIG3
251	chr7	145812625	145814306	1682	*	14	5.75305e-85	1.97658e-53	2.39179e-13	1.10019e-67	-0.054764	-0.0201626	CNTNAP2
252	chr2	33359059	33359688	630	*	11	7.69833e-85	1.27588e-68	2.18666e-15	8.72191e-71	-0.0624025	-0.0368326	LTBP1
253	chr14	23015657	23016326	670	*	4	1.01257e-84	8.61981e-67	3.85256e-19	5.35226e-65	0.0490382	0.0436097	NA
254	chr3	52528714	52529524	811	*	8	1.14362e-84	2.19262e-66	1.13439e-13	1.86712e-67	-0.0630437	-0.0341825	STAB1
255	chr8	57357785	57359414	1630	*	16	1.14799e-84	7.14971e-57	3.79722e-14	6.03595e-67	-0.0365042	-0.0159746	RP11-17A4.2, PENK
256	chr11	10715175	10716592	1418	*	15	1.29818e-84	3.59137e-32	4.98051e-16	1.40192e-55	0.0377008	0.012876	MRVI1
257	chr1	161170502	161171987	1486	*	14	1.67877e-84	3.03224e-19	3.04297e-18	3.26122e-43	-0.0407825	-0.0121364	NDUFS2
258	chr5	148783887	148786518	2632	*	10	2.32573e-84	4.11651e-77	6.70486e-22	5.94605e-99	0.0464791	0.0270262	MIR143HG
259	chr1	153957999	153959405	1407	*	10	4.20501e-84	6.34191e-28	9.39063e-19	4.36082e-52	-0.0732209	-0.0232011	RAB13
260	chr5	15499895	15501402	1508	*	12	4.25323e-84	1.1593e-51	3.55813e-17	3.44739e-58	-0.0582245	-0.0132189	FBXL7
261	chr4	39529294	39530705	1412	*	15	4.49837e-84	1.68107e-17	1.19228e-18	2.00148e-40	-0.0618579	-0.00716583	UGDH-AS1, UGDH
262	chr4	95264019	95264565	547	*	5	7.50566e-84	4.8598e-41	1.0269e-20	5.43341e-55	-0.067184	-0.0381789	HPGDS
263	chr16	89042082	89044882	2801	*	17	7.77872e-84	4.41617e-93	6.67533e-13	8.04767e-93	-0.0654782	-0.026743	CBFA2T3
264	chr11	1320010	1321213	1204	*	8	1.00869e-83	1.85238e-19	3.06548e-19	4.84006e-44	-0.0755033	-0.0241949	TOLLIP
265	chr2	225265564	225267119	1556	*	13	1.07867e-83	1.65e-46	2.28373e-13	4.31438e-58	-0.0642238	-0.0196969	FAM124B
266	chr2	74776131	74777409	1279	*	13	1.10508e-83	1.83682e-35	1.60083e-14	3.99933e-52	-0.0608973	-0.0148905	DOK1, LOXL3
267	chr17	47286445	47288569	2125	*	19	1.25104e-83	2.3785e-71	5.41964e-16	1.29759e-96	0.0438127	0.021418	ABI3, GNGT2
268	chr11	843228	844686	1459	*	9	1.35703e-83	7.67791e-53	1.62042e-16	2.23353e-63	-0.0557655	-0.0345652	TSPAN4
269	chr7	55620356	55621239	884	*	7	1.82708e-83	3.09947e-30	1.15899e-17	5.75349e-52	-0.0681729	-0.0295804	VOPP1
270	chr21	34773372	34775459	2088	*	12	2.05463e-83	9.94056e-66	2.06975e-16	2.26655e-73	-0.0654695	-0.0303773	IFNGR2
271	chr3	193721047	193722223	1177	*	8	3.35265e-83	5.46297e-53	1.2568e-16	5.6162e-61	-0.0485096	-0.0186197	RP11-699L21.2, RP11-699L21.1
272	chr6	143998732	143999715	984	*	15	3.65927e-83	8.77816e-66	1.95306e-14	7.85673e-71	-0.050742	-0.0192168	PHACTR2
273	chr15	43808806	43810131	1326	*	8	3.8775e-83	7.70127e-46	5.65638e-17	8.44073e-59	-0.0423673	-0.0218994	MAP1A
274	chr4	21949853	21951046	1194	*	11	4.34402e-83	1.2849e-58	1.04445e-17	9.80476e-64	-0.070389	-0.024536	RP11-17E2.2, KCNIP4
275	chr2	85640762	85641985	1224	*	11	4.9848e-83	9.57172e-55	7.06415e-18	1.02524e-63	-0.0554959	-0.0251203	CAPG
276	chr5	39219235	39220149	915	*	5	6.19943e-83	4.99373e-49	1.59787e-18	2.78579e-57	-0.0632932	-0.0454108	FYB
277	chr1	173174650	173174920	271	*	6	7.14107e-83	1.48971e-65	6.1298e-16	3.85914e-64	-0.0399517	-0.0288344	TNFSF4
278	chr3	160822372	160823781	1410	*	23	9.8201e-83	3.18572e-66	1.43337e-12	5.09272e-72	-0.0336858	-0.0133248	NMD3, B3GALNT1
279	chr1	23695625	23697258	1634	*	13	1.67044e-82	2.6899e-31	5.07175e-17	2.13333e-47	-0.0431713	-0.0120102	C1orf213, Y_RNA, ZNF436
280	chr5	2750203	2752545	2343	*	14	1.72034e-82	1.65047e-66	2.55029e-14	1.66761e-71	-0.0682918	-0.020101	C5orf38, IRX2
281	chr19	850975	853334	2360	*	12	1.76182e-82	3.38545e-80	1.40024e-16	3.68207e-83	-0.0510989	-0.0351671	ELANE
282	chr14	38724255	38726189	1935	*	13	2.20948e-82	8.16285e-67	4.88654e-16	1.36598e-74	-0.0369797	-0.016906	CLEC14A
283	chr15	27111435	27113322	1888	*	16	3.84679e-82	6.67701e-44	1.36708e-17	2.68924e-60	-0.0444467	-0.0138357	GABRA5, GABRB3
284	chr12	66275403	66276974	1572	*	13	4.91054e-82	1.54287e-86	5.28084e-13	9.55005e-84	-0.0470657	-0.0211223	HMGA2, RP11-366L20.2
285	chr5	126625742	126627355	1614	*	13	5.43528e-82	2.72868e-46	1.18439e-15	4.56056e-59	-0.0415354	-0.0092582	MEGF10
286	chr4	86395989	86396765	777	*	13	6.27489e-82	4.98478e-53	2.08073e-13	2.6465e-64	-0.0388345	-0.0145077	ARHGAP24
287	chr3	122043062	122044172	1111	*	8	1.28359e-81	4.49147e-52	6.83517e-17	4.31438e-58	-0.0836263	-0.0236738	CSTA
288	chr10	51574776	51576452	1677	*	8	1.53706e-81	5.898e-56	6.33015e-19	2.72166e-66	-0.0645472	-0.0410155	NCOA4
289	chr10	134598908	134601490	2583	*	31	1.62111e-81	3.09274e-63	1.91261e-11	1.36834e-78	-0.0475579	-0.0108431	NKX6-2
290	chr12	88973461	88975428	1968	*	14	1.87712e-81	6.18887e-58	3.09901e-18	4.39905e-68	-0.0290054	-0.0101832	RNU1-117P, KITLG
291	chr16	4714080	4715122	1043	*	8	2.20102e-81	1.19688e-43	2.32647e-19	1.11171e-55	-0.0589265	-0.0266005	MGRN1
292	chr11	117695372	117696015	644	*	6	2.52808e-81	1.2745e-52	5.12596e-18	4.52884e-57	-0.0575089	-0.0347428	FXYD2, FXYD6-FXYD2
293	chr2	152213231	152214177	947	*	6	2.76767e-81	1.94264e-54	6.06919e-19	3.6159e-57	-0.0927437	-0.0154777	TNFAIP6
294	chr2	210636188	210636844	657	*	9	3.16595e-81	2.21163e-54	2.0651e-16	4.30261e-63	-0.0500952	-0.020671	UNC80
295	chr1	206729034	206730254	1221	*	9	3.22079e-81	9.43045e-44	4.41594e-18	1.10445e-55	0.048542	0.0281465	RASSF5
296	chr11	12900071	12901718	1648	*	6	3.3207e-81	5.41546e-39	2.86495e-21	1.13084e-50	0.0399055	0.0212514	TEAD1
297	chr2	66671478	66673730	2253	*	12	3.92689e-81	1.46889e-85	3.15822e-16	2.77532e-86	-0.0422752	-0.0299551	MEIS1
298	chr11	60719942	60720229	288	*	5	4.04271e-81	8.87442e-59	7.54499e-17	2.93153e-59	-0.0567438	-0.0372986	SLC15A3
299	chr14	101530537	101532352	1816	*	23	7.86769e-81	1.46925e-51	4.4225e-19	9.11016e-67	0.0411863	0.0106733	MIR541, MIR409, MIR412, MIR369, MIR410
300	chr16	31482607	31484032	1426	*	14	1.06244e-80	5.45973e-33	5.06629e-17	8.13196e-54	-0.0379503	-0.00833332	TGFB1I1
301	chr10	29924258	29924853	596	*	5	1.13292e-80	3.69786e-49	8.37454e-18	3.15373e-54	0.0510329	0.0378381	SVIL
302	chr8	130695235	130696901	1667	*	7	1.79911e-80	2.88677e-66	1.23605e-16	8.36446e-66	-0.0638584	-0.0307043	RP11-419K12.1
303	chr18	59000498	59001726	1229	*	13	2.04044e-80	3.60542e-45	3.79336e-14	2.51592e-59	-0.0504096	-0.0145482	CDH20
304	chr16	30485296	30485966	671	*	6	2.06924e-80	7.96969e-38	9.41739e-20	1.90292e-49	0.0636527	0.0301987	ITGAL
305	chr4	172733566	172734843	1278	*	9	3.20559e-80	2.13945e-45	8.37969e-16	2.49188e-57	-0.0367695	-0.0173623	GALNTL6
306	chr11	2846681	2848492	1812	*	11	3.3326e-80	2.61024e-56	9.21557e-14	1.2115e-65	-0.0366275	-0.0206751	KCNQ1
307	chr6	84417697	84419613	1917	*	22	3.42343e-80	1.62948e-49	3.07999e-16	3.71503e-66	-0.0607069	-0.0131673	SNAP91
308	chr19	55385029	55385662	634	*	4	3.66084e-80	3.90376e-45	3.41696e-19	8.6499e-52	-0.0787647	-0.0551631	NA
309	chr2	65593908	65595186	1279	*	9	5.41332e-80	1.57073e-41	3.33901e-20	7.92464e-53	-0.0805528	-0.0387035	SPRED2
310	chr17	79197229	79197892	664	*	5	5.74252e-80	7.38715e-26	2.8534e-20	5.13132e-38	-0.0552373	-0.0195181	NA
311	chr2	69061367	69062128	762	*	4	5.91424e-80	7.36197e-38	4.33324e-21	4.4963e-51	-0.0861244	-0.052547	AC097495.2, AC097495.3
312	chr7	54609534	54610928	1395	*	13	7.55454e-80	8.18666e-41	1.30233e-13	1.10933e-55	-0.0591404	-0.0163617	VSTM2A
313	chr2	5835821	5837429	1609	*	11	7.72365e-80	7.37449e-49	1.939e-15	3.25238e-58	-0.0737201	-0.019798	SOX11, AC010729.1
314	chr14	100529108	100530975	1868	*	5	1.43323e-79	1.54258e-51	2.49084e-21	2.73232e-56	0.0535503	0.0364178	EVL, CTD-2376I20.1
315	chr2	127412692	127414108	1417	*	13	1.49533e-79	4.49662e-37	4.03526e-15	2.07985e-52	-0.055574	-0.0209198	GYPC
316	chr11	818331	819513	1183	*	9	2.06359e-79	7.31031e-32	7.72531e-19	3.28418e-51	-0.0432199	-0.0206229	PNPLA2
317	chr21	43823604	43824262	659	*	9	2.54516e-79	2.6233e-59	1.73805e-17	8.00914e-66	0.0539109	0.040639	UBASH3A
318	chr5	154230173	154230438	266	*	5	3.20405e-79	6.94424e-55	1.10943e-17	1.58967e-56	-0.0539806	-0.0410951	FAXDC2
319	chr6	154677796	154678593	798	*	5	5.00665e-79	3.7702e-50	9.90763e-19	1.47718e-54	-0.0489883	-0.0406495	IPCEF1
320	chr10	25463350	25465503	2154	*	22	5.22193e-79	8.90276e-76	2.17204e-13	5.71793e-83	-0.0419188	-0.0173177	GPR158, GPR158-AS1
321	chr2	240143798	240145686	1889	*	7	5.64273e-79	1.85233e-60	1.64137e-18	2.42365e-69	-0.0629143	-0.042178	HDAC4
322	chr7	79763240	79765394	2155	*	15	6.07592e-79	7.23573e-58	8.32022e-17	4.26196e-65	-0.0676879	-0.0159687	GNAI1
323	chr7	47620790	47623469	2680	*	16	6.2158e-79	3.57347e-64	2.80979e-18	1.00676e-79	-0.0497581	-0.00496095	TNS3
324	chr1	177905133	177906588	1456	*	5	7.02142e-79	1.26256e-60	2.30678e-18	8.12989e-62	0.0467628	0.0318309	SEC16B, RP4-798P15.3
325	chr13	50569769	50570787	1019	*	7	7.96401e-79	1.25933e-36	8.29532e-18	2.2724e-49	-0.0615417	-0.0218676	TRIM13, MIR3613
326	chr11	72926963	72927832	870	*	5	8.2936e-79	7.59495e-62	9.81346e-19	6.43721e-61	-0.0557173	-0.0456095	NA
327	chr16	89696138	89696568	431	*	5	1.04437e-78	1.2075e-48	3.50537e-22	1.14505e-53	0.0520052	0.0278215	DPEP1
328	chr9	2031765	2032446	682	*	4	1.05571e-78	3.73784e-58	3.7867e-23	6.73093e-58	-0.0612109	-0.046086	SMARCA2
329	chr22	36236274	36236760	487	*	8	1.10969e-78	1.99527e-61	1.53121e-16	1.22532e-63	-0.0705377	-0.033189	RBFOX2
330	chr6	29520698	29521781	1084	*	26	1.17268e-78	1.3472e-56	2.74021e-09	4.07006e-65	-0.0411438	-0.0121189	OR2I1P
331	chr10	129535138	129536818	1681	*	11	1.25226e-78	2.63957e-54	5.65959e-17	4.52535e-58	0.0467831	0.000290734	FOXI2
332	chr15	70766226	70768061	1836	*	7	1.59221e-78	2.79664e-41	4.34115e-20	9.65428e-56	-0.0593457	-0.0277229	NA
333	chr9	124047497	124049158	1662	*	7	1.79817e-78	3.94113e-55	1.76189e-16	6.05009e-60	-0.0475255	-0.0309519	GSN, GSN-AS1
334	chr10	90611604	90611911	308	*	6	1.9883e-78	1.84124e-57	3.70261e-16	3.34945e-57	-0.0661822	-0.0453288	NA
335	chr11	503270	504933	1664	*	12	2.19355e-78	9.41753e-86	1.18903e-15	9.16399e-83	-0.0562014	-0.035806	RNH1
336	chr1	93342589	93343575	987	*	7	4.09134e-78	3.87135e-60	2.39909e-16	1.30698e-61	0.0598949	0.0347565	FAM69A
337	chr19	50269083	50269774	692	*	4	4.14559e-78	5.38175e-31	6.81013e-19	3.36375e-38	-0.0475554	-0.0273803	NA
338	chr8	110703410	110704800	1391	*	11	5.44569e-78	3.28337e-44	2.09319e-14	4.37548e-56	-0.0332013	-0.00999693	SYBU
339	chr4	156679449	156681475	2027	*	14	1.1111e-77	6.72158e-57	4.15932e-16	5.7186e-69	-0.0330967	-0.0134894	GUCY1B3
340	chr10	128593624	128594417	794	*	9	1.26111e-77	2.65024e-65	3.41871e-12	3.47573e-64	-0.041208	-0.0215555	DOCK1
341	chr19	4539943	4541673	1731	*	8	1.27425e-77	6.12652e-82	2.24185e-18	6.61671e-84	-0.0525821	-0.0381315	CTB-50L17.14, LRG1
342	chr7	73506587	73508276	1690	*	9	1.3666e-77	4.46206e-48	7.44345e-12	7.10356e-54	-0.0417505	-0.029322	LIMK1
343	chr12	48170772	48172090	1319	*	5	1.38572e-77	1.67593e-63	7.54592e-19	4.03572e-64	-0.0452648	-0.0343687	SLC48A1
344	chr14	51561966	51563434	1469	*	18	2.34785e-77	3.1695e-37	1.12236e-12	2.72391e-56	-0.0327717	-0.00937241	TRIM9
345	chr5	174150712	174152363	1652	*	14	4.53487e-77	1.04622e-48	2.37325e-12	5.31076e-59	-0.0399387	-0.0127699	MSX2
346	chr9	136286875	136287409	535	*	7	5.87444e-77	1.70241e-44	1.51174e-19	1.64082e-52	0.0441566	0.0241747	ADAMTS13
347	chr4	165304443	165305334	892	*	10	6.58555e-77	1.72276e-59	7.25562e-12	1.33769e-61	-0.0565548	-0.0222354	2026-03-01
348	chr3	128369684	128370463	780	*	10	7.85591e-77	2.22219e-19	7.16745e-20	4.71128e-39	-0.0974486	-0.0234961	RPN1
349	chr2	45159145	45160861	1717	*	17	8.92211e-77	1.71408e-53	8.00124e-13	3.6152e-63	-0.0389589	-0.0166223	RP11-89K21.1
350	chr1	249111226	249111789	564	*	5	9.24638e-77	3.64002e-48	2.4567e-17	1.95145e-54	-0.066381	-0.0413735	SH3BP5L
351	chr14	24640895	24641706	812	*	12	1.08806e-76	1.7241e-57	5.77165e-13	1.11659e-61	-0.0397303	-0.0215815	REC8
352	chr13	37453778	37455317	1540	*	7	1.10788e-76	6.58227e-34	1.25522e-19	3.84992e-45	0.0427648	0.0179158	SMAD9
353	chr12	81330609	81332050	1442	*	12	1.20664e-76	1.08888e-42	2.18856e-12	4.31195e-57	-0.0301307	-0.0106393	ACSS3, LIN7A
354	chr11	118209338	118210017	680	*	3	1.29484e-76	2.37136e-55	1.87741e-20	3.62608e-54	0.0510902	0.0496544	CD3D
355	chr17	9939895	9941095	1201	*	8	1.30506e-76	3.17472e-56	1.22551e-17	2.08334e-60	-0.0714709	-0.0238421	GAS7
356	chr6	159083790	159084599	810	*	6	1.40226e-76	2.15384e-33	4.19327e-20	9.38148e-47	-0.0706231	-0.0318147	SYTL3
357	chr11	121986736	121987265	530	*	8	1.46218e-76	8.61563e-46	6.81441e-19	3.59097e-57	0.0425115	0.0205311	RP11-166D19.1, BLID
358	chr21	43490288	43491491	1204	*	10	1.53466e-76	3.58036e-52	7.93613e-19	8.55534e-63	0.0351878	0.0196356	UMODL1
359	chr3	155394092	155394918	827	*	8	1.62047e-76	1.47743e-59	6.7019e-19	9.59503e-62	0.0370077	0.0255932	PLCH1
360	chr19	50014987	50015975	989	*	9	2.02439e-76	9.38429e-61	5.8423e-14	6.67737e-62	-0.0595814	-0.0354544	FCGRT
361	chr4	20253922	20256326	2405	*	17	2.31877e-76	2.22246e-63	1.05933e-14	2.65181e-73	-0.0352589	-0.01616	SLIT2
362	chr12	123604434	123604688	255	*	4	2.53829e-76	7.43669e-52	5.41996e-20	1.12121e-52	0.063376	0.0494442	PITPNM2
363	chr6	13272338	13273147	810	*	6	2.76658e-76	4.26777e-45	2.60302e-15	1.98264e-51	-0.040507	-0.0265657	PHACTR1, RP1-257A7.4, TBC1D7
364	chr19	42070764	42071114	351	*	5	3.54661e-76	4.08239e-60	1.6276e-15	6.2363e-59	-0.05096	-0.0380928	CEACAM21
365	chr7	2772710	2774654	1945	*	9	4.08047e-76	7.63737e-61	1.53842e-16	2.41258e-72	-0.0704559	-0.0443917	AMZ1, GNA12
366	chr1	117306044	117306669	626	*	3	4.44377e-76	1.6092e-51	9.31965e-24	2.22381e-51	0.0532258	0.0498202	CD2
367	chr22	24915037	24916084	1048	*	5	5.88277e-76	1.99317e-46	5.63408e-18	4.98341e-53	0.0403266	-0.0141698	UPB1
368	chr12	124990897	124991139	243	*	4	6.26985e-76	5.86545e-59	5.94612e-18	2.56966e-57	-0.0688389	-0.0551961	NCOR2
369	chr13	51289696	51290724	1029	*	6	8.16782e-76	3.8711e-51	8.14099e-18	4.75892e-58	-0.0539782	-0.0225213	DLEU1, DLEU7
370	chr22	19436224	19437167	944	*	4	1.13601e-75	1.18114e-31	1.05927e-21	2.35904e-41	0.0587506	0.0251754	AC000068.5
371	chr17	79533765	79534694	930	*	6	1.32179e-75	5.24726e-40	2.70404e-17	1.95021e-52	-0.0411145	-0.0271244	NPLOC4
372	chr13	113654857	113656424	1568	*	15	1.42398e-75	1.20304e-61	2.41424e-11	2.55291e-65	-0.0354987	-0.0146274	MCF2L
373	chr6	28874479	28875370	892	*	5	1.65973e-75	1.15738e-56	4.30532e-18	8.10168e-58	-0.0999011	-0.0696755	TRIM27
374	chr12	96389483	96390960	1478	*	11	1.71272e-75	2.63567e-36	7.4236e-16	3.77358e-47	-0.049949	-0.0255829	RP11-256L6.3, HAL
375	chr11	105480347	105481988	1642	*	23	2.46747e-75	1.11472e-49	3.97332e-11	5.36125e-60	-0.0375251	-0.0112917	GRIA4
376	chr6	33180088	33181870	1783	*	20	2.49689e-75	5.52592e-57	7.9443e-12	5.83003e-64	-0.0308853	-0.00631798	RING1
377	chr2	26624228	26625326	1099	*	13	2.89416e-75	8.85357e-44	1.85103e-13	2.26784e-57	-0.0448276	-0.0212806	DRC1
378	chr4	123541287	123543434	2148	*	10	2.92222e-75	5.32213e-73	1.07037e-12	1.14008e-73	0.0404862	0.028453	IL21-AS1, IL21
379	chr2	27503157	27505625	2469	*	12	3.04123e-75	2.2732e-88	4.33687e-15	1.54158e-88	0.0365078	0.0252984	DNAJC5G, TRIM54
380	chr8	129552804	129554440	1637	*	5	3.59306e-75	8.24726e-56	6.16713e-22	3.04827e-58	0.0630151	0.036954	RP11-89M16.1
381	chr1	47898911	47900327	1417	*	9	3.74549e-75	2.3149e-39	1.22437e-16	1.80661e-47	-0.0612466	-0.0249029	FOXD2-AS1
382	chr11	65816027	65816985	959	*	7	4.46886e-75	2.55114e-35	3.40823e-16	8.09634e-51	-0.0556788	-0.0213953	GAL3ST3
383	chr17	7340813	7343534	2722	*	18	4.92721e-75	1.72658e-34	4.19999e-13	5.79673e-54	-0.0620538	-0.0165828	RP11-104H15.7, TMEM102, FGF11, RP11-104H15.10, RP11-104H15.9, RP11-104H15.8
384	chr20	44538288	44541907	3620	*	20	5.05438e-75	5.21984e-62	4.82299e-18	1.50284e-90	-0.0551638	-0.0126307	PLTP
385	chr19	57182816	57183342	527	*	9	6.7698e-75	1.0122e-61	8.26191e-14	3.90525e-62	-0.0610677	-0.0323621	ZNF835
386	chr1	247581408	247582066	659	*	5	6.95383e-75	1.54172e-33	1.1573e-20	9.70496e-45	-0.0631364	-0.0304347	NLRP3
387	chr5	126987506	126988883	1378	*	9	7.09597e-75	2.23136e-64	2.51581e-16	8.40676e-67	0.0409192	0.0185101	CTXN3, CTC-548H10.2
388	chr12	10324843	10325732	890	*	7	7.68117e-75	4.5329e-47	4.88303e-17	1.04758e-52	-0.060966	-0.014783	TMEM52B
389	chr1	9788517	9789699	1183	*	6	8.51561e-75	4.79347e-47	1.4848e-18	2.36627e-55	0.0653618	0.04359	PIK3CD, CLSTN1
390	chr12	2026441	2028475	2035	*	10	1.03468e-74	3.80751e-34	2.80255e-16	3.38492e-57	-0.0506731	-0.0152687	RP5-1096D14.3, CACNA2D4
391	chr2	74212782	74213762	981	*	7	1.21139e-74	1.39358e-37	8.20543e-20	8.56713e-48	0.0529333	0.0223365	AC073046.25, RP11-711M9.1
392	chr19	35819775	35820181	407	*	6	1.2125e-74	5.61354e-59	7.74951e-18	1.69475e-58	-0.0488235	-0.0375493	CD22
393	chr3	170302404	170304197	1794	*	14	1.33049e-74	6.21022e-37	5.72113e-14	1.16312e-55	-0.0602602	-0.0162595	CLDN11, SLC7A14
394	chr14	23305153	23306974	1822	*	11	1.39618e-74	4.88917e-46	2.65849e-17	6.68065e-56	-0.055813	-0.025976	MMP14
395	chr16	66399746	66400599	854	*	10	1.4226e-74	9.47159e-52	6.789e-13	3.20075e-59	-0.040807	-0.0209264	CDH5
396	chr8	49647579	49648519	941	*	12	1.50098e-74	2.81747e-61	2.12619e-14	5.82005e-66	-0.0506779	-0.0266804	EFCAB1
397	chr17	39675154	39676096	943	*	6	1.5727e-74	1.28812e-62	1.64322e-18	5.22051e-62	0.04062	0.0276101	KRT15
398	chr19	38918129	38918253	125	*	5	1.71063e-74	2.65959e-58	1.4924e-17	5.20008e-57	0.0463292	0.0435345	NA
399	chr3	45984158	45985168	1011	*	7	2.11145e-74	3.34902e-38	6.10137e-16	2.03193e-50	0.0589763	0.0312376	CXCR6, FYCO1
400	chr12	51403056	51403966	911	*	6	3.57913e-74	3.02859e-45	2.57658e-15	5.35035e-53	-0.056953	-0.029503	SLC11A2
401	chr14	21994611	21995727	1117	*	9	3.58421e-74	4.19067e-39	5.94866e-17	8.07597e-50	-0.0495287	-0.0178269	SALL2
402	chr19	1401767	1402626	860	*	6	4.75731e-74	4.13939e-35	6.34894e-15	2.05934e-41	-0.0465934	-0.020798	NA
403	chr11	57529255	57529614	360	*	4	5.39865e-74	3.34338e-58	1.08748e-17	1.66916e-56	-0.0624141	-0.0596815	TMX2-CTNND1, RP11-691N7.6, CTNND1
404	chr6	3848243	3848904	662	*	7	6.00877e-74	1.62078e-21	4.73353e-18	1.72798e-33	0.0471093	0.00477232	RP11-420L9.4
405	chr12	51718966	51719349	384	*	3	6.00877e-74	6.61445e-22	6.16425e-20	8.41743e-34	-0.0549713	-0.034983	NA
406	chr1	16481937	16483658	1722	*	13	6.33915e-74	6.9688e-57	5.58363e-15	2.46969e-65	-0.0398462	-0.0168496	RP11-276H7.2, EPHA2
407	chr5	113697330	113699194	1865	*	17	7.3828e-74	4.72405e-62	1.08109e-13	1.12969e-65	-0.0361639	-0.0118823	KCNN2
408	chr17	57917974	57918682	709	*	6	8.457e-74	1.95004e-56	1.56891e-18	2.56682e-57	0.0548041	0.0415101	VMP1, MIR21
409	chr5	10441239	10442103	865	*	12	9.37746e-74	4.22461e-23	5.10687e-14	3.19407e-43	-0.0541265	-0.0130805	ROPN1L, ROPN1L-AS1
410	chr19	56988147	56990070	1924	*	13	9.46624e-74	1.28429e-53	2.99386e-13	1.40441e-62	-0.0328112	-0.0120624	ZNF667-AS1, ZNF667
411	chr1	9129487	9130095	609	*	5	1.01445e-73	1.13074e-50	2.05102e-16	7.65203e-52	-0.0562869	-0.0379449	SLC2A5
412	chr8	55370171	55372111	1941	*	14	2.15407e-73	1.07219e-54	1.15675e-11	1.00368e-65	-0.0441925	-0.0169168	SOX17
413	chr15	92490606	92491779	1174	*	5	2.27309e-73	1.45848e-63	9.38889e-18	8.24629e-62	-0.0520974	-0.0384282	SLCO3A1
414	chr21	34757152	34757377	226	*	4	2.31585e-73	2.51765e-56	1.3578e-16	1.27311e-54	0.0542526	0.0472919	NA
415	chr17	998432	999650	1219	*	5	2.3496e-73	3.24681e-62	2.35419e-16	1.06785e-60	-0.0561324	-0.0461811	ABR
416	chr10	118956011	118957259	1249	*	13	2.37963e-73	1.33808e-53	6.64698e-18	4.93049e-63	0.0377009	0.0181412	KCNK18, RP11-501J20.3
417	chr7	151502322	151503608	1287	*	6	3.95181e-73	2.12987e-65	3.84102e-17	1.0071e-64	-0.0587388	-0.0502638	PRKAG2
418	chr9	13278626	13280349	1724	*	9	4.50431e-73	2.40425e-51	4.19252e-17	3.83453e-60	-0.0441979	-0.022432	MPDZ, RP11-272P10.2
419	chr3	71591429	71593305	1877	*	6	4.52207e-73	3.46585e-51	2.22587e-18	4.30368e-56	-0.0609169	-0.0347	FOXP1
420	chr5	7850438	7851918	1481	*	12	5.32327e-73	2.16897e-29	3.55209e-16	1.20547e-45	-0.045698	-0.0125113	MTRR, C5orf49
421	chr19	1154276	1155738	1463	*	7	7.7069e-73	2.24454e-46	4.94897e-16	9.84657e-55	-0.0470983	-0.0259159	SBNO2
422	chr10	71097327	71097735	409	*	6	7.80172e-73	1.94724e-42	1.22269e-18	2.33759e-50	-0.0660328	-0.0335801	HK1
423	chr22	31794522	31795303	782	*	5	9.00078e-73	4.36713e-25	5.85464e-20	1.03048e-39	-0.0542516	-0.0294008	NA
424	chr2	185462269	185463803	1535	*	15	1.00346e-72	5.73115e-55	1.27415e-12	8.09194e-67	-0.0511209	-0.0114402	ZNF804A
425	chr15	81487950	81489195	1246	*	7	1.18474e-72	1.15087e-56	4.93929e-18	1.23054e-58	0.0353792	0.0214338	IL16
426	chr2	218785185	218786102	918	*	3	1.7597e-72	2.67374e-39	5.16782e-21	4.20771e-43	0.0459317	0.0305493	TNS1
427	chr17	77774880	77777947	3068	*	14	1.7762e-72	4.6687e-88	1.36254e-15	1.54592e-93	-0.0629128	-0.0226705	RP11-353N14.1, CBX8
428	chr3	122513933	122514814	882	*	8	1.78694e-72	1.90904e-36	8.10892e-17	2.67352e-48	-0.0526643	-0.0271176	DIRC2
429	chr14	92333765	92334313	549	*	4	1.84531e-72	1.79605e-53	2.53272e-20	6.32734e-53	0.0493249	0.0404224	TC2N
430	chr1	1844801	1846798	1998	*	12	2.47194e-72	2.99656e-43	3.71351e-21	8.61805e-52	0.0414114	0.0166114	CALML6
431	chr19	15343235	15344265	1031	*	9	3.18325e-72	4.22724e-45	3.50465e-14	1.52341e-50	-0.0395962	-0.0170216	EPHX3
432	chr14	22986466	22987689	1224	*	6	3.25798e-72	2.45559e-68	1.41913e-15	8.80165e-66	0.0424793	0.0361701	TRAJ26
433	chr14	37666489	37667929	1441	*	15	3.63912e-72	3.85566e-50	2.26126e-10	1.25604e-57	-0.0254208	-0.00889296	MIPOL1
434	chr13	49975383	49976676	1294	*	9	4.06602e-72	1.52699e-51	2.90182e-14	3.84462e-61	-0.0715008	-0.0222635	CAB39L
435	chr3	23851254	23852499	1246	*	14	4.66464e-72	1.90477e-41	6.45503e-15	7.23988e-54	-0.0586769	-0.0149285	UBE2E1
436	chr19	45116089	45117457	1369	*	11	5.61462e-72	1.59534e-44	3.70326e-17	1.90967e-53	0.0452186	0.0173492	IGSF23, CEACAM22P
437	chr6	144607366	144608500	1135	*	7	5.64056e-72	1.20374e-40	1.16991e-17	5.70233e-50	-0.0744539	-0.0278919	UTRN
438	chr19	2607726	2608495	770	*	5	5.78325e-72	1.67501e-62	1.56475e-18	2.05054e-61	0.0577714	0.0427661	GNG7
439	chr3	158390329	158391040	712	*	12	5.8478e-72	3.34678e-61	2.89072e-14	7.748e-61	-0.0381565	-0.0152802	GFM1, LXN
440	chr2	176993632	176995556	1925	*	17	6.02689e-72	7.60356e-62	8.88121e-12	1.15107e-65	-0.0444572	-0.0136325	HOXD8, HOXD-AS2
441	chr8	133930507	133930827	321	*	3	6.44281e-72	4.78323e-53	1.96285e-19	7.55766e-52	0.0587923	0.0571781	TG
442	chr17	48266108	48267239	1132	*	9	7.27784e-72	8.89278e-27	6.63045e-18	2.21629e-46	0.0403314	0.0158769	COL1A1
443	chr11	67774728	67776123	1396	*	8	1.07647e-71	8.36386e-30	4.1743e-22	7.96804e-45	0.0488406	0.0161753	ALDH3B1
444	chr16	8738240	8738608	369	*	6	1.17268e-71	9.89828e-56	8.37454e-18	2.99703e-56	-0.0575754	-0.0369221	METTL22
445	chr2	63284768	63286621	1854	*	13	1.30742e-71	1.1131e-42	2.58723e-16	4.64047e-56	-0.0340024	-0.0127066	OTX1
446	chr18	22039496	22040735	1240	*	5	1.43661e-71	1.02623e-22	2.28623e-21	7.42127e-39	-0.0703202	-0.0321484	HRH4
447	chr2	124782117	124783254	1138	*	11	1.45488e-71	2.03565e-43	3.3744e-16	1.46805e-54	-0.058201	-0.0212645	CNTNAP5, AC079154.1
448	chr12	53692108	53693490	1383	*	13	1.78069e-71	3.85238e-31	3.47054e-18	1.20458e-47	-0.0608065	-0.00763746	PFDN5, C12orf10, RP11-680A11.5
449	chr11	60281658	60282972	1315	*	13	1.78415e-71	4.94105e-41	2.23822e-15	1.26938e-50	0.0308362	0.0118893	MS4A13
450	chr1	167297590	167298151	562	*	6	1.93175e-71	7.70915e-30	1.72015e-17	8.017e-46	-0.0788472	-0.0394245	POU2F1
451	chr6	41168185	41169811	1627	*	8	2.10469e-71	1.26676e-46	9.36107e-15	6.52863e-58	-0.0634485	-0.0355214	TREML2
452	chr1	32169274	32170433	1160	*	11	2.27736e-71	5.97609e-38	2.01657e-13	5.69976e-50	-0.0475071	-0.0208634	COL16A1
453	chr7	142582859	142584694	1836	*	8	2.46453e-71	2.64297e-70	7.98947e-19	4.40019e-71	0.0353963	0.0238308	RP11-114L10.2, TRPV6
454	chr7	84814683	84816843	2161	*	13	2.81969e-71	2.18329e-56	4.83841e-14	1.15141e-67	-0.0330208	-0.0136928	SEMA3D
455	chr7	122525949	122527522	1574	*	19	2.85432e-71	1.89539e-66	1.41496e-12	2.37143e-71	-0.023855	-0.0093008	CADPS2
456	chr16	87469002	87471211	2210	*	8	3.92414e-71	9.43068e-34	1.95085e-23	2.528e-56	0.0544198	0.00641006	ZCCHC14
457	chr3	171528273	171529610	1338	*	9	4.19079e-71	6.75272e-24	7.67874e-18	3.67348e-43	-0.083389	-0.0254825	PLD1
458	chr2	64871507	64872418	912	*	6	4.87936e-71	1.0379e-61	2.91512e-16	3.4722e-60	-0.044314	-0.0327516	AC007365.3, SERTAD2
459	chr2	158694810	158695297	488	*	3	5.38431e-71	1.02287e-46	1.6888e-19	2.76381e-46	-0.0651684	-0.0534551	ACVR1
460	chr15	91304710	91306178	1469	*	9	6.65939e-71	6.68385e-42	2.53301e-14	5.11989e-54	-0.0839228	-0.0310746	BLM
461	chr8	110985853	110988545	2693	*	21	7.26818e-71	1.32574e-71	2.83686e-12	1.21074e-82	0.0535167	-0.00158351	RP11-696P8.2, KCNV1
462	chr22	31642860	31644558	1699	*	11	7.29208e-71	3.27513e-42	2.35701e-19	4.2108e-66	-0.0584349	-0.0187328	LIMK2
463	chr14	37640922	37642390	1469	*	17	8.39971e-71	3.27396e-37	1.92988e-15	2.81968e-52	0.0471652	-0.00471173	SLC25A21-AS1, SLC25A21
464	chr6	62995523	62996702	1180	*	11	1.0231e-70	1.77482e-46	2.15018e-13	7.19198e-52	-0.0515918	-0.0197317	KHDRBS2
465	chr1	230193005	230193999	995	*	7	1.04942e-70	3.78297e-39	1.83014e-17	2.24784e-49	0.0397943	0.0144844	GALNT2
466	chr17	38498077	38499096	1020	*	10	1.09092e-70	2.39078e-42	1.82792e-15	3.4647e-50	-0.0667068	-0.0250303	RARA, CTD-2267D19.2
467	chr2	229045417	229047110	1694	*	13	1.35449e-70	1.83978e-39	1.14568e-11	4.21681e-52	-0.031775	-0.0171675	SPHKAP
468	chr3	52320096	52321266	1171	*	8	1.38954e-70	2.97577e-22	6.45632e-19	2.35871e-41	-0.0729789	-0.0196089	GLYCTK, WDR82
469	chr11	66103334	66104802	1469	*	12	1.41273e-70	2.83246e-57	2.79137e-14	3.93117e-68	0.0425373	-0.00579933	RP11-867G23.12, RIN1
470	chr17	32483560	32484259	700	*	13	1.69534e-70	1.01849e-23	6.94971e-17	9.43514e-47	-0.0481005	-0.0108896	ASIC2
471	chr20	48658164	48658258	95	*	4	1.78545e-70	7.33141e-49	1.60769e-18	6.62793e-51	-0.0505197	-0.0346649	NA
472	chr1	78353349	78355339	1991	*	12	1.81146e-70	2.55942e-43	1.99039e-13	6.56658e-55	-0.0443308	-0.0161844	NEXN, NEXN-AS1
473	chr14	73705608	73706676	1069	*	8	2.02243e-70	9.50726e-59	4.99178e-12	9.81555e-58	-0.0360035	-0.023233	PAPLN
474	chr14	22977008	22978729	1722	*	6	2.14375e-70	4.0092e-59	4.79776e-18	9.18784e-59	0.04859	0.0401431	TRAJ33, TRAJ32
475	chr1	44398486	44399894	1409	*	16	2.41368e-70	2.2393e-24	1.651e-16	1.07387e-45	-0.0471667	-0.010628	ARTN
476	chr1	54520114	54520450	337	*	4	2.96988e-70	3.52074e-41	1.36888e-19	1.41633e-42	-0.0528668	-0.029054	TCEANC2
477	chr2	202046548	202048100	1553	*	8	3.16521e-70	5.34442e-40	1.93989e-18	2.00835e-49	-0.0575681	-0.0169737	CASP10
478	chr7	97755534	97755792	259	*	6	3.29711e-70	3.21759e-54	2.46711e-17	6.38361e-55	-0.0702678	-0.0475024	LMTK2
479	chr14	62036827	62037555	729	*	5	4.91281e-70	2.87296e-54	2.24793e-17	8.20587e-54	-0.0508959	-0.0383421	RP11-47I22.4, RP11-47I22.3, RP11-47I22.2
480	chr1	111747228	111748268	1041	*	9	4.97173e-70	2.13782e-16	7.51367e-18	5.86781e-40	-0.0615788	-0.0174741	CHI3L2
481	chr7	136553110	136555697	2588	*	16	7.15653e-70	2.89479e-30	8.30974e-17	1.15332e-51	-0.0384885	-0.0135681	CHRM2, hsa-mir-490
482	chr8	68863603	68865187	1585	*	12	8.33006e-70	1.69121e-60	1.54519e-14	6.05852e-63	-0.0295813	-0.0124658	PREX2
483	chr5	135364060	135365401	1342	*	15	1.00631e-69	7.34004e-49	4.78988e-11	6.96522e-56	-0.0526869	-0.0219431	TGFBI
484	chr16	29001682	29002219	538	*	4	1.31204e-69	9.33528e-51	3.09865e-15	3.21789e-49	0.0448787	0.0409289	RP11-264B17.3, LAT, RP11-264B17.5
485	chr11	66084163	66085958	1796	*	9	1.63223e-69	4.80812e-48	1.04545e-14	9.67763e-59	-0.0650563	-0.0257966	RP11-867G23.13, CD248
486	chr2	64863301	64864645	1345	*	6	1.78313e-69	4.77034e-67	2.36686e-17	1.03818e-67	-0.0611852	-0.0404919	SERTAD2
487	chr14	101536093	101538895	2803	*	13	1.92212e-69	3.96323e-62	1.99298e-16	7.17997e-69	0.041276	0.0209761	MEG9
488	chr8	144543012	144543951	940	*	6	2.13702e-69	6.85981e-34	1.19119e-15	6.03319e-46	0.0499901	0.0297004	ZC3H3
489	chr8	54163622	54164879	1258	*	10	2.73432e-69	1.48919e-41	1.34586e-13	5.19767e-52	-0.0419101	-0.0141064	OPRK1
490	chr18	13641255	13642414	1160	*	7	2.97122e-69	1.38931e-36	1.0824e-13	6.61384e-50	-0.069586	-0.0370679	LDLRAD4
491	chr1	116270626	116271272	647	*	4	3.42718e-69	7.12199e-52	3.48265e-17	1.87773e-51	-0.0804519	-0.0465114	CASQ2
492	chr12	57620054	57620856	803	*	4	4.01134e-69	1.0188e-42	9.20827e-17	4.21828e-43	-0.0475532	-0.0318938	NXPH4
493	chr16	85478580	85479301	722	*	7	4.25197e-69	3.65241e-35	5.05466e-17	2.23844e-48	0.0408522	0.0240644	NA
494	chr1	117753313	117754493	1181	*	10	4.36001e-69	2.01477e-39	3.93258e-18	5.47029e-51	0.0505004	0.0198369	VTCN1
495	chr1	156541157	156542701	1545	*	11	4.6568e-69	9.01519e-34	1.85919e-16	2.41071e-49	-0.0481083	-0.0149456	IQGAP3
496	chr2	238598832	238600469	1638	*	5	5.33042e-69	1.43906e-46	2.60923e-17	6.52526e-50	-0.0517244	-0.0372435	LRRFIP1
497	chr20	48891434	48894042	2609	*	9	5.42189e-69	5.52952e-47	4.22677e-21	9.69666e-63	0.0411793	8.22932e-06	RP11-290F20.3
498	chr1	33835013	33835338	326	*	3	6.13383e-69	2.95152e-46	4.008e-23	1.64004e-47	0.0503036	0.0366203	PHC2
499	chr4	10022984	10023201	218	*	4	6.15767e-69	6.29473e-53	2.12006e-16	2.62333e-51	-0.0460852	-0.0415112	SLC2A9
500	chr20	21685401	21686728	1328	*	15	6.86972e-69	4.13543e-42	2.58451e-13	1.20622e-52	-0.0313541	-0.0128469	PAX1
501	chr12	25055676	25057098	1423	*	11	7.41184e-69	2.02651e-37	2.00376e-14	2.76519e-46	-0.0400454	-0.0139206	AC026310.1, BCAT1
502	chr4	40197355	40198595	1241	*	10	7.65699e-69	1.1036e-25	7.1557e-15	1.78522e-40	0.0539773	0.0184479	RHOH
503	chr6	11805824	11807133	1310	*	5	7.85589e-69	2.07736e-31	1.81711e-24	9.88873e-46	0.0498307	0.0229801	ADTRP
504	chr11	44960854	44961359	506	*	3	8.73749e-69	1.86031e-45	3.56488e-18	1.43596e-44	-0.0552019	-0.0476941	TP53I11
505	chr11	46366419	46368045	1627	*	8	9.0343e-69	1.17856e-45	3.6028e-14	5.22024e-50	-0.0690902	-0.0319277	DGKZ
506	chr22	43355678	43356672	995	*	7	9.36698e-69	3.1658e-39	4.12366e-18	1.56259e-47	-0.0665748	-0.0336531	PACSIN2
507	chr1	169455244	169455899	656	*	8	9.40675e-69	3.97943e-22	3.1421e-18	9.2943e-35	-0.0745043	-0.0156171	AL021068.1
508	chr18	21571797	21572748	952	*	6	1.02546e-68	1.78243e-49	1.64026e-16	2.40533e-52	0.0465622	0.035292	TTC39C
509	chr12	66581539	66583431	1893	*	12	1.15027e-68	3.55719e-50	1.12706e-16	3.81592e-61	-0.0538766	-0.0178234	IRAK3
510	chr1	82266841	82269258	2418	*	17	1.1524e-68	4.14806e-51	1.23215e-16	6.97047e-61	-0.0443416	-0.0102237	LPHN2
511	chr9	113341214	113342661	1448	*	12	1.15506e-68	5.32199e-32	1.88089e-16	8.00158e-44	-0.0390335	-0.0125778	SVEP1
512	chr12	41086050	41087584	1535	*	10	1.33558e-68	5.1758e-38	2.33378e-15	9.53823e-46	0.0419348	-0.00283094	CNTN1
513	chr2	235372794	235372868	75	*	3	1.99838e-68	1.55043e-50	2.18553e-19	1.46868e-49	0.05589	0.0521822	NA
514	chr11	47278831	47281370	2540	*	10	1.99983e-68	1.02493e-67	3.76305e-17	1.52431e-77	-0.0616051	-0.0306287	NR1H3
515	chr10	126716434	126717502	1069	*	10	2.14091e-68	2.02191e-29	1.84871e-17	3.42949e-42	0.0361618	0.011937	CTBP2
516	chr6	30127365	30128558	1194	*	11	2.14156e-68	4.35533e-24	1.29008e-19	4.98102e-37	0.0386312	0.0105804	TRIM10
517	chr11	59613120	59614212	1093	*	5	2.33476e-68	1.87152e-45	2.30001e-21	1.30423e-49	0.0469901	0.0233577	NA
518	chr3	79067437	79069442	2006	*	15	2.43122e-68	2.337e-62	3.35059e-11	1.04902e-65	0.0272688	-0.00758269	ROBO1
519	chr19	840737	841082	346	*	7	2.60211e-68	8.42019e-57	5.215e-12	3.52882e-55	-0.0413548	-0.0325364	PRTN3
520	chr11	821723	822402	680	*	5	3.73835e-68	4.47302e-45	1.3934e-16	1.19069e-48	-0.0458125	-0.031896	PNPLA2
521	chr6	55443833	55444821	989	*	12	3.95579e-68	5.07537e-41	1.18413e-17	2.32589e-51	-0.0435235	-0.0132996	HMGCLL1
522	chr22	51175515	51176734	1220	*	6	4.74237e-68	2.53025e-46	8.2738e-19	1.12441e-50	0.0351427	0.0250507	ACR, AC000036.4
523	chr10	73488971	73489276	306	*	3	6.22616e-68	2.42937e-49	3.60282e-19	2.05245e-48	-0.0704984	-0.0543312	CDH23, C10orf105
524	chr8	106330540	106332188	1649	*	10	6.68421e-68	7.70002e-73	1.48617e-14	7.08693e-72	-0.0387809	-0.0222758	RP11-127H5.1, ZFPM2
525	chr1	78956268	78957682	1415	*	13	7.00371e-68	1.99075e-33	4.92134e-15	2.71905e-49	-0.0435575	-0.0154591	PTGFR
526	chr16	68269694	68271177	1484	*	14	7.44e-68	1.3472e-56	7.17889e-12	4.66741e-57	-0.0583333	-0.0237404	ESRP2, RP11-96D1.6
527	chr1	151634388	151634697	310	*	5	9.2978e-68	2.20405e-50	1.32826e-16	4.71949e-52	-0.0643354	-0.0432273	SNX27
528	chr11	131779750	131781260	1511	*	16	1.01417e-67	4.13003e-50	3.03933e-10	1.00561e-56	0.0256261	-0.00766386	NTM
529	chr13	114270609	114271629	1021	*	6	1.08072e-67	2.57773e-42	1.22969e-19	3.12373e-48	-0.0796717	-0.0412683	TFDP1
530	chr17	80415420	80416045	626	*	8	1.14193e-67	1.84466e-16	2.2967e-19	5.88308e-32	-0.0729947	-0.0164344	RP13-20L14.6
531	chr1	19407878	19408759	882	*	4	1.28393e-67	1.39805e-28	7.16391e-20	1.4115e-42	-0.0602709	-0.0357344	UBR4
532	chr10	134211280	134211908	629	*	5	1.70967e-67	3.0643e-41	1.12191e-15	9.81589e-48	-0.0560935	-0.0376807	PWWP2B
533	chr11	115088647	115088907	261	*	4	1.96366e-67	5.79753e-51	2.91996e-16	1.52506e-49	0.0404515	0.0348776	CADM1
534	chr14	91711012	91711930	919	*	7	1.98756e-67	6.81516e-20	1.23415e-18	7.08986e-38	0.0452853	0.0196947	CTD-2547L24.3, GPR68
535	chr17	75314602	75316784	2183	*	17	2.79759e-67	1.77508e-51	9.45475e-20	6.41328e-68	-0.0694405	-0.0240781	2026-09-09
536	chr5	138782852	138783562	711	*	4	2.80398e-67	1.62165e-53	4.77966e-17	4.00643e-52	0.0421637	0.0331544	NA
537	chr9	93959671	93960152	482	*	3	2.80738e-67	7.85472e-52	6.69071e-19	1.3209e-50	-0.0837044	-0.0724082	NA
538	chr12	8275926	8276718	793	*	5	2.84415e-67	1.02774e-36	4.85063e-18	2.35704e-45	-0.0911709	-0.0393251	CLEC4A
539	chr8	63160761	63162277	1517	*	10	3.06063e-67	4.52401e-42	5.85514e-14	1.23105e-50	-0.0552771	-0.0248449	NKAIN3
540	chr1	44883137	44884204	1068	*	9	3.22403e-67	1.01729e-57	1.24129e-18	8.28896e-62	-0.0406893	-0.0173815	RNF220
541	chr14	75765352	75766014	663	*	4	3.67187e-67	7.15493e-54	2.6263e-18	1.21627e-52	-0.0656582	-0.0493994	NA
542	chr6	108488335	108489795	1461	*	10	3.81235e-67	5.23768e-39	1.58673e-17	2.1323e-49	-0.0382476	-0.0177874	NR2E1
543	chr3	147108843	147112081	3239	*	19	4.06115e-67	3.93129e-71	2.58226e-13	1.18909e-80	-0.0650189	-0.0201374	ZIC1, ZIC4
544	chr17	80832836	80834228	1393	*	7	4.32096e-67	8.239e-38	3.5454e-19	4.46477e-51	-0.0875751	-0.0342445	TBCD
545	chr8	69242643	69244553	1911	*	15	4.76569e-67	4.3583e-49	3.62587e-13	1.02461e-57	-0.024673	-0.011082	C8orf34, RP11-664D7.4
546	chr16	81528229	81528989	761	*	5	4.91283e-67	7.8087e-35	1.89749e-17	9.54815e-43	-0.0497625	-0.0267462	CMIP
547	chr9	130859964	130860839	876	*	8	4.92883e-67	5.5892e-43	2.0262e-15	1.13446e-50	-0.0647348	-0.0332261	SLC25A25
548	chr6	50817674	50819054	1381	*	7	5.99074e-67	7.8004e-30	2.79091e-15	1.71752e-40	-0.0462397	-0.0194821	NA
549	chr19	42509801	42510823	1023	*	6	6.1907e-67	4.06543e-45	6.79178e-21	2.23982e-49	0.0416564	0.022108	GRIK5
550	chr2	56149825	56151179	1355	*	12	1.30949e-66	1.73077e-40	4.20345e-16	6.12059e-51	-0.0500309	-0.0139931	EFEMP1
551	chr16	80602917	80604148	1232	*	8	1.49317e-66	1.0894e-27	1.3711e-20	5.8419e-39	0.0510733	0.0143065	RP11-18F14.1
552	chr1	110992885	110993792	908	*	8	1.65218e-66	3.33437e-49	2.12847e-16	1.20897e-53	0.0415589	0.019487	NA
553	chr12	20521087	20523517	2431	*	19	1.9624e-66	6.52036e-58	4.11162e-14	8.45667e-74	-0.0345791	-0.00887116	PDE3A, RP11-284H19.1
554	chr16	85577361	85578516	1156	*	4	1.98557e-66	5.12709e-39	6.35104e-19	7.76702e-44	-0.0535894	-0.042274	NA
555	chr7	128579876	128580792	917	*	9	2.09628e-66	1.2202e-59	4.87415e-12	9.34345e-59	-0.0386298	-0.0285833	IRF5
556	chr4	185138869	185139946	1078	*	6	2.22351e-66	1.19006e-40	4.33324e-21	3.99326e-48	0.0405519	0.0199699	ENPP6
557	chr1	171226352	171227787	1436	*	8	2.38277e-66	2.13876e-36	7.17542e-15	2.08104e-46	0.0330024	0.0110507	FMO1
558	chr1	28764153	28765433	1281	*	5	2.56911e-66	2.99426e-34	4.93581e-16	3.93562e-47	-0.0585612	-0.0430414	PHACTR4
559	chr12	7173388	7174923	1536	*	8	3.07226e-66	4.64256e-31	5.06051e-19	7.73748e-49	0.037561	0.0186198	C1S
560	chr2	219152149	219152603	455	*	3	3.22261e-66	5.20911e-26	1.8227e-20	4.69631e-36	-0.0511669	-0.0344965	PNKD, TMBIM1
561	chr16	67562656	67564545	1890	*	11	3.38925e-66	2.35102e-33	9.83443e-15	5.88257e-47	-0.0443351	-0.0181577	FAM65A
562	chr22	39486168	39486700	533	*	4	3.47306e-66	1.35349e-30	2.9579e-17	7.81727e-43	0.0436579	0.0317871	NA
563	chr11	315102	317046	1945	*	10	3.90743e-66	1.61832e-57	2.52951e-14	2.43501e-61	0.0700817	0.0452994	IFITM2, IFITM1
564	chr1	3305629	3306447	819	*	2	4.83944e-66	2.52096e-42	8.99762e-25	2.47154e-42	0.0387719	0.0375968	PRDM16
565	chr3	46411369	46411474	106	*	3	5.33504e-66	2.77819e-45	2.77147e-17	3.66083e-44	0.0492322	0.0424041	RP11-24F11.2
566	chr14	105420374	105421844	1471	*	6	5.56581e-66	3.6969e-42	3.82703e-17	1.15871e-45	0.051626	0.0236431	AHNAK2
567	chr5	94027110	94027888	779	*	4	6.86951e-66	9.57338e-43	9.64642e-18	1.90765e-46	-0.0604205	-0.0401228	ANKRD32
568	chr17	73840750	73842017	1268	*	10	6.99537e-66	1.35303e-29	4.52876e-18	1.58588e-40	-0.0510436	-0.0149886	UNC13D, WBP2
569	chr3	194030520	194031518	999	*	8	7.74335e-66	5.91227e-42	7.76469e-15	4.21625e-50	-0.0394003	-0.0207557	LINC00887
570	chr18	5543271	5544661	1391	*	16	8.09294e-66	2.16732e-58	3.68473e-11	1.61686e-59	-0.0503927	-0.00613986	EPB41L3
571	chr21	37948709	37949945	1237	*	10	8.62966e-66	2.58829e-49	2.55606e-13	2.77464e-52	0.0337911	0.0168706	CLDN14
572	chr2	176971304	176973275	1972	*	12	9.26003e-66	2.74792e-57	5.35889e-14	1.04079e-58	-0.0404215	-0.0186958	HOXD11
573	chr19	38754529	38755588	1060	*	10	9.26849e-66	2.06463e-38	8.79546e-16	5.71033e-48	-0.0413951	-0.011627	SPINT2
574	chr12	125353973	125354928	956	*	4	9.80987e-66	2.76911e-55	1.4048e-17	7.60848e-54	-0.0533004	-0.0269431	SCARB1
575	chr4	84071170	84071797	628	*	3	1.07715e-65	9.90795e-46	6.47721e-22	8.7882e-46	-0.0875531	-0.065746	NA
576	chr10	3799642	3800461	820	*	3	1.11037e-65	4.97377e-51	2.1157e-20	4.50636e-50	0.0622954	0.0521256	RP11-184A2.3
577	chr14	70186289	70186639	351	*	4	1.12633e-65	3.25459e-44	8.17652e-20	4.32577e-48	-0.0572009	-0.0425104	NA
578	chr22	48536576	48537923	1348	*	8	1.1479e-65	7.34855e-55	5.44184e-15	2.28047e-59	0.0434954	0.027798	LL22NC03-121E8.3, LL22NC03-121E8.4
579	chr11	60930188	60930380	193	*	2	1.1886e-65	5.67636e-37	2.3199e-19	2.16208e-36	-0.0819975	-0.0666852	NA
580	chr1	21588448	21589450	1003	*	3	1.20776e-65	1.06356e-37	4.88131e-23	1.54914e-40	-0.0562336	-0.0355919	ECE1
581	chr8	101442975	101443981	1007	*	4	1.34323e-65	2.49083e-45	1.6486e-20	1.75499e-47	0.0468695	0.033881	KB-173C10.1
582	chr8	9472057	9472784	728	*	3	1.45233e-65	1.92279e-51	3.16826e-19	2.52455e-50	-0.0808125	-0.067761	TNKS
583	chr1	110166093	110166664	572	*	5	1.55139e-65	5.36001e-33	1.17921e-19	2.2443e-42	-0.044075	-0.0241826	AMPD2
584	chr8	120219902	120221268	1367	*	14	1.62246e-65	2.1445e-31	6.77633e-13	6.22725e-45	-0.034763	-0.0159883	MAL2
585	chr2	242800510	242802192	1683	*	7	1.7948e-65	8.59318e-50	8.9179e-16	2.64342e-59	0.0613553	0.0309694	PDCD1
586	chr16	786393	787123	731	*	4	1.83717e-65	1.67624e-23	6.41345e-19	4.08522e-35	0.0523629	0.0273649	NARFL
587	chr2	158957290	158957800	511	*	3	1.83816e-65	1.37958e-37	1.99389e-20	2.93721e-41	0.0505527	0.0396419	UPP2
588	chr5	72677230	72678459	1230	*	10	1.87839e-65	1.85512e-48	2.74821e-13	5.31836e-55	-0.0371619	-0.0226254	RP11-79P5.3
589	chr7	2903377	2904037	661	*	3	1.9176e-65	1.30155e-29	3.73503e-23	5.77838e-39	-0.0650624	-0.0426649	NA
590	chr10	3938517	3939127	611	*	3	1.92371e-65	2.51412e-31	5.35318e-20	3.08222e-37	-0.0702553	-0.0394513	NA
591	chr19	52264303	52266642	2340	*	12	2.09484e-65	7.88445e-72	6.39666e-18	9.12972e-86	-0.0641034	-0.0110301	FPR2, FPR1
592	chr15	27215448	27216819	1372	*	14	2.16e-65	6.73492e-38	3.11043e-14	2.84396e-49	-0.062029	-0.0116366	TVP23BP1, GABRG3
593	chr4	157996959	157998201	1243	*	15	2.18756e-65	2.12543e-42	1.51787e-10	1.98728e-53	-0.0372232	-0.013265	GLRB
594	chr12	54943123	54943915	793	*	8	2.27845e-65	6.433e-27	2.48702e-16	1.87784e-39	-0.0428278	-0.0157519	PDE1B
595	chr15	100890355	100891257	903	*	10	2.56609e-65	1.98707e-21	6.33203e-16	2.49801e-36	-0.0750816	-0.0216502	SPATA41
596	chr12	122443562	122444621	1060	*	4	2.68704e-65	5.45059e-48	8.28098e-21	8.52723e-49	0.0539523	0.0432116	NA
597	chr1	9953177	9953939	763	*	5	2.80224e-65	1.07956e-40	6.65655e-20	1.63842e-45	-0.0731078	-0.0406003	CTNNBIP1
598	chr2	241929023	241929774	752	*	3	2.96839e-65	1.90922e-37	1.69296e-23	5.45288e-40	0.052509	0.0331298	AC104809.3
599	chr9	93563351	93564603	1253	*	11	3.08769e-65	3.39772e-44	9.24522e-15	6.29303e-53	-0.0398848	-0.0153242	SYK
600	chr5	134783075	134788694	5620	*	22	3.1655e-65	5.96961e-96	4.91102e-17	1.08838e-112	0.0436951	0.0165641	CTB-138E5.1, TIFAB
601	chr16	3117862	3118749	888	*	4	3.42263e-65	2.6899e-49	3.95209e-18	7.64132e-49	0.0505125	0.0428767	IL32
602	chr1	32715428	32717620	2193	*	12	3.58988e-65	2.60714e-60	9.96984e-18	2.17185e-75	0.0450801	0.0224912	LCK
603	chr16	21169179	21171470	2292	*	18	3.71912e-65	3.44999e-30	2.0428e-16	4.51889e-55	-0.0805956	-0.0184796	TMEM159, DNAH3
604	chr17	7082562	7083519	958	*	9	4.66208e-65	3.57196e-41	1.87296e-15	4.1796e-47	-0.0378545	0.00276369	ASGR1
605	chr10	5487785	5488628	844	*	10	5.49407e-65	8.94296e-36	4.6339e-15	5.2974e-46	-0.067504	-0.0224572	NET1
606	chr5	140345461	140346921	1461	*	13	5.61585e-65	1.18603e-27	4.87612e-15	1.21689e-45	-0.0400149	-0.012458	PCDHA1, PCDHA2, PCDHA3, PCDHA4, PCDHA5, PCDHA6, PCDHA7, PCDHA8, PCDHA9, PCDHA10, PCDHA11, PCDHA12, PCDHA13, PCDHAC1, PCDHAC2
607	chr11	93270375	93271677	1303	*	6	5.73897e-65	4.13981e-47	2.89934e-14	9.88211e-50	-0.0555916	-0.0364696	SMCO4
608	chr14	95651866	95652850	985	*	7	6.27917e-65	1.36131e-49	2.02455e-13	1.39319e-50	-0.0451469	-0.0242358	CLMN, CTD-2240H23.2
609	chr10	114910798	114912149	1352	*	11	6.2968e-65	1.30351e-21	3.58538e-15	4.92509e-40	-0.0732469	-0.0173472	TCF7L2
610	chr11	118174828	118175675	848	*	5	6.99359e-65	5.35483e-23	1.92519e-19	1.09182e-35	0.0580798	0.0265915	CD3E
611	chr1	153329013	153330758	1746	*	10	7.08375e-65	4.4225e-60	8.28653e-15	1.93932e-64	-0.0546149	-0.0131605	S100A9
612	chr3	183723836	183724015	180	*	4	7.82075e-65	9.68498e-49	1.10045e-17	2.21098e-48	-0.0662147	-0.0516932	ABCC5
613	chr10	73843982	73844130	149	*	2	8.14949e-65	1.34004e-43	5.95072e-23	4.24674e-43	0.0548581	0.0541513	SPOCK2
614	chr17	80084554	80085332	779	*	4	9.81367e-65	1.12301e-46	3.2158e-17	3.40592e-47	0.071149	0.0519116	CCDC57
615	chr5	156594400	156594725	326	*	5	9.878e-65	9.34991e-52	1.50204e-16	8.3204e-51	0.0493411	0.0419224	ITK
616	chr12	121971790	121972602	813	*	3	1.06478e-64	2.911e-27	1.24539e-21	2.1758e-36	0.0590553	0.0364997	KDM2B
617	chr12	122651600	122652255	656	*	6	1.10482e-64	4.77318e-29	9.96984e-18	2.07849e-40	0.0543743	0.0258427	NA
618	chr11	2920146	2921176	1031	*	12	1.14762e-64	4.48687e-30	4.86894e-16	3.8371e-41	-0.0609023	-0.0265946	SLC22A18, SLC22A18AS
619	chr10	3792239	3792922	684	*	3	1.29387e-64	7.97748e-40	2.26894e-19	4.48846e-41	-0.0491528	-0.0283258	NA
620	chr8	141599141	141599370	230	*	5	1.38961e-64	3.86172e-45	6.59656e-16	4.31854e-47	0.0635454	0.0397458	AGO2
621	chr5	137474358	137476346	1989	*	11	1.63852e-64	1.81763e-64	1.92677e-14	2.90102e-65	-0.0384366	-0.00710069	NME5, BRD8
622	chr3	150690157	150691510	1354	*	11	1.811e-64	1.40986e-49	6.82714e-14	1.67584e-55	0.033688	0.0183435	CLRN1-AS1, RP11-166N6.2, CLRN1
623	chr13	37010078	37011966	1889	*	5	1.81425e-64	1.35076e-69	1.21836e-20	3.22422e-68	-0.0647132	0.00245096	CCNA1
624	chr15	40398402	40399723	1322	*	8	1.93241e-64	4.28153e-30	2.55932e-15	7.42703e-44	-0.0534032	-0.0288287	BMF
625	chr11	67796808	67796852	45	*	2	2.15421e-64	6.3997e-33	4.24746e-18	2.19759e-32	-0.0505692	-0.0461099	RP5-901A4.1
626	chr6	31581498	31584223	2726	*	8	2.32753e-64	3.77996e-78	4.33467e-19	1.39665e-77	-0.0576373	-0.0406789	AIF1
627	chr3	47124414	47126323	1910	*	6	2.52661e-64	1.82375e-35	3.65714e-23	5.04641e-56	-0.0697025	-0.0270877	SETD2
628	chr6	147091024	147092242	1219	*	6	2.55885e-64	3.59534e-37	7.52277e-16	6.22725e-45	-0.0546982	-0.0217671	ADGB
629	chr6	32171786	32172871	1086	*	11	3.48558e-64	6.49083e-38	2.01086e-12	2.10038e-52	0.0349343	0.0160118	NOTCH4
630	chr12	18890215	18891397	1183	*	8	3.59017e-64	5.00896e-48	3.87173e-15	5.34888e-55	0.0380539	0.0248362	RP11-361I14.2, CAPZA3, PLCZ1
631	chr17	11500910	11502254	1345	*	11	3.59511e-64	5.30704e-43	2.13265e-15	1.06447e-52	-0.0407188	-0.0126999	DNAH9
632	chr11	67141422	67142562	1141	*	8	3.67668e-64	1.06072e-27	1.52423e-17	1.91852e-39	-0.0717339	-0.0235842	CLCF1
633	chr16	30816719	30817779	1061	*	8	3.85144e-64	4.37365e-40	6.75512e-17	2.2929e-46	-0.050715	-0.0178701	NA
634	chr3	35719541	35721398	1858	*	15	5.21934e-64	1.72273e-53	4.39929e-16	3.93136e-60	0.0292269	0.0140701	ARPP21
635	chr8	135332586	135333230	645	*	5	5.31942e-64	1.15341e-39	1.1673e-16	2.72654e-46	0.0508416	0.0321261	RP11-513H8.1
636	chr18	12253749	12254976	1228	*	19	5.49353e-64	8.95802e-37	6.77978e-11	3.16427e-51	-0.0310173	-0.0112015	CIDEA
637	chr1	15271760	15272567	808	*	10	5.81383e-64	5.21829e-30	3.03227e-19	3.10388e-43	0.0393807	0.0166469	KAZN
638	chr6	46293016	46294138	1123	*	8	6.46296e-64	2.19386e-49	4.04729e-16	1.32184e-52	0.0616468	0.0316612	RCAN2
639	chr19	15580010	15580721	712	*	7	7.21329e-64	3.16138e-41	7.53243e-16	1.18735e-48	-0.0440542	-0.0233209	PGLYRP2
640	chr6	37224216	37225506	1291	*	8	7.44815e-64	3.65762e-17	7.00825e-19	4.59675e-32	-0.0698234	-0.0192331	TMEM217
641	chr17	38464730	38465510	781	*	10	7.78488e-64	1.14899e-47	1.7659e-10	1.71633e-52	-0.0437056	-0.0227115	RARA
642	chr3	121555010	121555571	562	*	3	7.85061e-64	1.6778e-35	1.42564e-22	2.25173e-37	-0.0749713	-0.0387553	EAF2
643	chr6	41253757	41255090	1334	*	9	7.9711e-64	3.91071e-31	4.444e-17	2.72009e-43	-0.0618797	-0.0197568	TREM1
644	chr7	50632078	50634252	2175	*	10	8.31606e-64	1.3356e-57	3.01065e-14	3.66208e-63	0.0424187	0.0284947	DDC
645	chr21	22369485	22370864	1380	*	9	8.74257e-64	2.43408e-50	2.5645e-13	3.24076e-52	-0.0267818	-0.017038	NCAM2
646	chr2	66663813	66667461	3649	*	22	9.50213e-64	3.07015e-94	1.14839e-12	9.96757e-96	-0.0329604	-0.0148355	MEIS1, MEIS1-AS2, AC092669.1
647	chr5	58512694	58513529	836	*	6	1.12154e-63	2.70445e-44	3.99999e-19	2.28937e-47	0.0377847	0.0201075	PDE4D
648	chr10	75670099	75670903	805	*	9	1.12693e-63	8.04165e-22	9.35995e-18	8.35956e-35	-0.046938	-0.0144115	PLAU, C10orf55
649	chr21	46348306	46349494	1189	*	9	1.35913e-63	7.46344e-43	1.2281e-20	4.55342e-47	0.0457674	0.0263074	ITGB2-AS1, ITGB2
650	chr16	52580266	52581719	1454	*	10	1.42383e-63	1.67833e-41	2.34971e-14	6.5515e-45	-0.0327705	-0.0168739	TOX3
651	chr1	205913422	205914277	856	*	4	1.46114e-63	2.88098e-42	8.71141e-19	1.9407e-43	0.0545472	0.0379412	NA
652	chr22	31625914	31626752	839	*	4	1.53706e-63	1.39888e-54	1.69707e-17	3.04518e-53	-0.0637498	-0.0469856	LIMK2, Y_RNA
653	chr16	2012341	2013573	1233	*	6	1.9811e-63	7.6933e-50	2.10637e-14	7.83272e-50	0.0737018	0.0366501	RPS2, SNORA10, SNORA64
654	chr17	42147463	42148188	726	*	12	2.11729e-63	7.4939e-27	3.36424e-16	6.99004e-39	-0.0628594	-0.018745	G6PC3
655	chr6	130182053	130182967	915	*	9	2.15832e-63	3.63766e-53	5.11082e-13	8.21643e-53	0.0486799	0.0288884	TMEM244
656	chr1	155177237	155178555	1319	*	13	2.39372e-63	5.34171e-26	3.87327e-15	1.86916e-42	-0.0455893	-0.0166964	MTX1, THBS3
657	chr20	30308956	30309717	762	*	4	2.53875e-63	1.015e-31	6.78942e-19	4.56014e-35	0.0596924	0.0361531	AL160175.1, BCL2L1
658	chr3	4793370	4794543	1174	*	6	2.85436e-63	1.05563e-46	9.01186e-16	5.98472e-52	-0.0589666	-0.0414296	ITPR1
659	chr3	69130853	69130918	66	*	2	3.05261e-63	7.23431e-38	1.65088e-22	9.78012e-38	0.0576078	0.0492136	NA
660	chr17	79297435	79297706	272	*	4	3.17177e-63	6.69052e-47	8.10922e-15	8.83685e-46	-0.0521031	-0.0478211	TMEM105
661	chr5	176815283	176816828	1546	*	7	3.23488e-63	2.99509e-55	8.35537e-17	8.33907e-58	0.0482853	0.0286284	SLC34A1
662	chr4	144621270	144622313	1044	*	9	3.74701e-63	1.24514e-37	1.0121e-13	6.88991e-46	-0.0323431	-0.0149616	RP13-578N3.3, FREM3
663	chr10	128993810	128995192	1383	*	10	4.20343e-63	7.56571e-39	5.04137e-13	1.07147e-47	-0.0574777	-0.0262717	DOCK1, FAM196A
664	chr19	41698548	41699364	817	*	11	4.22096e-63	1.22977e-35	3.52508e-15	8.29529e-48	-0.0372109	-0.0147647	CYP2S1
665	chr6	32187467	32189610	2144	*	14	4.23786e-63	2.15588e-57	7.67002e-13	1.68804e-63	0.0404829	0.0180428	NOTCH4
666	chr11	73115015	73116329	1315	*	6	4.50449e-63	4.78423e-56	4.82299e-18	2.19095e-60	-0.0703453	-0.0407773	FAM168A
667	chr4	2915985	2916624	640	*	4	4.69569e-63	3.33775e-33	4.33324e-21	2.88701e-41	-0.0539567	-0.0301736	ADD1
668	chr2	47205281	47206965	1685	*	5	4.70513e-63	8.3021e-39	9.71421e-21	1.6188e-44	-0.0684028	-0.0336143	TTC7A
669	chr5	80528430	80529943	1514	*	12	5.02486e-63	1.31826e-34	7.35385e-14	1.24348e-45	-0.0563348	-0.0155955	CKMT2, CKMT2-AS1
670	chr14	101359965	101361359	1395	*	9	5.38835e-63	1.97713e-34	2.86393e-19	1.58929e-46	0.0380018	0.0162374	AL117190.3, MEG8
671	chr7	102576079	102576477	399	*	4	6.31179e-63	5.87896e-49	2.836e-17	1.89581e-48	-0.0489844	-0.0414593	LRRC17, FBXL13
672	chr7	157366133	157367824	1692	*	10	6.51913e-63	2.56222e-42	2.97577e-13	9.57655e-52	0.0389588	0.0201494	PTPRN2, MIR153-2
673	chr8	29210154	29211078	925	*	7	6.53062e-63	4.00524e-51	2.91563e-11	4.83404e-50	-0.036985	-0.0279346	RP4-676L2.1
674	chr16	9055493	9056486	994	*	10	6.61941e-63	4.44913e-38	8.00115e-15	9.4042e-45	0.0524478	0.02362	USP7
675	chr17	41607535	41608691	1157	*	8	6.72666e-63	5.84594e-31	1.758e-15	5.09026e-48	-0.0407119	-0.0204144	DHX8, ETV4
676	chr6	135506018	135507123	1106	*	5	6.7608e-63	5.43811e-42	2.05062e-17	1.18548e-45	-0.0667568	-0.0442644	MYB
677	chr6	78172192	78174286	2095	*	15	7.07515e-63	3.91306e-52	7.58655e-14	2.80996e-64	-0.0427819	-0.015549	HTR1B
678	chr15	43568647	43569965	1319	*	4	7.17755e-63	4.61131e-59	1.83612e-19	1.6141e-58	0.0465497	0.0380928	TGM7
679	chr11	118753365	118754593	1229	*	10	7.7572e-63	2.56745e-57	3.65061e-13	3.26324e-59	0.0423496	0.0168339	CXCR5
680	chr2	133426298	133428652	2355	*	14	8.36963e-63	1.21183e-54	1.24656e-15	7.76875e-63	-0.0476753	-0.0145644	LYPD1
681	chr3	188664632	188666124	1493	*	13	9.37082e-63	3.93444e-31	1.97348e-11	9.03462e-43	-0.0575914	-0.0229699	TPRG1, TPRG1-AS1
682	chr16	85315212	85316611	1400	*	8	1.08032e-62	6.56196e-42	6.02372e-22	2.38385e-54	0.0485933	0.0224143	LINC00311
683	chr11	89223981	89225383	1403	*	18	1.0943e-62	2.16886e-39	6.02155e-14	1.3713e-49	0.0642841	0.00262215	NOX4
684	chr19	54603567	54604200	634	*	5	1.25419e-62	2.62734e-36	8.01412e-18	3.92951e-44	-0.0454355	-0.0337355	OSCAR
685	chr1	92414295	92415524	1230	*	11	1.37263e-62	3.28337e-44	7.01097e-13	9.06239e-50	0.0512718	0.032085	BRDT
686	chr11	33757858	33759043	1186	*	12	1.48557e-62	9.08381e-24	2.07267e-14	3.86317e-39	-0.0587488	-0.0147518	CD59
687	chr14	92807379	92807984	606	*	3	1.48785e-62	4.37126e-37	9.4583e-20	1.94091e-39	0.0514814	0.0391358	SLC24A4
688	chr14	23002783	23004483	1701	*	5	1.49685e-62	6.57622e-52	1.04598e-19	8.27741e-53	0.0456112	0.0316615	NA
689	chr11	2443869	2445442	1574	*	18	1.55657e-62	1.3979e-51	2.17936e-16	2.60443e-62	0.0393276	0.0136321	TRPM5
690	chr16	73178242	73179665	1424	*	11	1.88752e-62	1.4447e-45	2.37631e-14	3.14519e-51	0.0333934	0.0170158	C16orf47
691	chr5	45695241	45696784	1544	*	10	2.01199e-62	9.5662e-47	3.42797e-16	9.08731e-52	-0.049554	-0.0225531	HCN1
692	chr9	137263193	137263731	539	*	5	2.15757e-62	3.99607e-28	2.68019e-17	2.67107e-40	-0.0510459	-0.0268573	RXRA
693	chr2	219246302	219247055	754	*	8	2.2469e-62	3.50779e-33	2.41474e-14	1.25712e-45	-0.0412559	-0.0191125	SLC11A1
694	chr9	101010744	101011718	975	*	4	2.40236e-62	2.76996e-54	2.20484e-17	6.15766e-53	-0.0665872	-0.045877	TBC1D2
695	chr7	50357825	50358935	1111	*	6	2.61216e-62	8.16057e-52	2.15231e-14	9.84946e-51	0.0467206	0.0343535	IKZF1
696	chr11	116706051	116706700	650	*	9	2.76429e-62	4.79678e-28	8.2473e-15	6.58161e-38	-0.0880413	-0.0223768	APOA1
697	chr14	24782456	24783620	1165	*	5	3.26049e-62	4.50228e-32	2.83651e-16	1.90292e-36	-0.0487894	-0.0260571	LTB4R
698	chr8	56790967	56793504	2538	*	13	3.47106e-62	4.92223e-44	6.76789e-14	2.59355e-61	-0.0479432	-0.0159553	LYN
699	chr17	80274776	80276134	1359	*	7	3.47106e-62	8.49849e-35	6.26581e-15	1.22425e-47	0.0410457	0.0222861	CD7
700	chr3	237960	239229	1270	*	19	3.54659e-62	6.49939e-36	2.14077e-12	1.48224e-47	-0.0667828	-0.0210588	CHL1, CHL1-AS2
701	chr14	23010483	23013826	3344	*	10	3.60517e-62	5.61942e-82	8.97482e-17	1.00078e-83	0.0437482	0.0308757	TRAJ4, TRAJ3, TRAJ2
702	chr8	17270347	17271535	1189	*	13	3.68536e-62	2.12546e-38	4.49327e-11	1.62634e-48	-0.0358572	-0.0182737	MTMR7
703	chr19	56616111	56616780	670	*	4	4.00259e-62	1.1147e-31	3.4731e-16	1.58111e-38	-0.0396243	-0.0277698	ZNF787
704	chr11	64980819	64981596	778	*	9	4.12111e-62	2.02217e-53	3.37015e-11	4.15461e-53	-0.0485978	-0.0319019	SLC22A20
705	chr1	42618041	42619163	1123	*	11	4.17771e-62	6.30763e-45	1.29649e-14	1.13895e-51	0.0299582	0.0162194	GUCA2B
706	chr1	172608566	172608704	139	*	3	4.54516e-62	1.26676e-46	1.10343e-18	1.41345e-45	0.0527625	0.0456255	NA
707	chr18	74113813	74114728	916	*	4	5.11612e-62	9.35336e-44	4.50797e-17	1.21297e-45	-0.0639457	-0.0400595	ZNF516
708	chr11	74172851	74173933	1083	*	4	5.13145e-62	1.08753e-45	3.41696e-19	1.68893e-46	-0.0593814	-0.0217213	RP11-702H23.4, KCNE3
709	chr10	71425040	71426761	1722	*	4	5.15878e-62	3.12648e-50	3.35457e-20	1.26887e-50	0.0389575	0.0303941	NA
710	chr14	24803679	24805389	1711	*	13	5.6431e-62	1.82184e-52	2.42398e-17	3.4791e-62	-0.0487049	-0.0123965	ADCY4, RP11-934B9.3, RIPK3
711	chr4	158141936	158144318	2383	*	12	5.70646e-62	9.53211e-33	6.74825e-12	6.25696e-45	-0.0401865	-0.0149123	GRIA2
712	chr4	155533784	155534702	919	*	5	5.75336e-62	1.90236e-47	3.57796e-17	1.83059e-47	0.0396867	0.0274664	FGG
713	chr11	15135663	15136505	843	*	11	6.49316e-62	7.53444e-47	1.02626e-13	1.07442e-51	-0.0453782	-0.013107	INSC
714	chr1	68698718	68699381	664	*	2	6.774e-62	1.05416e-10	6.33041e-22	4.68216e-22	0.0493947	0.0234712	WLS
715	chr12	6657744	6659770	2027	*	13	7.13377e-62	3.73046e-33	4.83104e-15	4.04394e-62	-0.081578	-0.0259841	IFFO1
716	chr12	111618925	111620313	1389	*	10	7.49355e-62	5.82705e-71	2.00769e-15	3.14523e-68	-0.0462051	-0.0106579	CUX2
717	chr7	127670570	127671261	692	*	9	7.97176e-62	1.22052e-33	5.56868e-15	6.35766e-45	-0.0553955	-0.0177224	SND1, LRRC4
718	chr7	80547858	80549363	1506	*	10	8.41193e-62	1.58155e-32	9.62354e-13	6.03057e-45	-0.0329443	-0.0139806	SEMA3C
719	chr2	99279985	99280314	330	*	5	9.0513e-62	8.29829e-44	9.65563e-16	1.31855e-45	0.0518922	0.0379884	MGAT4A
720	chr5	170735347	170736572	1226	*	12	1.13946e-61	1.22059e-33	1.64083e-13	1.75641e-47	-0.0402964	-0.0138915	TLX3
721	chr6	5132887	5133630	744	*	7	1.52409e-61	5.86676e-36	2.75354e-16	2.6691e-45	-0.0527418	-0.021171	LYRM4
722	chr14	69256677	69256888	212	*	3	1.54584e-61	2.09253e-44	1.29963e-18	1.34419e-43	0.0715979	0.0572941	ZFP36L1
723	chr1	234748618	234749468	851	*	4	1.55524e-61	2.27927e-30	1.82879e-20	1.85699e-40	-0.0779212	-0.0377116	NA
724	chr7	50860864	50862266	1403	*	22	1.62602e-61	1.36188e-28	2.1606e-10	8.43351e-43	-0.0262306	-0.00586778	GRB10
725	chr1	11901487	11903897	2411	*	7	1.72873e-61	2.64337e-56	3.67384e-18	1.43398e-65	-0.079995	-0.0415485	CLCN6, NPPA-AS1
726	chr8	101966602	101966860	259	*	4	2.14116e-61	3.57947e-37	3.88718e-17	7.55245e-39	-0.072054	-0.039821	NA
727	chr5	17436371	17436741	371	*	5	2.29719e-61	2.3715e-49	8.90447e-18	2.61075e-49	-0.0488979	-0.0334346	RP11-321E2.3
728	chr3	12392024	12393021	998	*	4	2.55483e-61	3.53192e-45	1.46409e-18	3.22772e-50	-0.089659	-0.0620914	PPARG
729	chr2	50573485	50575098	1614	*	12	2.65611e-61	3.23415e-49	2.19141e-13	1.17838e-51	-0.062457	-0.0185704	NRXN1
730	chr20	36944916	36946044	1129	*	5	2.69816e-61	2.12266e-48	4.97534e-16	2.67599e-48	0.0384685	0.0287797	BPI, CTD-2308N23.2
731	chr15	75526720	75527631	912	*	3	2.72304e-61	2.20746e-25	1.32524e-23	9.17872e-31	0.0424361	0.0239272	NA
732	chr10	98347048	98347946	899	*	7	2.96709e-61	9.5835e-27	1.6955e-16	2.83645e-39	-0.0532363	-0.0188592	TM9SF3
733	chr2	109204230	109204845	616	*	5	3.00853e-61	4.26097e-43	1.71612e-18	6.14028e-48	-0.0452754	-0.0359561	LIMS1
734	chr13	31019673	31020468	796	*	5	3.04173e-61	7.56928e-46	1.95736e-14	2.56285e-47	-0.0396762	-0.0328311	NA
735	chr7	79086223	79087945	1723	*	4	3.05303e-61	3.01663e-49	2.66763e-20	1.20749e-49	0.0405419	0.0306188	MAGI2-AS3
736	chr18	31019946	31021065	1120	*	14	3.41025e-61	1.20809e-37	7.88106e-15	4.94925e-47	-0.0258981	-0.0094718	CCDC178
737	chr12	122018897	122020718	1822	*	12	3.72049e-61	2.19889e-49	1.31539e-13	3.0304e-52	-0.0494897	-0.0250029	RP13-941N14.1, KDM2B
738	chr11	113953462	113954170	709	*	4	3.73182e-61	1.18546e-48	5.32823e-18	3.13601e-48	-0.0503241	-0.0371193	ZBTB16
739	chr16	85774886	85775380	495	*	4	3.77359e-61	6.80887e-31	2.14426e-20	4.57196e-41	0.0359845	0.0215965	C16orf74, MIR1910
740	chr1	32264286	32264595	310	*	6	3.89645e-61	1.46151e-48	3.21165e-14	7.75512e-48	0.0370816	0.0262603	SPOCD1
741	chr6	10838833	10839508	676	*	6	4.08131e-61	1.19574e-19	4.97794e-20	2.62666e-32	0.0504257	0.0215813	TMEM14B, RP11-637O19.3, SYCP2L
742	chr9	85677330	85679000	1671	*	11	4.2396e-61	7.46217e-38	4.00769e-11	4.1796e-47	-0.0454232	-0.0134694	RASEF
743	chr13	24825184	24825973	790	*	5	5.6318e-61	1.70335e-40	2.61401e-21	1.42048e-46	0.0580785	0.0392713	RP11-307N16.6, SPATA13
744	chr11	27740078	27744759	4682	*	33	5.94284e-61	1.30283e-85	2.26008e-12	3.52606e-102	-0.0672757	-0.0117765	BDNF, RP11-587D21.4
745	chr11	7272653	7273735	1083	*	9	6.55218e-61	1.61674e-43	2.03526e-12	4.1444e-47	-0.0403772	-0.0188388	SYT9
746	chr10	31422710	31423673	964	*	6	6.77844e-61	3.55427e-35	8.38519e-16	2.9105e-43	-0.0443272	-0.0209543	NA
747	chr19	3606501	3607608	1108	*	12	7.35067e-61	3.56031e-35	5.93412e-11	1.10088e-46	-0.0401433	-0.0180564	CACTIN-AS1, TBXA2R
748	chr1	77746571	77748131	1561	*	11	7.41345e-61	9.16189e-28	1.35175e-15	2.10926e-40	-0.0418741	-0.00899872	AK5
749	chr19	10735474	10736059	586	*	8	8.63929e-61	1.23126e-26	9.05631e-18	6.68505e-37	0.0588739	0.0341628	SLC44A2
750	chr17	17741098	17741676	579	*	4	8.6408e-61	1.3718e-28	9.47822e-19	6.72638e-39	-0.0666998	-0.043347	NA
751	chr11	64413404	64414192	789	*	5	8.94783e-61	4.2873e-42	3.71834e-18	7.95582e-48	0.050908	0.028123	AP001092.4, NRXN2
752	chr1	154942509	154944357	1849	*	7	9.41371e-61	2.92648e-40	2.15447e-21	5.33801e-52	-0.0687996	-0.0280617	SHC1
753	chr1	26097918	26098531	614	*	4	1.03285e-60	9.20028e-22	5.09448e-20	9.78817e-35	-0.0547908	-0.0299329	MAN1C1
754	chr1	24745138	24746043	906	*	7	1.05631e-60	1.12808e-34	1.14213e-18	8.93235e-47	-0.073171	-0.0323681	NIPAL3
755	chr19	58609361	58610131	771	*	13	1.11864e-60	4.94105e-41	1.40795e-12	3.19787e-48	-0.0502892	-0.0147611	ZSCAN18
756	chr6	32825040	32826281	1242	*	13	1.16752e-60	3.25862e-42	3.23328e-13	5.25737e-50	0.0371483	0.0113734	PSMB9
757	chr10	134399880	134401143	1264	*	5	1.28063e-60	6.32907e-43	3.76661e-16	2.17689e-45	-0.0744536	-0.045777	INPP5A
758	chr12	56413935	56415591	1657	*	7	1.28736e-60	2.25332e-41	1.6792e-13	8.12623e-46	-0.0447134	-0.0213222	IKZF4
759	chr17	25571212	25572672	1461	*	4	1.34138e-60	1.4401e-43	8.15463e-18	1.15871e-45	-0.0491277	-0.0387891	NA
760	chr10	102820868	102822249	1382	*	11	1.34469e-60	2.66844e-30	6.76173e-14	5.76012e-40	-0.0579401	-0.0216396	KAZALD1
761	chr18	3446566	3447713	1148	*	9	1.40843e-60	9.78675e-30	2.99157e-16	1.02347e-44	-0.0467747	-0.0194876	TGIF1
762	chr6	84562326	84563910	1585	*	17	1.44686e-60	7.46762e-42	1.03699e-13	1.85348e-50	0.0255326	-0.00521965	RIPPLY2
763	chr11	33913187	33914646	1460	*	5	1.4981e-60	2.6721e-63	2.52446e-17	1.14616e-61	-0.0568231	-0.0426067	LMO2
764	chr1	115880381	115881544	1164	*	10	1.57992e-60	7.93015e-40	1.31348e-14	2.26122e-47	-0.0530574	-0.0160655	RP4-663N10.1, NGF
765	chr13	33780078	33780951	874	*	8	1.63385e-60	3.2373e-43	1.22601e-11	6.72719e-46	-0.0333437	-0.0174853	STARD13
766	chr16	55512521	55513997	1477	*	16	1.68459e-60	3.48854e-38	6.902e-12	7.77685e-49	-0.0168182	-0.00719133	MMP2
767	chr3	164913627	164915015	1389	*	12	1.69805e-60	2.56842e-46	4.05024e-17	1.70924e-56	-0.038984	-0.0179937	SLITRK3
768	chr4	187475841	187477310	1470	*	14	1.78955e-60	7.69709e-29	2.05495e-10	1.44817e-42	-0.0472827	-0.0166971	RP11-215A19.2, MTNR1A
769	chr1	3201858	3201953	96	*	2	1.83616e-60	4.21932e-41	5.37246e-21	1.64966e-40	0.0453223	0.0425088	PRDM16
770	chr2	197583266	197583934	669	*	4	1.89341e-60	6.43926e-50	2.28613e-16	1.20555e-48	-0.0697976	-0.0611257	CCDC150
771	chr1	212865230	212865540	311	*	4	1.91365e-60	8.85807e-45	3.45726e-17	5.35514e-45	0.0482494	0.0347469	BATF3
772	chr4	41362115	41363673	1559	*	8	2.13106e-60	1.91995e-35	1.01191e-15	2.94867e-42	-0.0512064	-0.013019	LIMCH1
773	chr5	37834848	37835701	854	*	13	2.16437e-60	1.39243e-42	1.85476e-09	1.25839e-47	-0.0240702	-0.00997242	GDNF
774	chr20	35722944	35723332	389	*	2	2.25382e-60	1.78185e-31	3.79544e-19	3.45218e-31	0.0436992	0.0399827	RBL1
775	chr8	22131448	22132434	987	*	4	2.34153e-60	1.16513e-28	1.68524e-15	7.90996e-32	-0.0615662	-0.0332601	CTD-2530N21.4
776	chr16	30721139	30721715	577	*	4	2.5625e-60	3.30609e-49	6.11156e-15	1.51409e-47	-0.0870484	-0.0487464	SRCAP
777	chr6	24686728	24687380	653	*	3	2.79124e-60	2.56013e-28	1.05927e-21	3.50745e-37	-0.053637	-0.0317819	ACOT13
778	chr3	108020193	108021354	1162	*	6	2.95774e-60	1.88979e-44	3.90598e-16	1.25071e-47	0.0562359	0.0298002	HHLA2
779	chr10	97515222	97515753	532	*	4	3.48103e-60	7.93832e-35	7.30549e-18	1.04236e-40	-0.0497489	-0.0370725	ENTPD1, ENTPD1-AS1
780	chr3	62304111	62305486	1376	*	21	3.52646e-60	1.2166e-33	1.95061e-13	6.95768e-44	-0.030196	-0.0054259	C3orf14, PTPRG-AS1
781	chr4	94749308	94750704	1397	*	9	5.39014e-60	3.40321e-28	7.52231e-16	6.94808e-41	-0.0510049	-0.0137472	ATOH1
782	chr11	68922621	68923365	745	*	5	5.39019e-60	1.92189e-39	1.48198e-17	3.24575e-43	0.0665698	0.0387277	RP11-554A11.8
783	chr22	32148782	32149836	1055	*	6	5.65443e-60	8.13846e-25	1.61322e-17	6.25037e-37	-0.0403344	-0.0195419	NA
784	chr1	167408509	167409198	690	*	8	5.70581e-60	5.48288e-39	2.72082e-14	1.2956e-45	-0.059699	-0.0335766	CD247
785	chr2	203035481	203036837	1357	*	6	5.73008e-60	9.63329e-40	1.41667e-15	5.86883e-44	-0.0642599	-0.0293236	AC079354.1
786	chr13	37247537	37248953	1417	*	10	5.87316e-60	1.65725e-31	2.25644e-12	1.18902e-40	-0.112184	-0.0217469	SERTM1
787	chr21	19616939	19618200	1262	*	12	5.92952e-60	2.46523e-28	2.57249e-14	1.02679e-41	-0.0364073	-0.0147798	CHODL
788	chr21	16435482	16436713	1232	*	7	6.00388e-60	2.23027e-47	5.59903e-14	5.55791e-51	-0.0443399	-0.0196649	NRIP1
789	chr17	942320	944076	1757	*	6	6.20796e-60	2.44952e-57	9.96437e-19	2.20419e-58	-0.0626295	-0.0378214	ABR
790	chr15	58357874	58358879	1006	*	14	6.22195e-60	2.39429e-38	3.62101e-14	5.87504e-46	-0.0229661	-0.0093719	CTD-2330J20.2, ALDH1A2
791	chr2	163099630	163101493	1864	*	8	6.28852e-60	4.01783e-49	3.67161e-16	1.11871e-51	0.0459026	0.0219148	FAP
792	chr7	2115808	2117171	1364	*	6	6.48731e-60	4.57851e-37	3.42029e-16	1.23231e-43	-0.0498574	-0.0128159	MAD1L1
793	chr7	114561493	114562316	824	*	8	7.02024e-60	1.47246e-42	8.91566e-14	1.28453e-47	0.0484333	0.028715	MDFIC
794	chr2	150185860	150187489	1630	*	11	7.28206e-60	3.72462e-43	3.12501e-11	9.30128e-54	-0.0438594	-0.0143239	LYPD6
795	chr19	4301870	4303094	1225	*	8	7.78029e-60	3.46041e-54	1.96799e-13	2.4939e-55	0.0361086	-0.00664883	TMIGD2
796	chr2	113593785	113594963	1179	*	7	7.91593e-60	1.501e-42	1.24121e-15	2.29148e-46	-0.0488491	-0.0218092	IL1B
797	chr2	108602361	108603244	884	*	12	9.4459e-60	6.3113e-31	1.58464e-13	1.89771e-44	-0.0373479	-0.00505733	SLC5A7
798	chr2	213402433	213403960	1528	*	12	9.52908e-60	2.5374e-44	6.0693e-14	1.20808e-48	-0.0334994	-0.0112305	ERBB4
799	chr19	827429	828170	742	*	9	9.71582e-60	1.83603e-49	5.2656e-11	3.52118e-50	-0.0369156	-0.0259321	AZU1
800	chr20	33759148	33760017	870	*	9	1.03305e-59	2.01245e-33	1.92463e-14	4.88881e-43	-0.0248672	-0.012692	PROCR, EDEM2
801	chr15	76473995	76474309	315	*	4	1.20758e-59	1.86864e-40	1.50104e-20	2.35327e-43	0.0514933	0.0348545	C15orf27
802	chr22	24900010	24900032	23	*	2	1.2084e-59	1.56272e-41	6.29734e-21	6.2431e-41	-0.0542347	-0.0542236	UPB1
803	chr5	148033708	148034578	871	*	11	1.2241e-59	9.39415e-40	3.43627e-13	4.56177e-45	-0.0424839	-0.00915604	HTR4
804	chr16	66952141	66953432	1292	*	7	1.28086e-59	4.27539e-37	1.0029e-17	1.37982e-44	0.0363307	0.0199243	CDH16
805	chr2	43241407	43241873	467	*	2	1.30191e-59	1.36152e-39	1.95085e-23	1.58628e-39	-0.0728006	-0.0669434	NA
806	chr1	22210229	22211074	846	*	4	1.37422e-59	5.65889e-28	1.92905e-21	1.27214e-34	0.044589	0.0215881	HSPG2
807	chr2	317257	317938	682	*	6	1.4123e-59	3.35329e-47	2.5943e-15	2.03253e-47	0.0585508	0.0409355	AC079779.6
808	chr9	102587074	102588232	1159	*	5	1.42149e-59	2.30474e-37	1.07518e-18	5.37226e-42	-0.0467802	-0.0278558	NR4A3
809	chr5	180017846	180019265	1420	*	11	1.45956e-59	3.07279e-37	5.41456e-12	7.1208e-46	-0.0335936	-0.00910403	SCGB3A1
810	chr5	176325836	176326924	1089	*	7	1.46141e-59	1.99242e-23	3.14211e-17	4.65022e-40	-0.031458	-0.0169587	HK3
811	chr12	123478048	123478065	18	*	2	1.47118e-59	8.90049e-36	6.41018e-19	3.34435e-35	0.0520523	0.0518855	PITPNM2
812	chr9	124503625	124504967	1343	*	4	1.486e-59	1.98186e-45	2.9438e-19	1.81852e-46	0.0588991	0.0354728	DAB2IP
813	chr3	49459143	49460566	1424	*	12	1.52111e-59	6.23486e-42	2.61427e-10	1.25597e-47	-0.0384202	-0.0206925	NICN1-AS1, AMT, NICN1
814	chr11	63973006	63973846	841	*	5	1.54244e-59	6.74331e-32	3.26053e-17	4.43535e-37	-0.0432716	-0.0230953	NA
815	chr4	15374950	15376180	1231	*	10	1.60943e-59	1.07578e-46	4.08524e-14	2.20099e-52	0.0360268	0.0146395	C1QTNF7, RP11-665G4.1, RP11-484O2.1
816	chr10	80126725	80127261	537	*	5	1.62791e-59	2.5762e-44	3.5358e-17	2.75882e-46	0.0367189	0.0222448	LINC00856
817	chr3	169538417	169540504	2088	*	9	1.63992e-59	1.68268e-48	5.77705e-16	1.37978e-57	0.0347552	0.0187095	LRRIQ4
818	chr4	122085241	122086177	937	*	6	1.77168e-59	2.10025e-36	1.03867e-14	4.29592e-43	-0.0932711	-0.0376487	TNIP3
819	chr14	38063813	38065582	1770	*	13	1.92656e-59	1.01302e-51	2.07556e-09	2.98651e-55	-0.0270238	-0.0120935	TTC6, FOXA1
820	chr1	31956270	31956405	136	*	3	1.95411e-59	8.54924e-46	3.19047e-18	9.07358e-45	-0.057304	-0.0517353	NA
821	chr15	68497730	68499180	1451	*	9	2.46269e-59	6.82298e-35	1.08243e-14	2.24572e-43	-0.0434869	-0.0228637	CALML4, RP11-315D16.2
822	chr22	29197712	29198005	294	*	5	2.47762e-59	3.43766e-47	4.85481e-12	3.84689e-45	-0.0506776	-0.0444951	CTA-292E10.6
823	chr19	17864889	17865045	157	*	5	2.84038e-59	1.16011e-31	1.46988e-19	4.30016e-42	-0.0527801	-0.0264021	FCHO1
824	chr10	54073445	54074743	1299	*	10	2.86744e-59	7.50481e-29	4.4627e-13	5.77317e-39	-0.0406693	-0.0153217	DKK1, PRKG1-AS1
825	chr10	99168386	99168651	266	*	3	2.94712e-59	8.46704e-45	2.72522e-17	9.57627e-44	-0.053753	-0.0509138	RP11-452K12.7
826	chr19	10218184	10218999	816	*	4	3.13297e-59	6.39802e-31	5.67428e-20	5.24745e-36	0.0542799	0.0303335	PPAN-P2RY11, PPAN, SNORD105
827	chr5	95196871	95197476	606	*	5	3.36877e-59	3.14614e-49	4.35402e-16	3.8149e-49	-0.0401129	-0.0303663	NA
828	chr4	46391159	46392657	1499	*	18	3.7442e-59	4.88119e-44	7.14037e-13	4.16355e-49	-0.050158	-0.0101508	RP11-436F23.1, GABRA2
829	chr19	34841182	34841438	257	*	2	3.90098e-59	8.28987e-40	1.221e-21	2.50429e-39	0.06398	0.0537568	KIAA0355, AC010504.2
830	chr2	175190270	175191374	1105	*	9	3.93896e-59	6.64649e-33	4.75347e-17	4.01853e-42	-0.0515475	-0.0157796	AC018470.4
831	chr5	17216222	17219239	3018	*	23	3.99222e-59	2.25139e-66	6.08125e-12	1.48025e-82	-0.0686401	-0.0119703	BASP1, AC091878.1
832	chr6	6900945	6901086	142	*	4	3.99317e-59	7.98767e-49	8.32808e-15	2.82587e-47	-0.0816165	-0.0675439	NA
833	chr13	46189838	46190198	361	*	8	4.25032e-59	1.80143e-39	9.0644e-18	5.67671e-47	-0.0309398	-0.015535	FAM194B
834	chr11	47428611	47429713	1103	*	6	4.32427e-59	1.41133e-33	8.55585e-17	1.26794e-41	-0.046072	-0.0237337	SLC39A13, RP11-750H9.5
835	chr16	56228114	56228901	788	*	12	4.37012e-59	8.80056e-20	2.72699e-18	2.5288e-35	-0.0591905	-0.00955578	GNAO1, CTD-2050B12.2
836	chr1	156357704	156358612	909	*	10	4.47689e-59	2.62929e-44	7.93703e-12	3.45824e-48	-0.0418512	-0.017621	RP11-139I14.2
837	chr12	114404600	114405061	462	*	3	4.68182e-59	1.02903e-19	8.37878e-22	1.5944e-25	-0.052947	-0.0265171	NA
838	chr10	98415822	98416848	1027	*	5	4.88418e-59	8.09594e-50	1.55236e-16	1.09708e-49	-0.0562485	-0.0474869	PIK3AP1
839	chr1	1369466	1370722	1257	*	8	5.06616e-59	4.71919e-32	1.68167e-12	1.59241e-41	-0.0257125	-0.015891	VWA1, RP4-758J18.10
840	chr18	77960683	77962183	1501	*	7	5.23373e-59	2.78523e-44	3.84184e-16	1.32138e-56	0.0466688	0.0219452	AC139100.3, PARD6G
841	chr12	100866177	100867758	1582	*	10	5.43635e-59	5.8791e-46	1.48816e-16	5.5398e-51	0.0398146	0.0244025	NR1H4
842	chr15	90607404	90608877	1474	*	4	5.82137e-59	2.17363e-40	1.36352e-19	2.15868e-49	-0.068401	-0.0432915	ZNF710
843	chr17	76899257	76900295	1039	*	7	6.34127e-59	2.09073e-39	1.68614e-17	3.70216e-44	0.0462914	0.02319	CTD-2373H9.5, TIMP2, DDC8
844	chr10	72697938	72699011	1074	*	5	6.43584e-59	1.19495e-41	2.4381e-19	7.19637e-45	0.0417628	0.0232548	RP11-432J9.6
845	chr22	40572844	40573877	1034	*	7	6.59893e-59	1.22423e-29	2.33431e-16	5.13372e-44	0.0599912	0.028542	TNRC6B
846	chr21	42550874	42551951	1078	*	4	6.68285e-59	3.43031e-44	1.94455e-18	1.59763e-44	0.0412686	0.0292914	BACE2, PLAC4
847	chr11	82708076	82708762	687	*	6	7.00955e-59	1.10952e-44	9.26418e-14	6.40118e-47	0.0379998	0.0262911	RP11-659G9.3, RAB30
848	chr17	76128906	76130781	1876	*	11	7.18089e-59	1.01576e-47	1.91183e-11	3.53898e-52	0.0504819	0.0245043	TMC8
849	chr5	129083113	129083763	651	*	7	7.87156e-59	6.14147e-36	6.2027e-16	2.25277e-41	0.0317899	0.0183464	CTC-575N7.1
850	chr12	4397947	4398618	672	*	4	8.52535e-59	1.31279e-33	1.8354e-17	1.36753e-39	-0.055656	-0.0423507	CCND2
851	chr1	116916812	116917619	808	*	7	9.02699e-59	1.92497e-28	1.44517e-18	2.66572e-37	0.0514592	0.0256343	ATP1A1, AL136376.1
852	chr5	149318703	149319817	1115	*	4	9.85791e-59	1.06952e-30	9.72011e-18	1.0065e-34	-0.0563381	-0.0379385	PDE6A, Y_RNA
853	chr4	69047717	69048430	714	*	7	9.97427e-59	4.37506e-37	1.03234e-14	1.6042e-41	0.0430103	0.021311	FTLP10
854	chr21	27776905	27777555	651	*	3	1.02126e-58	6.93459e-41	4.58401e-19	2.57447e-40	0.0480288	0.0393431	AP001596.6, AP001597.1
855	chr1	32707133	32708485	1353	*	9	1.07831e-58	7.19721e-59	1.33713e-12	8.34696e-61	-0.0466425	-0.0337447	MTMR9LP
856	chr14	102289904	102290370	467	*	2	1.12315e-58	9.80576e-31	7.49091e-25	2.66363e-33	0.0761651	0.0649184	PPP2R5C
857	chr17	50235279	50236572	1294	*	13	1.16709e-58	3.30609e-49	1.09102e-10	3.9291e-52	-0.0453381	-0.0225966	CA10
858	chr17	28671936	28672726	791	*	3	1.42182e-58	2.10886e-28	9.29928e-21	8.75001e-37	-0.0697696	-0.0390598	NA
859	chr11	67895682	67896186	505	*	4	1.59519e-58	1.73947e-47	1.74691e-14	5.13686e-46	-0.0542616	-0.0392602	CTD-2655K5.1
860	chr3	55514421	55516184	1764	*	10	1.6471e-58	1.18431e-37	8.97852e-20	5.87504e-46	0.0472831	-0.00655055	WNT5A
861	chr1	209897614	209897837	224	*	3	1.68185e-58	8.19613e-42	9.47587e-20	1.49819e-41	0.0539938	0.0454916	HSD11B1
862	chr17	4636414	4637092	679	*	3	1.69772e-58	5.74641e-32	5.12219e-21	3.71483e-37	-0.0501532	-0.03477	MED11, CXCL16
863	chr12	124875481	124876650	1170	*	5	1.75914e-58	6.21138e-56	2.93146e-15	6.65828e-54	-0.0734782	-0.0391799	NCOR2
864	chr4	187644739	187646055	1317	*	9	2.02494e-58	2.89333e-51	5.13988e-11	2.81309e-50	-0.0415291	-0.0200171	FAT1
865	chr1	65990564	65991664	1101	*	8	2.10543e-58	3.1211e-38	1.91536e-16	3.43984e-46	-0.037985	-0.013869	LEPR
866	chr15	91432419	91433530	1112	*	8	2.30358e-58	2.67438e-35	4.04664e-16	1.44959e-41	0.0458177	0.0220439	FES
867	chr15	52850728	52851536	809	*	4	2.36135e-58	1.40958e-49	3.96623e-18	6.58082e-49	0.0415665	0.0315638	ARPP19
868	chr14	24867164	24868585	1422	*	10	2.47366e-58	2.43969e-42	1.59379e-14	2.94424e-49	-0.0365248	-0.0184787	NYNRIN
869	chr14	75893680	75894692	1013	*	13	2.48917e-58	3.20683e-28	3.32458e-16	4.34444e-41	-0.0596099	-0.0118905	JDP2, RP11-293M10.6
870	chr6	31832173	31834049	1877	*	25	2.63684e-58	1.43549e-37	6.77363e-17	5.11989e-54	0.0376299	0.00639912	SLC44A4
871	chr19	35530254	35532097	1844	*	14	2.87368e-58	6.13935e-52	2.30238e-13	6.33616e-60	-0.0441714	-0.0197798	SCN1B, HPN
872	chr15	90547692	90548061	370	*	4	3.03389e-58	4.13443e-45	4.62268e-18	2.16747e-44	-0.0665529	-0.0432038	ZNF710
873	chr1	25357289	25358170	882	*	2	3.07527e-58	4.12732e-40	1.32524e-23	4.79802e-40	0.0639957	0.0560575	NA
874	chr5	5139334	5140646	1313	*	15	3.40823e-58	1.7911e-32	3.44889e-10	3.85188e-45	-0.0356583	-0.0164532	ADAMTS16, CTD-2297D10.2
875	chr21	27944779	27945991	1213	*	8	3.53734e-58	4.25665e-27	1.56216e-14	2.72419e-38	-0.0508266	-0.0107178	CYYR1
876	chr12	12502816	12503457	642	*	10	3.628e-58	3.97485e-12	1.89154e-20	5.18894e-30	-0.0424921	-0.00910967	MANSC1
877	chr16	22825046	22826243	1198	*	12	3.67192e-58	1.55721e-41	6.01695e-12	3.53784e-45	-0.0356567	-0.0170159	HS3ST2
878	chr22	43040446	43042002	1557	*	9	3.76208e-58	2.90357e-25	2.45311e-17	1.54625e-35	-0.0528999	-0.0220832	CYB5R3
879	chr2	105857780	105859083	1304	*	16	4.25976e-58	4.45216e-38	3.75584e-15	8.93235e-47	0.036011	0.0105196	GPR45
880	chr11	1856025	1858194	2170	*	13	4.38876e-58	7.18968e-47	1.58433e-11	1.21043e-55	0.0323486	0.01291	SYT8
881	chr12	56120816	56122120	1305	*	9	4.43161e-58	1.24459e-27	6.25354e-16	8.47183e-37	-0.0546093	-0.0220938	CD63
882	chr6	31547704	31548612	909	*	11	4.51933e-58	8.94024e-27	1.15475e-16	1.17828e-34	0.0444522	0.0179623	LTB
883	chr8	37756942	37758453	1512	*	11	4.76717e-58	3.6599e-27	3.01025e-16	3.24328e-44	-0.0496469	-0.0147826	RAB11FIP1
884	chr1	17519808	17520718	911	*	3	5.02496e-58	3.09693e-29	3.9836e-20	7.51164e-38	0.0488634	0.0332848	RP11-380J14.1
885	chr4	157891938	157893541	1604	*	13	5.24761e-58	1.78589e-48	2.96331e-13	1.43934e-50	-0.0229014	-0.0103532	PDGFC
886	chr20	55204986	55205819	834	*	5	5.24761e-58	4.38056e-44	4.83721e-13	2.88819e-43	-0.0314892	-0.0214906	TFAP2C
887	chr16	2800989	2802311	1323	*	14	5.6844e-58	2.2679e-29	4.75705e-13	2.57864e-42	0.0626616	0.0143674	SRRM2-AS1
888	chr9	109622908	109625417	2510	*	13	6.57805e-58	4.41286e-51	4.93797e-16	2.38985e-55	-0.0440195	-0.0134703	ZNF462
889	chr22	45609402	45609421	20	*	2	6.91998e-58	1.31425e-27	3.04359e-16	3.8103e-27	-0.0764778	-0.0664613	KIAA0930
890	chr20	13200685	13201844	1160	*	23	7.03527e-58	2.95987e-48	4.30904e-09	4.42963e-52	-0.0315623	-0.00629689	NA
891	chr1	24861708	24862381	674	*	5	7.1209e-58	2.27708e-46	1.64771e-14	4.40886e-46	0.0563889	0.0413224	RCAN3
892	chr12	126675667	126676139	473	*	7	7.26635e-58	5.10695e-48	3.45636e-14	3.87962e-47	-0.0557938	-0.0311757	RP4-765H13.1
893	chr11	119993722	119997584	3863	*	18	8.64565e-58	7.85003e-47	4.02977e-17	2.79751e-72	0.0469027	0.0146592	TRIM29
894	chr14	99655593	99655820	228	*	4	8.8582e-58	2.12872e-43	1.58611e-16	5.21315e-44	0.0578129	0.0470102	BCL11B
895	chr2	25873029	25873395	367	*	3	9.10339e-58	2.31021e-43	5.83298e-16	3.45246e-42	-0.0689106	-0.0533966	DTNB
896	chr5	88184945	88185768	824	*	8	9.36637e-58	9.95777e-50	4.12413e-12	7.85954e-49	-0.0264051	-0.0153371	MEF2C-AS1, MEF2C
897	chr6	116691382	116691863	482	*	5	1.00312e-57	2.74124e-40	8.7927e-15	2.51036e-43	-0.0628244	-0.0418921	DSE, RP1-93H18.1
898	chr6	30069681	30070886	1206	*	16	1.00716e-57	2.21299e-18	6.10525e-15	3.20929e-30	-0.0749834	-0.0137127	TRIM31
899	chr9	136215580	136217353	1774	*	11	1.07008e-57	1.38086e-42	8.00371e-15	8.17725e-56	0.0387252	0.018373	RPL7A, SNORD24, SNORD36B, SNORD36A
900	chr1	70032840	70034491	1652	*	15	1.1573e-57	1.84563e-53	5.07694e-10	1.92201e-57	-0.0213077	-0.0084415	LRRC7
901	chr10	20104333	20106089	1757	*	12	1.1659e-57	2.34678e-41	8.27512e-16	1.27567e-47	-0.0453182	-0.013516	PLXDC2
902	chr16	65155141	65157428	2288	*	11	1.23256e-57	1.35705e-68	8.12846e-12	1.0422e-67	-0.038504	-0.0208766	CDH11
903	chr15	85859614	85859984	371	*	3	1.27592e-57	4.12343e-45	1.06973e-17	4.60849e-44	0.0565687	0.0537084	ADAMTS7P4
904	chr3	11266965	11267627	663	*	7	1.65048e-57	7.37962e-36	1.0446e-13	3.14702e-41	-0.0511819	-0.033801	HRH1
905	chr7	27224120	27225733	1614	*	26	1.76609e-57	1.14225e-30	4.61528e-14	2.47974e-42	-0.0219161	-0.00651041	HOXA11-AS, HOXA11
906	chr19	14089284	14090393	1110	*	5	1.84407e-57	1.53849e-56	1.22395e-15	2.9898e-55	-0.0511087	-0.0379029	RFX1
907	chr5	137674808	137675418	611	*	4	1.87437e-57	2.24429e-40	3.03922e-16	4.5416e-41	-0.0607307	-0.0425003	FAM53C
908	chr10	6442501	6443025	525	*	2	1.88222e-57	3.73555e-38	4.62003e-20	1.3801e-37	-0.0577298	-0.0555172	NA
909	chr1	40861387	40863166	1780	*	5	2.04612e-57	3.21724e-47	9.9705e-17	1.28507e-50	-0.067682	-0.0383813	SMAP2
910	chr18	3412088	3412782	695	*	5	2.20822e-57	7.04683e-37	7.54928e-12	9.65864e-38	0.037721	0.0282664	TGIF1
911	chr1	160159225	160160766	1542	*	14	2.40234e-57	8.90909e-41	1.12975e-15	2.1936e-56	0.0393192	0.013864	CASQ1
912	chr19	17357097	17357641	545	*	6	2.44529e-57	3.0403e-31	7.86901e-16	2.06268e-40	-0.054318	-0.0246859	AC010646.3
913	chr7	23387365	23387862	498	*	5	2.44725e-57	1.13623e-31	4.78925e-18	1.6899e-40	-0.0597075	-0.0330818	IGF2BP3
914	chr14	102025815	102027760	1946	*	22	2.50743e-57	2.76492e-44	4.89618e-09	1.39506e-53	-0.0286318	-0.00942623	DIO3, DIO3OS
915	chr2	44065056	44066294	1239	*	19	2.57516e-57	5.50865e-43	6.56372e-11	2.5588e-50	0.0288613	0.0124672	ABCG8, ABCG5
916	chr17	7120162	7121881	1720	*	10	2.81557e-57	1.32447e-49	5.4187e-14	3.32771e-51	-0.0355357	-0.0100699	ACADVL, DLG4
917	chr3	38995279	38995870	592	*	5	2.89558e-57	1.2131e-35	2.845e-18	1.85916e-40	0.0426785	0.0204061	NA
918	chr18	28923457	28923620	164	*	4	2.91104e-57	1.47942e-41	8.04762e-17	4.78521e-43	0.0405329	0.0292675	DSG1, RP11-534N16.1
919	chr19	13133343	13134254	912	*	3	2.99707e-57	1.02256e-37	7.39442e-19	5.17225e-38	-0.0495751	-0.0342848	NFIX
920	chr3	149191167	149192609	1443	*	8	3.0811e-57	9.47653e-39	8.12321e-20	1.94079e-47	0.0479874	0.0118501	TM4SF4
921	chr19	6740512	6741181	670	*	7	3.36126e-57	2.18438e-29	3.07743e-16	4.12286e-39	-0.0359698	-0.012384	TRIP10
922	chr16	57700944	57702239	1296	*	8	3.52586e-57	1.80814e-40	1.07578e-14	8.62362e-46	-0.0447164	-0.0265399	GPR97
923	chr16	55689324	55690378	1055	*	15	3.71528e-57	8.97445e-23	1.54801e-17	1.09054e-36	-0.0474809	-0.00715305	SLC6A2
924	chr7	15725086	15727127	2042	*	12	3.72959e-57	6.15984e-56	8.80405e-15	2.74756e-58	-0.0348878	-0.0135133	MEOX2
925	chr17	2300100	2300911	812	*	4	3.78216e-57	5.49154e-32	1.36885e-15	6.53067e-39	-0.059951	-0.0336589	MNT
926	chr5	32531247	32532223	977	*	5	3.79587e-57	6.6984e-47	9.15996e-17	4.05372e-47	0.0534821	0.0365547	SUB1
927	chr1	162600874	162601485	612	*	3	4.18611e-57	5.63241e-12	4.14811e-22	1.63778e-22	0.0545178	0.0213187	DDR2
928	chr12	29935873	29937585	1713	*	10	4.78655e-57	1.76859e-41	5.30835e-11	2.29148e-46	-0.0319707	-0.014399	TMTC1
929	chr13	38443634	38444765	1132	*	13	5.01052e-57	1.09454e-35	2.07349e-11	5.42966e-44	-0.0460949	-0.0178413	TRPC4
930	chr18	3874271	3875823	1553	*	10	5.05227e-57	1.92547e-43	1.95499e-12	1.76181e-48	-0.0507755	-0.000959305	DLGAP1
931	chr12	63025490	63026424	935	*	7	5.29124e-57	7.37962e-36	5.50235e-18	1.52517e-43	-0.037941	-0.0163903	NA
932	chr12	57587422	57588350	929	*	9	5.37745e-57	1.54669e-46	8.79037e-14	1.39529e-48	0.0342663	0.0142659	LRP1, MIR1228
933	chr14	104345945	104347395	1451	*	8	5.37745e-57	9.1207e-33	4.24971e-13	3.62008e-44	-0.055407	-0.0231407	CTD-2134A5.4
934	chr3	173115001	173116248	1248	*	12	5.65074e-57	5.15792e-35	1.71485e-12	1.34917e-41	-0.0496175	-0.0144384	NLGN1
935	chr5	70897268	70897464	197	*	3	5.82717e-57	1.63908e-40	7.81009e-20	2.80954e-40	0.0495328	0.0456342	MCCC2
936	chr1	21664105	21665104	1000	*	3	5.95795e-57	1.39619e-42	2.38884e-18	3.9315e-42	-0.0539923	-0.0458044	ECE1
937	chr8	109095264	109096406	1143	*	14	6.03862e-57	1.15669e-32	8.83483e-13	5.86582e-43	-0.039142	-0.0113681	RSPO2
938	chr11	64985759	64986223	465	*	3	6.33483e-57	3.91338e-26	2.90801e-22	8.43319e-37	0.0425726	0.0278675	SLC22A20
939	chr1	177139933	177140812	880	*	13	6.47784e-57	6.92603e-36	1.21069e-11	3.64956e-45	-0.0263849	-0.0104667	BRINP2
940	chr15	90455332	90456686	1355	*	14	6.48429e-57	1.25552e-35	7.90329e-14	4.05698e-47	-0.044386	-0.00830469	C15orf38-AP3S2, C15orf38
941	chr12	50365171	50366624	1454	*	9	6.92083e-57	7.09734e-52	3.22238e-15	6.06954e-55	0.0424213	0.0210649	AQP6
942	chr16	49315302	49316197	896	*	10	8.03079e-57	2.20704e-46	5.5329e-11	1.58089e-47	-0.0494965	-0.0190383	CBLN1
943	chr10	26222642	26223310	669	*	9	8.68802e-57	7.53865e-21	2.76134e-14	1.0416e-35	-0.0584465	-0.0172248	MYO3A
944	chr18	70534110	70535925	1816	*	8	1.00478e-56	8.3467e-57	5.56768e-15	1.99345e-56	-0.067342	-0.0297367	RP11-676J15.1, NETO1
945	chr1	27700762	27701171	410	*	3	1.03213e-56	4.34965e-40	7.68477e-19	1.50401e-39	0.0428165	0.0358665	FCN3
946	chr5	31798450	31799465	1016	*	4	1.07692e-56	6.7176e-35	4.0252e-19	2.63044e-38	0.0373949	0.0236157	PDZD2
947	chr1	119526255	119528164	1910	*	11	1.15121e-56	1.74807e-31	2.91638e-13	7.75512e-48	-0.0471384	-0.0181201	TBX15
948	chr5	176169899	176171341	1443	*	12	1.2597e-56	3.30745e-24	2.88187e-14	4.59531e-40	-0.0290501	-0.0121249	RP11-375B1.3
949	chr21	34638009	34638748	740	*	11	1.29097e-56	1.06351e-22	3.36648e-14	4.77154e-35	-0.0421527	-0.015338	AP000295.9, IL10RB, IL10RB-AS1
950	chr3	123123167	123124018	852	*	4	1.31197e-56	1.14184e-33	7.43365e-22	4.42382e-37	0.0437582	0.0221019	ADCY5
951	chr1	157154348	157155122	775	*	5	1.3738e-56	1.34949e-38	1.1037e-18	5.36164e-44	0.0392243	0.023167	NA
952	chr12	49412926	49413509	584	*	6	1.42249e-56	3.9129e-15	1.84903e-18	1.40856e-28	-0.0715027	-0.0171044	RP11-386G11.5, PRKAG1, KMT2D
953	chr10	45495435	45496672	1238	*	14	1.87812e-56	1.81498e-21	1.62456e-16	5.46805e-37	-0.0728041	-0.016191	ZNF22, C10orf25
954	chr2	230933723	230934799	1077	*	7	1.9265e-56	5.25009e-45	4.43727e-12	7.02573e-48	-0.0434151	-0.0015067	NA
955	chr1	204110366	204111253	888	*	7	2.04652e-56	8.11187e-42	3.64811e-12	3.69667e-43	0.0352139	0.018108	RP11-74C13.3, ETNK2
956	chr17	79304188	79304801	614	*	13	2.06072e-56	7.20434e-29	2.29001e-15	1.30192e-42	0.0368917	0.00886402	TMEM105
957	chr5	74162223	74163723	1501	*	12	2.10879e-56	1.1061e-39	1.25883e-12	1.59652e-47	-0.042642	-0.0114644	CTD-2377O17.1, FAM169A
958	chr6	31704282	31705409	1128	*	7	2.33159e-56	3.9693e-22	3.39277e-17	7.68311e-38	-0.0428677	-0.016481	CLIC1
959	chr15	90727363	90728027	665	*	9	2.48321e-56	3.05572e-16	3.02706e-16	7.32105e-31	0.0610479	0.017538	SEMA4B
960	chr13	73634225	73636077	1853	*	8	2.5635e-56	1.16232e-53	5.70397e-16	1.15757e-62	-0.0714943	-0.0307922	KLF5
961	chr1	153746211	153747728	1518	*	13	2.58583e-56	4.75919e-47	1.18469e-13	4.76277e-51	-0.0706799	-0.0244535	INTS3, SLC27A3
962	chr7	55584235	55584387	153	*	3	2.72968e-56	1.01059e-43	1.22967e-18	8.31449e-43	0.0388269	0.0363243	VOPP1
963	chr18	77723195	77723602	408	*	5	2.77239e-56	1.95047e-35	2.64298e-16	6.88684e-36	0.0836574	0.052118	NA
964	chr17	7347513	7349197	1685	*	13	3.09801e-56	3.75222e-47	4.78309e-08	4.6855e-49	-0.0447504	-0.0185736	FGF11, RP11-104H15.10, CHRNB1
965	chr19	38524517	38524956	440	*	4	3.13282e-56	8.55071e-23	4.91805e-19	6.04817e-35	-0.055467	-0.0232394	SIPA1L3
966	chr20	30947483	30948211	729	*	4	3.26946e-56	3.16351e-24	4.86137e-17	4.88231e-31	0.0434935	0.0228282	ASXL1
967	chr4	140810584	140813516	2933	*	12	3.38215e-56	6.73654e-62	3.50504e-15	7.59705e-70	-0.0586384	-0.00278161	MAML3
968	chr16	85397637	85399223	1587	*	5	3.55189e-56	2.00074e-49	1.24382e-17	9.39268e-52	0.0502943	0.0285249	NA
969	chr20	44649524	44650449	926	*	9	3.92578e-56	4.25427e-27	4.32398e-15	1.02674e-40	-0.039429	-0.0149011	SLC12A5, RP11-465L10.10
970	chr15	54051239	54051901	663	*	8	4.03977e-56	7.7663e-35	1.10581e-13	3.96712e-44	-0.0382984	-0.0185312	WDR72
971	chr20	44461421	44462642	1222	*	9	4.09144e-56	7.24334e-24	4.27146e-17	4.43452e-36	-0.0496523	-0.0140137	SNX21, TNNC2
972	chr19	35981224	35982654	1431	*	7	4.09679e-56	1.17897e-46	4.40482e-17	1.31646e-51	0.0344432	0.0206089	KRTDAP
973	chr11	846403	847547	1145	*	5	4.39128e-56	3.28489e-21	1.91995e-19	1.36079e-32	0.043338	0.0196243	TSPAN4
974	chr17	73083781	73084978	1198	*	14	4.61373e-56	2.52251e-24	6.77241e-12	1.35302e-35	-0.106412	-0.0159824	SLC16A5
975	chr17	80180987	80181015	29	*	2	4.63758e-56	1.80086e-36	6.57348e-20	6.06367e-36	-0.0659739	-0.0626805	NA
976	chr11	125364611	125365808	1198	*	11	5.21989e-56	5.125e-36	1.4149e-15	8.97519e-40	-0.0325907	-0.0125157	AP000708.1, FEZ1
977	chr14	24038103	24038691	589	*	4	5.26433e-56	4.43851e-13	1.46764e-19	2.51084e-27	-0.0382241	-0.0154129	JPH4
978	chr11	65210600	65211084	485	*	4	5.29091e-56	5.65997e-26	1.79571e-17	2.11953e-35	-0.0684976	-0.040103	NEAT1
979	chr17	39653832	39656432	2601	*	9	5.63556e-56	8.01216e-48	8.86948e-19	5.20916e-64	-0.0574612	-0.00805779	NA
980	chr8	28196246	28197671	1426	*	6	5.75774e-56	8.95584e-23	2.87904e-14	1.50305e-33	-0.0419676	-0.0262047	PNOC, RP11-380I10.4
981	chr21	43657930	43658613	684	*	4	5.77494e-56	1.47564e-45	3.6852e-16	5.80194e-45	0.0477978	0.0430484	ABCG1
982	chr18	37421319	37422205	887	*	7	6.58526e-56	1.80647e-37	6.18591e-13	2.72998e-43	-0.0257936	-0.0141921	RP11-636O21.1
983	chr12	110435302	110436038	737	*	4	6.59516e-56	1.31853e-18	7.23697e-20	4.63256e-32	-0.0774845	-0.0324531	NA
984	chr18	24764599	24765880	1282	*	12	6.70626e-56	1.88546e-32	8.41446e-12	5.74224e-43	-0.033346	-0.0179466	AQP4-AS1, CHST9
985	chr5	92914036	92915286	1251	*	7	6.85853e-56	3.6534e-45	1.9518e-15	1.27164e-47	-0.043	-0.024668	NR2F1-AS1
986	chr7	137655522	137655537	16	*	2	7.83313e-56	3.87528e-36	5.73171e-19	1.47335e-35	-0.0541657	-0.0528299	CREB3L2
987	chr12	48419169	48420328	1160	*	4	8.05604e-56	5.45118e-50	4.46534e-17	9.94913e-49	0.0499439	0.0323676	RP1-228P16.4
988	chr11	3177622	3178322	701	*	6	8.06043e-56	2.2738e-32	6.88736e-15	5.60994e-41	-0.06067	-0.0380541	OSBPL5
989	chr7	30590817	30590926	110	*	3	9.42138e-56	7.35031e-44	1.48218e-17	8.85992e-43	-0.0504668	-0.0436488	RP4-777O23.1, GGCT, AC005154.6
990	chr19	42569945	42571498	1554	*	9	1.10641e-55	1.7572e-44	1.71268e-20	1.29862e-50	0.0445505	0.019776	GRIK5
991	chr19	858760	859983	1224	*	9	1.22047e-55	5.54113e-34	8.3729e-15	3.21231e-42	-0.0446143	-0.0204301	CFD
992	chr1	90032391	90032655	265	*	3	1.33865e-55	5.23062e-41	1.67079e-17	4.30841e-40	-0.0838772	-0.070814	LRRC8B
993	chr10	62703677	62705233	1557	*	13	1.34079e-55	3.3185e-37	2.14423e-13	2.11381e-43	-0.0289815	-0.00880528	RHOBTB1
994	chr11	811545	811954	410	*	5	1.347e-55	1.26625e-38	3.1094e-15	3.37298e-42	0.0416749	0.0266888	RPLP2, SNORA52
995	chr22	28837147	28839667	2521	*	10	1.44748e-55	2.42641e-61	3.61407e-16	1.18578e-68	-0.0529281	-0.0177873	TTC28
996	chr5	176314231	176314737	507	*	6	1.78427e-55	1.60757e-37	1.58912e-16	3.25722e-44	0.0347024	0.0196629	HK3
997	chr13	113438010	113438074	65	*	2	1.97979e-55	7.24843e-34	3.29309e-18	2.64007e-33	-0.0678619	-0.0647823	ATP11A
998	chr8	104153148	104153829	682	*	8	2.0162e-55	5.02636e-46	3.37846e-11	2.41265e-45	-0.0371458	-0.0198792	BAALC, C8orf56
999	chr5	1886828	1888009	1182	*	16	2.02958e-55	6.19467e-42	1.13593e-10	2.16452e-45	-0.0390597	-0.0130368	CTD-2194D22.4, IRX4
1000	chr12	54653065	54654090	1026	*	6	2.10069e-55	9.1709e-39	8.89358e-20	5.4235e-43	-0.0647242	-0.0361064	CBX5
1001	chr12	123518833	123519476	644	*	6	2.198e-55	9.34236e-22	4.21374e-18	4.16303e-37	-0.0530079	-0.0253957	PITPNM2
1002	chr14	101519387	101521703	2317	*	18	2.2059e-55	8.39836e-33	5.23283e-16	5.51714e-53	0.0372652	0.0106851	MIR134, MIR382
1003	chr17	34058433	34059260	828	*	7	2.51651e-55	2.98702e-41	7.21737e-15	1.22566e-44	-0.0301527	-0.0181834	RASL10B
1004	chr10	21813951	21814638	688	*	7	2.62181e-55	1.0228e-18	1.14909e-17	2.11672e-29	-0.0485717	-0.0153827	SKIDA1
1005	chr19	3801294	3802558	1265	*	12	2.62522e-55	1.56244e-25	1.77756e-14	4.24963e-38	-0.0331266	-0.00935713	MATK
1006	chr2	232260116	232261864	1749	*	10	2.66819e-55	1.81131e-55	6.0488e-12	1.94947e-55	-0.0447436	-0.0186036	B3GNT7
1007	chr19	49258131	49260285	2155	*	12	2.8121e-55	5.3904e-62	1.11846e-17	4.48504e-62	0.0374461	0.0209176	FGF21, FUT1
1008	chr16	71843559	71844250	692	*	4	2.911e-55	6.62127e-19	8.21963e-20	1.45858e-26	-0.0667368	-0.0241471	NA
1009	chr6	159462137	159463687	1551	*	6	3.15297e-55	1.82091e-23	1.4161e-20	1.2147e-38	0.0599095	0.0205998	RP1-111C20.4, TAGAP
1010	chr4	55990944	55992458	1515	*	13	3.21615e-55	1.25016e-34	1.82775e-16	2.50411e-44	-0.0387753	-0.0133202	KDR
1011	chr11	87908134	87909729	1596	*	11	3.2349e-55	3.03296e-42	9.61801e-12	1.90648e-46	-0.0569307	-0.0186191	MIR3166, RAB38
1012	chr17	79520615	79521089	475	*	5	3.2583e-55	4.59162e-18	4.40799e-19	1.40165e-31	-0.0436442	-0.0154252	C17orf70
1013	chr6	6759524	6760140	617	*	6	3.28854e-55	2.07263e-39	5.937e-14	1.69758e-45	-0.0465062	-0.021036	RP3-470L22.1
1014	chr1	154679990	154681901	1912	*	10	4.07466e-55	1.74129e-47	6.55417e-12	2.61928e-55	0.0403306	0.0181214	KCNN3
1015	chr16	11330882	11330934	53	*	2	4.46133e-55	4.5689e-39	1.79025e-20	1.68138e-38	-0.054666	-0.0536311	NA
1016	chr4	75960115	75960631	517	*	3	4.4827e-55	1.26673e-22	3.242e-18	4.99471e-32	0.0435311	0.0269636	PARM1
1017	chr2	223162800	223164459	1660	*	14	4.97872e-55	2.90102e-35	8.14963e-13	1.01402e-43	-0.0438238	-0.0127477	CCDC140, PAX3
1018	chr11	63650324	63650618	295	*	2	5.02365e-55	1.98414e-36	4.86499e-19	7.62095e-36	-0.0550514	-0.051415	MARK2
1019	chr20	2634697	2637503	2807	*	21	5.25363e-55	9.32256e-57	2.48064e-12	8.56653e-69	0.0322233	0.0147243	NOP56, SNORD110, SNORA51, SNORD86, SNORD56
1020	chr19	51920885	51921812	928	*	5	5.65367e-55	4.81819e-37	7.01445e-17	1.20002e-40	-0.0358224	-0.0152776	SIGLEC10
1021	chr3	193923516	193924501	986	*	4	5.72359e-55	2.80366e-38	4.94855e-18	7.56787e-40	-0.0435163	-0.029262	RP11-513G11.4
1022	chr1	23886002	23887816	1815	*	14	5.73149e-55	2.38514e-27	2.41808e-15	1.03149e-45	-0.0613233	-0.0163162	ID3
1023	chr10	28034044	28035655	1612	*	14	6.02816e-55	7.09242e-39	6.59174e-09	9.70429e-47	-0.0195618	-0.0094031	RP11-360I20.2, MKX
1024	chr1	19217189	19218212	1024	*	5	6.05146e-55	2.10285e-35	5.35007e-20	7.54694e-38	-0.0684262	-0.00621977	RP13-279N23.2, ALDH4A1
1025	chr8	128807841	128808554	714	*	6	6.23336e-55	1.45808e-38	1.43461e-13	5.98799e-42	0.0507573	0.0319824	PVT1
1026	chr8	22546240	22549103	2864	*	10	6.71491e-55	1.00859e-70	2.93811e-16	7.99607e-77	-0.0805027	-0.0282356	RP11-459E5.1, EGR3
1027	chr3	182982242	182983386	1145	*	4	6.93542e-55	5.47714e-17	3.86861e-18	9.29791e-32	-0.0551052	-0.0260225	B3GNT5, MCF2L2
1028	chr15	100016527	100017287	761	*	4	7.80342e-55	4.87256e-32	1.58122e-15	1.24695e-37	-0.0547339	-0.0363048	NA
1029	chr1	57001492	57001816	325	*	3	7.83318e-55	2.91567e-40	4.72708e-21	1.56275e-40	0.0536518	0.0378565	PPAP2B
1030	chr17	33822621	33823690	1070	*	3	7.83953e-55	4.45076e-49	4.37033e-20	3.99326e-48	-0.0474963	-0.0423134	SLFN12L
1031	chr1	3206316	3207588	1273	*	6	8.53997e-55	8.45698e-29	1.01168e-23	2.37635e-42	0.0470991	0.0171118	PRDM16
1032	chr11	20177746	20178496	751	*	4	8.76098e-55	4.57964e-20	1.60675e-17	1.05742e-32	-0.0563231	-0.0229215	DBX1
1033	chr10	95371501	95372462	962	*	9	8.79725e-55	5.14515e-45	2.34143e-15	4.96385e-46	0.0342687	0.0155522	PDE6C
1034	chr18	11148510	11150043	1534	*	13	9.63518e-55	2.84437e-49	6.39416e-10	3.33176e-49	-0.026281	-0.015629	PIEZO2
1035	chr16	58417843	58419521	1679	*	8	9.65532e-55	5.2352e-45	6.04407e-14	3.46427e-50	-0.051402	-0.00673395	GINS3, RNU6-1110P
1036	chr2	69811375	69811847	473	*	3	1.07114e-54	1.67895e-41	1.99342e-19	2.46759e-41	-0.0721819	-0.0550991	AAK1
1037	chr7	105319558	105320396	839	*	6	1.11078e-54	1.9962e-45	4.61721e-12	5.36574e-45	-0.0422482	-0.0270816	ATXN7L1
1038	chr17	19619905	19622281	2377	*	10	1.19776e-54	2.06139e-54	1.07683e-16	2.6706e-57	0.0323207	0.0183984	SLC47A2
1039	chr1	209848306	209849445	1140	*	9	1.21744e-54	3.17634e-48	2.58158e-10	8.90198e-48	-0.0620247	-0.0369419	G0S2, RP1-28O10.1
1040	chr17	27917891	27919128	1238	*	8	1.22468e-54	2.68024e-36	1.56374e-14	9.39492e-44	-0.058602	-0.0228323	RP11-68I3.2, ANKRD13B, GIT1, RP11-68I3.7
1041	chr3	46447826	46448753	928	*	9	1.26772e-54	1.21572e-31	4.6487e-14	6.22452e-36	-0.0505928	-0.0168644	CCRL2, RP11-24F11.2
1042	chr3	77087684	77088763	1080	*	7	1.29268e-54	5.35983e-43	1.20152e-15	2.93641e-46	-0.0479999	-0.0205971	ROBO2
1043	chr19	10397031	10398215	1185	*	8	1.30739e-54	6.75915e-36	2.91373e-17	1.11211e-40	-0.0634751	-0.0210095	ICAM1, ICAM4, CTD-2369P2.8
1044	chr5	17684299	17684666	368	*	6	1.41726e-54	2.36183e-48	9.67034e-14	1.17747e-46	0.0336932	0.0201243	NA
1045	chr11	124952773	124953628	856	*	6	1.5071e-54	1.88176e-30	3.45514e-19	2.00787e-40	0.0384814	0.0164751	SLC37A2
1046	chr10	112117365	112117449	85	*	2	1.51193e-54	1.18804e-38	1.81195e-21	3.2245e-38	0.0732974	0.0723298	NA
1047	chr17	9861712	9863081	1370	*	12	1.53579e-54	1.25685e-26	2.47624e-18	9.94213e-37	-0.0576134	-0.0165017	GAS7
1048	chr6	31940855	31941361	507	*	3	1.62302e-54	3.62711e-14	2.26158e-16	2.014e-22	0.0476727	0.0244164	STK19
1049	chr17	55957555	55957633	79	*	2	1.67745e-54	1.40802e-36	1.11867e-19	5.02222e-36	0.047278	0.0465265	CUEDC1
1050	chr3	26663551	26665242	1692	*	14	1.72852e-54	1.79979e-44	8.45084e-11	1.33055e-50	-0.0399551	-0.0155173	LRRC3B, AC099754.1
1051	chr4	6694923	6695698	776	*	9	1.82669e-54	4.82648e-33	3.13219e-17	1.84203e-39	-0.0475843	-0.0251719	S100P
1052	chr3	81812214	81812412	199	*	3	1.96835e-54	1.20527e-28	1.51377e-17	4.12912e-32	-0.0466235	-0.027054	RP11-142L1.1
1053	chr13	112720927	112722719	1793	*	11	1.97853e-54	2.19007e-56	2.05392e-11	6.80473e-55	-0.0453399	-0.0208443	SOX1
1054	chr22	35707011	35707288	278	*	2	1.99977e-54	7.58114e-37	4.01765e-20	2.51211e-36	0.0529238	0.0457513	TOM1
1055	chr2	241860318	241860995	678	*	4	2.01051e-54	8.26091e-37	1.28001e-18	1.13863e-38	0.0392969	0.0296853	AC104809.3
1056	chr11	3647365	3648013	649	*	6	2.03515e-54	1.8199e-37	2.51228e-14	1.56132e-42	-0.0429137	-0.0294525	TRPC2
1057	chr6	136172226	136173085	860	*	7	2.151e-54	8.07923e-33	5.42074e-16	5.81833e-39	-0.0437586	-0.0177178	PDE7B
1058	chr15	91458455	91459571	1117	*	5	2.22093e-54	3.13046e-24	1.04529e-15	2.13006e-36	-0.0635635	-0.0264937	MAN2A2
1059	chr15	63127716	63128725	1010	*	6	2.47602e-54	3.12113e-39	3.67173e-15	7.09132e-44	-0.0427443	-0.0121146	TLN2, RP11-1069G10.1
1060	chr6	75982940	75983278	339	*	3	2.93623e-54	4.31897e-36	2.6048e-19	3.1669e-38	-0.0690697	-0.0518308	TMEM30A
1061	chr2	128052778	128052889	112	*	2	2.96725e-54	1.09469e-32	1.19268e-18	3.22473e-32	-0.0818358	-0.0704499	NA
1062	chr1	25251730	25252163	434	*	2	3.01596e-54	4.70551e-38	1.27274e-21	1.10126e-37	0.0542239	0.0460139	RUNX3
1063	chr1	47694517	47696348	1832	*	10	3.04662e-54	1.02094e-48	2.87992e-12	6.08345e-49	-0.0413018	-0.0206263	RP1-18D14.7, TAL1
1064	chr2	74693332	74693876	545	*	4	3.13733e-54	2.84104e-16	3.23671e-17	4.41521e-29	-0.0474791	-0.0227773	NA
1065	chr5	55443389	55444106	718	*	3	3.18864e-54	1.5972e-38	1.09049e-16	5.33683e-38	-0.0919057	-0.062934	ANKRD55
1066	chr6	31145541	31146942	1402	*	7	3.67081e-54	3.31882e-31	5.99835e-15	2.7838e-37	0.0566045	0.0285906	POU5F1, PSORS1C3
1067	chr20	50109099	50110100	1002	*	3	3.75049e-54	3.95605e-37	1.2635e-16	5.41667e-37	-0.0384152	-0.0136198	NFATC2
1068	chr1	33908935	33909802	868	*	4	3.85047e-54	2.52424e-40	5.92707e-16	7.7494e-41	0.0364198	0.0309748	NA
1069	chr14	93896560	93897981	1422	*	7	3.94212e-54	1.29644e-25	7.08115e-16	3.38783e-36	-0.0419027	-0.0150651	UNC79
1070	chr7	99717544	99718264	721	*	11	3.96075e-54	6.62001e-28	1.85688e-15	1.20121e-35	0.0358724	0.0146788	CNPY4, RP11-506M12.1
1071	chr2	145277734	145279217	1484	*	14	4.16502e-54	8.64347e-31	1.20775e-10	4.60855e-41	-0.0730756	-0.0259176	ZEB2-AS1, ZEB2
1072	chr1	220101368	220102277	910	*	13	4.30236e-54	4.40481e-34	6.83572e-13	1.13188e-39	-0.0319064	-0.00979029	SLC30A10
1073	chr4	74702075	74702872	798	*	9	4.30242e-54	2.8639e-36	4.20245e-14	1.64893e-41	-0.0305428	-0.0177597	CXCL6
1074	chr3	145878431	145879710	1280	*	15	4.34708e-54	6.74254e-32	1.80548e-11	8.47347e-41	-0.0484769	-0.0130316	PLOD2
1075	chr6	64486271	64487405	1135	*	4	4.75617e-54	2.2211e-41	2.74257e-14	9.44894e-41	0.0354367	0.0253754	PHF3, EYS
1076	chr3	46719625	46720909	1285	*	5	4.76179e-54	1.47232e-41	1.35866e-19	2.05512e-44	0.0418984	0.0263015	ALS2CL
1077	chr1	204950701	204951336	636	*	5	5.99125e-54	1.87682e-37	9.19659e-15	3.51073e-40	0.0329829	0.0189715	NFASC
1078	chr5	42423615	42424959	1345	*	14	6.11119e-54	1.17591e-39	7.1537e-12	8.10905e-44	-0.0301871	-0.00823851	GHR
1079	chr12	114298934	114299076	143	*	2	6.33477e-54	7.70086e-38	1.42482e-21	1.76744e-37	-0.0782415	-0.0722948	RBM19
1080	chr3	129146731	129147846	1116	*	9	6.61945e-54	4.69959e-28	5.06964e-17	2.76875e-37	-0.0378527	-0.0167696	EFCAB12
1081	chr8	50821904	50823098	1195	*	10	7.20445e-54	7.82684e-27	2.0258e-11	1.17591e-37	-0.0276214	-0.00685104	SNTG1
1082	chr4	141489799	141490428	630	*	8	7.34779e-54	1.80577e-39	2.37121e-13	2.18662e-42	-0.042527	-0.0156241	UCP1
1083	chr20	36974445	36975083	639	*	5	7.63101e-54	3.43398e-43	4.85658e-18	4.73219e-44	0.0523382	0.0320815	LBP
1084	chr1	209876837	209878389	1553	*	9	7.70206e-54	9.41536e-37	5.90864e-15	1.79966e-45	0.0551601	0.00971718	HSD11B1, RP1-28O10.1
1085	chr3	39449544	39450018	475	*	3	7.71836e-54	3.15572e-31	1.03132e-18	9.33681e-32	0.0497415	0.0343788	RPSA, SNORA6
1086	chr12	65671664	65672531	868	*	6	8.56232e-54	5.3594e-29	1.27086e-14	1.44434e-32	-0.0551377	-0.0194151	MSRB3
1087	chr7	129665854	129666003	150	*	3	8.77569e-54	1.38628e-41	1.02364e-15	1.96577e-40	-0.0510584	-0.0474112	RP11-306G20.1, ZC3HC1
1088	chr14	91694672	91695017	346	*	2	8.77569e-54	4.28275e-35	1.89978e-22	2.58318e-35	0.051652	0.0454682	NA
1089	chr18	63417072	63418583	1512	*	9	9.21928e-54	2.88724e-43	1.04454e-11	2.0029e-45	-0.0391235	-0.0202303	CDH7
1090	chr15	63115265	63116514	1250	*	9	1.07037e-53	1.29018e-37	5.7987e-17	6.3976e-45	0.0420644	0.0152513	TLN2, MIR190A
1091	chr10	116527795	116528581	787	*	6	1.08432e-53	1.06917e-36	8.733e-14	9.82693e-42	-0.0511154	-0.0264861	RP11-106M7.1
1092	chr10	124908747	124910550	1804	*	8	1.09078e-53	3.52176e-34	1.49988e-13	6.94383e-41	-0.04277	-0.0205622	HMX2
1093	chr3	38029323	38030079	757	*	5	1.09099e-53	7.19118e-46	6.95864e-16	5.22406e-46	-0.0803593	-0.050409	VILL
1094	chr1	44703750	44704618	869	*	4	1.11669e-53	4.23649e-36	1.75994e-16	2.18462e-39	-0.0420778	-0.0289427	ERI3
1095	chr12	52579502	52579702	201	*	3	1.18672e-53	1.95137e-35	2.57109e-20	2.21907e-37	0.0391067	0.0296465	KRT80
1096	chr3	62860103	62861925	1823	*	15	1.19299e-53	4.99522e-49	1.80662e-08	6.89283e-51	-0.0306794	-0.0162632	CADPS
1097	chr20	47896448	47897260	813	*	7	1.2405e-53	6.84368e-43	4.48123e-13	1.3508e-46	0.0488909	0.0355615	ZFAS1, SNORD12B, SNORD12
1098	chr17	56618405	56619769	1365	*	6	1.2405e-53	6.8153e-38	9.25908e-19	2.25934e-43	0.0335718	0.0192305	RP11-112H10.4, C17orf47
1099	chr16	84859968	84860918	951	*	4	1.24406e-53	8.69191e-37	3.0249e-18	7.6826e-44	-0.0772504	-0.0241932	CRISPLD2
1100	chr7	27203430	27206073	2644	*	22	1.25424e-53	6.84871e-44	9.53621e-11	9.5602e-61	-0.0323436	-0.0109369	HOXA9, RP1-170O19.20
1101	chr2	177052527	177054140	1614	*	17	1.28983e-53	2.31919e-45	1.89933e-07	1.16279e-46	-0.0276819	-0.0139888	HOXD1, HOXD-AS1
1102	chr17	62084205	62084359	155	*	6	1.36169e-53	9.29939e-31	1.09824e-15	5.5157e-39	-0.0373322	-0.0226339	ICAM2
1103	chr7	94536261	94538194	1934	*	15	1.39974e-53	5.93556e-43	1.05301e-10	9.47029e-50	-0.0243088	-0.00867862	PPP1R9A
1104	chr14	103870751	103871452	702	*	6	1.40968e-53	2.60849e-36	1.76668e-15	1.62275e-45	-0.0807613	-0.0425646	MARK3
1105	chr10	43476985	43477278	294	*	3	1.45163e-53	6.66609e-38	1.4614e-19	2.1989e-39	0.0433969	0.0356545	NA
1106	chr2	55339047	55339939	893	*	4	1.45337e-53	2.16858e-35	1.03235e-16	4.68791e-42	-0.0646459	-0.0381113	RTN4
1107	chr3	9920698	9922257	1560	*	7	1.47078e-53	3.90736e-35	1.00758e-13	1.58342e-38	0.0376156	0.0236842	CIDEC
1108	chr17	9929528	9930194	667	*	8	1.58858e-53	1.31717e-39	1.39972e-11	1.59559e-41	0.0315722	0.0206139	GAS7
1109	chr19	8567575	8569300	1726	*	5	1.61978e-53	2.25369e-45	9.9282e-16	1.65008e-49	-0.0470826	-0.0347128	PRAM1
1110	chr5	53115489	53115644	156	*	3	1.68474e-53	1.80814e-40	4.14819e-16	1.94588e-39	0.035861	0.032588	CTD-2081C10.1
1111	chr13	95363811	95365509	1699	*	14	1.70707e-53	3.198e-46	4.37362e-08	7.44911e-46	-0.0218386	-0.0104917	SOX21-AS1, SOX21
1112	chr19	38877220	38878553	1334	*	5	1.7639e-53	1.87876e-20	1.82775e-16	2.76155e-30	-0.05755	-0.0207279	AC005789.9, GGN
1113	chr12	81470927	81472177	1251	*	15	1.81577e-53	2.67186e-36	9.40186e-12	2.62397e-44	-0.0231762	-0.00814257	ACSS3
1114	chr3	190105524	190105986	463	*	9	1.82673e-53	1.00678e-28	1.23154e-19	1.38747e-37	0.0409145	0.0134354	CLDN16
1115	chr16	21658497	21658718	222	*	2	1.85355e-53	4.75852e-36	4.39608e-19	1.7818e-35	0.0544402	0.0495675	METTL9, IGSF6
1116	chr20	44175957	44176425	469	*	4	1.90758e-53	5.55466e-31	7.70134e-20	1.48253e-35	0.0542265	0.0317005	EPPIN, EPPIN-WFDC6
1117	chr1	65729786	65731886	2101	*	12	1.91536e-53	2.85005e-36	4.94058e-16	4.22966e-51	-0.0549964	-0.01514	DNAJC6
1118	chr2	241807859	241808757	899	*	8	1.91765e-53	1.12748e-40	5.03468e-17	9.7834e-49	-0.0427159	0.00312923	AGXT
1119	chr2	111872995	111873850	856	*	4	1.95754e-53	1.33334e-37	3.41053e-16	2.87837e-40	0.0556903	0.0308572	ACOXL, AC096670.3
1120	chr1	8939736	8940460	725	*	3	2.1229e-53	2.14434e-19	1.29051e-19	8.26057e-30	-0.0550431	-0.035653	ENO1-AS1
1121	chr5	3595106	3596996	1891	*	7	2.1617e-53	4.82332e-42	1.0964e-12	5.934e-48	-0.0589275	-0.0253419	IRX1, CTD-2012M11.3
1122	chr4	111119739	111120454	716	*	12	2.39463e-53	4.99071e-20	1.52748e-14	1.62583e-32	-0.0443219	-0.0107759	ELOVL6
1123	chr22	39347307	39348639	1333	*	5	2.59974e-53	1.89663e-48	1.31819e-18	2.98534e-51	-0.0552395	-0.0113553	NA
1124	chr4	166794753	166796212	1460	*	17	2.64858e-53	8.85177e-39	8.04502e-12	1.29435e-44	-0.026454	-0.00894953	TLL1
1125	chr20	54579355	54580677	1323	*	10	2.68131e-53	2.17119e-53	8.98423e-11	2.49255e-51	-0.0720751	-0.0275506	CBLN4
1126	chr4	15691786	15693171	1386	*	5	2.68602e-53	2.81216e-47	1.50017e-17	5.62269e-51	-0.101784	-0.0619585	FAM200B
1127	chr17	74912348	74913760	1413	*	6	2.78015e-53	1.27961e-23	1.03293e-18	3.53551e-33	0.0559539	0.0212163	MGAT5B
1128	chr14	100223781	100225060	1280	*	5	2.82586e-53	1.01258e-34	1.47461e-17	3.3733e-38	0.0476552	0.0236766	EML1
1129	chr19	13124215	13125726	1512	*	10	2.90399e-53	3.46487e-26	1.87737e-16	1.36986e-38	-0.0205611	-0.00724932	NFIX, CTC-239J10.1
1130	chr13	110958977	110960772	1796	*	12	3.32241e-53	1.31582e-42	7.09871e-13	2.4069e-46	-0.0330423	-0.0134962	COL4A2, COL4A1
1131	chr21	38070041	38072186	2146	*	20	3.42263e-53	3.41739e-52	4.53546e-12	1.09964e-58	-0.0243518	-0.0102833	SIM2, AP000697.6
1132	chr3	52831901	52832769	869	*	5	3.55995e-53	2.21257e-37	8.63887e-14	4.60848e-44	0.0390555	0.0239281	ITIH3
1133	chr11	128498131	128498673	543	*	3	3.59876e-53	5.64493e-43	1.12684e-16	6.78307e-42	0.0510748	0.047085	NA
1134	chr2	237076135	237077265	1131	*	9	3.67998e-53	3.72926e-43	1.9269e-13	1.78199e-43	-0.0510394	-0.0200889	AC079135.1, GBX2
1135	chr1	26002451	26003182	732	*	3	3.86769e-53	2.69823e-20	1.26721e-23	2.29661e-30	0.0556895	0.0353142	MAN1C1
1136	chr1	181056127	181056912	786	*	3	3.98932e-53	9.05802e-28	1.02314e-16	4.4868e-31	-0.0850979	-0.0529342	NA
1137	chr20	8638302	8639212	911	*	4	4.22955e-53	5.35727e-32	2.02564e-21	2.28643e-36	-0.0858245	-0.0354167	PLCB1
1138	chr5	35130385	35130547	163	*	2	4.3115e-53	2.9687e-36	2.26114e-19	1.08281e-35	0.0449566	0.0448252	PRLR
1139	chr6	24936246	24937034	789	*	5	4.36665e-53	1.58779e-33	1.84878e-14	1.70487e-38	0.0591986	0.0323476	FAM65B
1140	chr11	33891733	33892549	817	*	7	4.70563e-53	7.01572e-21	7.6717e-12	1.27058e-34	-0.0290229	-0.0138659	LMO2
1141	chr11	57252275	57252371	97	*	2	5.16251e-53	4.84983e-36	4.47921e-19	1.81731e-35	-0.0625557	-0.0550183	SLC43A1
1142	chr12	4699085	4699618	534	*	3	5.16435e-53	2.15422e-34	5.00783e-17	5.2022e-35	-0.0503921	-0.0400219	DYRK4
1143	chr6	147234727	147235737	1011	*	5	5.57359e-53	4.41426e-42	1.9972e-16	6.1496e-47	-0.0533485	-0.036072	STXBP5-AS1
1144	chr17	17660561	17661258	698	*	3	5.57533e-53	2.60909e-44	1.10706e-17	2.73135e-43	-0.0439476	-0.0343185	RAI1
1145	chr12	133015520	133016668	1149	*	7	5.92437e-53	8.88689e-24	4.32035e-17	9.09147e-33	-0.0456479	-0.012517	NA
1146	chr19	8488327	8488356	30	*	2	6.24804e-53	1.11414e-35	4.29453e-20	3.20059e-35	-0.0620055	-0.0595401	MARCH2, RP11-886P16.6
1147	chr22	19973978	19974536	559	*	3	6.46304e-53	2.64856e-30	7.24357e-19	2.019e-31	-0.0545639	-0.0339986	ARVCF
1148	chr3	101503735	101504465	731	*	4	6.8638e-53	8.06386e-31	1.07929e-17	6.38546e-37	-0.0462286	-0.0331938	NXPE3
1149	chr7	140075541	140076514	974	*	4	6.96051e-53	7.51046e-43	8.06036e-20	5.03914e-44	0.0599012	0.0372098	SLC37A3
1150	chr7	5523576	5523691	116	*	3	7.12185e-53	3.23235e-35	3.984e-20	1.31234e-37	-0.0465437	-0.0369587	FBXL18
1151	chr1	43770899	43771477	579	*	2	7.27789e-53	2.23474e-27	1.94853e-21	9.80819e-29	0.0434362	0.0339976	TIE1
1152	chr11	64647129	64647924	796	*	7	7.9154e-53	1.41483e-31	7.39755e-14	1.87825e-35	-0.0337423	-0.0105408	EHD1
1153	chr14	58332116	58333164	1049	*	11	8.26632e-53	8.1331e-38	2.90561e-09	5.22648e-43	-0.0284104	-0.0157198	SLC35F4
1154	chr3	137728126	137728838	713	*	7	8.55412e-53	1.58385e-16	8.86966e-17	7.4286e-27	0.0398241	0.0163472	CLDN18
1155	chr11	2321770	2322517	748	*	13	8.68007e-53	2.19981e-32	7.91805e-08	4.6112e-39	-0.0456877	-0.0180024	C11orf21
1156	chr13	93878969	93879769	801	*	9	8.69079e-53	2.64988e-30	3.3946e-13	4.7625e-39	-0.0410176	-0.0135511	GPC6
1157	chr1	154164054	154165904	1851	*	8	9.90002e-53	1.2768e-41	7.97811e-18	4.71085e-47	-0.049238	0.000350717	TPM3
1158	chr11	128812462	128814702	2241	*	21	1.03525e-52	1.75677e-48	1.95273e-13	2.38447e-56	0.0322788	0.011316	TP53AIP1
1159	chr4	55710393	55711671	1279	*	4	1.04048e-52	4.85132e-29	6.71579e-18	2.86049e-34	0.046687	0.0228354	RP11-273B19.2
1160	chr16	30197947	30199374	1428	*	6	1.13162e-52	1.12595e-40	2.13627e-15	2.91589e-47	0.0588965	0.0264385	CORO1A
1161	chr17	75469976	75470567	592	*	2	1.14639e-52	7.12312e-18	3.42903e-21	7.00664e-23	0.0566787	0.0330036	2026-09-09
1162	chr12	124416142	124416666	525	*	5	1.17323e-52	3.16062e-38	5.53467e-17	8.75906e-40	0.0393932	0.0262	DNAH10, CCDC92, DNAH10OS
1163	chr1	16502584	16502893	310	*	2	1.17442e-52	4.50523e-37	3.51786e-19	1.74605e-36	-0.0550933	-0.0488179	NA
1164	chr2	239463246	239463810	565	*	5	1.1773e-52	1.27028e-22	1.56035e-16	4.01788e-34	-0.0673641	-0.0271497	LINC01107
1165	chr4	184243714	184244831	1118	*	7	1.18208e-52	6.18138e-34	2.75179e-15	2.14051e-40	0.0344937	0.0170946	NA
1166	chr8	38024119	38024747	629	*	3	1.18936e-52	3.41442e-36	5.19063e-20	5.3802e-38	-0.0604832	-0.0486389	LSM1
1167	chr2	31030279	31031702	1424	*	5	1.20266e-52	4.92792e-42	2.22282e-16	4.2929e-43	0.043771	0.0290473	CAPN13
1168	chr4	155661691	155665625	3935	*	26	1.21234e-52	1.38972e-77	9.17821e-16	2.07196e-83	0.0629743	-0.00228584	LRAT
1169	chr22	25463866	25465561	1696	*	4	1.28557e-52	2.3023e-49	3.69485e-15	8.73194e-48	0.0486459	0.0392169	KIAA1671
1170	chr17	38219837	38220694	858	*	3	1.31623e-52	4.33216e-21	1.70107e-20	1.77771e-28	-0.0639304	-0.0376771	THRA
1171	chr6	49754848	49755579	732	*	6	1.3354e-52	5.27028e-37	3.13125e-15	8.81061e-41	0.0424394	0.0222699	PGK2
1172	chr11	101453871	101454996	1126	*	11	1.36235e-52	3.19531e-35	2.63141e-11	5.49482e-40	-0.0285847	-0.0116265	TRPC6
1173	chr17	41051894	41053228	1335	*	7	1.54318e-52	2.14508e-30	6.02226e-17	9.45773e-40	0.0502646	0.0183322	G6PC
1174	chr1	28470746	28471495	750	*	4	1.55057e-52	1.88428e-32	1.25862e-19	2.43664e-38	0.0485817	0.0330624	NA
1175	chr14	24539335	24540516	1182	*	11	1.67386e-52	1.47193e-34	1.7906e-13	3.36267e-39	-0.0429554	-0.0150556	CPNE6
1176	chr7	100091181	100091793	613	*	6	1.75138e-52	4.0651e-26	4.91102e-17	3.92212e-34	-0.0699595	-0.0249632	NYAP1
1177	chr5	118787325	118787579	255	*	3	1.80342e-52	2.4016e-22	9.10417e-20	5.62521e-28	0.034047	0.0191428	NA
1178	chr1	206970717	206972262	1546	*	9	1.87058e-52	6.30035e-34	1.4591e-16	2.38237e-46	-0.0620079	-0.00437338	IL19
1179	chr11	1954754	1955023	270	*	4	2.02364e-52	2.0293e-26	1.1339e-20	1.39198e-34	0.0353777	0.0167721	TNNT3
1180	chr6	123958347	123959721	1375	*	7	2.04929e-52	3.14245e-49	1.55846e-13	3.85208e-48	0.0393079	0.0255891	NA
1181	chr1	84766821	84768775	1955	*	7	2.13716e-52	4.30843e-45	4.5468e-18	6.72208e-52	-0.0496312	-0.024295	SAMD13
1182	chr3	134369339	134370241	903	*	11	2.15464e-52	1.72732e-33	7.08337e-12	4.38691e-42	-0.0212846	-0.00872384	EPHB1, KY
1183	chr2	42990475	42991905	1431	*	11	2.20374e-52	7.83642e-27	1.14552e-15	2.23553e-39	-0.0426889	-0.0047248	OXER1
1184	chr8	93107298	93108556	1259	*	11	2.2665e-52	5.51421e-41	7.9848e-14	3.89781e-47	0.038607	0.00226338	RUNX1T1
1185	chr17	38500974	38501677	704	*	7	2.36977e-52	2.98799e-40	9.01378e-13	1.61719e-42	-0.0493778	-0.0304436	RARA
1186	chr8	21769695	21770233	539	*	4	2.38819e-52	7.17853e-39	6.55142e-14	8.77599e-38	0.0624749	0.0428314	DOK2
1187	chr5	32394710	32395364	655	*	3	2.43534e-52	1.88828e-27	6.5915e-19	3.62037e-34	-0.0531808	-0.0312937	ZFR
1188	chr3	170136159	170136920	762	*	10	2.48139e-52	5.07229e-31	1.47041e-14	3.27111e-39	-0.0394792	-0.0148554	RP11-469J4.3, CLDN11
1189	chr12	113527231	113527500	270	*	3	2.54165e-52	1.79272e-40	1.00603e-18	8.15107e-40	0.0532874	0.0471125	DTX1
1190	chr20	44035099	44036136	1038	*	9	2.57172e-52	2.61221e-14	5.70767e-14	2.68587e-28	-0.051434	-0.012571	SYS1-DBNDD2, DBNDD2, TP53TG5
1191	chr10	102760724	102761169	446	*	3	2.66524e-52	1.01485e-35	2.0594e-18	2.35821e-36	-0.052021	-0.0412803	LZTS2
1192	chr1	161059654	161060622	969	*	4	2.76738e-52	1.91666e-16	3.45568e-18	1.32277e-29	-0.043963	-0.000990987	NA
1193	chr4	41610944	41611109	166	*	2	2.7707e-52	2.56354e-36	1.23243e-19	8.95968e-36	0.0488282	0.0476127	LIMCH1
1194	chr11	67069814	67071064	1251	*	12	2.79784e-52	1.0943e-36	3.11609e-14	1.46956e-41	-0.053637	-0.0240385	ANKRD13D, SSH3
1195	chr10	95360210	95361671	1462	*	12	2.83201e-52	5.36937e-26	1.98036e-12	3.46297e-39	-0.0257207	-0.0101554	FFAR4, RBP4
1196	chr6	136847105	136848313	1209	*	9	2.9178e-52	3.2691e-46	1.10502e-09	2.82114e-46	-0.057002	-0.0231118	MAP7
1197	chr1	179711583	179713349	1767	*	15	2.98306e-52	1.07617e-47	1.68032e-10	1.25484e-46	-0.0473458	-0.0144875	RP11-12M5.1, FAM163A
1198	chr5	77253378	77253990	613	*	6	3.06119e-52	1.51249e-41	4.28673e-13	8.38487e-43	-0.0587067	-0.0379985	NA
1199	chr2	163199311	163200131	821	*	4	3.16788e-52	4.31889e-33	3.24524e-17	1.89503e-34	-0.0562552	-0.0438325	GCA
1200	chr20	23011439	23012907	1469	*	7	3.36647e-52	1.35559e-44	1.23051e-13	3.14187e-47	0.0487373	0.018575	RP4-753D10.3
1201	chr5	170288766	170289848	1083	*	8	3.50371e-52	2.81649e-22	3.21809e-11	5.70081e-32	-0.0380098	-0.0228579	RANBP17
1202	chr22	19691974	19692540	567	*	3	3.57802e-52	4.46496e-38	1.46377e-19	6.29609e-38	0.0377312	0.0279488	NA
1203	chr2	102927278	102927898	621	*	5	3.66044e-52	1.73558e-28	1.00017e-17	1.22769e-37	-0.070602	-0.0342309	NA
1204	chr2	220420834	220421764	931	*	6	3.72006e-52	1.73874e-23	1.32524e-23	5.96807e-34	0.0503986	0.0155191	OBSL1
1205	chr2	118982056	118982679	624	*	6	3.78834e-52	2.32821e-31	2.70153e-15	4.33301e-36	-0.0501776	-0.0203086	NA
1206	chr2	28182060	28182570	511	*	3	3.79121e-52	2.39028e-30	4.75732e-18	7.28176e-34	-0.0715876	-0.0411684	MRPL33, BRE
1207	chr2	29149895	29150512	618	*	4	3.80341e-52	7.33034e-34	7.85836e-17	2.81108e-39	-0.0660295	-0.0327724	WDR43, SNORD53, Y_RNA
1208	chr12	123560298	123560479	182	*	2	3.82932e-52	2.21741e-35	6.44737e-22	2.26626e-35	0.0421824	0.0409989	PITPNM2
1209	chr9	132631088	132631970	883	*	2	4.14291e-52	6.50745e-35	4.96822e-24	6.66405e-36	0.0490122	0.0376232	USP20
1210	chr14	34529622	34530112	491	*	4	4.17209e-52	2.17659e-29	2.98236e-16	1.63066e-33	-0.0588437	-0.0297541	EGLN3
1211	chr5	166405485	166405676	192	*	3	4.20349e-52	8.00255e-39	5.58048e-17	2.97594e-38	-0.0446497	-0.0341656	NA
1212	chr20	24483019	24483529	511	*	4	4.33262e-52	2.41555e-38	8.11451e-17	1.90585e-38	0.0402977	0.0307025	SYNDIG1
1213	chr2	131127627	131128163	537	*	4	4.39811e-52	7.05006e-17	2.60924e-18	2.07925e-31	0.0455756	0.0213305	PTPN18
1214	chr11	69259247	69261044	1798	*	7	4.45869e-52	2.00368e-41	2.63842e-16	6.89283e-51	-0.0516634	-0.0342142	AP000439.2
1215	chr11	60636552	60637860	1309	*	4	4.56278e-52	2.11526e-32	1.61031e-18	1.66937e-38	0.0328844	0.023992	ZP1
1216	chr2	113735377	113736044	668	*	6	4.6327e-52	9.14101e-43	3.36445e-13	8.9089e-43	0.0379312	0.0247618	IL36G
1217	chr16	11723091	11723666	576	*	4	4.7105e-52	1.88248e-42	3.3305e-14	4.20623e-41	-0.0516621	-0.0414271	LITAF
1218	chr22	36752926	36754002	1077	*	4	5.05578e-52	5.2371e-28	7.29188e-20	4.86643e-35	0.0485221	0.0282332	MYH9
1219	chr7	45960367	45962090	1724	*	28	5.11065e-52	1.55987e-47	2.71174e-06	2.63448e-49	-0.0290476	-0.00950025	IGFBP3
1220	chr11	119211047	119212247	1201	*	7	5.54937e-52	2.23662e-23	1.12151e-16	9.91421e-35	-0.0511479	-0.0171416	C1QTNF5, MFRP, MFRP
1221	chr10	134335999	134336384	386	*	4	5.76457e-52	4.49568e-41	1.5684e-14	3.26783e-40	0.0430374	0.029534	NA
1222	chr20	572111	572684	574	*	2	5.81156e-52	5.15805e-28	9.31965e-24	8.23758e-31	0.0640965	0.0422537	NA
1223	chr22	46465160	46465911	752	*	5	5.93558e-52	9.34815e-47	9.31581e-15	1.15871e-45	-0.05659	-0.0315226	FLJ27365, RP6-109B7.4
1224	chr1	162306972	162307228	257	*	3	6.16063e-52	3.95182e-27	7.78261e-21	9.75207e-35	0.052729	0.0287277	NOS1AP
1225	chr17	55361912	55363072	1161	*	5	6.16154e-52	1.57278e-43	3.43565e-13	1.02226e-42	-0.0521191	-0.0332836	MSI2
1226	chr1	110526158	110526368	211	*	3	6.18724e-52	2.786e-21	3.49837e-16	7.59482e-29	-0.0483023	-0.0301047	NA
1227	chr14	89925446	89925468	23	*	2	6.24994e-52	2.2385e-37	5.16782e-21	5.97277e-37	-0.0971162	-0.0902804	FOXN3, RP11-33N16.3
1228	chr9	37954074	37954149	76	*	2	6.32303e-52	2.25367e-37	1.69178e-19	8.61858e-37	0.0653446	0.0563509	RP11-613M10.9, SHB
1229	chr6	32764865	32765402	538	*	15	6.35273e-52	2.33627e-10	1.24216e-16	2.28994e-30	-0.0545719	-0.00912948	NA
1230	chr17	79155695	79156154	460	*	2	7.63753e-52	2.83202e-19	3.3039e-23	1.68912e-25	0.0452542	0.0248256	AATK-AS1
1231	chr5	54518136	54519686	1551	*	11	7.90212e-52	3.62966e-32	1.07026e-15	5.67671e-47	-0.0461836	-0.017768	MCIDAS
1232	chr14	101505130	101506579	1450	*	12	7.95677e-52	3.27746e-37	3.41223e-14	8.01878e-46	0.0484058	0.0193922	AL132709.2, MIR376C, MIR654
1233	chr14	58905592	58905740	149	*	3	8.08257e-52	3.09493e-41	1.67888e-15	4.44811e-40	-0.0453029	-0.0408721	KIAA0586
1234	chr12	46780872	46781487	616	*	5	8.12824e-52	2.69697e-31	3.31949e-14	3.4318e-38	-0.0739792	-0.0440569	RP11-96H19.1
1235	chr20	58629939	58630954	1016	*	6	8.21131e-52	2.02317e-37	6.789e-13	3.65885e-41	-0.0692774	-0.0383258	NA
1236	chr2	238494558	238494818	261	*	2	8.86847e-52	1.21205e-36	3.0628e-20	3.80817e-36	0.0405486	0.0357855	RAB17
1237	chr7	82072332	82073751	1420	*	9	9.10853e-52	9.99145e-32	4.02974e-11	2.03426e-36	-0.0438339	-0.012067	CACNA2D1
1238	chr6	82459006	82461621	2616	*	8	1.02167e-51	1.16354e-62	2.75648e-16	1.45702e-63	-0.0588719	-0.0303042	FAM46A
1239	chr17	34207332	34208012	681	*	4	1.06348e-51	1.02468e-41	1.24076e-14	8.71241e-41	0.0437285	0.0378172	AC015849.2, CCL5
1240	chr6	31554199	31555431	1233	*	8	1.06651e-51	9.52179e-38	6.95532e-12	7.74897e-42	-0.0662983	-0.0278312	LST1
1241	chr11	36614820	36616365	1546	*	15	1.09648e-51	4.42493e-56	5.57809e-12	3.21541e-56	-0.0579878	-0.0052971	C11orf74, RAG2
1242	chr10	77190437	77191686	1250	*	7	1.20432e-51	8.59849e-40	6.04917e-13	1.55414e-41	-0.028137	-0.017482	RP11-399K21.10
1243	chr2	204569955	204570236	282	*	4	1.2093e-51	3.36724e-39	1.16576e-16	6.39351e-39	0.0465653	0.0374073	NA
1244	chr17	80199608	80200974	1367	*	5	1.2164e-51	2.95929e-48	1.68258e-18	2.65197e-53	-0.0970266	-0.0484915	SLC16A3, CSNK1D
1245	chr21	40259397	40259710	314	*	3	1.22845e-51	6.01771e-30	1.01895e-19	1.70126e-36	0.0475686	0.03089	AF064858.6
1246	chr17	7322715	7323730	1016	*	11	1.26418e-51	1.01812e-36	1.58496e-13	1.33727e-42	0.0304427	0.0159226	NLGN2, RP11-104H15.7, SPEM1
1247	chr20	50179151	50180224	1074	*	9	1.26944e-51	1.57065e-28	9.82656e-13	2.18044e-35	-0.0348842	-0.0107225	NFATC2
1248	chr7	155794386	155795730	1345	*	10	1.28199e-51	8.74787e-41	4.97055e-14	6.8054e-45	0.0342704	0.018725	NA
1249	chr10	134368762	134369337	576	*	3	1.38035e-51	7.9044e-33	4.25437e-18	9.73027e-36	-0.0577427	-0.0412182	INPP5A
1250	chr14	38091034	38092175	1142	*	10	1.44523e-51	1.65627e-23	8.08316e-13	5.27882e-35	-0.036944	-0.0114138	TTC6
1251	chr11	44585943	44586959	1017	*	6	1.7269e-51	1.32174e-13	2.23788e-16	8.2616e-27	-0.0395233	-0.0138167	CD82
1252	chr12	107711489	107712120	632	*	6	1.78446e-51	2.08015e-19	2.22974e-15	1.3944e-31	-0.0567973	-0.0185299	NA
1253	chr14	88462554	88462612	59	*	3	2.05459e-51	1.27109e-38	2.83736e-15	1.52128e-37	-0.0724261	-0.063729	NA
1254	chr14	105390602	105391635	1034	*	7	2.05587e-51	4.62284e-27	6.96221e-15	6.49554e-41	-0.0392887	-0.0051782	PLD4
1255	chr15	74303043	74303804	762	*	3	2.13141e-51	6.49616e-35	1.79981e-20	1.70933e-36	-0.0484429	-0.041171	PML
1256	chr8	11710911	11711863	953	*	6	2.1338e-51	1.84663e-23	1.87361e-14	1.93288e-34	0.046121	0.022146	CTSB
1257	chr10	77794591	77794758	168	*	3	2.2245e-51	7.80706e-33	5.08526e-19	2.11953e-35	0.0560328	0.0337386	C10orf11
1258	chr1	12203571	12204096	526	*	3	2.251e-51	6.72134e-41	8.87133e-18	1.27714e-40	-0.0410488	-0.0369797	TNFRSF8
1259	chr18	21229509	21230114	606	*	3	2.28395e-51	2.73965e-28	1.59857e-21	1.97498e-31	0.0370035	0.0238289	ANKRD29
1260	chr1	216774151	216774956	806	*	7	2.33099e-51	4.56148e-34	1.74956e-15	9.33068e-40	-0.023931	-0.01037	ESRRG
1261	chr3	195627331	195627583	253	*	3	2.47528e-51	2.13418e-41	1.48986e-15	3.01319e-40	-0.0500178	-0.0414743	TNK2
1262	chr4	30722152	30724564	2413	*	7	2.67035e-51	7.78531e-49	4.56993e-15	2.10212e-49	-0.0737899	-0.0296326	PCDH7
1263	chr2	105925408	105925965	558	*	3	2.73638e-51	3.22239e-22	3.1715e-18	9.65219e-32	-0.0491179	-0.02991	TGFBRAP1
1264	chr6	32036530	32038747	2218	*	31	2.74063e-51	3.82709e-49	8.86721e-12	8.92066e-57	0.0323516	0.0111852	TNXB
1265	chr3	154796736	154798159	1424	*	16	2.78635e-51	6.04385e-32	4.55657e-14	1.07838e-40	-0.0305301	-0.00830542	MME
1266	chr2	225434838	225435435	598	*	3	2.87902e-51	5.04857e-25	2.37074e-18	1.34425e-33	-0.0619685	-0.00407353	CUL3
1267	chr19	46526100	46526675	576	*	10	2.93787e-51	3.38928e-38	6.7721e-11	7.23871e-40	-0.0451979	-0.0258811	PGLYRP1
1268	chr21	40032331	40033236	906	*	7	2.94532e-51	1.4886e-23	1.19696e-14	4.73648e-32	-0.0354047	-0.0142076	ERG
1269	chr2	86092937	86093518	582	*	3	2.97255e-51	3.05117e-33	5.70118e-20	1.50986e-35	0.0432846	0.031614	ST3GAL5
1270	chr17	7742126	7743032	907	*	6	2.99138e-51	1.93841e-34	1.03705e-15	6.99329e-38	-0.0574948	-0.0321553	NA
1271	chr11	63879234	63879617	384	*	2	3.08115e-51	7.94409e-36	6.67759e-19	3.00074e-35	0.0411686	0.0368209	FLRT1, MACROD1
1272	chr17	77967529	77967813	285	*	3	3.10815e-51	2.34381e-31	8.26758e-19	1.79625e-33	-0.0476376	-0.0340297	TBC1D16
1273	chr22	17645330	17646263	934	*	6	3.26749e-51	3.92661e-42	3.82451e-18	8.1632e-46	0.049552	0.0241208	CECR5-AS1, CECR5
1274	chr6	135602552	135602559	8	*	2	3.28518e-51	3.60073e-37	1.75022e-20	1.11611e-36	-0.0632349	-0.0626145	NA
1275	chr5	42549416	42550096	681	*	4	3.52624e-51	3.44351e-42	4.79503e-17	2.91726e-42	0.0345316	0.0250134	GHR
1276	chr15	65655740	65656635	896	*	2	3.54017e-51	1.95047e-35	8.22324e-23	9.75574e-36	0.0553508	0.0464568	IGDCC3
1277	chr4	128552998	128554327	1330	*	14	3.58372e-51	7.55165e-46	2.70434e-12	7.45819e-46	-0.0227419	-0.00571182	INTU
1278	chr2	47054833	47055138	306	*	3	3.70689e-51	8.90247e-34	4.48831e-21	4.04497e-36	0.0451481	0.0365933	LINC01119
1279	chr6	133137167	133138437	1271	*	8	3.80493e-51	4.79761e-41	8.03962e-13	4.55084e-42	0.0521825	0.0291348	RPS12, SNORD100, SNORA33
1280	chr11	10589810	10591000	1191	*	9	3.9068e-51	4.00664e-33	4.05164e-15	2.97564e-39	0.0426031	0.0151237	MRVI1-AS1, LYVE1
1281	chr5	134455868	134456394	527	*	5	3.90952e-51	2.10335e-31	1.25337e-17	7.62671e-39	0.0338074	0.0198623	C5orf66, CTC-276P9.2
1282	chr8	37482537	37483497	961	*	4	4.02021e-51	1.40913e-44	1.06364e-17	2.62446e-44	0.039375	0.0243036	RP11-150O12.4
1283	chr20	61582921	61584248	1328	*	10	4.1634e-51	1.5863e-44	8.58531e-15	2.77433e-50	-0.0607227	-0.0347626	SLC17A9
1284	chr10	77501817	77502479	663	*	3	4.17123e-51	9.37069e-43	1.32812e-18	6.70267e-42	0.0398645	0.0325152	C10orf11
1285	chr1	28917964	28919387	1424	*	8	4.23975e-51	3.35268e-31	1.03499e-16	6.81671e-46	-0.0400336	-0.0164791	RAB42, TAF12
1286	chr1	23503850	23505138	1289	*	7	4.32697e-51	8.53393e-23	6.92939e-22	3.24319e-39	-0.0665887	-0.0184471	LUZP1
1287	chr2	26782251	26782955	705	*	4	4.63053e-51	2.77653e-31	7.24829e-19	4.95184e-34	0.0414083	0.0269488	NA
1288	chr17	41835937	41837048	1112	*	8	4.66826e-51	9.92152e-40	2.04037e-17	8.20164e-44	0.0371785	0.0172041	SOST
1289	chr11	68080928	68081686	759	*	3	4.96577e-51	8.3021e-39	3.74946e-19	7.70662e-39	-0.0528719	-0.0370912	LRP5
1290	chr7	150951482	150952099	618	*	7	4.97726e-51	1.2813e-30	3.35425e-14	3.41539e-39	0.0372571	0.0171311	SMARCD3
1291	chr11	119075448	119076567	1120	*	6	5.01737e-51	1.03688e-14	7.0614e-17	3.64156e-27	-0.0614354	-0.0182909	NA
1292	chr7	37023984	37024713	730	*	3	5.05239e-51	7.00411e-31	1.00575e-16	1.64193e-32	-0.0552216	-0.0384717	ELMO1
1293	chr7	44662296	44662793	498	*	3	5.08461e-51	5.8709e-40	1.72395e-16	3.6657e-39	0.0472371	0.0400553	OGDH
1294	chr12	1023505	1023702	198	*	2	5.21048e-51	2.29831e-33	2.26766e-19	5.9235e-33	-0.0724569	-0.0584142	RAD52
1295	chr12	53994907	53995504	598	*	4	5.37828e-51	2.51367e-28	3.18666e-16	7.76457e-33	-0.0665136	-0.0264495	RP11-793H13.10, ATF7
1296	chr11	3175007	3175636	630	*	3	5.79259e-51	1.39364e-38	4.16394e-16	7.30945e-38	-0.046701	-0.0446646	OSBPL5
1297	chr12	120449805	120450269	465	*	2	5.86906e-51	4.68306e-37	8.54537e-21	1.28959e-36	0.0708355	0.0663083	CCDC64
1298	chr18	33233658	33234096	439	*	4	5.94486e-51	3.33677e-31	7.91305e-17	1.28931e-37	-0.0424032	-0.0283953	GALNT1
1299	chr8	74582345	74582660	316	*	4	6.27781e-51	8.56754e-20	4.18309e-19	2.83215e-33	-0.0864501	-0.0375987	STAU2
1300	chr6	12749352	12750392	1041	*	6	6.41442e-51	4.07864e-38	1.19837e-14	4.39599e-41	-0.0677465	-0.0229668	PHACTR1
1301	chr17	4578479	4578988	510	*	2	6.48266e-51	6.30219e-14	3.9134e-22	1.03926e-22	-0.0623328	-0.0303053	AC091153.4, PELP1
1302	chr15	89892257	89892276	20	*	2	6.85669e-51	3.18714e-37	2.26684e-19	1.21883e-36	0.049906	0.0476816	NA
1303	chr1	101704441	101705539	1099	*	7	6.87094e-51	3.37894e-27	5.40831e-15	1.29062e-34	0.0542265	0.017514	S1PR1
1304	chr4	41258241	41259283	1043	*	9	7.68503e-51	2.72775e-18	1.29663e-14	8.39418e-33	-0.0486474	-0.0085352	UCHL1, UCHL1-AS1
1305	chr12	22562255	22562854	600	*	3	7.87577e-51	1.92571e-41	7.52277e-16	2.48192e-40	0.0518307	0.0441908	ST8SIA1
1306	chr20	31641646	31642846	1201	*	6	7.96564e-51	1.57418e-26	1.24054e-15	2.51211e-36	0.0319894	0.0190232	NA
1307	chr1	6204000	6204635	636	*	4	8.14326e-51	1.8754e-31	5.02452e-22	5.97875e-35	0.0373253	0.0229729	CHD5
1308	chr3	56951598	56951917	320	*	3	8.19297e-51	2.03618e-33	7.24357e-19	3.27257e-34	0.0493626	0.0398839	ARHGEF3
1309	chr8	55065479	55066343	865	*	4	8.58171e-51	3.44545e-30	3.60954e-17	1.72083e-36	-0.0485435	-0.0257449	NA
1310	chr16	8726527	8726753	227	*	2	8.6997e-51	6.36991e-37	3.60802e-19	2.45944e-36	-0.0552107	-0.0549344	METTL22
1311	chr4	87372978	87373203	226	*	2	8.88355e-51	2.28538e-35	1.99426e-20	5.51448e-35	0.0549189	0.0503185	MAPK10
1312	chr11	116693415	116694355	941	*	6	9.05476e-51	3.71065e-42	6.18075e-17	3.03832e-45	0.0340493	0.0225458	APOA4
1313	chr10	3822542	3824687	2146	*	10	9.07921e-51	1.8284e-45	2.95271e-14	3.1409e-53	0.0712157	0.0285355	KLF6
1314	chr20	43882990	43883746	757	*	7	9.21247e-51	6.76153e-33	3.09167e-17	1.1519e-36	-0.0549495	-0.0250448	SLPI
1315	chr1	183274106	183275320	1215	*	7	9.48245e-51	1.176e-36	8.83548e-14	2.19306e-40	0.0432604	0.0215661	NMNAT2
1316	chr11	7533881	7534677	797	*	6	9.7001e-51	2.93134e-28	1.08557e-14	8.78295e-36	-0.0336	-0.0165027	PPFIBP2
1317	chr5	42811952	42812844	893	*	7	1.00358e-50	5.45973e-33	1.26633e-14	8.65226e-38	-0.0645314	-0.0254818	SEPP1
1318	chr1	166957733	166959089	1357	*	16	1.00815e-50	1.65428e-39	3.51472e-09	1.49414e-44	0.0300383	0.0136781	MAEL
1319	chr11	67174623	67174843	221	*	2	1.02432e-50	8.29818e-37	3.31193e-20	2.67904e-36	0.0723097	0.0640214	TBC1D10C, PPP1CA
1320	chr1	51787952	51788701	750	*	6	1.1146e-50	6.2374e-48	6.44586e-13	2.28667e-46	0.033869	0.0234239	TTC39A
1321	chr8	67624233	67624757	525	*	10	1.13011e-50	2.35684e-17	2.32322e-14	1.87071e-31	-0.0481683	-0.0136467	C8orf44-SGK3, SGK3
1322	chr14	74813995	74815316	1322	*	9	1.13636e-50	1.02848e-34	9.11897e-15	1.14686e-41	0.0348523	0.0165491	VRTN
1323	chr2	142886947	142888598	1652	*	7	1.14627e-50	2.52397e-36	1.89353e-17	1.85789e-39	0.0349766	-0.00125682	LRP1B
1324	chr1	244212908	244213886	979	*	6	1.16785e-50	4.81993e-29	4.85751e-15	4.36722e-36	-0.038221	-0.0201989	NA
1325	chr7	150216489	150217081	593	*	4	1.23072e-50	1.37108e-36	3.27998e-20	8.04672e-39	0.0538139	0.0375959	GIMAP7
1326	chr19	6886962	6887544	583	*	3	1.28402e-50	3.85365e-34	1.02127e-17	2.33585e-34	-0.0717872	-0.0324766	NA
1327	chr6	88446851	88447049	199	*	2	1.28541e-50	6.43241e-37	5.95972e-20	2.22924e-36	0.0536894	0.0481663	NA
1328	chr11	66055170	66055683	514	*	4	1.28545e-50	1.23548e-32	8.76045e-18	5.08959e-36	-0.0421329	-0.0280949	YIF1A
1329	chr1	203018871	203020744	1874	*	9	1.31906e-50	1.80148e-53	2.75219e-18	1.81541e-55	0.0385262	0.0144304	PPFIA4
1330	chr9	132044151	132044732	582	*	4	1.34402e-50	7.08771e-31	5.90927e-15	2.14824e-36	-0.0428523	-0.0262788	NA
1331	chr2	102772036	102772623	588	*	2	1.37464e-50	9.14279e-22	1.52379e-21	3.79826e-25	-0.0697965	-0.0452975	IL1R1
1332	chr4	93224895	93227195	2301	*	18	1.42461e-50	1.0978e-48	5.06786e-12	2.46362e-57	-0.0260895	-0.0101922	GRID2, RP11-9B6.1
1333	chr3	129246923	129247552	630	*	4	1.447e-50	3.11899e-24	3.25956e-18	2.08079e-29	0.032834	0.0166901	RHO
1334	chr10	6190408	6190651	244	*	3	1.48388e-50	1.63947e-40	7.4679e-16	1.7817e-39	-0.0435495	-0.0411977	PFKFB3
1335	chr15	85358533	85360691	2159	*	11	1.60622e-50	2.11774e-31	1.67019e-20	7.50335e-47	-0.0563681	-0.00975535	ALPK3
1336	chr17	79099246	79100682	1437	*	11	1.60942e-50	3.49721e-31	1.60359e-18	1.98397e-43	0.0481838	0.0140976	MIR338, AATK
1337	chr14	70263811	70264869	1059	*	5	1.67986e-50	2.33933e-27	5.44926e-18	1.61367e-36	-0.0586186	-0.029724	SLC10A1
1338	chr17	504991	505019	29	*	2	1.7449e-50	3.49865e-35	6.68335e-20	1.00496e-34	-0.0592408	-0.0575594	VPS53
1339	chr5	95615672	95616198	527	*	2	2.01006e-50	1.34664e-37	1.80034e-20	4.41708e-37	0.0370118	0.0367999	CTD-2337A12.1
1340	chr3	126236707	126237562	856	*	8	2.04319e-50	3.97564e-19	3.05351e-17	1.32607e-34	0.0580458	0.0168293	NA
1341	chr3	87039150	87040640	1491	*	10	2.04949e-50	4.03081e-28	1.15269e-11	1.01657e-35	-0.0210323	-0.00707904	VGLL3
1342	chr6	135516912	135517319	408	*	5	2.18075e-50	1.21681e-31	1.13503e-16	3.20413e-37	-0.0946512	-0.0449203	MYB, MYB-AS1
1343	chr8	8820844	8821258	415	*	3	2.26106e-50	1.28432e-38	6.14088e-18	6.06448e-38	-0.053499	-0.0504983	RP11-62H7.2
1344	chr14	50506033	50507529	1497	*	8	2.28596e-50	9.76699e-46	5.02977e-15	2.55915e-51	0.0513049	0.00848734	RP11-58E21.3, RP11-58E21.5
1345	chr12	68553396	68553980	585	*	5	2.30582e-50	8.30723e-37	4.69849e-13	1.11809e-36	0.0467123	0.0347173	IFNG-AS1, IFNG
1346	chr11	10476242	10476976	735	*	6	2.39518e-50	3.08583e-31	7.79144e-14	9.58533e-36	-0.04626	-0.0291987	AMPD3
1347	chr1	159258145	159259968	1824	*	7	2.40657e-50	1.52324e-45	2.74926e-15	9.92713e-47	0.0315932	0.0169859	FCER1A
1348	chr11	9599103	9599530	428	*	4	2.51441e-50	5.95467e-39	1.55506e-17	6.84136e-39	0.049778	0.0394155	WEE1
1349	chr2	218937538	218938006	469	*	5	2.53123e-50	1.19163e-22	8.73775e-19	4.75822e-30	0.0409198	0.0205715	RUFY4
1350	chr17	40670743	40671259	517	*	3	2.70409e-50	1.69836e-39	6.89582e-16	1.90476e-38	-0.0410767	-0.0346867	ATP6V0A1
1351	chr17	65026907	65027600	694	*	7	2.71157e-50	4.53759e-19	6.5625e-17	4.91025e-32	0.0390033	0.015063	CACNG4, AC005544.1
1352	chr3	111314495	111315387	893	*	4	2.84071e-50	4.81775e-32	3.63146e-15	2.26479e-35	0.0385839	0.0217328	CD96
1353	chr6	35991802	35992691	890	*	10	2.85966e-50	1.43004e-25	1.98324e-14	1.58466e-34	-0.0500924	-0.0197906	SLC26A8
1354	chr2	155553986	155555138	1153	*	13	2.95731e-50	7.93483e-32	8.84419e-15	1.55182e-39	-0.0287178	-0.00951101	KCNJ3, AC061961.2
1355	chr16	78802628	78802689	62	*	2	3.03835e-50	8.93865e-37	6.16425e-20	3.07667e-36	0.0562436	0.0542337	WWOX
1356	chr1	65774564	65775842	1279	*	12	3.06657e-50	8.82089e-28	1.31632e-12	8.72886e-38	-0.0286875	-0.00286589	DNAJC6
1357	chr10	86001154	86001560	407	*	6	3.11354e-50	3.09495e-43	9.22281e-12	5.99515e-42	0.0352256	0.0243044	LRIT1
1358	chr1	111216332	111216839	508	*	3	3.13759e-50	5.78665e-26	1.98035e-18	2.90703e-30	0.040458	0.032788	KCNA3
1359	chr17	2907678	2908369	692	*	6	3.23174e-50	2.3731e-28	2.984e-19	6.27833e-35	-0.0520628	-0.0275194	RAP1GAP2
1360	chr14	21502873	21503521	649	*	4	3.31494e-50	3.29859e-27	1.24932e-15	6.78469e-31	0.0403932	0.0274511	TPPP2, NDRG2, RNASE13
1361	chr7	39648696	39649443	748	*	6	3.31803e-50	5.15387e-37	8.21404e-13	1.51054e-39	-0.050398	-0.0204125	YAE1D1, AC004837.3, AC004837.4
1362	chr8	6663068	6663674	607	*	5	3.48252e-50	1.38384e-27	9.99293e-18	3.35782e-34	0.040073	0.0174913	NA
1363	chr3	55693182	55694954	1773	*	6	3.5431e-50	1.80184e-49	4.32655e-17	3.69232e-52	0.0483114	0.0280621	ERC2
1364	chr1	159903903	159904598	696	*	4	3.72473e-50	1.1672e-21	2.44745e-22	4.68359e-31	0.0597024	0.0238903	IGSF9
1365	chr20	52271683	52271790	108	*	2	3.90646e-50	1.71616e-35	1.43548e-18	6.5691e-35	-0.0637204	-0.0565281	NA
1366	chr10	98116807	98117676	870	*	7	4.0024e-50	1.76097e-44	1.77817e-12	7.10786e-44	0.0401673	0.0211282	OPALIN
1367	chr1	114471173	114471572	400	*	3	4.10031e-50	3.33649e-16	3.04117e-20	3.63323e-24	-0.0694968	-0.0248507	RP5-1073O3.7
1368	chr4	157907601	157908306	706	*	5	4.1022e-50	5.95276e-37	7.91189e-15	7.12756e-40	0.0382927	0.0219713	RPPH1-3P
1369	chr16	20084851	20085897	1047	*	8	4.10567e-50	6.86592e-28	6.95711e-12	4.58066e-37	-0.0385041	-0.0155284	GPR139
1370	chr14	106330520	106332077	1558	*	11	4.10836e-50	2.97138e-38	1.0951e-14	1.48427e-43	-0.0445205	-0.0277714	IGHJ3, IGHJ2P, IGHJ2, IGHJ1, IGHD7-27, IGHJ1P
1371	chr4	164253006	164253952	947	*	9	4.11418e-50	5.51499e-31	9.65538e-12	1.36232e-34	-0.0575289	-0.0150044	NPY1R
1372	chr17	46625332	46625911	580	*	3	4.23339e-50	4.01179e-37	7.66915e-17	2.41644e-36	-0.0373665	-0.0309109	HOXB-AS1
1373	chr10	48390936	48392504	1569	*	8	4.59101e-50	8.2302e-38	1.14412e-17	1.2881e-47	0.0302999	0.0178118	RBP3
1374	chr2	58335008	58335178	171	*	3	4.60491e-50	1.33162e-36	1.03818e-18	1.35242e-37	-0.0745986	-0.0541959	VRK2
1375	chr22	47015531	47016623	1093	*	5	4.72446e-50	5.25985e-26	1.73598e-17	3.36026e-33	-0.05383	-0.0200937	GRAMD4
1376	chr8	142179603	142180109	507	*	5	4.79701e-50	1.42176e-15	9.96437e-19	9.55122e-29	-0.0677256	-0.0246586	DENND3
1377	chr11	7041080	7042021	942	*	16	4.84857e-50	3.65606e-35	8.38515e-12	8.1361e-42	-0.0334475	-0.0146226	NLRP14, ZNF214
1378	chr17	4631697	4631822	126	*	2	4.9328e-50	3.30813e-36	7.53827e-21	7.69766e-36	0.0538579	0.0500695	NA
1379	chr2	108993602	108994514	913	*	6	5.30594e-50	4.03905e-29	8.84861e-17	1.01466e-35	-0.0616157	-0.0181857	SULT1C4
1380	chr2	201996273	201996899	627	*	4	5.54731e-50	1.31905e-36	2.52828e-17	9.66294e-38	0.0531578	0.031827	CFLAR
1381	chr10	8373416	8373659	244	*	4	5.62525e-50	1.97079e-39	7.14012e-14	3.31826e-38	0.0564058	0.0453727	NA
1382	chr12	46005881	46006298	418	*	3	5.68437e-50	5.00823e-37	9.9925e-15	5.68351e-36	0.031289	0.0249697	NA
1383	chr5	32711734	32713112	1379	*	5	5.82721e-50	1.60014e-19	1.87285e-15	5.53503e-27	-0.0379723	-0.0155003	NPR3
1384	chr14	31858067	31858202	136	*	3	5.93537e-50	4.55804e-39	6.52184e-17	1.91632e-38	0.0395712	0.0345329	HEATR5A, RP11-176H8.1
1385	chr1	233248709	233249314	606	*	3	5.94312e-50	5.02772e-35	4.07718e-20	3.47387e-36	-0.0608292	-0.0374769	PCNXL2
1386	chr19	8565406	8565520	115	*	3	6.05062e-50	2.81697e-34	7.4599e-15	2.05433e-33	-0.0472053	-0.0333102	PRAM1
1387	chr12	112204327	112205368	1042	*	9	6.07027e-50	3.36316e-27	9.28559e-16	1.05824e-33	-0.0423926	-0.0125363	RP11-162P23.2, ALDH2
1388	chr12	52642409	52643118	710	*	6	6.70828e-50	2.49775e-37	5.90672e-13	1.07536e-39	0.0311678	0.0210368	KRT7, KRT86
1389	chr20	30839589	30840135	547	*	2	6.99027e-50	2.65303e-32	1.63514e-22	4.54469e-33	0.0426157	0.041028	NA
1390	chr14	69246938	69248973	2036	*	4	7.16822e-50	3.37831e-54	6.511e-20	7.39422e-54	0.0568087	0.0459468	NA
1391	chr1	87677224	87678412	1189	*	6	7.52946e-50	2.73651e-38	1.90321e-18	1.66265e-42	0.043006	0.0171308	NA
1392	chr4	89378894	89379578	685	*	5	7.75462e-50	1.32485e-21	1.39268e-20	2.5105e-27	-0.0714997	-0.0252597	HERC5
1393	chr18	10032278	10033220	943	*	5	8.17897e-50	1.20807e-20	3.58402e-16	2.61687e-34	-0.0378652	-0.0192538	NA
1394	chr1	2171253	2172290	1038	*	4	8.82662e-50	1.58575e-27	2.42692e-17	1.11035e-32	-0.0445349	-0.0285156	SKI
1395	chr16	2286287	2287763	1477	*	16	8.99065e-50	8.79633e-27	3.13647e-09	2.81479e-37	-0.04488	-0.0169221	DNASE1L2, RP11-304L19.12
1396	chr15	89178776	89179370	595	*	6	9.01509e-50	4.74279e-20	3.04244e-17	4.84988e-32	0.0552239	0.0236157	NA
1397	chr2	40006314	40007784	1471	*	9	1.06015e-49	4.12371e-29	4.29578e-17	4.53025e-40	-0.0471515	-0.0167158	THUMPD2
1398	chr11	122179528	122180195	668	*	3	1.07774e-49	1.38501e-42	3.66124e-17	1.59198e-41	0.0580642	0.039684	RP11-820L6.1
1399	chr11	12216962	12217666	705	*	3	1.10308e-49	2.01435e-27	2.25427e-18	5.44112e-33	0.035848	0.0252909	MICAL2
1400	chr1	180881086	180881646	561	*	4	1.11387e-49	2.15437e-25	1.0608e-16	6.33759e-34	-0.0482505	-0.024743	NA
1401	chr5	137958355	137959023	669	*	4	1.11848e-49	2.82565e-40	6.35405e-17	1.21406e-39	0.0393857	0.0288859	CTNNA1
1402	chr1	9298441	9298955	515	*	3	1.11858e-49	1.90655e-32	1.82024e-17	2.5596e-32	-0.0542554	-0.0451068	H6PD
1403	chr3	25469125	25470113	989	*	14	1.13982e-49	1.91124e-35	2.16799e-15	1.12016e-42	-0.0261721	-0.00749476	RARB
1404	chr12	2029751	2030223	473	*	4	1.14619e-49	2.79842e-13	1.68867e-17	1.3111e-29	-0.0660503	-0.0305788	RP5-1096D14.3
1405	chr2	122547604	122548006	403	*	5	1.15718e-49	3.60762e-25	2.78e-17	1.54675e-36	0.0325734	0.0191615	NA
1406	chr12	120663231	120664364	1134	*	5	1.18882e-49	7.67644e-22	2.695e-17	1.51874e-31	-0.0424479	-0.0228627	PXN
1407	chr2	43767347	43768564	1218	*	4	1.20818e-49	7.32325e-42	1.43207e-16	7.67869e-45	-0.0906798	-0.0587388	THADA
1408	chr1	156122422	156124654	2233	*	13	1.21876e-49	4.2739e-49	2.04353e-15	7.93739e-66	-0.0459956	0.000384155	SEMA4A
1409	chr22	38036755	38037831	1077	*	7	1.21926e-49	1.1304e-31	3.4925e-15	9.36455e-37	0.0538905	0.0244457	SH3BP1
1410	chr1	34068082	34068649	568	*	4	1.22342e-49	1.92372e-35	6.04e-17	8.82691e-37	0.0319156	0.0239766	CSMD2
1411	chr1	79085162	79086197	1036	*	5	1.23267e-49	8.1437e-19	3.20035e-18	1.13772e-31	-0.0531379	-0.0298984	IFI44L
1412	chr8	93113829	93116100	2272	*	14	1.23672e-49	3.17681e-41	4.18886e-13	3.01099e-51	-0.0267047	-0.011509	RUNX1T1
1413	chr1	6651358	6651517	160	*	2	1.25714e-49	1.6276e-36	3.44807e-19	6.1971e-36	-0.0490817	-0.0463716	KLHL21
1414	chr11	34644965	34646080	1116	*	6	1.26204e-49	3.72979e-39	1.27703e-14	4.65284e-40	0.0330127	0.0217516	EHF
1415	chr21	39643353	39644354	1002	*	9	1.2694e-49	2.78086e-26	1.77981e-14	2.49036e-35	0.0263955	0.00930555	KCNJ15
1416	chr17	40463425	40464318	894	*	4	1.32024e-49	1.50877e-29	5.41107e-14	5.85539e-34	-0.0501501	-0.0333889	STAT5A
1417	chr14	61801201	61801853	653	*	2	1.33224e-49	1.69923e-29	4.81958e-23	3.1739e-31	0.0526572	0.0404498	PRKCH
1418	chr12	72665282	72667707	2426	*	15	1.35854e-49	1.81032e-65	1.7941e-10	4.43347e-68	-0.0352847	-0.0137765	TRHDE, TRHDE-AS1
1419	chr6	29548535	29550134	1600	*	6	1.3765e-49	6.96381e-42	3.57299e-14	1.41018e-43	0.0348864	0.0215151	SNORD32B, GABBR1
1420	chr16	86016317	86017380	1064	*	4	1.44264e-49	7.94359e-51	1.46748e-16	2.63448e-49	-0.0523327	-0.0475862	RP11-542M13.2
1421	chr20	31869565	31871019	1455	*	10	1.4651e-49	5.4735e-30	3.3442e-12	6.29513e-38	0.0435838	0.0177271	BPIFB1
1422	chr19	14229237	14229581	345	*	3	1.71536e-49	1.12797e-24	2.24793e-17	1.47473e-28	-0.0380439	-0.0205497	NA
1423	chr10	11133829	11133858	30	*	3	1.73026e-49	5.5008e-37	1.65492e-20	1.84197e-37	0.0576123	0.0409163	CELF2, CELF2-AS2
1424	chr4	141889113	141889815	703	*	2	1.85067e-49	1.10018e-29	1.65088e-22	4.65768e-31	0.0321689	0.0281428	RNF150
1425	chr7	100880751	100881842	1092	*	9	1.85381e-49	3.67914e-27	1.66168e-12	8.9865e-36	-0.0465403	-0.0258309	CLDN15
1426	chr22	47338365	47338605	241	*	2	1.8908e-49	1.89289e-36	2.41754e-19	7.04042e-36	-0.095156	-0.075451	TBC1D22A
1427	chr11	828763	829783	1021	*	6	1.96963e-49	2.71834e-32	1.08429e-14	9.05676e-37	-0.0438647	-0.0203527	EFCAB4A, AP006621.8
1428	chr9	137301117	137302231	1115	*	6	2.34308e-49	4.82334e-34	3.00091e-16	6.31567e-41	-0.0492708	-0.0303434	RXRA
1429	chr16	85947219	85948856	1638	*	7	2.34602e-49	3.2691e-46	1.20733e-15	3.92007e-48	-0.0447064	-0.0290597	IRF8
1430	chr8	134162674	134163056	383	*	3	2.42816e-49	9.37209e-38	1.31336e-17	1.70974e-37	-0.0511416	-0.0445935	NA
1431	chr19	46969832	46969919	88	*	3	2.44776e-49	1.85017e-36	1.40317e-20	6.0725e-37	0.0659621	0.0450467	PNMAL1
1432	chr20	43729410	43730241	832	*	12	2.55209e-49	1.4915e-28	3.62877e-14	4.83429e-40	-0.0459061	-0.0099466	KCNS1
1433	chr19	14785593	14785849	257	*	5	2.67538e-49	2.9075e-39	1.20417e-12	5.85343e-40	-0.0436293	-0.0304121	EMR3
1434	chr7	1545526	1546826	1301	*	6	2.72375e-49	6.72406e-34	6.35336e-17	1.23363e-37	-0.059014	-0.030898	NA
1435	chr12	4553570	4555720	2151	*	12	2.7471e-49	7.8131e-36	6.67353e-17	2.20666e-43	0.0317781	0.014109	FGF6
1436	chr12	57522464	57523310	847	*	9	2.96486e-49	3.60155e-25	5.75883e-15	1.84646e-32	-0.040497	-0.0115166	LRP1, STAT6
1437	chr2	158297087	158297891	805	*	3	2.97557e-49	2.4961e-24	4.17212e-18	7.79897e-32	0.0658685	0.0425403	CYTIP
1438	chr9	129624658	129624994	337	*	2	2.98913e-49	3.73423e-36	7.16589e-20	1.21742e-35	-0.0508974	-0.0461849	ZBTB34
1439	chr20	24449392	24450698	1307	*	9	3.12488e-49	3.18454e-31	4.52176e-10	1.74426e-38	-0.0234869	-0.0139933	SYNDIG1
1440	chr10	98744464	98744566	103	*	2	3.13094e-49	2.98583e-36	1.13391e-19	1.03362e-35	-0.0546063	-0.0505834	C10orf12
1441	chr2	286830	287993	1164	*	10	3.1997e-49	6.71859e-25	4.80082e-12	3.35437e-34	-0.0490553	-0.0148076	AC079779.4, FAM150B
1442	chr1	64668350	64669491	1142	*	10	3.392e-49	2.04089e-25	1.04239e-17	6.44002e-37	0.0478696	0.0182132	UBE2U
1443	chr16	809972	811347	1376	*	14	3.6352e-49	1.01014e-27	4.82016e-16	1.16183e-36	0.0362694	0.0121116	MSLN
1444	chr1	3146905	3147329	425	*	2	4.27523e-49	3.40602e-20	8.44964e-22	1.60842e-24	0.047407	0.0296006	PRDM16
1445	chr15	73044064	73045027	964	*	4	4.28137e-49	6.30095e-48	2.14552e-17	2.18297e-47	-0.0425542	-0.037117	ADPGK
1446	chr5	1477719	1478509	791	*	3	4.34914e-49	3.12255e-39	4.45636e-17	2.50055e-38	-0.0443815	-0.0410391	LPCAT1
1447	chr20	44518802	44519396	595	*	5	4.51243e-49	8.71499e-28	1.41534e-15	2.48429e-31	-0.036914	-0.0167922	CTSA, NEURL2
1448	chr17	38023480	38023993	514	*	4	4.57138e-49	1.26275e-32	7.52558e-15	1.27676e-34	0.0528423	0.0394604	NA
1449	chr10	5987798	5988276	479	*	5	4.59864e-49	8.04492e-39	1.04255e-15	1.36257e-40	-0.0662387	-0.0411854	RP11-536K7.3
1450	chr7	8301660	8302831	1172	*	11	4.97144e-49	3.98678e-28	2.46887e-11	2.68452e-36	-0.0364417	-0.0137283	AC007009.1, AC007128.1, ICA1
1451	chr3	27765409	27766382	974	*	9	5.10702e-49	9.03967e-29	3.9238e-16	7.57974e-34	-0.0436505	-0.0208884	NA
1452	chr11	68180584	68181218	635	*	4	5.16856e-49	1.69615e-23	8.22106e-17	1.68139e-31	0.0527492	0.0314432	LRP5
1453	chr4	54959419	54960259	841	*	7	5.17042e-49	5.66559e-29	4.21564e-16	1.53083e-36	-0.0429879	-0.0176082	FIP1L1
1454	chr15	78913147	78914367	1221	*	13	5.26817e-49	2.16287e-31	1.84232e-11	1.70575e-45	0.0428889	0.00261894	CHRNA3
1455	chr14	23006993	23007870	878	*	4	5.3647e-49	1.32753e-27	3.70072e-17	2.06691e-33	0.0376794	0.0201474	NA
1456	chr12	58290206	58290957	752	*	5	5.39528e-49	1.80496e-40	9.2115e-15	8.74308e-41	-0.0562511	-0.0336212	RP11-620J15.2
1457	chr1	198488561	198489263	703	*	3	5.77728e-49	2.86988e-37	1.36008e-18	4.17962e-37	0.0567139	0.0383004	NA
1458	chr11	20690682	20691429	748	*	12	6.58621e-49	6.02551e-39	2.69299e-08	5.54086e-42	-0.0248392	-0.0114396	NELL1
1459	chr7	115608503	115608801	299	*	3	6.63307e-49	6.79157e-36	6.92401e-17	2.58568e-35	0.0362341	0.02974	TFEC
1460	chr11	61594708	61595550	843	*	12	6.75529e-49	8.49182e-28	2.01748e-10	1.98406e-35	-0.0464953	-0.0142556	FADS2, FADS1
1461	chr2	25546091	25546549	459	*	2	6.94934e-49	3.00031e-32	1.22161e-18	8.31041e-32	0.0503129	0.044683	DNMT3A
1462	chr1	113215934	113217204	1271	*	14	6.96635e-49	4.4672e-13	5.44276e-16	8.34399e-28	-0.0545622	-0.0100018	MOV10
1463	chr20	3778655	3780651	1997	*	10	6.96635e-49	4.96295e-63	1.56896e-18	1.63827e-63	0.05121	0.0317716	CDC25B
1464	chr6	30168380	30169768	1389	*	8	7.11158e-49	4.20543e-31	6.25847e-19	8.16912e-45	-0.060486	-0.0234976	TRIM26
1465	chr11	12398475	12399777	1303	*	13	7.36206e-49	2.7406e-20	5.14366e-13	9.68757e-33	-0.0312586	-0.0101239	PARVA
1466	chr19	32895186	32895224	39	*	2	7.38259e-49	2.64066e-31	1.15053e-16	9.78793e-31	-0.072695	-0.0557899	AC007773.2
1467	chr17	1616635	1618713	2079	*	9	7.7041e-49	1.44549e-30	8.85946e-19	1.43108e-51	-0.0501706	-0.0127052	MIR22HG
1468	chr5	171765285	171766597	1313	*	10	8.10922e-49	2.0808e-38	5.22996e-16	3.0872e-43	0.0343891	0.0154881	SH3PXD2B
1469	chr17	80581701	80581925	225	*	3	8.27565e-49	2.05425e-38	7.72527e-18	6.5833e-38	-0.095797	-0.0728597	FOXK2, WDR45B
1470	chr7	121943705	121946213	2509	*	24	8.39963e-49	6.74029e-54	2.08725e-10	1.26711e-63	-0.0272953	-0.0108394	FEZF1-AS1, FEZF1
1471	chr19	47288915	47289410	496	*	2	8.53039e-49	2.37256e-22	2.17193e-17	5.6275e-23	0.0531788	0.0372313	SLC1A5
1472	chr2	219233446	219233678	233	*	3	8.55289e-49	4.47305e-34	4.21941e-14	4.54663e-33	-0.0480804	-0.0463301	NA
1473	chr1	224953652	224954584	933	*	5	9.00459e-49	1.18114e-31	1.79435e-12	1.54395e-38	0.0294193	0.0207203	NA
1474	chr11	124763926	124764510	585	*	2	9.57257e-49	8.26843e-32	8.61165e-19	2.0098e-31	0.0384399	0.0375718	ROBO4
1475	chr3	15329284	15329313	30	*	2	9.75284e-49	5.15787e-36	1.38038e-19	1.77661e-35	-0.074561	-0.0701978	SH3BP5
1476	chr12	11992925	11993528	604	*	2	1.03518e-48	1.60612e-31	4.06101e-20	1.76592e-31	-0.0485707	-0.0473391	ETV6
1477	chr3	101659630	101660066	437	*	4	1.05258e-48	7.4507e-37	2.73271e-14	1.81396e-37	-0.0593889	-0.0397586	RP11-221J22.1
1478	chr5	168727686	168728793	1108	*	14	1.06169e-48	8.75233e-41	2.19756e-10	8.15873e-42	-0.0228426	-0.00740716	SLIT3
1479	chr11	70512802	70514008	1207	*	4	1.0904e-48	3.65259e-24	9.87548e-17	2.02393e-34	0.0391381	0.0259884	SHANK2
1480	chr11	83393062	83394074	1013	*	7	1.16109e-48	9.06855e-40	2.79453e-12	9.69907e-41	0.0397926	0.0228193	RP11-160H12.2, DLG2
1481	chr2	113013303	113013820	518	*	2	1.17864e-48	3.12215e-23	2.78728e-20	3.85796e-25	-0.0858732	-0.0562605	NA
1482	chr1	110542075	110542460	386	*	2	1.20637e-48	2.56583e-24	1.89675e-21	1.23061e-26	-0.0703375	-0.0267766	AHCYL1
1483	chr13	96705123	96706104	982	*	9	1.3112e-48	1.43825e-32	2.31274e-15	2.59496e-38	-0.0442765	-0.015437	UGGT2
1484	chr17	36057891	36058381	491	*	2	1.32016e-48	3.39136e-21	1.01168e-23	5.64448e-27	0.0456974	0.0169247	HNF1B
1485	chr11	1875716	1876365	650	*	2	1.40734e-48	1.16077e-35	3.7343e-21	2.08094e-35	0.0496757	0.049249	LSP1
1486	chr13	74805233	74805590	358	*	3	1.45155e-48	4.63822e-38	1.67655e-14	6.24168e-37	0.0445625	0.0409948	NA
1487	chr8	143851241	143852085	845	*	7	1.48866e-48	2.59133e-31	1.62573e-16	1.83884e-36	0.0337715	0.0166593	LYNX1
1488	chr8	37967091	37967201	111	*	2	1.53667e-48	1.79492e-32	1.63873e-19	3.62118e-32	-0.0650166	-0.0562025	ASH2L
1489	chr6	16239131	16239799	669	*	3	1.5579e-48	3.79005e-22	2.47228e-15	3.37405e-27	-0.0672846	-0.036349	GMPR
1490	chr1	43313732	43313820	89	*	2	1.59731e-48	1.07463e-32	2.58187e-17	3.98428e-32	0.0512096	0.0446794	ZNF691
1491	chr11	67201998	67203661	1664	*	7	1.59837e-48	7.31862e-51	3.25817e-19	7.81503e-56	0.0647518	0.0366177	RPS6KB2, AP003419.16, PTPRCAP
1492	chr17	39677971	39679478	1508	*	11	1.65212e-48	2.26631e-22	2.41467e-16	1.2325e-37	0.042092	0.0121544	KRT15
1493	chr10	111216426	111217221	796	*	7	1.66758e-48	3.30701e-25	9.8222e-19	1.971e-35	-0.0532427	-0.0216771	NA
1494	chr10	6183284	6183575	292	*	3	1.72988e-48	1.04694e-38	1.15861e-17	4.83729e-38	0.0768907	0.0611835	NA
1495	chr3	52235276	52236598	1323	*	3	1.7377e-48	9.63683e-43	9.91069e-17	1.20485e-41	-0.0607449	-0.0479094	ALAS1
1496	chr3	72870430	72870838	409	*	3	1.74533e-48	8.75212e-40	9.92734e-16	1.01559e-38	-0.0528621	-0.0428055	SHQ1
1497	chr1	31845904	31846873	970	*	12	1.76516e-48	4.52401e-42	1.88983e-08	8.29194e-44	-0.0251851	-0.0125137	FABP3
1498	chr3	69914364	69915449	1086	*	8	1.81451e-48	3.56393e-41	6.88009e-15	1.07299e-43	0.0439898	0.0222486	MITF
1499	chr2	192710226	192712975	2750	*	16	1.84356e-48	2.31895e-56	1.67653e-12	1.25366e-70	-0.0481789	-0.00953182	AC098617.1, SDPR
1500	chr1	47060645	47061256	612	*	4	1.89383e-48	4.84129e-38	1.4734e-16	4.4816e-38	-0.0460499	-0.0310314	MKNK1
1501	chr14	50363827	50364949	1123	*	3	1.91095e-48	2.34762e-42	1.22698e-17	2.10587e-41	0.0560163	0.0418992	NA
1502	chr4	126237513	126238929	1417	*	8	2.02955e-48	1.06586e-27	7.70128e-15	9.96795e-38	-0.0264592	-0.013232	FAT4
1503	chr1	162331801	162335982	4182	*	11	2.1423e-48	1.13177e-56	3.23133e-16	3.22422e-68	0.0413031	0.0182293	NOS1AP, RP11-565P22.6
1504	chr1	151512592	151513502	911	*	9	2.15231e-48	1.44722e-23	4.35625e-13	7.1932e-34	-0.0415887	-0.012995	TUFT1, RP11-74C1.4
1505	chr11	126175684	126175760	77	*	2	2.15932e-48	9.29217e-32	5.53087e-17	3.40566e-31	0.0375204	0.035419	DCPS
1506	chr20	17206141	17207697	1557	*	13	2.23123e-48	1.98823e-37	1.64883e-09	1.67798e-41	-0.0297665	-0.00967429	PCSK2
1507	chr6	32060794	32062914	2121	*	13	2.26547e-48	1.42458e-39	8.85697e-14	3.91393e-47	0.0310849	0.0140794	TNXB
1508	chr3	181444131	181445647	1517	*	11	2.34299e-48	1.04316e-32	1.29938e-12	1.25503e-40	-0.0289857	-0.0111192	SOX2-OT
1509	chr16	46918433	46919194	762	*	11	2.36737e-48	2.65303e-32	2.17047e-12	1.04704e-36	-0.0424259	-0.0161845	GPT2
1510	chr20	31903455	31903641	187	*	2	2.39026e-48	6.89939e-36	5.46074e-19	2.58345e-35	0.0535398	0.0481107	NA
1511	chr5	16179210	16180419	1210	*	9	2.40066e-48	7.85583e-43	2.89643e-11	5.59166e-44	-0.0351813	-0.0202541	RP11-19O2.2, MARCH11
1512	chr5	114937874	114939616	1743	*	17	2.51764e-48	1.32437e-21	7.1971e-16	2.24807e-43	-0.048475	-0.0103352	AC010226.4, TMED7-TICAM2, TICAM2
1513	chr17	35078070	35078659	590	*	5	2.82724e-48	4.20363e-22	3.51688e-17	2.03651e-30	-0.068071	-0.0233934	NA
1514	chr10	33405007	33407061	2055	*	6	2.97606e-48	3.50465e-51	3.07663e-16	1.0718e-50	0.0483523	0.0331366	RP11-342D11.3
1515	chr4	56718320	56718707	388	*	3	3.0553e-48	1.60732e-27	1.62949e-20	2.88322e-30	0.0541471	0.0373661	NA
1516	chr15	40601261	40602451	1191	*	4	3.06737e-48	1.46657e-35	1.26988e-16	1.5108e-41	-0.0578325	-0.03361	NA
1517	chr11	66833764	66834385	622	*	2	3.15529e-48	2.06463e-38	4.1585e-20	7.68547e-38	0.0392897	0.0365503	RHOD
1518	chr6	166756509	166756786	278	*	3	3.19598e-48	3.9321e-28	9.54598e-17	1.46329e-29	-0.0429387	-0.0312814	NA
1519	chr21	40145090	40145923	834	*	4	3.20853e-48	1.92413e-27	2.44126e-18	9.34757e-32	0.0567975	0.0288563	NA
1520	chr5	132590149	132591225	1077	*	4	3.30144e-48	2.55639e-34	1.10243e-17	7.42624e-38	0.0351207	0.0221913	FSTL4
1521	chr1	206642954	206644843	1890	*	10	3.53164e-48	9.77283e-46	8.30714e-19	2.22453e-55	0.0401175	0.0187672	IKBKE
1522	chr1	99729504	99730419	916	*	11	3.58789e-48	5.55383e-26	4.7568e-13	7.20095e-38	-0.0245803	-0.00889115	LPPR4
1523	chr8	141608434	141609470	1037	*	4	3.5995e-48	4.20871e-44	1.88457e-17	2.72009e-43	-0.0697125	-0.0533372	AGO2
1524	chr1	54821910	54822503	594	*	5	3.63303e-48	3.98009e-32	1.19194e-16	5.05604e-36	-0.064577	-0.030631	SSBP3
1525	chr15	72467945	72469006	1062	*	4	3.78647e-48	1.16673e-40	2.2695e-16	7.45412e-41	0.0371458	0.0257925	GRAMD2
1526	chr3	185655913	185656291	379	*	8	3.78815e-48	4.3658e-19	8.48622e-14	2.3269e-32	-0.0737458	-0.023694	TRA2B
1527	chr9	140171189	140172631	1443	*	10	3.86542e-48	2.42738e-41	9.96374e-12	6.86376e-45	-0.0306415	-0.0137874	TOR4A
1528	chr15	74488678	74489089	412	*	2	3.90013e-48	3.06959e-33	7.128e-19	9.15148e-33	0.0354761	0.0315251	STRA6
1529	chr2	113298818	113299409	592	*	7	3.98541e-48	9.06739e-18	7.24939e-14	8.52946e-28	-0.0508066	-0.0208677	TTL
1530	chr1	24392771	24393584	814	*	7	4.33388e-48	2.26421e-29	5.06687e-15	1.66447e-35	0.0398441	0.0179235	RP11-293P20.2, RP11-293P20.4, MYOM3
1531	chr1	33463103	33463882	780	*	3	4.43843e-48	1.09013e-32	1.66692e-19	3.22794e-36	-0.0497104	-0.0344178	RP1-117O3.2
1532	chr18	60826611	60829008	2398	*	5	4.48898e-48	6.48836e-53	3.18697e-18	7.16635e-53	0.0500486	0.0400269	BCL2
1533	chr3	132035647	132036382	736	*	4	4.59935e-48	2.47286e-39	1.33818e-14	1.80219e-38	-0.0442735	-0.0147596	ACPP
1534	chr15	60840281	60840435	155	*	2	4.70322e-48	2.88109e-34	2.82629e-18	1.06492e-33	0.0545531	0.0502852	RP11-219B17.1, RORA
1535	chr15	47476133	47477004	872	*	8	5.02344e-48	2.46174e-27	3.04774e-13	2.47823e-34	-0.0310389	-0.0145171	SEMA6D
1536	chr3	182976884	182977408	525	*	3	5.24936e-48	9.05598e-14	4.65988e-22	1.44292e-23	-0.0726974	-0.031648	B3GNT5, MCF2L2
1537	chr7	51101539	51102129	591	*	3	5.26386e-48	7.33379e-41	1.29305e-15	1.02776e-39	0.0407001	0.0346454	COBL
1538	chr1	24882084	24882680	597	*	8	5.33654e-48	1.67047e-29	6.89285e-14	1.98614e-35	-0.0426754	-0.0150235	NCMAP, RP4-594I10.3
1539	chr17	4064737	4065331	595	*	2	5.40003e-48	3.78142e-26	2.67233e-20	3.30019e-27	-0.0759351	-0.0552098	CYB5D2
1540	chr17	42466567	42467728	1162	*	5	5.40145e-48	3.80166e-16	7.72856e-18	8.35007e-29	-0.0366965	-0.0133717	ITGA2B
1541	chr20	52198164	52198378	215	*	4	5.47746e-48	1.81321e-40	4.07002e-12	7.54457e-39	0.0539971	0.044434	ZNF217
1542	chr5	10502512	10503503	992	*	6	5.51988e-48	1.9806e-30	1.59165e-19	1.52456e-37	0.047611	0.00812825	RP11-1C1.4
1543	chr22	39745530	39746054	525	*	6	5.75157e-48	8.93796e-22	9.37352e-18	7.48504e-32	-0.0661626	-0.0224099	SYNGR1
1544	chr4	4859772	4860698	927	*	18	5.90911e-48	8.52313e-26	4.36084e-10	6.43229e-36	-0.0256431	-0.0112813	NA
1545	chr17	80881836	80882296	461	*	2	6.15281e-48	1.31707e-14	2.97878e-21	8.10734e-22	-0.0659796	-0.0314288	TBCD
1546	chr10	134258421	134258819	399	*	3	6.25082e-48	3.88593e-38	9.17501e-17	1.92913e-37	-0.0508661	-0.0400731	C10orf91
1547	chr8	12614674	12615485	812	*	3	6.25125e-48	1.18839e-32	1.90037e-14	4.97001e-32	-0.0511427	-0.0336113	NA
1548	chr14	54421010	54422052	1043	*	10	6.33829e-48	1.64813e-29	4.46658e-11	1.46747e-36	-0.0235694	-0.0107491	BMP4
1549	chr1	166889789	166890644	856	*	6	6.39538e-48	1.52023e-31	2.20731e-15	1.96816e-35	-0.0514395	-0.0323831	ILDR2
1550	chr19	58629522	58630612	1091	*	10	7.00864e-48	6.42805e-33	1.43156e-14	1.33845e-39	-0.0425462	-0.0235574	ZSCAN18
1551	chr13	28366427	28367245	819	*	8	7.14616e-48	1.14449e-29	1.02102e-11	6.86826e-36	-0.0401856	-0.0143056	GSX1
1552	chr17	71434003	71434142	140	*	4	7.2681e-48	9.02833e-30	2.08031e-19	1.84711e-35	0.0467848	0.0237129	SDK2
1553	chr11	62620843	62621791	949	*	7	7.3165e-48	4.4923e-28	3.82972e-13	4.73493e-35	0.0465382	0.0277143	SNHG1
1554	chr3	158526734	158527481	748	*	3	7.3976e-48	1.98625e-37	8.2659e-17	6.06551e-37	-0.0578715	-0.048349	MFSD1
1555	chr6	32052212	32054094	1883	*	10	7.79807e-48	5.47014e-18	3.51762e-18	2.86987e-29	0.034177	0.0096966	TNXB
1556	chr19	35939523	35940425	903	*	4	8.24091e-48	4.53198e-29	1.98344e-14	3.42125e-34	-0.0478812	-0.0311163	FFAR2
1557	chr1	184899584	184899589	6	*	2	8.37372e-48	1.95047e-35	9.80083e-20	6.08602e-35	-0.0694474	-0.0615448	FAM129A
1558	chr17	60937353	60937887	535	*	2	8.37372e-48	7.6823e-32	3.90712e-21	4.25655e-32	0.0491064	0.0350219	NA
1559	chr14	92336250	92336724	475	*	2	8.44899e-48	7.70744e-34	2.09367e-19	2.11851e-33	0.0517391	0.0502618	FBLN5
1560	chr17	75451669	75452100	432	*	3	8.76091e-48	2.70794e-38	8.72437e-16	2.55101e-37	0.0446795	0.0425861	2026-09-09
1561	chr2	191185422	191186084	663	*	4	8.9605e-48	2.03132e-21	4.85811e-18	1.55467e-26	0.0534888	0.0250736	HIBCH
1562	chr15	98503376	98504668	1293	*	15	9.10007e-48	2.78041e-32	1.57762e-11	1.82754e-40	-0.0414068	-0.0104696	ARRDC4
1563	chr21	43837777	43838332	556	*	4	9.17469e-48	6.8072e-27	1.2266e-13	6.72051e-33	0.0416148	0.0260525	UBASH3A
1564	chr12	1702001	1702874	874	*	6	9.46508e-48	8.60337e-36	2.52622e-11	6.15241e-37	0.0558193	0.0310397	WNT5B, FBXL14
1565	chr15	96873850	96876737	2888	*	22	9.66809e-48	2.2361e-61	9.53321e-16	6.88534e-69	-0.0407818	-0.010156	NR2F2, MIR1469
1566	chr3	138662875	138663400	526	*	4	9.78115e-48	5.62387e-28	4.30997e-15	2.05812e-32	-0.0374084	-0.0243264	FOXL2
1567	chr22	31619637	31620013	377	*	3	9.95936e-48	1.823e-20	8.97288e-19	1.42849e-30	-0.0651884	-0.038844	LIMK2
1568	chr15	40120808	40122259	1452	*	7	1.0092e-47	4.82182e-44	2.13133e-14	4.77541e-48	0.0402635	0.0163014	GPR176
1569	chr6	158066609	158066900	292	*	3	1.04158e-47	4.33562e-36	6.60603e-15	3.05304e-35	-0.0588094	-0.0462138	ZDHHC14
1570	chr15	42385679	42387290	1612	*	8	1.04633e-47	1.15612e-45	3.02819e-16	3.51697e-49	0.0335017	0.0169517	PLA2G4D
1571	chr2	176986535	176988203	1669	*	14	1.04847e-47	5.88937e-38	1.71617e-09	2.53642e-43	-0.0305067	-0.0107981	HOXD9, HOXD-AS2
1572	chr21	34100795	34101413	619	*	4	1.0802e-47	5.83769e-22	7.21394e-17	7.82787e-27	-0.0826907	-0.0380896	PAXBP1-AS1
1573	chr11	59560901	59561218	318	*	3	1.187e-47	8.8651e-30	8.30714e-19	8.59212e-35	0.0364523	0.0251927	STX3
1574	chr17	8761973	8762140	168	*	3	1.19172e-47	2.86873e-38	2.26968e-15	2.49837e-37	-0.0473597	-0.0419833	PIK3R6
1575	chr8	53321707	53323271	1565	*	9	1.22333e-47	1.0858e-40	2.14953e-13	1.04559e-43	0.0328627	0.0156178	ST18
1576	chr1	229577027	229577396	370	*	3	1.24929e-47	3.4691e-39	4.68316e-15	4.32542e-38	0.0589041	0.045366	NUP133
1577	chr11	2160564	2161894	1331	*	24	1.25326e-47	7.19181e-38	1.26694e-08	1.00752e-38	-0.0325149	-0.0110635	IGF2-AS, IGF2, INS-IGF2
1578	chr22	24536471	24536572	102	*	2	1.26415e-47	2.09271e-35	2.33568e-19	7.16122e-35	-0.0434078	-0.0430584	CABIN1
1579	chr2	218842152	218842585	434	*	2	1.31459e-47	5.58606e-26	1.47075e-16	1.02408e-25	0.0372833	0.0332498	TNS1
1580	chr7	30008637	30008931	295	*	2	1.34914e-47	9.09238e-30	1.86024e-21	1.4961e-30	0.0499599	0.039645	SCRN1
1581	chr13	114145943	114146138	196	*	3	1.37486e-47	1.98369e-28	1.15818e-14	3.42174e-29	-0.0575628	-0.0415047	TMCO3
1582	chr2	173939755	173940639	885	*	11	1.37561e-47	4.85134e-22	3.28755e-13	7.31374e-33	-0.0348647	-0.0107458	MLTK
1583	chr11	64635728	64636635	908	*	4	1.4026e-47	1.09266e-42	2.06514e-15	7.3143e-42	0.0513605	0.0432299	EHD1
1584	chr9	37679969	37680460	492	*	2	1.41993e-47	6.05664e-24	1.95085e-23	5.77557e-28	0.0572283	0.037925	FRMPD1, RP11-613M10.9
1585	chr2	43634819	43635730	912	*	3	1.44277e-47	2.13631e-31	8.14341e-20	3.19522e-35	-0.0764498	-0.0588867	RNU6-958P, THADA
1586	chr3	42773896	42774417	522	*	3	1.58414e-47	1.54072e-32	4.80977e-16	1.63707e-32	0.0361655	0.0299357	CCDC13-AS1, CCDC13
1587	chr20	39121568	39122378	811	*	3	1.58759e-47	9.11272e-31	4.48474e-18	1.17141e-34	0.046193	0.0314367	NA
1588	chr21	45507885	45508464	580	*	4	1.61396e-47	7.69932e-35	2.22375e-16	3.00512e-37	-0.0499579	-0.036946	TRAPPC10
1589	chr6	111887834	111888840	1007	*	8	1.65658e-47	6.46632e-37	4.9642e-14	8.51074e-38	-0.0433767	-0.0173843	TRAF3IP2-AS1, TRAF3IP2
1590	chr11	47416487	47417364	878	*	4	1.73951e-47	7.97976e-17	1.26026e-19	7.62217e-24	-0.0641644	-0.0306551	RP11-750H9.5
1591	chr3	40646563	40647685	1123	*	4	1.74391e-47	1.80263e-31	2.85158e-17	1.14277e-34	0.0428126	0.0250561	RP11-528N21.1
1592	chr1	17445310	17446768	1459	*	12	1.75639e-47	2.4266e-28	1.46634e-12	1.16185e-38	-0.0204243	-0.00803257	PADI2
1593	chr20	11897921	11899258	1338	*	6	1.77277e-47	7.37223e-36	7.16297e-13	3.69259e-38	-0.0613025	-0.0304729	BTBD3, RP4-742J24.2
1594	chr2	182850059	182850700	642	*	6	1.80182e-47	2.95301e-24	3.97676e-16	6.75317e-31	0.0345027	0.0154462	PPP1R1C
1595	chr11	72064120	72064370	251	*	3	1.89675e-47	1.7856e-34	1.18159e-13	1.91904e-33	0.0345743	0.0338999	RP11-45F15.1, CLPB
1596	chr8	98576695	98577736	1042	*	4	1.92671e-47	6.75418e-41	8.54209e-19	8.14649e-41	0.0382804	0.0230627	NA
1597	chr3	114012316	114012912	597	*	5	1.92682e-47	1.12409e-38	6.37555e-12	8.74715e-38	0.041347	0.0319085	TIGIT
1598	chr11	33744823	33745446	624	*	4	1.99201e-47	6.81881e-22	7.25402e-17	4.96265e-28	-0.0507183	-0.0137209	CD59
1599	chr2	240161815	240162323	509	*	4	1.99381e-47	2.77467e-16	8.09516e-18	8.07825e-30	-0.0551658	-0.026064	HDAC4
1600	chr5	73833746	73833839	94	*	3	2.07672e-47	4.73335e-38	5.00773e-17	2.03948e-37	-0.0482605	-0.0377977	NA
1601	chr14	34419316	34420643	1328	*	16	2.09404e-47	4.72819e-25	3.25863e-12	2.19954e-36	-0.0242546	-0.00618403	EGLN3
1602	chr8	42994513	42995380	868	*	5	2.10484e-47	1.26347e-23	5.51185e-19	4.8862e-33	-0.0447013	-0.01667	NA
1603	chr1	203561580	203562205	626	*	3	2.12129e-47	5.50212e-28	7.70798e-18	2.13542e-32	-0.0575707	-0.0387554	NA
1604	chr1	223354216	223354607	392	*	5	2.17849e-47	2.92926e-30	4.17843e-17	4.4265e-36	-0.0508764	-0.0294277	RP11-239E10.3
1605	chr15	74594705	74595274	570	*	4	2.19873e-47	1.38971e-29	8.22106e-17	1.45821e-32	0.0386222	0.0282252	CCDC33
1606	chr18	7116700	7118092	1393	*	7	2.27284e-47	4.54873e-35	2.16189e-13	3.43864e-37	-0.0385744	-0.0165899	LAMA1
1607	chr4	10686300	10687475	1176	*	9	2.40653e-47	7.37201e-34	2.74255e-13	3.60683e-41	-0.0399181	-0.013163	RP11-61G19.1, CLNK
1608	chr7	98738642	98740022	1381	*	6	2.40708e-47	8.48924e-35	2.6692e-15	1.02674e-40	0.0445684	0.0195848	SMURF1
1609	chr1	35223247	35225326	2080	*	11	2.43388e-47	1.91239e-33	1.08908e-13	7.56787e-40	0.0444253	0.0182038	GJB5, SMIM12
1610	chr14	22998309	22999023	715	*	4	2.48286e-47	4.26418e-42	2.2603e-13	7.93708e-41	0.0372279	0.0332597	TRAJ15
1611	chr5	149466066	149466715	650	*	7	2.60188e-47	1.14086e-21	4.24263e-15	4.52554e-32	-0.0384979	-0.00881264	CSF1R
1612	chr11	79151188	79152112	925	*	8	2.66721e-47	9.24293e-30	1.29468e-10	2.20419e-32	-0.0193166	-0.010883	TENM4
1613	chr6	13408158	13408910	753	*	5	2.87073e-47	3.94791e-20	6.52184e-17	3.6085e-29	-0.0623749	-0.0239084	GFOD1
1614	chr3	9744908	9746317	1410	*	9	2.98758e-47	8.71423e-28	1.52211e-15	2.45617e-35	-0.043505	-0.0139408	CPNE9
1615	chr10	131757191	131758112	922	*	6	3.02841e-47	6.7527e-37	1.36261e-14	3.23574e-37	-0.0394862	-0.017933	EBF3
1616	chr5	68266623	68267366	744	*	3	3.3477e-47	5.55383e-26	4.38604e-20	1.33398e-30	0.0449698	0.0314676	7SK
1617	chr1	159771231	159772162	932	*	7	3.42869e-47	3.98816e-41	1.24563e-14	2.72933e-42	0.0340282	0.0220885	FCRL6
1618	chr7	31099351	31099814	464	*	2	3.48256e-47	1.22562e-20	1.11087e-23	1.20709e-26	0.0459839	0.0353349	ADCYAP1R1
1619	chr20	55574760	55575133	374	*	4	3.59669e-47	3.32149e-34	8.52759e-17	8.07766e-36	0.0334013	0.0249248	NA
1620	chr6	88854953	88855795	843	*	7	3.71561e-47	1.8575e-32	6.48093e-12	1.16996e-35	0.0447062	0.0198466	CNR1
1621	chr8	28918446	28919234	789	*	4	3.716e-47	3.08646e-29	2.1178e-15	1.05423e-34	0.0522378	0.0332722	HMBOX1
1622	chr6	83903419	83904319	901	*	12	3.82009e-47	8.66659e-25	1.67498e-14	6.3602e-32	-0.0415755	-0.0123008	RWDD2A, PGM3
1623	chr12	1212226	1212802	577	*	3	3.83103e-47	4.08555e-18	3.6706e-19	4.6331e-28	-0.0748246	-0.0411038	ERC1
1624	chr8	72459499	72460765	1267	*	10	3.88847e-47	2.61984e-29	1.83535e-13	1.10994e-34	-0.0471233	-0.0109167	RP11-1102P16.1
1625	chr12	29302714	29303219	506	*	4	4.08391e-47	4.46943e-23	1.90164e-12	2.18605e-30	-0.0395928	-0.0255917	FAR2
1626	chr1	3459949	3460467	519	*	4	4.18253e-47	5.92059e-29	6.62282e-14	2.19816e-34	0.0360936	0.0199684	MEGF6
1627	chr5	162684769	162684983	215	*	2	4.19307e-47	8.77828e-32	4.50907e-18	2.6941e-31	0.0405332	0.040279	RP11-541P9.3
1628	chr17	66452343	66452567	225	*	2	4.33663e-47	3.9861e-29	2.80115e-17	1.06411e-28	-0.0789293	-0.061306	RP11-120M18.2, WIPI1
1629	chr5	139026743	139027535	793	*	5	4.34593e-47	8.58984e-26	2.33862e-16	1.5296e-30	-0.0449176	-0.0173687	CXXC5
1630	chr6	24933103	24934269	1167	*	4	4.53006e-47	1.10478e-44	8.88393e-16	2.49818e-43	0.0477454	0.0424157	FAM65B
1631	chr14	64932288	64933964	1677	*	7	4.55794e-47	6.31221e-44	4.94641e-18	6.61384e-50	-0.0760236	-0.0192018	AKAP5, ZBTB25
1632	chr16	67694748	67695867	1120	*	15	4.59381e-47	2.62541e-20	4.93784e-08	1.00978e-32	-0.0254176	-0.0075987	PARD6A
1633	chr5	131630754	131631610	857	*	9	4.5997e-47	8.11997e-21	6.24865e-13	2.56431e-31	-0.0347412	-0.0121716	SLC22A4, P4HA2
1634	chr17	79798629	79800068	1440	*	7	5.0774e-47	1.82206e-38	1.20998e-11	3.8995e-41	-0.0393028	-0.025254	NA
1635	chr16	16119200	16119418	219	*	2	5.20426e-47	8.10286e-33	1.95811e-20	1.0599e-32	0.0643369	0.0477828	ABCC1
1636	chr2	60618524	60619220	697	*	6	5.26989e-47	7.8864e-30	2.07047e-12	1.3699e-34	0.0445986	0.0191546	NA
1637	chr7	1004699	1005089	391	*	4	5.32424e-47	3.89976e-33	5.6747e-16	1.89031e-35	-0.0490434	-0.0446649	COX19
1638	chr1	13949753	13950049	297	*	4	5.42832e-47	1.81059e-21	1.41834e-20	1.783e-31	-0.077741	-0.0383502	RNA5SP41
1639	chr15	22954817	22955872	1056	*	9	6.02295e-47	2.89602e-30	2.87842e-13	2.12986e-36	0.0301914	0.0137451	CYFIP1
1640	chr14	69620432	69620847	416	*	3	6.03679e-47	2.10347e-26	4.17815e-17	1.00928e-29	-0.0410063	-0.0285689	NA
1641	chr18	10524910	10525881	972	*	8	6.2442e-47	1.39077e-13	7.75123e-18	3.74556e-30	-0.0496698	-0.00559846	NA
1642	chr20	48406735	48407084	350	*	2	6.30543e-47	1.87683e-33	7.34826e-21	2.21753e-33	-0.0519628	-0.0439388	NA
1643	chr12	118490973	118491265	293	*	3	6.4847e-47	2.86339e-34	2.28402e-13	3.36026e-33	0.0341212	0.0312008	WSB2
1644	chr22	41613692	41614127	436	*	4	6.69439e-47	7.42797e-29	5.52501e-16	1.52278e-34	-0.0527555	-0.0324684	L3MBTL2
1645	chr4	90757533	90759057	1525	*	14	7.24453e-47	1.23521e-38	7.63641e-08	1.36753e-39	-0.0224082	-0.0065104	RP11-67M1.1, SNCA
1646	chr17	9923497	9924869	1373	*	6	7.37508e-47	5.70144e-52	3.22238e-16	1.21627e-52	-0.0595163	-0.0385974	GAS7
1647	chr4	106472494	106474586	2093	*	10	7.38846e-47	1.13748e-35	6.48265e-18	3.14381e-42	0.0381542	0.0159356	ARHGEF38, AC004066.3
1648	chr7	5258428	5258485	58	*	2	7.55221e-47	7.04021e-30	2.90276e-18	1.4556e-29	-0.0622196	-0.0521275	WIPI2
1649	chr19	33793976	33795390	1415	*	6	7.67271e-47	5.3477e-25	2.26368e-17	7.03691e-32	-0.0432471	-0.0158761	CEBPA-AS1, CEBPA-AS1
1650	chr17	14108828	14109671	844	*	3	7.92421e-47	3.8379e-24	2.85734e-19	5.15859e-28	0.0593223	0.0402286	COX10
1651	chr6	164124190	164124465	276	*	3	8.00357e-47	9.05881e-37	1.47045e-17	2.25644e-36	0.0519984	0.0382984	NA
1652	chr11	66979798	66980547	750	*	2	8.62197e-47	3.09061e-38	2.88583e-21	8.55052e-38	-0.058149	-0.0572028	KDM2A
1653	chr16	31213730	31214993	1264	*	15	8.71241e-47	7.2059e-24	6.84036e-11	4.22285e-33	-0.0291987	-0.00851502	C16orf98, PYCARD
1654	chr19	18284045	18284600	556	*	11	8.75587e-47	4.50999e-18	3.01592e-12	1.63493e-30	-0.045413	-0.015689	PIK3R2, IFI30
1655	chr8	67343066	67344190	1125	*	4	8.81378e-47	5.8324e-32	5.82924e-12	5.90916e-31	0.061441	0.0450045	ADHFE1
1656	chr18	25755311	25758192	2882	*	16	8.90064e-47	2.58139e-52	1.66687e-10	8.91301e-62	-0.0461024	-0.0141377	CDH2
1657	chr3	108540154	108540786	633	*	5	8.91641e-47	5.89363e-41	4.59873e-11	4.34685e-39	0.0318412	0.0284368	NA
1658	chr17	60703660	60705058	1399	*	10	8.94425e-47	8.48104e-19	4.1051e-17	2.71042e-30	-0.0355059	-0.00851097	MRC2
1659	chr3	171094025	171094370	346	*	2	9.10144e-47	1.64432e-34	6.10124e-19	5.58876e-34	-0.0641864	-0.0508917	TNIK
1660	chr3	123037100	123037264	165	*	2	9.21676e-47	7.47352e-32	3.04708e-22	1.37127e-32	0.0351668	0.0346929	ADCY5
1661	chr2	232756980	232758224	1245	*	6	9.26551e-47	6.45626e-35	1.98117e-15	1.44961e-37	0.0354824	0.0190722	MIR1471
1662	chr10	88024529	88025642	1114	*	8	9.28392e-47	4.54715e-26	7.86682e-15	4.61063e-34	0.0359571	0.0191736	GRID1, MIR346
1663	chr17	10741383	10742759	1377	*	9	9.48701e-47	2.94924e-36	8.30718e-12	1.61237e-44	0.0388831	0.0183881	PIRT
1664	chr13	96742413	96743895	1483	*	10	9.67193e-47	1.20675e-44	1.19895e-12	8.67684e-44	-0.0301545	-0.00936514	HS6ST3
1665	chr6	14755099	14755359	261	*	3	9.68145e-47	5.84351e-37	8.0252e-17	1.21067e-36	0.0515343	0.0420619	NA
1666	chr1	7074185	7074719	535	*	4	9.92124e-47	1.41721e-26	9.53067e-18	1.27468e-33	0.0333517	0.0205065	CAMTA1, RP11-334N17.1
1667	chr22	48943317	48944319	1003	*	5	1.00387e-46	3.45648e-37	7.84291e-15	1.36257e-40	0.0444656	0.0284909	FAM19A5
1668	chr9	92016748	92016796	49	*	2	1.00935e-46	5.17707e-35	1.97707e-18	1.96959e-34	-0.0559459	-0.0539583	SEMA4D
1669	chr7	130636436	130636860	425	*	2	1.01844e-46	1.2895e-33	1.30018e-20	1.87639e-33	0.0638329	0.0565138	LINC-PINT
1670	chr6	158507753	158508543	791	*	5	1.02242e-46	1.03721e-35	2.13335e-13	5.68351e-36	-0.0556694	-0.0346789	SYNJ2
1671	chr14	32797149	32797772	624	*	5	1.02515e-46	1.3994e-33	5.86191e-10	4.603e-32	0.0318772	0.0254004	NA
1672	chr15	52587751	52588785	1035	*	12	1.0757e-46	6.49939e-36	2.11205e-09	1.05267e-39	-0.0367502	-0.00604098	MYO5C
1673	chr17	74479764	74479936	173	*	2	1.14844e-46	6.36955e-32	5.1908e-17	2.34052e-31	-0.0573402	-0.052719	RHBDF2
1674	chr2	8039876	8040526	651	*	3	1.17506e-46	7.81816e-36	4.1116e-18	1.3704e-35	-0.0751999	-0.0544506	NA
1675	chr15	85315504	85315517	14	*	2	1.21889e-46	7.10275e-35	2.16975e-18	2.68855e-34	-0.0470819	-0.0468901	ZNF592
1676	chr16	67427183	67428324	1142	*	16	1.22441e-46	8.84929e-30	1.35786e-14	1.1425e-37	-0.0401483	-0.00890829	TPPP3, ZDHHC1
1677	chr2	71801992	71802231	240	*	2	1.22987e-46	1.81697e-28	3.44225e-16	5.93341e-28	0.039024	0.0337673	DYSF
1678	chr11	1781505	1781710	206	*	5	1.28906e-46	1.51771e-33	1.61512e-14	4.90994e-36	-0.0423777	-0.0250926	AC068580.6, CTSD
1679	chr19	58095011	58095659	649	*	10	1.29164e-46	3.54518e-34	1.20985e-14	1.24235e-35	-0.0334151	-0.0117515	ZIK1
1680	chr12	16758414	16759793	1380	*	22	1.29907e-46	6.07107e-35	1.13222e-07	3.34836e-40	-0.0255492	-0.00493705	MGST1, LMO3
1681	chr17	1530792	1530856	65	*	2	1.31602e-46	2.57909e-25	3.23236e-18	1.25377e-25	-0.0484331	-0.0366892	SLC43A2
1682	chr5	38257108	38259243	2136	*	18	1.31616e-46	6.46415e-43	4.46434e-11	1.03944e-53	-0.0232334	-0.00757539	EGFLAM
1683	chr12	6897731	6898785	1055	*	7	1.31623e-46	1.7069e-20	7.46477e-18	1.31702e-27	0.0377948	0.00729866	CD4
1684	chr19	2091161	2091406	246	*	2	1.32293e-46	1.16454e-33	1.00869e-20	1.60416e-33	-0.0586998	-0.0580093	MOB3A
1685	chr2	157262176	157262380	205	*	2	1.33279e-46	1.57912e-34	9.17436e-20	4.25627e-34	-0.0691236	-0.0620926	NA
1686	chr1	3191849	3192772	924	*	4	1.34771e-46	3.54398e-11	6.14432e-20	2.04938e-21	0.0440918	0.0160398	PRDM16
1687	chr9	124044927	124045139	213	*	2	1.35544e-46	3.78009e-34	7.8526e-19	1.26765e-33	-0.0431902	-0.0421759	GSN, RP11-477J21.6, GSN-AS1
1688	chr15	99057794	99058861	1068	*	5	1.42541e-46	5.9936e-24	3.22355e-16	1.36181e-31	0.0420697	0.020564	NA
1689	chr8	27192141	27192272	132	*	2	1.44628e-46	1.12359e-34	1.40992e-19	3.30703e-34	-0.0617179	-0.0553916	PTK2B
1690	chr14	101512592	101515879	3288	*	19	1.53185e-46	3.72751e-51	3.66073e-17	1.0812e-68	0.0348392	0.00704618	MIR381HG, MIR487B, MIR539, MIR889, MIR544A
1691	chr17	80402750	80403732	983	*	7	1.59633e-46	3.68423e-24	1.07561e-12	2.35889e-30	-0.0441363	-0.0215821	C17orf62
1692	chr2	9514019	9516223	2205	*	7	1.60177e-46	5.03243e-39	2.57197e-19	2.68076e-49	0.0454501	0.0209606	ASAP2
1693	chr2	68546579	68548142	1564	*	16	1.60432e-46	4.20988e-28	2.08894e-13	1.39012e-35	-0.0397775	-0.00570614	CNRIP1
1694	chr8	67038272	67039461	1190	*	8	1.64072e-46	8.74486e-32	1.16469e-14	2.27396e-40	0.0428378	0.0191221	TRIM55
1695	chr11	9686514	9686532	19	*	2	1.6445e-46	9.59073e-27	2.10939e-16	2.25035e-26	-0.0550151	-0.0363243	SWAP70
1696	chr2	24161954	24162619	666	*	5	1.67838e-46	3.62919e-21	1.59638e-19	8.48301e-29	-0.0676569	-0.0270068	UBXN2A
1697	chr11	47421775	47422410	636	*	3	1.69927e-46	4.99594e-28	3.28967e-17	4.27225e-32	-0.0427885	-0.0286352	RP11-750H9.5
1698	chr17	32580869	32581466	598	*	4	1.70547e-46	2.04901e-35	2.20981e-14	1.31454e-34	0.0312591	0.023053	NA
1699	chr6	5026164	5026559	396	*	5	1.72283e-46	5.378e-29	3.46276e-16	1.05414e-35	-0.0477755	-0.019669	NA
1700	chr1	32041052	32042157	1106	*	13	1.7599e-46	6.93515e-29	2.41582e-14	1.81838e-36	0.03234	-0.00339214	TINAGL1, RP11-73M7.1
1701	chr9	127024180	127024765	586	*	2	1.83185e-46	7.329e-29	6.95605e-18	1.46097e-28	-0.0621382	-0.0598629	NEK6
1702	chr12	2560262	2562241	1980	*	4	1.88449e-46	3.80151e-40	9.90763e-19	5.11975e-48	0.0420967	0.0291539	CACNA1C
1703	chr2	95974677	95975080	404	*	3	1.8866e-46	2.18442e-32	3.49586e-17	2.624e-34	0.0403503	0.0295464	KCNIP3
1704	chr8	143523293	143523387	95	*	2	1.92401e-46	3.29306e-33	1.69816e-21	2.25576e-33	0.0467349	0.0392712	NA
1705	chr16	70784519	70785051	533	*	3	1.99445e-46	9.57205e-24	2.21583e-17	6.76465e-31	-0.0485837	-0.0339979	VAC14
1706	chr1	184761873	184761885	13	*	2	2.02736e-46	6.54333e-35	2.71189e-18	2.4965e-34	-0.0485762	-0.0463087	FAM129A
1707	chr1	247653903	247654811	909	*	6	2.09848e-46	6.39924e-25	1.0068e-14	2.67247e-32	0.0325314	0.0147706	OR2W5
1708	chr6	166621538	166622889	1352	*	5	2.16326e-46	2.26252e-40	2.14184e-14	4.26461e-41	0.0332291	0.01947	NA
1709	chr17	8869864	8870355	492	*	4	2.21235e-46	1.26625e-25	1.34166e-15	3.56047e-30	-0.059314	-0.0360629	CTB-41I6.1
1710	chr11	86651974	86653066	1093	*	3	2.24839e-46	4.18062e-34	9.67888e-19	3.13771e-34	-0.0576028	-0.00109726	PRSS23
1711	chr6	31913051	31913995	945	*	8	2.3114e-46	5.6662e-15	7.54865e-20	1.85754e-24	0.0483636	0.00814022	C2, CFB, CFB
1712	chr10	44779858	44780165	308	*	2	2.31591e-46	1.46014e-30	3.2303e-19	2.17112e-30	0.0347909	0.0304652	NA
1713	chr6	106968434	106968674	241	*	2	2.53424e-46	4.56635e-31	7.78781e-21	2.43449e-31	0.0534467	0.0434828	AIM1
1714	chr17	25858715	25860000	1286	*	4	2.53727e-46	7.67788e-47	4.24581e-16	1.91203e-45	-0.0580122	-0.0426647	KSR1
1715	chr17	46799926	46801234	1309	*	17	2.57489e-46	4.82705e-31	3.9444e-10	8.12006e-36	-0.019597	-0.00901279	PRAC2
1716	chr11	69240275	69241093	819	*	5	2.59937e-46	5.97673e-27	7.16932e-15	2.8129e-33	0.0544762	0.028331	AP000439.1
1717	chr10	128975183	128976338	1156	*	4	2.64835e-46	8.52642e-29	1.02701e-15	3.31109e-32	0.0401078	0.0218068	DOCK1, FAM196A
1718	chr3	2139977	2141382	1406	*	7	2.65429e-46	1.20941e-35	1.48014e-10	2.13643e-36	-0.0359444	-0.0160452	CNTN4
1719	chr5	124063914	124064481	568	*	4	2.74776e-46	8.97118e-28	1.72514e-18	5.06848e-31	0.0412577	0.0207415	ZNF608
1720	chr2	218840982	218841099	118	*	3	2.79977e-46	8.6812e-32	8.96322e-20	2.2113e-33	0.0334732	0.0239379	TNS1
1721	chr19	14049018	14049823	806	*	9	2.81312e-46	7.92953e-19	2.86655e-13	2.7734e-32	-0.0362324	-0.014472	PODNL1
1722	chr8	61495822	61497168	1347	*	6	2.84185e-46	1.11856e-33	9.82118e-14	1.95013e-35	-0.0573063	-0.0301321	RAB2A
1723	chr12	40015170	40015182	13	*	2	2.92759e-46	1.13354e-32	2.00162e-18	3.54355e-32	0.0550445	0.0497997	NA
1724	chr2	96809970	96810531	562	*	2	3.01674e-46	1.49072e-17	2.49393e-20	6.21866e-22	0.0410563	0.0238008	DUSP2
1725	chr8	144655168	144656271	1104	*	7	3.04029e-46	2.67419e-20	1.59214e-14	2.26535e-32	-0.0557169	-0.0273263	RP11-661A12.9
1726	chr14	54413371	54413931	561	*	6	3.07849e-46	5.02155e-36	1.13154e-12	2.99251e-37	-0.034303	-0.0187662	NA
1727	chr12	93854885	93854963	79	*	2	3.15467e-46	8.69503e-35	1.9112e-18	3.26772e-34	-0.0529623	-0.0490984	NA
1728	chr12	53241901	53243489	1589	*	9	3.1852e-46	3.75173e-45	2.57585e-12	5.65583e-45	0.0315324	0.0186964	KRT78
1729	chr12	20848016	20848821	806	*	6	3.18753e-46	8.27709e-31	6.64835e-15	2.77056e-35	0.0408646	0.0214245	SLCO1C1
1730	chr5	139040546	139041014	469	*	4	3.22655e-46	3.71172e-40	1.06296e-13	6.35627e-39	-0.0488733	-0.0460336	CXXC5
1731	chr1	8263776	8264699	924	*	3	3.26643e-46	8.01461e-30	9.66997e-20	5.17653e-37	-0.0687577	-0.00539732	NA
1732	chr1	111742914	111744108	1195	*	10	3.33268e-46	2.76398e-15	2.37582e-20	2.76834e-26	0.0585881	0.00500274	CHI3L2, DENND2D
1733	chr11	33277746	33278716	971	*	10	3.34579e-46	1.29328e-17	1.26907e-12	3.70014e-28	-0.0609391	-0.0149256	HIPK3
1734	chr7	1269181	1270134	954	*	6	3.47573e-46	3.41229e-30	9.65132e-14	5.58876e-34	-0.0482264	-0.0198607	NA
1735	chr11	10482235	10482612	378	*	3	3.61165e-46	2.46723e-34	2.52748e-13	3.04282e-33	-0.0750706	-0.0514143	AMPD3
1736	chr5	178322752	178323492	741	*	4	3.63429e-46	2.69583e-41	2.42929e-13	8.75165e-40	-0.0474863	-0.0325163	ZFP2
1737	chr15	51915891	51916003	113	*	3	3.73113e-46	2.08722e-31	2.20437e-13	1.19348e-30	-0.0470942	-0.0271652	NA
1738	chr4	39482134	39482781	648	*	5	3.9785e-46	7.63631e-25	3.71844e-14	1.53984e-30	-0.0550298	-0.0261038	RP11-472B18.1
1739	chr11	1911547	1912495	949	*	4	4.08071e-46	3.79915e-43	2.93693e-13	1.4192e-41	-0.0612601	-0.0421719	LSP1, C11orf89
1740	chr19	5851255	5851762	508	*	7	4.12675e-46	4.58421e-25	3.21085e-13	3.45408e-36	0.0314505	0.00906024	AC024592.9, FUT3
1741	chr12	54408664	54409657	994	*	11	4.19381e-46	4.43446e-22	3.01323e-12	4.29888e-32	-0.0280897	-0.0117182	RP11-834C11.12, HOXC6
1742	chr17	38698056	38699009	954	*	4	4.2464e-46	5.48482e-27	9.61231e-18	1.41653e-29	0.0497543	0.0304956	NA
1743	chr1	9133353	9133414	62	*	2	4.38759e-46	1.22556e-33	8.69844e-19	3.94164e-33	-0.0726541	-0.0627312	SLC2A5
1744	chr14	21498429	21499873	1445	*	6	4.46655e-46	1.32141e-21	1.10371e-14	4.41269e-30	0.0378855	0.0142961	TPPP2, NDRG2
1745	chr14	74100355	74100987	633	*	7	4.65179e-46	1.45234e-29	6.86911e-12	6.26182e-36	-0.0419767	-0.0212203	RP3-414A15.10
1746	chr2	200333425	200334439	1015	*	8	4.65187e-46	8.14222e-26	5.68817e-14	3.75559e-31	-0.0372371	-0.0159073	SATB2-AS1, SATB2
1747	chr5	73399136	73399693	558	*	4	4.71512e-46	2.70281e-38	8.97647e-14	1.33257e-37	-0.0423612	-0.0253277	NA
1748	chr7	2672400	2673408	1009	*	6	4.75603e-46	8.69247e-29	1.03888e-13	3.39425e-35	-0.0429448	-0.022102	TTYH3
1749	chr1	1355999	1357361	1363	*	11	4.96406e-46	1.25094e-31	1.0834e-15	3.66572e-35	0.0310579	0.0107627	RP4-758J18.7, ANKRD65
1750	chr16	2197280	2198504	1225	*	8	5.04833e-46	4.58918e-23	6.20078e-13	2.58555e-32	-0.0619876	-0.0103066	RAB26
1751	chr4	26275089	26275472	384	*	2	5.12562e-46	4.30866e-35	1.85897e-18	1.64061e-34	-0.0582534	-0.055655	RBPJ
1752	chr22	50586299	50586318	20	*	2	5.17175e-46	3.23021e-25	3.25788e-14	1.083e-24	-0.0622787	-0.0526369	MOV10L1
1753	chr4	973154	973177	24	*	2	5.30776e-46	1.73769e-34	7.65165e-19	6.01489e-34	-0.0825814	-0.0705869	DGKQ, SLC26A1
1754	chr13	40761585	40762469	885	*	7	5.34439e-46	6.70901e-43	1.44845e-13	1.75482e-41	0.0572779	0.0337211	LINC00332
1755	chr15	64748093	64748145	53	*	2	5.38634e-46	4.75358e-34	6.79527e-20	1.12012e-33	-0.081906	-0.0682542	NA
1756	chr17	44248233	44248641	409	*	3	5.3952e-46	8.90817e-24	5.53417e-18	2.07757e-28	-0.0449329	-0.0304744	KANSL1
1757	chr5	157661037	157662067	1031	*	4	5.46391e-46	4.85962e-29	3.20363e-17	5.32641e-32	-0.0427315	-0.0265508	CTC-436K13.6
1758	chr3	181412819	181414021	1203	*	8	5.48056e-46	1.30459e-22	3.64576e-15	6.72776e-31	-0.034198	-0.0087723	SOX2-OT
1759	chr7	26409372	26409819	448	*	4	5.67305e-46	5.62527e-31	2.68515e-19	1.18342e-33	-0.0572819	-0.0231791	SNX10
1760	chr20	37650491	37650634	144	*	2	5.7882e-46	2.74203e-34	1.457e-19	7.60598e-34	0.0462608	0.0410247	DHX35
1761	chr11	66488638	66489681	1044	*	10	5.94426e-46	5.21854e-27	3.33329e-14	1.82999e-37	0.0354827	0.0137725	SPTBN2
1762	chr4	82135607	82136940	1334	*	10	5.96477e-46	4.83428e-27	1.09246e-15	2.59921e-35	-0.0430396	-0.01036	PRKG2
1763	chr6	25965330	25965841	512	*	2	6.06966e-46	7.05474e-31	8.40644e-18	2.07893e-30	-0.0737014	-0.0627708	TRIM38
1764	chr17	41004547	41005489	943	*	6	6.21478e-46	6.99625e-30	2.05062e-17	8.75001e-37	0.0352939	0.017068	AOC3
1765	chr4	89445475	89446409	935	*	3	7.20705e-46	2.33444e-40	3.98155e-15	3.30596e-39	-0.0599924	-0.0586367	HERC3
1766	chr6	109072250	109072980	731	*	3	7.40742e-46	1.60153e-24	9.83651e-17	7.6738e-30	0.0396604	0.0240481	LINC00222
1767	chr1	202090849	202091175	327	*	5	7.90454e-46	3.0334e-18	2.83223e-20	2.6871e-25	0.0390659	0.0133002	NA
1768	chr14	105533022	105533110	89	*	2	7.97962e-46	5.77565e-25	3.6843e-19	9.44062e-26	0.0409224	0.0330286	NA
1769	chr7	89840346	89841692	1347	*	17	8.35482e-46	3.13632e-31	3.45641e-09	7.32171e-37	-0.0221607	-0.00541957	STEAP2, STEAP2-AS1
1770	chr7	30951086	30953124	2039	*	14	8.36859e-46	8.21256e-37	9.7797e-19	2.50611e-47	0.0386123	0.00168778	AQP1, AQP1
1771	chr8	24771466	24772878	1413	*	11	8.45598e-46	4.9068e-34	3.26116e-09	6.73584e-38	-0.0290407	-0.0145277	NEFM, GS1-72M22.1
1772	chr8	142244625	142245835	1211	*	4	8.58195e-46	2.33298e-43	3.59852e-19	9.43811e-44	-0.0533435	-0.0387643	SLC45A4
1773	chr12	51235704	51236446	743	*	4	8.76875e-46	2.40771e-31	6.12022e-12	8.53948e-32	0.0261652	0.0215235	NA
1774	chr4	185307144	185308004	861	*	3	8.78635e-46	7.72754e-28	2.67822e-17	9.04229e-32	-0.0556684	-0.0315821	NA
1775	chr19	45907484	45908453	970	*	7	9.15272e-46	5.96992e-17	6.72661e-18	1.09514e-29	-0.0461506	-0.0117263	PPP1R13L
1776	chr6	33254447	33254927	481	*	8	9.16906e-46	7.52139e-17	8.21411e-18	3.96566e-25	-0.0538701	-0.00712305	WDR46
1777	chr5	134735068	134736026	959	*	13	9.22031e-46	1.77205e-32	2.45954e-07	1.61461e-36	-0.0601795	-0.0266602	CTC-203F4.2, H2AFY
1778	chr11	93063302	93064234	933	*	8	9.25649e-46	1.64217e-19	3.39672e-15	4.76883e-32	-0.0493233	-0.0125517	CCDC67
1779	chr1	23953152	23953785	634	*	4	9.73825e-46	5.38539e-25	6.52184e-17	8.65989e-33	0.0505002	0.0326993	MDS2
1780	chr8	25897763	25898539	777	*	5	9.77717e-46	3.81375e-34	2.97744e-12	2.46971e-33	-0.0416999	-0.0283084	EBF2
1781	chr11	59951557	59952352	796	*	7	9.87437e-46	3.43753e-26	3.76855e-14	2.32561e-36	-0.0424845	-0.00800223	MS4A6A
1782	chr16	31118786	31119650	865	*	8	1.00001e-45	2.38881e-10	2.48184e-18	3.51239e-25	0.0452106	0.0134404	BCKDK
1783	chr20	48837617	48838080	464	*	2	1.00919e-45	4.51101e-34	8.2186e-19	1.51236e-33	-0.0549043	-0.0525419	NA
1784	chr1	41738284	41738760	477	*	2	1.04676e-45	4.36956e-33	1.76007e-20	5.96718e-33	0.0366865	0.0342215	RP11-399E6.1
1785	chr19	30865486	30866365	880	*	6	1.05249e-45	2.68834e-29	1.26623e-15	2.24951e-34	-0.0478424	-0.0211463	ZNF536
1786	chr4	16628516	16629833	1318	*	7	1.10728e-45	1.23017e-37	6.57582e-13	2.86675e-38	0.0318499	0.0201223	LDB2
1787	chr20	23014087	23015936	1850	*	10	1.12366e-45	9.6736e-32	1.04768e-19	2.02263e-41	-0.0528102	-0.00960753	RP4-753D10.3
1788	chr14	36987301	36989588	2288	*	17	1.12389e-45	3.2712e-46	5.79397e-13	1.93173e-57	-0.0455488	-0.013221	NKX2-1-AS1, RP11-896J10.3, NKX2-1
1789	chr10	102890514	102891568	1055	*	10	1.24939e-45	1.85933e-32	1.96809e-12	6.26182e-36	-0.0300406	-0.0104087	TLX1, TLX1NB
1790	chr3	108819967	108820219	253	*	3	1.25068e-45	1.38955e-26	1.13526e-19	6.19801e-30	0.0469925	0.0246736	MORC1
1791	chr1	154842717	154843547	831	*	10	1.31681e-45	2.42823e-25	5.34978e-13	3.39943e-35	-0.0314428	-0.00942815	KCNN3
1792	chr3	150661892	150662697	806	*	3	1.32335e-45	3.89596e-32	3.23375e-20	2.46971e-33	0.0598299	0.017611	CLRN1-AS1, RP11-166N6.2, CLRN1
1793	chr22	37544525	37546365	1841	*	8	1.34853e-45	2.67779e-32	1.31441e-16	1.15877e-43	0.0450777	0.0234472	IL2RB
1794	chr11	2481475	2482735	1261	*	19	1.36844e-45	1.45275e-25	1.67882e-14	1.75218e-33	0.0297129	0.010433	KCNQ1
1795	chr17	72462164	72463080	917	*	11	1.42307e-45	2.41012e-35	4.00448e-08	7.86812e-39	-0.0892971	-0.034519	CD300A
1796	chr17	76801117	76801775	659	*	3	1.42307e-45	1.00776e-32	4.98455e-15	2.46856e-32	0.0526162	0.0373038	USP36
1797	chr2	169311665	169312695	1031	*	10	1.43397e-45	8.71106e-17	4.20837e-17	7.35564e-28	-0.0564814	-0.00890907	CERS6
1798	chr1	185703201	185704549	1349	*	11	1.48984e-45	1.01675e-43	1.68833e-10	1.34531e-45	-0.0291048	-0.0091988	HMCN1
1799	chr6	101846603	101847656	1054	*	17	1.50485e-45	1.48864e-24	9.86403e-10	1.1696e-37	-0.0351241	-0.013008	GRIK2
1800	chr6	30312857	30313742	886	*	24	1.51356e-45	3.68324e-17	5.12214e-16	5.35505e-27	-0.0486555	-0.00326483	TRIM39-RPP21, RPP21
1801	chr12	4255525	4256014	490	*	2	1.55365e-45	1.40403e-31	8.2614e-20	1.92459e-31	0.0598697	0.0452985	NA
1802	chr10	85897870	85899092	1223	*	8	1.59151e-45	1.04785e-17	1.87059e-12	3.71004e-30	0.037297	0.0129896	RP11-338I21.1
1803	chr6	138655035	138656168	1134	*	4	1.60387e-45	6.7527e-37	9.35509e-19	3.20562e-39	0.0384395	0.0259657	KIAA1244
1804	chr2	26864234	26865535	1302	*	6	1.63153e-45	6.75984e-42	6.43793e-16	3.69135e-43	0.0350793	0.0253961	CIB4
1805	chr12	48214108	48214620	513	*	5	1.63367e-45	1.86116e-26	3.80154e-14	2.46581e-31	-0.0510632	-0.0234831	HDAC7
1806	chr11	86662289	86663418	1130	*	7	1.63491e-45	4.08821e-26	2.78703e-19	3.2531e-37	0.0369812	0.0141288	PRSS23, FZD4
1807	chr1	207069840	207071109	1270	*	7	1.64127e-45	9.04202e-34	5.96568e-14	1.24961e-37	0.0464708	0.0229595	IL24
1808	chr1	16090718	16091218	501	*	6	1.64408e-45	7.88899e-23	5.63225e-19	1.76057e-32	0.0460971	0.0164605	FBLIM1
1809	chr17	7791630	7793006	1377	*	6	1.69547e-45	8.75094e-31	3.42974e-18	2.77737e-35	0.0548493	0.00532623	CHD3
1810	chr1	156915103	156915887	785	*	5	1.71558e-45	1.32073e-24	3.25889e-17	5.16719e-33	0.0416976	0.0193827	ARHGEF11
1811	chr11	31833173	31834417	1245	*	11	1.75641e-45	7.04683e-30	7.83256e-12	1.04387e-32	-0.0225429	-0.00929976	RCN1, PAX6
1812	chr10	129046165	129046280	116	*	2	1.77246e-45	1.56708e-28	5.54294e-22	6.73131e-30	0.0442059	0.0337966	DOCK1
1813	chr10	90612973	90613015	43	*	2	1.84352e-45	1.19657e-26	1.04565e-18	6.83003e-27	-0.0696299	-0.0451086	NA
1814	chr4	83803228	83803957	730	*	3	1.8458e-45	5.24641e-18	2.64099e-23	4.06202e-26	-0.088868	-0.0222702	SEC31A
1815	chr13	29597447	29598708	1262	*	6	1.84713e-45	1.29013e-26	2.56552e-16	1.22064e-33	0.0395068	0.0203632	NA
1816	chr17	6593529	6593964	436	*	2	1.93532e-45	7.63215e-34	1.90459e-19	2.06821e-33	0.0391299	0.0329507	SLC13A5
1817	chr21	35575070	35575518	449	*	2	1.93559e-45	8.73921e-30	4.50454e-16	3.17407e-29	-0.0656359	-0.0527693	AP000320.7
1818	chr4	36283184	36283588	405	*	4	1.93721e-45	2.17587e-31	4.09269e-13	2.07619e-32	0.0339205	0.0270759	DTHD1
1819	chr18	5196397	5197559	1163	*	12	2.05011e-45	5.19906e-24	1.21829e-11	5.26071e-35	-0.0279861	-0.0113807	C18orf42
1820	chr15	69087480	69087809	330	*	3	2.06827e-45	8.86735e-38	6.11332e-15	1.09589e-36	-0.0573978	-0.0453329	ANP32A
1821	chr8	74207587	74208354	768	*	6	2.1135e-45	1.66237e-30	4.44383e-13	7.1932e-34	-0.0318033	-0.019152	RDH10, RPL7
1822	chr2	63274476	63276216	1741	*	14	2.18508e-45	5.08235e-47	1.75985e-07	1.45591e-44	-0.0253756	-0.012818	AC009501.4
1823	chr7	6475458	6476274	817	*	5	2.22622e-45	3.4278e-20	7.857e-15	6.07555e-30	-0.0428615	-0.0216629	DAGLB
1824	chr8	28244044	28244769	726	*	10	2.22809e-45	8.7991e-20	3.65852e-14	1.51663e-28	-0.0405988	-0.009079	ZNF395, FBXO16
1825	chr6	447226	447777	552	*	3	2.23152e-45	7.67973e-38	3.10101e-15	8.20145e-37	0.0594922	0.0549531	NA
1826	chr19	18954235	18954880	646	*	2	2.24176e-45	9.59645e-36	2.83485e-20	2.61581e-35	0.0437581	0.0394974	UPF1
1827	chr14	85852439	85853554	1116	*	4	2.39519e-45	6.98638e-39	1.13313e-17	2.76345e-39	0.0461014	0.0262926	CTD-2128A3.2
1828	chr1	114694766	114696664	1899	*	14	2.47582e-45	8.48612e-36	1.12932e-09	3.7827e-40	-0.0253225	-0.00892196	SYT6
1829	chr15	75470777	75471851	1075	*	5	2.48879e-45	1.2807e-40	1.0938e-13	2.76143e-39	-0.0273687	-0.0229881	NA
1830	chr20	35273933	35274281	349	*	2	2.60569e-45	6.17517e-20	2.67205e-18	9.94966e-22	0.0511751	0.0429182	SLA2
1831	chr12	52403511	52404880	1370	*	13	2.71282e-45	6.33224e-34	1.17748e-10	1.99059e-40	-0.0457047	-0.00721711	GRASP
1832	chr4	100439955	100440300	346	*	4	2.73666e-45	3.72979e-39	4.86639e-13	7.75676e-38	-0.056344	-0.0435463	C4orf17
1833	chr14	95660504	95661633	1130	*	9	2.78086e-45	4.59633e-28	6.16027e-15	4.63682e-34	0.0276374	0.0118913	CLMN
1834	chr17	43921313	43922423	1111	*	13	2.89018e-45	3.43633e-29	1.20527e-12	9.24881e-38	0.028574	0.0126224	SPPL2C, MAPT-AS1
1835	chr3	128273476	128274597	1122	*	6	2.90219e-45	2.76651e-22	7.5227e-14	1.47035e-30	-0.0312625	-0.00993886	NA
1836	chr14	65183532	65183677	146	*	3	2.93825e-45	8.49752e-36	2.52677e-15	5.50794e-35	-0.0430803	-0.0381839	PLEKHG3
1837	chr22	40321666	40322751	1086	*	7	3.11174e-45	4.63537e-32	1.69008e-13	9.81564e-38	0.0472786	0.0145949	GRAP2
1838	chr14	93116574	93117002	429	*	2	3.11317e-45	2.88585e-34	4.45333e-19	9.26098e-34	-0.0581022	-0.0523483	RIN3
1839	chr10	126390317	126390998	682	*	3	3.18542e-45	2.32074e-25	2.45559e-17	7.36861e-31	-0.0356006	0.00131464	RP11-12J10.3, FAM53B
1840	chr10	81204033	81204569	537	*	5	3.24909e-45	1.08773e-22	1.12734e-14	5.55348e-30	-0.0451245	-0.0217947	ZCCHC24
1841	chr7	55638724	55639118	395	*	2	3.52664e-45	1.52001e-08	5.52425e-20	1.60218e-19	0.0666316	0.0335493	VOPP1
1842	chr14	75151317	75151321	5	*	2	3.58948e-45	1.54172e-33	1.45825e-18	5.16719e-33	-0.0567712	-0.0564039	AREL1
1843	chr5	31193494	31194749	1256	*	11	3.59476e-45	9.08849e-26	1.41937e-10	2.42164e-35	-0.0208425	-0.00946758	CDH6, RP11-152K4.2
1844	chr5	10485347	10485736	390	*	3	3.6301e-45	3.23678e-35	9.68507e-17	1.4117e-34	-0.0434975	-0.039189	NA
1845	chr1	24832795	24833320	526	*	3	3.68479e-45	1.83087e-25	6.19715e-15	3.45005e-27	0.0582593	0.0426557	RCAN3
1846	chr8	49571564	49571931	368	*	4	3.69423e-45	4.22698e-28	3.82639e-17	2.0792e-31	0.0276765	0.0195624	RP11-770E5.1
1847	chr1	9338383	9338423	41	*	2	3.70569e-45	1.14909e-32	1.79347e-18	3.54497e-32	-0.0611838	-0.0607869	NA
1848	chr19	16480643	16481853	1211	*	3	4.01664e-45	1.38953e-39	2.9709e-20	1.21039e-39	0.0535089	0.0427927	EPS15L1
1849	chr19	13946770	13947646	877	*	9	4.02831e-45	4.12696e-23	8.35964e-11	4.08694e-33	-0.0364919	-0.0155017	MIR24-2, MIR27A, MIR23A
1850	chr8	140757364	140758300	937	*	3	4.08603e-45	9.99347e-21	7.03553e-21	3.18483e-28	0.0429587	0.0250571	TRAPPC9
1851	chr11	32456069	32457727	1659	*	15	4.12915e-45	2.39523e-38	4.47422e-08	1.74423e-41	-0.0201537	-0.00596646	WT1-AS, WT1
1852	chr1	203055177	203056197	1021	*	7	4.17338e-45	2.33795e-32	4.14424e-12	9.53968e-35	0.0346387	0.017116	NA
1853	chr4	24913973	24915774	1802	*	10	4.36041e-45	8.28201e-31	1.05935e-11	2.94867e-42	0.0449396	-0.00519922	CCDC149
1854	chr2	211456339	211458173	1835	*	8	4.37625e-45	3.72041e-45	1.87549e-11	1.12032e-47	0.0428796	0.0239445	CPS1
1855	chr20	3087395	3088152	758	*	3	4.40295e-45	1.18804e-38	1.94883e-17	4.93334e-38	-0.0379262	-0.0344428	UBOX5-AS1
1856	chr19	13053719	13054718	1000	*	5	4.4821e-45	4.01104e-36	4.83387e-16	1.43101e-36	-0.0707589	-0.0419565	CALR
1857	chr4	184186563	184186934	372	*	4	4.52273e-45	4.27146e-36	6.7726e-16	1.67168e-36	0.0401809	0.0266846	WWC2
1858	chr2	237476609	237477359	751	*	7	4.52767e-45	8.00492e-35	6.65666e-13	1.21375e-34	-0.0398602	-0.0265083	ACKR3
1859	chr12	57596567	57597238	672	*	4	4.52767e-45	1.51458e-21	2.44264e-18	1.16081e-26	0.0401929	0.0189347	LRP1
1860	chr15	76633981	76635953	1973	*	11	4.53448e-45	1.09397e-45	4.87197e-12	4.19223e-48	-0.023723	-0.0130723	ISL2, RP11-685G9.2
1861	chr1	211757109	211757434	326	*	3	4.57131e-45	3.22947e-23	3.21621e-17	4.2e-30	-0.0579461	-0.0382858	NA
1862	chr20	42983727	42984453	727	*	10	4.75823e-45	4.76142e-19	1.70324e-13	2.48133e-28	0.0426398	0.0139821	HNF4A, RP5-881L22.5
1863	chr9	135035970	135036556	587	*	3	4.78234e-45	1.45282e-26	1.31532e-15	3.60781e-28	-0.0484161	-0.0346028	NA
1864	chr2	9458925	9459453	529	*	7	4.9119e-45	5.97758e-15	3.40455e-17	2.80858e-26	0.034724	0.0126271	ASAP2
1865	chr16	89002930	89003641	712	*	5	5.01567e-45	3.77586e-30	6.85312e-13	8.16615e-31	-0.0522571	-0.0244302	CBFA2T3, RP11-830F9.7
1866	chr15	90357992	90358537	546	*	5	5.02e-45	4.43986e-21	2.703e-16	2.2064e-29	-0.0339419	-0.0162464	ANPEP
1867	chr3	119498870	119499190	321	*	2	5.124e-45	9.61134e-27	1.29045e-19	2.47874e-27	-0.0508536	-0.0407095	NA
1868	chr1	159683347	159685684	2338	*	10	5.25782e-45	2.18489e-48	1.93481e-13	2.02328e-54	0.044767	0.0163813	CRP
1869	chr4	87514871	87516011	1141	*	17	5.34613e-45	1.97519e-37	1.97531e-08	2.81785e-42	-0.0341732	-0.00940945	PTPN13, MAPK10
1870	chr10	7453871	7454759	889	*	4	5.42049e-45	3.01235e-34	5.69365e-15	7.02302e-34	-0.0386559	-0.023136	NA
1871	chr6	7106947	7107505	559	*	5	5.48963e-45	5.30214e-18	5.97928e-16	2.16262e-26	-0.0424244	-0.0167594	NA
1872	chr17	6555443	6556270	828	*	4	5.5777e-45	2.30497e-22	7.20422e-15	3.44047e-26	-0.0415596	-0.0165111	C17orf100, AC004706.1
1873	chr1	110307811	110307912	102	*	3	5.6599e-45	1.02879e-27	1.11922e-18	1.23421e-29	0.0436243	0.0270491	GSTM5, RP4-735C1.4
1874	chr1	200859871	200860682	812	*	9	5.89551e-45	8.06568e-40	5.57782e-09	4.78073e-39	-0.0567126	-0.0241213	C1orf106
1875	chr9	140942398	140943064	667	*	4	5.93403e-45	7.39572e-31	2.68484e-16	1.62382e-33	-0.041475	0.00994022	CACNA1B
1876	chr2	135471997	135472528	532	*	3	5.98705e-45	1.15599e-17	2.5454e-21	2.77994e-28	0.0428142	0.0231773	TMEM163
1877	chr11	64127791	64128339	549	*	3	6.05879e-45	1.65206e-32	2.80971e-17	2.08889e-32	-0.0505108	-0.04666	RPS6KA4
1878	chr15	63135330	63136291	962	*	6	6.14559e-45	3.03626e-39	1.05032e-15	4.39599e-41	0.0485282	0.02233	TLN2, RP11-1069G10.1
1879	chr1	3330139	3331278	1140	*	5	6.28749e-45	8.76386e-12	4.45099e-19	1.58345e-28	0.0309564	0.0131255	PRDM16
1880	chr13	114822877	114824008	1132	*	4	6.54989e-45	8.74002e-33	8.4904e-19	2.57292e-42	-0.0645146	-0.04648	RASA3
1881	chr16	16169888	16170435	548	*	4	6.58773e-45	4.20039e-31	7.09613e-17	1.72137e-33	-0.0438145	-0.0352611	ABCC1
1882	chr4	6909491	6909853	363	*	5	6.64483e-45	3.20285e-31	2.12194e-15	1.27676e-34	-0.0423615	-0.0296829	NA
1883	chr13	108975215	108975920	706	*	2	6.70905e-45	1.14147e-29	6.42891e-22	1.0406e-30	-0.0616797	-0.0481204	NA
1884	chr4	75097045	75097154	110	*	2	6.71251e-45	4.55751e-34	4.06605e-18	1.69875e-33	-0.0544033	-0.052837	MTHFD2L
1885	chr17	61561470	61562197	728	*	6	6.73464e-45	2.40715e-29	3.95598e-14	2.29942e-34	0.0290719	0.0179789	ACE, ACE
1886	chr1	65062243	65062855	613	*	2	6.76588e-45	1.96337e-35	1.49806e-18	7.5411e-35	0.0517759	0.0402042	CACHD1
1887	chr15	63623836	63624647	812	*	4	7.03612e-45	2.39022e-27	2.81689e-13	2.28197e-30	0.0335329	0.0261334	CA12
1888	chr10	118607718	118609402	1685	*	12	7.10166e-45	6.7935e-29	1.7311e-16	3.07174e-36	-0.0313828	-0.00640431	ENO4, RP11-539I5.1
1889	chr16	70733832	70734327	496	*	4	7.60017e-45	1.19267e-27	1.4875e-13	2.86589e-30	-0.0598316	-0.0380853	VAC14
1890	chr5	134989803	134990806	1004	*	5	7.62903e-45	9.42156e-13	1.07862e-20	5.5358e-25	0.0398978	0.0136275	NA
1891	chr7	72744662	72745074	413	*	2	7.74299e-45	4.91933e-23	4.88131e-23	4.06913e-27	0.0473344	0.0362526	FKBP6
1892	chr2	40165558	40165857	300	*	2	7.96213e-45	8.16951e-31	1.83856e-21	2.18736e-31	0.0538441	0.0456033	SLC8A1-AS1
1893	chr2	71775047	71776472	1426	*	4	8.10308e-45	4.55253e-30	1.9593e-20	3.81068e-40	0.0508174	0.0306757	DYSF
1894	chr17	56401623	56402669	1047	*	5	8.43506e-45	1.33568e-27	6.30175e-15	6.53783e-32	-0.072106	-0.0364886	BZRAP1
1895	chr14	102676957	102677307	351	*	4	8.52512e-45	2.10285e-35	3.24394e-17	2.27093e-35	-0.0807951	-0.0524432	WDR20
1896	chr4	170902376	170902837	462	*	3	8.61772e-45	3.66066e-27	5.131e-18	1.71002e-29	0.0441088	0.0273908	NA
1897	chr16	11443366	11444105	740	*	4	8.68184e-45	1.04981e-27	2.8739e-14	1.92987e-32	-0.0581326	-0.0391777	RMI2
1898	chr10	76858549	76859441	893	*	9	8.80962e-45	1.8695e-23	1.48236e-13	5.28165e-35	0.0331349	0.0157435	SAMD8, DUSP13
1899	chr13	99966887	99967378	492	*	2	8.87677e-45	1.9862e-33	9.03275e-18	7.40608e-33	0.064033	0.0591628	UBAC2
1900	chr16	66877873	66879016	1144	*	15	8.91276e-45	2.95019e-34	4.50308e-10	2.15263e-41	-0.0252356	-0.0074377	CA7, NAE1, RP11-61A14.1
1901	chr6	41130718	41132055	1338	*	7	8.93153e-45	2.9978e-29	2.15093e-16	4.09328e-39	-0.0521664	-0.00201215	TREM2
1902	chr18	21551892	21552432	541	*	3	8.99689e-45	8.57551e-20	5.8932e-20	6.38104e-26	0.0575653	0.0258906	RP11-403A21.1
1903	chr16	86670948	86671098	151	*	3	9.11333e-45	5.79176e-30	9.27403e-20	3.31097e-33	0.040797	0.0264828	NA
1904	chr11	26352959	26354057	1099	*	11	9.12393e-45	3.82003e-25	4.96269e-10	4.15537e-34	-0.0289737	-0.0100965	ANO3
1905	chr10	34061313	34062848	1536	*	9	9.1267e-45	1.56058e-33	3.72034e-11	4.79421e-37	-0.0495587	0.0063267	LINC00838
1906	chr3	50611151	50611699	549	*	2	9.38218e-45	7.76015e-34	7.47542e-20	1.78815e-33	0.0462625	0.0405787	HEMK1
1907	chr10	48601822	48602270	449	*	2	9.41741e-45	7.07408e-32	2.68097e-19	1.3895e-31	0.0373244	0.0339013	NA
1908	chr4	22517059	22518476	1418	*	7	9.45771e-45	1.05709e-33	2.99293e-11	2.59594e-35	-0.0290469	-0.0113878	GPR125
1909	chr9	134585033	134585801	769	*	7	9.86008e-45	5.79842e-42	5.62695e-10	1.00088e-40	0.05052	0.0333448	RAPGEF1
1910	chr2	176980673	176981919	1247	*	12	9.88676e-45	1.63999e-19	4.66147e-12	1.63707e-32	-0.0480883	-0.0115987	HOXD10
1911	chr1	109939800	109940036	237	*	4	1.00082e-44	3.21173e-18	3.16412e-18	3.41507e-28	-0.0531242	-0.0235631	SORT1
1912	chr19	30596600	30596783	184	*	2	1.00082e-44	5.33592e-34	5.65873e-18	2.0084e-33	0.0428689	0.0367928	NA
1913	chr1	162287718	162288382	665	*	4	1.00649e-44	6.97252e-35	1.51958e-14	2.58345e-35	-0.0517834	-0.0162826	NOS1AP
1914	chr11	16813059	16813681	623	*	6	1.04201e-44	6.00476e-25	2.12509e-15	1.20261e-33	-0.0406874	-0.0221124	PLEKHA7
1915	chr3	150477722	150478499	778	*	4	1.05344e-44	3.9903e-25	4.45142e-20	2.0583e-31	0.0538827	0.0313149	SIAH2
1916	chr4	140651952	140652329	378	*	5	1.07263e-44	1.5601e-34	1.88338e-15	3.86639e-37	0.0388449	0.0201552	MGST2, MAML3
1917	chr7	32110145	32111068	924	*	8	1.08825e-44	1.49715e-17	8.58275e-16	2.92005e-28	-0.0419508	-0.0152146	PDE1C
1918	chr6	32184296	32185995	1700	*	15	1.08905e-44	2.93803e-32	3.31598e-13	3.64257e-38	0.0445925	0.013265	NOTCH4
1919	chr7	47334558	47335209	652	*	2	1.09818e-44	1.19416e-36	2.52856e-19	4.51206e-36	0.0548352	0.0472296	TNS3
1920	chr20	30125302	30125910	609	*	3	1.09898e-44	7.45809e-29	1.9751e-19	2.76597e-30	-0.0561534	-0.033088	HM13
1921	chr2	213886329	213886821	493	*	4	1.11068e-44	2.30691e-32	5.06778e-14	1.58195e-34	0.0341559	0.0243064	IKZF2
1922	chr5	37839407	37840839	1433	*	15	1.1184e-44	4.43181e-34	1.52319e-10	3.55777e-39	-0.0233229	-0.00767207	GDNF-AS1, GDNF
1923	chr10	48412684	48413163	480	*	2	1.14104e-44	5.51854e-16	2.25603e-21	2.38892e-22	0.0440153	0.0254792	GDF2
1924	chr8	57472071	57472694	624	*	4	1.15909e-44	1.23882e-33	3.43648e-15	2.39064e-33	-0.0527473	-0.0402301	LINC00968
1925	chr21	43088348	43088540	193	*	2	1.16338e-44	1.06332e-31	2.97293e-21	5.04205e-32	0.0406796	0.0338409	NA
1926	chr2	133173339	133174635	1297	*	10	1.17285e-44	1.2166e-36	8.66995e-11	5.38818e-40	0.0264469	0.00115113	GPR39
1927	chr2	74783005	74783039	35	*	2	1.20195e-44	1.5936e-29	4.93899e-18	3.41883e-29	-0.0388004	-0.0340938	DOK1
1928	chr16	82660206	82661725	1520	*	17	1.20696e-44	2.37795e-40	1.27126e-10	8.54389e-44	0.027982	-0.0064654	CDH13
1929	chr17	15167908	15170168	2261	*	8	1.20706e-44	5.05305e-38	8.52557e-19	1.64717e-48	0.0499275	0.020076	RP11-849N15.1, PMP22
1930	chr1	8762310	8763372	1063	*	6	1.25316e-44	1.21326e-20	8.71568e-17	2.10312e-32	-0.0553523	-0.0229011	RERE
1931	chr1	94057247	94057789	543	*	8	1.2555e-44	1.90292e-26	4.13981e-13	4.74027e-32	-0.0411206	-0.030943	RP5-1033H22.2, BCAR3
1932	chr3	72149324	72149974	651	*	9	1.27222e-44	1.80696e-22	1.02368e-12	3.82266e-32	-0.0335357	-0.0129406	LINC00877
1933	chr9	103790434	103791078	645	*	6	1.27944e-44	2.6659e-30	1.32587e-09	8.6774e-34	-0.0239971	-0.0129656	LPPR1
1934	chr18	53177444	53178443	1000	*	6	1.29897e-44	2.34381e-31	3.73003e-14	4.6528e-36	-0.061096	-0.0284279	TCF4
1935	chr12	19556956	19557343	388	*	7	1.31069e-44	5.74697e-22	2.28762e-13	4.76292e-32	0.0470611	0.0182532	AEBP2
1936	chr14	94834215	94834763	549	*	5	1.31069e-44	9.25075e-14	6.384e-21	3.45625e-25	0.0538436	0.0174964	NA
1937	chr2	27236270	27237862	1593	*	9	1.32e-44	9.44981e-39	7.45255e-12	2.52589e-39	0.0288741	0.0155472	MAPRE3, AC013472.3
1938	chr12	56329296	56329903	608	*	5	1.33994e-44	1.15602e-37	5.65659e-11	3.66249e-37	0.0506931	0.0365366	DGKA
1939	chr22	45622803	45623520	718	*	6	1.34769e-44	4.97441e-23	6.5805e-16	5.48489e-30	-0.045087	-0.0244526	KIAA0930
1940	chr6	31127357	31127863	507	*	4	1.47408e-44	2.82877e-21	2.85589e-14	5.70069e-24	0.0348196	0.025195	TCF19
1941	chr3	50315057	50316562	1506	*	7	1.49423e-44	7.20675e-37	9.00058e-13	1.58852e-39	0.0318059	0.0203917	LSMEM2
1942	chr2	106472964	106474173	1210	*	6	1.50576e-44	5.42696e-37	1.28261e-12	5.07376e-37	0.0447557	0.0292053	NCK2, AC009505.2
1943	chr8	22785257	22786190	934	*	5	1.53223e-44	6.32407e-30	5.36406e-13	1.3895e-32	0.0264073	0.0182835	PEBP4
1944	chr1	116310712	116312729	2018	*	9	1.54719e-44	1.93755e-29	9.99597e-18	6.30177e-41	0.0424788	0.0178937	CASQ2
1945	chr3	11177986	11178798	813	*	8	1.56529e-44	3.74392e-30	2.62506e-16	1.99106e-36	0.0274022	0.0128786	HRH1
1946	chr17	48970334	48970893	560	*	3	1.60409e-44	7.86919e-21	2.4283e-16	1.56367e-28	-0.0495216	-0.0315265	TOB1-AS1
1947	chr2	79739254	79740322	1069	*	10	1.7082e-44	6.48669e-23	2.1728e-12	3.36026e-33	-0.0399828	-0.0112709	CTNNA2
1948	chr14	101908331	101908998	668	*	7	1.71841e-44	1.86354e-32	6.03261e-12	1.17733e-34	0.045749	0.0237809	RP11-168L7.3
1949	chr10	5565332	5567737	2406	*	13	1.81148e-44	2.13611e-38	2.92485e-16	1.87334e-42	0.0540359	0.014675	CALML3, CALML3-AS1, RP11-116G8.5
1950	chr3	194826197	194826514	318	*	4	1.83471e-44	2.26363e-33	4.3667e-15	4.28472e-34	-0.0621302	-0.0451564	XXYLT1
1951	chr5	131310461	131311470	1010	*	4	1.95865e-44	1.12285e-25	7.6364e-20	4.30302e-29	0.0456692	0.0260293	ACSL6
1952	chr17	78747934	78748494	561	*	5	1.96942e-44	1.99163e-34	9.32204e-14	2.3696e-35	-0.0569675	-0.0403518	RPTOR
1953	chr5	63461216	63462187	972	*	9	2.02794e-44	4.38446e-35	1.02661e-09	3.03566e-36	-0.0266681	-0.0172356	RNF180
1954	chr19	17637740	17638351	612	*	4	2.04151e-44	9.40357e-25	1.95289e-16	3.19082e-33	0.0490575	0.0281415	FAM129C
1955	chr11	128335383	128335642	260	*	2	2.0619e-44	7.18507e-31	2.32158e-19	1.07407e-30	0.0557064	0.0507457	ETS1
1956	chr12	12418545	12419765	1221	*	7	2.13741e-44	3.23035e-32	3.44893e-12	5.80525e-37	-0.0237702	-0.0150035	LRP6
1957	chr15	94840793	94841537	745	*	6	2.13799e-44	7.17438e-25	3.75861e-13	3.19417e-32	-0.0516088	-0.0282231	MCTP2
1958	chr3	53564456	53565320	865	*	4	2.22316e-44	2.396e-32	1.48314e-17	6.08162e-34	0.0305835	0.0225603	CACNA1D
1959	chr12	113799660	113799663	4	*	2	2.27268e-44	1.04129e-33	1.67436e-18	3.58159e-33	-0.0712799	-0.0649449	PLBD2
1960	chr6	19837015	19838211	1197	*	6	2.29823e-44	3.69955e-37	1.27752e-15	2.17144e-39	-0.0363462	-0.0161947	ID4, RP1-167F1.2
1961	chr1	87617142	87618313	1172	*	9	2.31334e-44	9.34276e-21	8.60608e-14	2.42588e-32	-0.0396716	-0.0114264	RP5-1052I5.2, LINC01140
1962	chr5	160975024	160976283	1260	*	12	2.33153e-44	1.28198e-36	3.64456e-11	4.51674e-38	-0.0360629	-0.0144969	GABRA6, GABRB2
1963	chr16	85062421	85063742	1322	*	4	2.3636e-44	1.2304e-39	6.63036e-17	1.70531e-42	0.0653559	-0.00340248	KIAA0513
1964	chr8	11831823	11833191	1369	*	8	2.37399e-44	1.12047e-39	2.56734e-13	2.33215e-40	0.0383877	0.0239108	DEFB136
1965	chr13	36705041	36705622	582	*	6	2.39997e-44	2.69668e-40	4.81647e-11	2.30729e-38	-0.0355099	-0.0160363	DCLK1
1966	chr14	89631066	89631665	600	*	3	2.40109e-44	8.4372e-37	3.0565e-16	5.49023e-36	-0.0428056	-0.0344923	FOXN3
1967	chr3	71257755	71258221	467	*	3	2.46085e-44	5.87273e-27	2.38197e-16	1.10592e-30	-0.0483031	-0.0304928	FOXP1
1968	chr3	195946348	195946921	574	*	5	2.46526e-44	1.27348e-25	2.91029e-17	1.92656e-31	-0.0742531	-0.0285534	SLC51A, PCYT1A
1969	chr20	62318426	62318588	163	*	5	2.50086e-44	5.41936e-37	5.19774e-10	3.94789e-35	-0.054508	-0.04378	RTEL1, RTEL1-TNFRSF6B
1970	chr10	101289600	101291397	1798	*	8	2.54499e-44	4.52784e-43	2.01772e-15	3.64122e-45	-0.0521457	-0.0269222	RP11-129J12.2
1971	chr2	28617552	28618402	851	*	7	2.58113e-44	2.11401e-42	1.3082e-09	3.0743e-40	-0.0337775	-0.0257486	FOSL2
1972	chr6	94128527	94129636	1110	*	10	2.58624e-44	3.45977e-32	3.09116e-11	5.36978e-34	-0.0241794	-0.0102656	EPHA7
1973	chr19	45201642	45202433	792	*	6	2.63182e-44	2.19403e-23	2.16545e-19	2.00224e-29	0.0367172	0.0137814	CEACAM16, CTB-171A8.1
1974	chr2	196427130	196427786	657	*	3	2.78376e-44	9.24549e-24	7.53023e-16	8.40029e-29	0.0697919	0.0407657	NA
1975	chr6	109280380	109280598	219	*	3	2.79688e-44	2.74916e-35	7.39869e-15	2.01265e-34	-0.0589257	-0.0396567	ARMC2
1976	chr1	165324990	165326455	1466	*	17	2.88257e-44	6.92566e-27	2.98511e-12	5.75471e-36	-0.0263863	-0.00664284	LMX1A
1977	chr8	75896383	75897310	928	*	10	2.89319e-44	8.99545e-36	4.55243e-12	1.14142e-37	-0.0266764	-0.0143184	CRISPLD1
1978	chr7	101460955	101461599	645	*	3	2.95671e-44	7.79812e-28	3.35035e-17	1.37241e-30	-0.0633496	-0.0411364	CUX1
1979	chr1	235062535	235062594	60	*	2	3.05066e-44	1.1061e-33	3.20611e-18	3.97167e-33	0.0526503	0.0518857	NA
1980	chr17	39974868	39976558	1691	*	8	3.10835e-44	1.23873e-33	8.4482e-19	1.22233e-39	0.0450391	0.0140972	FKBP10
1981	chr1	158322531	158325254	2724	*	9	3.21752e-44	7.93468e-56	6.72661e-18	1.04991e-59	0.0406811	0.0238151	CD1E
1982	chr8	22852741	22852828	88	*	2	3.23062e-44	2.90337e-26	5.42237e-17	4.63221e-26	-0.0499298	-0.0461699	RHOBTB2, PEBP4, RP11-875O11.1
1983	chr19	18760578	18761132	555	*	3	3.26155e-44	3.99154e-25	6.81607e-14	3.29703e-26	-0.0532272	-0.0346321	KLHL26
1984	chr16	11369492	11370688	1197	*	7	3.27193e-44	6.06126e-16	7.91956e-21	3.61804e-30	0.0401057	0.011383	RMI2, PRM2
1985	chr1	10447997	10448500	504	*	2	3.34182e-44	5.90693e-21	9.52348e-23	8.23012e-26	-0.0525303	-0.0445361	NA
1986	chr11	128418551	128419512	962	*	6	3.43023e-44	6.62956e-37	4.00397e-12	3.05237e-38	-0.0327008	-0.0245622	ETS1
1987	chr11	132933813	132934377	565	*	5	3.50013e-44	3.16821e-33	6.45056e-13	8.12222e-34	-0.0186662	-0.012972	OPCML
1988	chr4	38859587	38859770	184	*	2	3.73027e-44	2.74983e-30	6.78214e-19	4.54437e-30	-0.0590359	-0.0517972	NA
1989	chr1	3006466	3007052	587	*	3	3.7369e-44	4.77381e-15	5.22363e-18	1.22597e-19	0.034794	0.0255322	PRDM16
1990	chr21	35883992	35884679	688	*	6	3.74218e-44	8.41587e-24	4.66611e-15	3.58797e-30	-0.0839531	-0.0341819	KCNE1
1991	chr2	163008773	163009887	1115	*	8	3.74311e-44	7.56812e-33	3.46432e-15	6.80413e-37	0.0354406	0.0154567	GCG
1992	chr12	106533375	106534620	1246	*	10	3.9005e-44	2.16896e-26	1.251e-13	1.69742e-33	-0.0361674	-0.00755757	NUAK1
1993	chr16	30482089	30482593	505	*	2	3.94713e-44	5.23104e-26	5.94383e-21	1.78006e-27	0.051995	0.039177	NA
1994	chr1	25439789	25440431	643	*	3	4.28187e-44	1.00949e-28	5.28617e-19	7.81426e-32	-0.0567407	-0.0328733	NA
1995	chr6	33291519	33292029	511	*	9	4.44326e-44	4.17128e-12	4.36641e-14	2.92864e-23	-0.0391118	-0.00748845	DAXX
1996	chr7	44189684	44190259	576	*	3	4.48393e-44	1.77352e-30	1.58516e-18	7.31894e-32	0.0350316	0.0294446	GCK
1997	chr19	55838021	55838191	171	*	2	4.5315e-44	3.13746e-27	9.75488e-15	1.14233e-26	-0.0396403	-0.0383866	TMEM150B
1998	chr3	33089501	33089948	448	*	2	4.63837e-44	1.13689e-22	1.16719e-22	1.24581e-26	0.0636436	0.0515943	GLB1
[truncated: 5,573 more rows]

## Sheet: S9. NMO DMR
Supplementary Table S9. NMO DMRs.
DMR	seqnames	start	end	width	strand	no.cpgs	min_smoothed_fdr	Stouffer	HMFDR	Fisher	maxdiff	meandiff	overlapping.genes
1	chr17	36622717	36623419	703	*	4	1.26181e-51	3.35119e-20	1.23417e-22	1.24681e-27	-0.442982	-0.0938166	ARHGAP23
2	chr4	177116576	177118196	1621	*	12	2.00813e-40	6.87001e-06	6.36893e-24	7.92381e-22	0.325629	0.0294854	SPATA4
3	chr16	89367323	89367859	537	*	2	1.97023e-38	3.69763e-14	3.49684e-20	1.27271e-20	0.100843	0.0561249	ANKRD11
4	chr16	67280767	67282413	1647	*	12	8.65099e-37	1.19447e-07	3.98169e-17	6.51662e-19	-0.0518538	-0.00215594	SLC9A5, FHOD1
5	chr3	5018817	5020996	2180	*	15	4.135e-35	2.45588e-05	2.5738e-16	2.04969e-15	0.271154	0.0161281	BHLHE40, BHLHE40-AS1
6	chr19	47291295	47292253	959	*	9	7.47099e-35	2.60799e-12	2.84524e-12	8.38614e-23	0.107506	0.0118527	SLC1A5
7	chr6	30711580	30713442	1863	*	33	1.54487e-31	1.39536e-06	1.99598e-10	7.44096e-17	-0.0497844	-0.000506915	IER3
8	chr7	1708659	1709950	1292	*	7	1.89572e-31	0.00142735	1.22909e-17	8.17978e-14	-0.0565125	-0.00690226	NA
9	chr16	28942590	28944403	1814	*	10	2.41665e-31	1.44994e-29	1.29362e-06	7.29664e-29	0.0518808	0.0322906	CD19, RABEP2
10	chr2	25064659	25065924	1266	*	5	6.83207e-31	1.5395e-07	1.71361e-18	2.01789e-17	-0.517943	-0.0992352	ADCY3
11	chr7	1587402	1588396	995	*	6	8.53123e-31	2.85489e-06	1.22909e-17	2.16669e-16	-0.336335	-0.0526877	TMEM184A
12	chr17	75445905	75447504	1600	*	11	9.8413e-31	1.74677e-26	2.34915e-07	2.3899e-27	0.042759	0.026776	2026-09-09
13	chr4	183795136	183795822	687	*	5	2.2398e-30	2.13608e-06	1.3971e-18	7.81566e-17	-0.221273	-0.0358382	NA
14	chr19	49990752	49992293	1542	*	12	7.34278e-30	0.0121319	8.56584e-17	4.75039e-12	-0.0406749	-0.00429184	CTD-3148I10.15, RPL13A
15	chr19	46998786	46999840	1055	*	15	1.06898e-29	5.40636e-28	2.03359e-06	8.06098e-28	0.0554446	0.0301834	AC011484.1, PPP5D1, PNMAL2
16	chr14	66972956	66975372	2417	*	19	1.36598e-29	4.37544e-10	4.89515e-16	7.99151e-20	-0.0469028	-0.002583	GPHN, RP11-72M17.1
17	chr1	161067663	161068715	1053	*	12	1.36598e-29	4.25687e-09	1.01497e-14	5.23368e-21	-0.0342288	-0.00608108	KLHDC9
18	chr18	21032322	21033823	1502	*	11	4.18493e-29	1.61287e-10	1.40213e-14	9.61675e-19	-0.0429199	-0.00723357	RIOK3
19	chr3	137905374	137906748	1375	*	14	1.71684e-28	3.49707e-08	5.10106e-14	2.39932e-17	-0.0315929	-0.00413169	ARMC8
20	chr1	89989666	89991016	1351	*	10	2.39882e-28	0.000870199	1.74627e-16	1.31137e-13	-0.0473631	-0.00484994	LRRC8B
21	chr1	68151763	68152310	548	*	3	3.19036e-28	6.90568e-13	9.09901e-16	9.93887e-18	-0.0460338	-0.0057657	GADD45A
22	chr6	30849937	30854551	4615	*	46	4.15488e-28	1.32319e-38	2.89361e-06	1.52772e-44	0.0623846	0.023384	DDR1
23	chr6	41908262	41909862	1601	*	8	5.83113e-28	2.61153e-06	1.13999e-12	1.48147e-13	-0.027844	0.00107957	CCND3
24	chr6	33245128	33247509	2382	*	47	5.95358e-28	3.47356e-23	1.69137e-06	7.67191e-30	0.0407931	0.0138041	B3GALT4, WDR46
25	chr9	135995491	135997155	1665	*	5	1.08408e-27	0.000265481	3.17371e-15	1.25707e-13	-0.0570526	-0.00945798	RALGDS
26	chr6	41514307	41515387	1081	*	5	1.24355e-27	7.10924e-06	4.4038e-14	3.3752e-13	-0.0332592	-0.00701002	FOXP4, RP11-328M4.2
27	chr4	82392280	82393723	1444	*	13	2.75268e-27	7.83832e-10	1.05012e-13	1.082e-16	0.0548173	0.00298958	RASGEF1B
28	chr1	204970383	204970430	48	*	2	9.83917e-27	2.02661e-09	1.63103e-18	4.41388e-18	-0.460392	-0.229661	NFASC
29	chr20	39317833	39319326	1494	*	8	1.09546e-26	3.57411e-06	6.32498e-14	6.34301e-14	-0.0406491	-0.00311904	MAFB
30	chr6	25875233	25875838	606	*	4	1.17122e-26	6.88091e-16	4.61696e-15	1.07021e-19	0.0454524	0.0122818	SLC17A3
31	chr6	30655197	30657275	2079	*	24	1.58388e-26	2.88755e-14	1.59422e-06	1.525e-21	0.0514413	0.0140625	PPP1R18, NRM
32	chr6	33166966	33168410	1445	*	19	1.58388e-26	1.83406e-07	1.13999e-12	1.21347e-14	0.0515412	0.00567732	RNY4P10, SLC39A7, RXRB
33	chr11	47447363	47448534	1172	*	14	1.64e-26	1.65369e-10	9.20347e-14	9.87113e-18	-0.0674489	-0.00750624	PSMC3
34	chr17	48171720	48172668	949	*	16	1.89063e-26	8.88995e-08	2.63215e-11	5.15242e-17	-0.0296309	-0.00283878	PDK2
35	chr4	668623	671543	2921	*	10	2.34657e-26	1.25575e-21	6.12985e-08	7.46412e-25	0.0427465	0.0153432	MYL5
36	chr17	1083824	1086047	2224	*	9	3.09955e-26	1.41618e-20	1.60702e-07	4.99216e-24	0.0466033	0.0255152	AC016292.1, ABR
37	chr18	29671448	29673278	1831	*	11	4.22098e-26	3.57469e-08	4.46369e-15	3.71854e-16	-0.035936	-0.00282436	RP11-53I6.2, RNF138, RP11-53I6.3
38	chr5	59995354	59996105	752	*	7	1.07367e-25	3.23283e-05	2.97554e-14	2.78095e-12	-0.0441939	-0.00607726	DEPDC1B
39	chr2	145273297	145274201	905	*	5	1.65612e-24	2.90566e-08	9.2742e-15	5.19677e-16	-0.0416122	-0.00737729	ZEB2
40	chr6	32120077	32122966	2890	*	57	1.8452e-24	9.76726e-19	2.64804e-05	4.19035e-26	0.0620357	0.0140304	PPT2, PPT2-EGFL8, PRRT1
41	chr5	176738672	176739783	1112	*	9	2.29776e-24	0.00131882	1.01497e-14	2.75934e-12	-0.0469859	-0.00371014	MXD3
42	chr18	12883603	12884250	648	*	3	2.34919e-24	8.01571e-05	6.70564e-12	9.08224e-11	-0.0223365	-0.00723148	PTPN2
43	chr17	73083876	73084978	1103	*	11	2.53371e-24	0.000116736	8.23678e-14	6.87848e-12	-0.42643	-0.0361982	SLC16A5
44	chr10	126431523	126432734	1212	*	7	4.6244e-24	7.80442e-07	1.09108e-13	1.95929e-14	-0.0303657	-0.00657254	RP11-12J10.3, FAM53B
45	chr7	16684504	16686311	1808	*	17	5.39921e-24	2.5864e-07	7.75695e-10	7.19084e-16	-0.0223951	-0.00258562	BZW2, ANKMY2
46	chr11	34073324	34074872	1549	*	7	7.62419e-24	0.000552943	8.87486e-15	2.77408e-12	-0.0305773	-0.0032253	CAPRIN1
47	chr10	63807920	63809073	1154	*	10	1.15268e-23	4.53684e-05	4.20285e-11	7.63784e-11	0.0757691	0.0172304	ARID5B
48	chr19	15558827	15560283	1457	*	11	1.32087e-23	3.1704e-13	2.40102e-07	1.02282e-16	0.0289635	0.0106998	WIZ
49	chr19	33571641	33572249	609	*	8	1.33275e-23	1.29604e-08	9.27284e-10	8.24353e-16	0.0217635	0.00363639	GPATCH1
50	chr22	46759962	46761435	1474	*	6	1.53677e-23	1.44619e-16	1.29743e-07	1.51718e-18	0.053285	0.0250945	CELSR1
51	chr15	78833291	78833962	672	*	3	1.85985e-23	3.24089e-09	8.08404e-11	7.49728e-12	0.0385673	0.00497031	PSMA4
52	chr19	12991665	12992867	1203	*	13	2.32274e-23	2.6657e-05	3.68205e-16	5.93772e-14	-0.0432752	-0.00228853	CTD-2265O21.7, DNASE2
53	chr19	15121199	15122224	1026	*	13	2.66856e-23	1.36172e-14	3.0885e-05	7.99151e-20	0.103635	0.0412514	CCDC105, SLC1A6
54	chr20	1373260	1374740	1481	*	8	2.93378e-23	2.08866e-08	2.32041e-13	4.42945e-14	-0.0275582	-0.00415297	FKBP1A
55	chr14	45552678	45553464	787	*	8	5.63004e-23	1.49407e-05	3.32005e-15	4.28194e-13	-0.0427202	-0.0106762	PRPF39, CTD-3028N15.1
56	chr13	49682948	49684532	1585	*	10	6.42442e-23	3.62673e-20	3.18213e-08	1.34496e-23	0.0333693	0.00064627	FNDC3A
57	chr2	232790231	232792397	2167	*	13	6.65107e-23	1.35422e-14	1.30826e-07	1.69856e-22	0.0622635	0.00767426	NPPC
58	chr11	62494563	62495977	1415	*	15	6.7438e-23	4.01363e-06	1.2414e-08	5.64069e-12	-0.0220456	-0.00424488	TTC9C, HNRNPUL2-BSCL2, HNRNPUL2
59	chr3	187454477	187456175	1699	*	8	8.18822e-23	3.40687e-07	2.44905e-13	9.37239e-15	-0.0320511	0.00144221	BCL6
60	chr9	112541776	112542779	1004	*	6	9.55036e-23	8.07372e-06	5.77469e-15	9.73112e-14	-0.106561	-0.0172036	PALM2, PALM2-AKAP2, AKAP2
61	chr3	52332923	52334181	1259	*	7	1.05573e-22	5.46579e-07	3.54914e-10	8.36118e-15	0.0349945	0.0112618	GLYCTK-AS1
62	chr4	57687839	57688337	499	*	5	1.45412e-22	1.41351e-05	2.5738e-16	4.62203e-14	-0.0587274	-0.0167828	SPINK2
63	chr12	29301145	29302515	1371	*	11	1.69183e-22	1.67632e-07	5.72741e-13	2.6209e-13	-0.0374072	0.000835029	FAR2, RP11-946L16.1
64	chr14	67707306	67708475	1170	*	12	2.30006e-22	2.69723e-06	1.40213e-14	2.79121e-13	-0.0620516	-0.00398161	MPP5
65	chr9	98782756	98784014	1259	*	4	2.83706e-22	2.17915e-10	4.20285e-11	2.30123e-13	0.0324329	0.00967503	LINC00092
66	chr14	101536170	101538895	2726	*	12	2.97068e-22	3.70273e-22	3.48747e-06	1.29042e-24	0.0463088	0.0242729	MEG9
67	chr5	139492727	139494540	1814	*	7	3.43297e-22	0.00242623	4.46369e-15	4.21844e-12	-0.0300214	-0.00318298	PURA
68	chr1	203241948	203242950	1003	*	9	3.67621e-22	5.60521e-14	5.63959e-06	3.69389e-18	0.0700757	0.0320662	CHIT1
69	chr6	32117379	32119016	1638	*	17	4.79359e-22	1.53207e-21	0.000144212	2.31826e-20	0.0640095	0.0342051	PRRT1
70	chr1	85666970	85667951	982	*	5	6.14037e-22	0.116031	7.05715e-15	4.78991e-12	-0.0345937	-0.00766348	NA
71	chr11	70048801	70049962	1162	*	11	8.38706e-22	5.38236e-10	1.01107e-11	5.17746e-16	0.0272739	0.00487237	FADD
72	chr2	242576411	242577535	1125	*	10	9.48877e-22	5.77574e-06	4.46369e-15	9.86907e-13	-0.033091	-0.00153082	ATG4B, THAP4
73	chr14	62547769	62548443	675	*	5	1.13182e-21	3.41828e-18	2.01593e-08	6.26536e-19	0.0561858	0.0372012	SYT16, RP11-355I22.5
74	chr17	73149094	73151648	2555	*	22	1.22813e-21	2.88883e-08	4.46369e-15	5.47888e-16	-0.0410555	0.00203163	HN1
75	chr5	38257108	38258441	1334	*	11	1.6185e-21	2.31173e-06	3.99296e-10	9.46741e-14	-0.0458609	-0.00576287	NA
76	chr8	21998797	22000318	1522	*	15	1.67553e-21	1.75581e-07	3.35244e-14	3.81438e-13	-0.0379845	-0.000486656	REEP4
77	chr14	106321751	106322849	1099	*	8	1.80245e-21	2.50616e-20	4.63199e-07	1.07021e-19	0.0451769	0.0316529	IGHM
78	chr5	126853350	126853954	605	*	5	1.84647e-21	0.000103698	1.09858e-11	3.05634e-10	-0.0334309	-0.00561518	PRRC1
79	chr14	20810807	20812228	1422	*	14	1.94806e-21	0.00156617	1.26287e-15	1.53054e-11	-0.0420769	-0.00564568	PARP2, RPPH1
80	chr1	85155548	85156187	640	*	2	2.32258e-21	6.33401e-07	4.78833e-10	7.03905e-10	-0.0319891	-0.0183965	SSX2IP
81	chr19	12776725	12777903	1179	*	21	3.63765e-21	3.07744e-10	1.73587e-11	2.5808e-18	-0.0322908	0.00152267	WDR83, MAN2B1, CTD-2192J16.24
82	chr7	105751557	105753147	1591	*	12	4.06976e-21	1.01335e-06	1.14109e-11	2.91808e-11	0.00788737	-6.74117e-05	SYPL1
83	chr8	41522721	41523480	760	*	7	4.1251e-21	2.50912e-17	8.63146e-08	3.69389e-18	0.0483262	0.0302025	RP11-930P14.1, ANK1
84	chr6	18386873	18387507	635	*	8	4.75994e-21	7.93882e-13	6.3087e-08	1.35087e-17	0.0330087	0.00730364	RNF144B
85	chr19	17187589	17187685	97	*	2	7.38428e-21	1.08421e-07	6.30103e-13	1.4434e-12	-0.0215418	-0.00930533	MYO9B
86	chr5	86708312	86709603	1292	*	13	8.26948e-21	4.72619e-07	3.10751e-11	7.99323e-14	0.0346637	0.005054	CCNH
87	chr16	9184155	9185479	1325	*	9	1.16981e-20	1.63867e-06	1.01107e-11	1.76911e-11	0.0240259	0.00419758	NA
88	chr1	245316446	245317786	1341	*	8	1.42896e-20	2.63914e-07	1.97281e-12	2.86463e-12	-0.0288294	-0.007565	NA
89	chr7	1061928	1063357	1430	*	11	1.46297e-20	8.93188e-12	3.06266e-06	1.7755e-15	0.0503366	0.0233609	C7orf50, MIR339
90	chr14	24768634	24769927	1294	*	18	1.59551e-20	2.86463e-07	2.02012e-11	1.84075e-12	0.0351577	0.00273607	NOP9, DHRS1
91	chr10	104473187	104474172	986	*	5	2.07506e-20	4.65541e-09	7.48042e-12	7.29109e-13	-0.0181976	-0.00017842	ARL3
92	chr17	1587547	1588445	899	*	10	2.3742e-20	3.21361e-09	2.10186e-12	7.0138e-15	-0.0312669	-0.00366539	PRPF8
93	chr5	10563092	10564690	1599	*	8	2.83291e-20	3.5692e-09	2.32861e-09	2.55183e-16	0.0585527	0.0106034	ANKRD33B
94	chr4	30723455	30724564	1110	*	4	2.93708e-20	3.95086e-07	7.33815e-12	1.84075e-12	-0.12493	-0.0399647	PCDH7
95	chr17	77783207	77784669	1463	*	5	3.40187e-20	1.81011e-06	1.31559e-12	2.73832e-12	-0.0415771	-0.0033866	AC100791.2
96	chr2	96811533	96813108	1576	*	8	3.77669e-20	1.06965e-14	1.9605e-07	5.96712e-16	0.0352867	0.0127489	AC012307.2
97	chr11	2415019	2415887	869	*	5	4.60721e-20	1.21645e-20	1.54481e-06	1.13106e-19	0.0586446	0.0470052	CD81
98	chr18	19179948	19181057	1110	*	12	6.41454e-20	0.0295011	2.6145e-12	1.93161e-09	-0.0268281	-0.0025717	ESCO1
99	chr6	33282330	33284839	2510	*	44	6.5035e-20	4.78855e-18	0.000697733	9.1793e-21	0.0739143	0.0182958	ZBTB22
100	chr8	48873190	48874244	1055	*	9	6.68422e-20	0.0013411	1.50776e-10	7.3052e-11	-0.0231015	0.000300171	MCM4
101	chr12	64615825	64617311	1487	*	13	8.6287e-20	8.37991e-11	6.45777e-12	6.39219e-17	-0.0163303	-0.00211254	RPS11P6, C12orf66
102	chr17	48942734	48943588	855	*	5	9.6164e-20	3.00629e-08	1.53136e-09	2.32971e-13	-0.0277227	-0.0047456	TOB1
103	chr19	39368408	39369830	1423	*	8	9.63914e-20	6.74162e-16	7.87075e-07	2.14202e-18	0.0428584	0.0243076	RINL, SIRT2
104	chr6	34433139	34434325	1187	*	12	9.8059e-20	2.09156e-07	3.8619e-13	3.36827e-13	0.0293466	0.000202098	PACSIN1
105	chr8	29206333	29207624	1292	*	10	1.72512e-19	0.000415483	5.05094e-12	3.26769e-10	-0.0416396	-0.00291062	DUSP4
106	chr1	218457681	218458869	1189	*	13	1.79204e-19	2.644e-05	2.82269e-14	3.84506e-12	-0.0216861	0.00343909	RRP15
107	chr10	26726503	26728036	1534	*	14	2.19893e-19	1.03466e-07	1.59241e-10	4.07424e-13	-0.0351675	-0.00234295	APBB1IP
108	chr5	133406542	133407209	668	*	4	2.30433e-19	4.9982e-10	4.63721e-13	2.2601e-14	-0.0456711	7.6714e-05	NA
109	chr17	77915948	77916768	821	*	4	2.5214e-19	3.48602e-07	9.18415e-14	6.34489e-13	-0.229377	-0.0674302	TBC1D16
110	chr18	30352297	30353699	1403	*	12	2.83142e-19	5.10231e-12	1.04654e-05	5.92278e-16	0.0858938	0.0297833	AC012123.1, KLHL14
111	chr1	2344561	2346088	1528	*	16	2.89537e-19	9.14675e-15	6.62363e-06	5.92278e-16	0.0445816	0.0225589	PEX10
112	chr9	35605204	35605990	787	*	4	2.91152e-19	1.69764e-06	2.84524e-12	2.12591e-11	-0.0306059	-0.00598294	TESK1
113	chr15	56757108	56757806	699	*	11	3.10322e-19	0.000236279	1.07144e-13	3.25872e-11	-0.0556079	-0.00546494	MNS1
114	chr11	82611204	82612766	1563	*	16	3.19764e-19	0.000269743	1.50776e-10	1.21907e-11	-0.0291294	-0.00232615	C11orf82, PRCP
115	chr1	52343400	52345292	1893	*	25	3.82274e-19	1.92205e-05	2.3657e-10	3.6114e-15	0.032703	-0.000324479	NRD1
116	chr12	10826432	10827400	969	*	12	4.30501e-19	0.000974969	3.99981e-13	3.58179e-11	-0.0229729	0.000702029	STYK1
117	chr1	1475265	1476269	1005	*	4	4.43332e-19	5.71544e-07	1.8579e-11	1.84849e-11	0.0873204	0.0280217	TMEM240
118	chr11	102322056	102323142	1087	*	5	5.04406e-19	0.00081658	4.34923e-11	1.77238e-09	-0.0716813	-0.0131848	TMEM123
119	chr16	31212822	31213883	1062	*	7	5.69112e-19	4.57808e-09	6.7143e-10	1.02745e-11	-0.0263581	0.00615693	C16orf98, PYCARD
120	chr7	42275601	42276004	404	*	4	6.18981e-19	7.47739e-06	1.14109e-11	1.2651e-10	-0.0408516	-0.0105822	GLI3
121	chr2	220377593	220378711	1119	*	6	6.26163e-19	8.86017e-09	3.51501e-12	2.79682e-13	-0.0377808	0.00125956	AC053503.11
122	chr9	139652023	139654215	2193	*	11	7.31104e-19	8.06675e-20	1.59525e-07	4.44768e-22	0.0496882	0.0276663	LCN8, LCN15
123	chr2	240196284	240197864	1581	*	6	1.14909e-18	9.07018e-13	9.09479e-07	6.34051e-15	-0.059311	-0.0306942	HDAC4
124	chr6	128841955	128842659	705	*	8	1.26953e-18	2.19101e-06	8.72627e-09	5.7483e-10	0.0312877	0.0011789	NA
125	chr8	21988147	21990742	2596	*	12	1.28275e-18	3.96546e-14	9.74315e-10	3.72202e-19	0.045306	0.0137792	HR
126	chr15	41136353	41137019	667	*	11	1.49396e-18	1.25228e-05	1.78422e-13	2.25264e-11	-0.0135529	-0.00170484	SPINT1, RP11-532F12.5
127	chr3	184870401	184871524	1124	*	11	1.76444e-18	2.46833e-05	2.55565e-12	3.94241e-13	0.0328146	0.000165008	C3orf70
128	chr3	179322212	179322971	760	*	13	1.81914e-18	0.0020667	5.4518e-12	7.69822e-10	-0.0252127	-0.000188024	NDUFB5, MRPL47
129	chr12	77157476	77158144	669	*	9	1.82084e-18	2.10799e-06	8.42605e-13	4.59867e-13	-0.0245675	-0.00427658	ZDHHC17
130	chr11	102187359	102188280	922	*	10	2.12679e-18	3.39819e-11	4.2849e-10	3.58347e-15	-0.0342549	-0.00395306	BIRC3
131	chr2	62131978	62133120	1143	*	10	2.13975e-18	2.7233e-06	1.36881e-11	3.77892e-13	0.0382535	0.00257695	COMMD1
132	chr12	57080845	57081803	959	*	5	2.35558e-18	1.12192e-08	4.30584e-09	4.21844e-12	-0.0190869	-0.00237564	PTGES3
133	chr21	34602027	34603264	1238	*	13	2.46891e-18	0.000239298	2.67798e-11	3.05634e-10	-0.0178205	-0.000516582	IFNAR2
134	chr12	7053564	7056008	2445	*	14	2.61456e-18	3.84037e-15	1.29641e-08	3.32194e-20	0.0379674	0.0141489	C12orf57, PTPN6, U47924.31
135	chr6	42951711	42952586	876	*	14	3.30631e-18	1.61701e-05	2.18123e-09	5.78673e-12	-0.0240859	-0.00177145	PPP2R5D
136	chr13	24040091	24041251	1161	*	9	4.3406e-18	0.000183474	8.7422e-14	8.9277e-11	-0.0384729	-0.00260404	LINC00327
137	chr17	27037982	27039132	1151	*	13	4.53111e-18	1.1224e-06	2.68371e-10	9.07026e-12	-0.0359485	-0.00106989	PROCA1
138	chr1	1098380	1100557	2178	*	13	4.61183e-18	2.39503e-15	8.54901e-06	3.11676e-17	0.0625523	0.0300466	NA
139	chr4	102710414	102710590	177	*	2	4.72912e-18	4.81209e-12	1.73587e-11	2.1008e-13	0.0367314	0.0294323	BANK1
140	chr15	60883569	60885338	1770	*	13	5.29403e-18	5.28992e-07	1.5458e-10	5.52576e-15	-0.0326588	-0.00116469	RP11-219B17.1, RORA
141	chr4	37828384	37829754	1371	*	5	5.31238e-18	6.44051e-07	4.85702e-09	2.09244e-10	-0.0177293	-0.00532928	PGM2
142	chr17	34135721	34136647	927	*	13	6.33624e-18	9.57504e-13	3.6288e-09	1.43996e-15	-0.0298842	-0.00135849	TAF15, AC015849.12
143	chr15	72522966	72524656	1691	*	14	6.89905e-18	1.68798e-06	5.05094e-12	9.86907e-13	-0.0287824	0.000279407	PKM
144	chr7	100491337	100492700	1364	*	8	7.00728e-18	3.90501e-06	2.70851e-10	6.29769e-12	0.0431545	0.0161108	ACHE
145	chr10	70166164	70166773	610	*	4	7.11731e-18	1.56787e-07	2.9996e-09	4.07987e-11	-0.0153761	-0.00544543	RUFY2
146	chr16	88102747	88103629	883	*	7	7.14629e-18	7.53402e-10	3.76322e-07	1.69015e-13	0.0564864	0.0233943	BANP
147	chr6	158980977	158982078	1102	*	7	8.10928e-18	4.93386e-06	1.30803e-12	1.39314e-11	-0.0377679	-0.00382639	TMEM181
148	chr13	52026804	52027851	1048	*	13	1.03579e-17	7.28017e-05	2.42178e-10	2.21377e-10	-0.0380799	0.000182119	INTS6-AS1, INTS6
149	chr22	38901554	38903025	1472	*	13	1.04388e-17	3.52194e-09	3.6419e-11	1.48187e-15	0.0249881	0.000171649	DDX17
150	chr1	149899427	149900705	1279	*	12	1.05264e-17	1.58704e-06	3.91313e-12	2.24435e-13	-0.0256132	-0.000257192	SF3B4, MTMR11
151	chr7	106808956	106810548	1593	*	11	1.11043e-17	2.96362e-12	7.04747e-12	4.88791e-18	-0.0276332	0.000888184	HBP1
152	chr2	109086209	109087400	1192	*	3	1.13882e-17	2.45422e-10	1.0492e-10	1.72135e-12	0.0333431	0.0235937	GCC2
153	chr13	45991575	45992551	977	*	5	1.27234e-17	0.009366	1.36881e-11	2.18217e-09	-0.0301643	-0.00576555	SLC25A30-AS1, SLC25A30
154	chr6	31695027	31695599	573	*	5	1.28452e-17	1.75805e-07	2.44583e-11	3.33737e-11	0.0366277	0.00758076	DDAH2
155	chr22	39096475	39097857	1383	*	12	1.35123e-17	5.45499e-06	6.55188e-11	2.47511e-10	0.032032	0.000542232	JOSD1
156	chr15	65321432	65322449	1018	*	11	1.35776e-17	0.00159655	5.63431e-12	3.40993e-10	-0.0172854	-0.00142432	MTFMT
157	chr11	2405835	2407258	1424	*	9	1.56351e-17	2.84307e-10	1.52247e-05	5.44935e-14	0.0540806	0.0301172	CD81
158	chr19	18263350	18264771	1422	*	11	1.60038e-17	0.00156527	4.39002e-13	5.09912e-10	-0.0112948	0.000448151	PIK3R2, PIK3R2
159	chr10	103578053	103579311	1259	*	10	1.93201e-17	0.000131815	1.16496e-08	1.46192e-11	-0.018624	-0.00285884	KCNIP2-AS1, MGEA5
160	chr11	45951533	45952237	705	*	3	2.16807e-17	1.65542e-12	1.46306e-09	1.50334e-13	0.0625303	0.0513387	PHF21A
161	chr14	35450583	35452602	2020	*	18	2.23648e-17	4.40306e-07	4.58237e-09	1.08591e-15	0.0148584	0.00183907	SRP54, RP11-85K15.2
162	chr10	121355153	121356865	1713	*	11	2.37388e-17	4.59379e-06	3.90098e-09	5.77202e-12	-0.0214602	-0.00152705	TIAL1
163	chr1	165414189	165414806	618	*	12	2.61443e-17	0.0123133	6.33173e-13	2.11659e-09	-0.0379094	-0.00168	RXRG
164	chr2	167163138	167163732	595	*	2	2.72323e-17	7.18623e-08	4.78452e-12	7.45388e-12	0.0367901	0.0166214	SCN9A
165	chr16	638109	639428	1320	*	8	2.72586e-17	4.2668e-06	1.16609e-10	3.69231e-10	0.0214981	0.00208327	RAB40C
166	chr17	71640181	71641669	1489	*	12	2.80858e-17	0.00188673	6.65641e-12	2.6567e-09	-0.035863	-0.00276534	SDK2
167	chr22	35806330	35807232	903	*	5	2.85249e-17	1.51756e-10	2.54996e-07	4.62203e-14	0.0501206	0.0244646	MCM5
168	chr19	36869377	36870594	1218	*	10	3.22835e-17	0.000381672	1.66669e-12	2.34861e-10	-0.0356291	-0.00309876	CTD-3162L10.3, ZFP14, CTD-3162L10.4
169	chr6	33172333	33173581	1249	*	23	3.35661e-17	2.81594e-07	1.89478e-08	5.73579e-12	0.0382352	0.00650023	HSD17B8
170	chr1	11322191	11323253	1063	*	12	3.41614e-17	0.000104572	8.48699e-13	5.96458e-11	-0.0338897	-0.00431746	MTOR
171	chr7	123197632	123198640	1009	*	17	3.60272e-17	1.10934e-06	2.52068e-10	1.59819e-12	-0.0591266	-0.00912087	NDUFA5
172	chr5	74062729	74063951	1223	*	18	3.68306e-17	6.03633e-06	1.79321e-10	6.59357e-11	-0.0435029	-0.00245853	NSA2, GFM2
173	chr11	94964775	94966726	1952	*	15	4.08577e-17	3.53674e-22	8.37266e-07	8.61685e-22	0.0306368	0.0166483	RP11-712B9.2, SESN3
174	chr19	52511065	52511900	836	*	14	4.47949e-17	1.3578e-06	1.26404e-10	5.59605e-13	-0.0314576	-0.000637237	ZNF615
175	chr6	31802157	31803294	1138	*	25	4.62283e-17	1.62561e-08	1.30253e-06	1.25707e-13	-0.0390926	-2.11618e-05	C6orf48, SNORD48
176	chr2	166618437	166619094	658	*	5	4.70986e-17	1.59577e-17	2.77838e-06	1.17406e-16	0.034781	0.0260287	GALNT3
177	chr9	37903528	37904472	945	*	7	4.86644e-17	2.73282e-05	2.15702e-11	2.75735e-13	-0.0257549	-0.000430456	RP11-613M10.9, SLC25A51
178	chr17	79481404	79482410	1007	*	4	5.40615e-17	2.67761e-09	2.60957e-08	7.75697e-14	0.0600845	0.0087859	RP13-766D20.2, ACTG1
179	chr1	149870427	149871945	1519	*	16	5.84866e-17	1.47619e-09	7.64944e-08	1.79628e-13	0.0397873	0.00720185	BOLA1
180	chr7	5821099	5822218	1120	*	7	5.96583e-17	4.3422e-05	5.77344e-11	3.33737e-11	-0.0198557	-0.000242522	RNF216
181	chr19	41767669	41768502	834	*	10	6.03285e-17	2.50761e-15	1.71043e-06	2.16669e-16	0.0241062	0.00658961	AXL, HNRNPUL1
182	chr17	75315081	75316480	1400	*	14	6.0343e-17	7.90598e-11	3.75857e-08	5.41406e-13	0.0712663	0.0181659	2026-09-09
183	chr6	133563342	133564466	1125	*	8	6.11594e-17	2.27257e-05	1.18099e-11	1.15089e-10	0.138109	0.0152722	EYA4
184	chr20	18037039	18037540	502	*	2	6.30448e-17	4.35112e-06	2.76508e-11	8.56998e-11	-0.0347544	-0.0172514	OVOL2
185	chr16	85478580	85479803	1224	*	8	6.4188e-17	2.42373e-11	1.78752e-07	2.06347e-14	0.0447541	0.0231971	NA
186	chr2	170252185	170252472	288	*	2	6.73404e-17	1.07623e-06	5.82408e-13	1.8538e-12	0.0426451	0.0227018	NA
187	chr8	22410931	22412432	1502	*	8	6.96088e-17	1.84461e-13	2.22867e-06	5.09669e-15	0.0416355	0.0238235	SORBS3
188	chr1	220219430	220220175	746	*	10	8.67592e-17	7.33493e-06	5.87323e-12	9.72878e-11	-0.0174278	-0.00140794	EPRS
189	chr6	71999062	71999385	324	*	3	9.16124e-17	5.73747e-08	2.78521e-11	1.71481e-11	0.0410563	0.0186367	OGFRL1, RP11-154D6.1
190	chr5	172670879	172671754	876	*	5	1.00356e-16	2.22465e-06	2.67798e-11	1.08299e-10	-0.0325191	-0.0106174	NA
191	chr5	175788536	175789734	1199	*	16	1.06165e-16	9.2735e-07	7.88961e-11	1.46979e-12	-0.0325355	0.00358062	KIAA1191
192	chr16	57673067	57673993	927	*	7	1.07345e-16	6.29581e-17	7.16957e-05	4.60474e-16	0.0586818	0.0445578	GPR56
193	chr7	100815485	100815998	514	*	3	1.17667e-16	1.09368e-06	1.41796e-11	5.37135e-11	-0.0316262	-0.00657882	NAT16
194	chr6	72086737	72087378	642	*	3	1.18589e-16	1.1696e-09	3.8688e-10	7.03198e-12	0.0381342	0.020344	RP3-331H24.5, LINC00472
195	chr13	102140777	102141814	1038	*	6	1.19202e-16	7.07292e-14	1.53667e-06	2.12774e-14	0.0399399	0.0220247	ITGBL1
196	chr5	176815847	176816828	982	*	5	1.19682e-16	1.79516e-09	8.74147e-09	1.23409e-13	0.0359687	0.0225473	SLC34A1
197	chr3	52008021	52009182	1162	*	15	1.29807e-16	1.02826e-09	3.34102e-06	8.81005e-14	0.0404101	0.0114778	ABHD14A, ABHD14A-ACY1, ACY1, RP11-155D18.14, RP11-155D18.12, ABHD14B
198	chr17	73629241	73630405	1165	*	9	1.44286e-16	5.86646e-09	3.6218e-06	1.50334e-13	0.039665	0.0188292	SMIM5, RECQL5
199	chr11	8703871	8704697	827	*	13	1.47509e-16	6.63122e-07	1.06347e-10	1.33219e-12	-0.028043	-0.0032701	RPL27A
200	chr7	150884331	150885966	1636	*	16	1.56946e-16	1.59577e-17	7.75928e-05	1.082e-16	0.0320516	0.0174524	ASB10
201	chr1	154947060	154948248	1189	*	6	1.62867e-16	1.03438e-07	1.10659e-08	7.99057e-12	-0.0155614	-0.00562294	CKS1B, MIR4258
202	chr4	78978133	78979746	1614	*	12	1.69374e-16	2.00056e-09	1.44039e-08	1.11543e-12	-0.0283787	-0.00468116	FRAS1
203	chr1	183106444	183107206	763	*	3	1.69374e-16	3.94981e-10	4.74863e-10	1.06152e-12	0.0226755	0.0178763	LAMC1
204	chr2	234288623	234289457	835	*	6	1.91225e-16	4.25336e-12	1.29362e-06	2.88042e-14	0.0468108	0.019438	DGKD, AC019221.4
205	chr19	17637740	17638351	612	*	4	1.91695e-16	4.73074e-14	1.84042e-08	1.93094e-14	0.0466802	0.0360196	FAM129C
206	chr18	32621050	32621748	699	*	11	2.42315e-16	1.55294e-07	1.37075e-08	7.99057e-12	0.0783296	0.00467713	MAPRE2
207	chr22	24828642	24829716	1075	*	6	2.46746e-16	2.42044e-12	2.37562e-06	3.689e-14	0.0375717	0.0223638	SPECC1L-ADORA2A, ADORA2A, ADORA2A-AS1
208	chr6	42882703	42884350	1648	*	9	2.48751e-16	6.91732e-15	1.18004e-05	5.19677e-16	0.0452946	0.0254234	PTCRA
209	chr8	68255088	68255912	825	*	4	2.64974e-16	0.00534517	2.68009e-11	1.70003e-09	-0.0312551	-0.00817986	ARFGEF1
210	chr6	151186169	151187676	1508	*	12	2.76542e-16	2.48578e-05	8.5217e-10	4.67817e-11	0.034027	0.00684937	MTHFD1L
211	chr19	18358923	18359562	640	*	6	2.83504e-16	1.32743e-09	1.52507e-07	1.06152e-12	0.0356694	0.0126403	PDE4C
212	chr11	63741765	63742453	689	*	10	2.9606e-16	5.85916e-08	6.70564e-12	5.54658e-12	-0.0242903	-0.00279864	COX8A, AP000721.4
213	chr11	1410299	1411018	720	*	5	3.23271e-16	1.43258e-06	4.38018e-11	1.06822e-10	-0.031894	-0.0047959	NA
214	chr12	92539146	92540484	1339	*	15	3.2742e-16	3.02372e-05	2.83287e-11	1.55512e-10	-0.0278447	-0.00211713	RP11-796E2.4, BTG1
215	chr9	34664762	34666077	1316	*	8	3.33689e-16	8.00958e-07	7.87825e-11	6.46861e-11	-0.0363124	-0.00132502	RP11-195F19.9, RP11-195F19.30, RP11-195F19.5
216	chr16	67906209	67907310	1102	*	12	3.38866e-16	6.1148e-09	4.0047e-09	6.06658e-13	0.0301436	0.00282538	NUTF2, EDC4
217	chr13	113496400	113497324	925	*	5	3.46176e-16	5.72433e-09	1.37075e-08	1.40625e-12	0.0435024	0.0202485	ATP11A
218	chr14	92413497	92414902	1406	*	14	3.48442e-16	0.00735688	2.6086e-13	1.13494e-08	-0.0293539	-0.00131489	FBLN5
219	chr11	2322329	2324005	1677	*	23	3.69998e-16	4.98282e-19	0.00104868	4.44008e-18	0.0842883	0.0223819	TSPAN32, C11orf21
220	chr3	155572020	155572952	933	*	13	3.82662e-16	7.79543e-09	4.12442e-10	6.23329e-13	-0.0331888	-0.00528182	SLC33A1
221	chr9	107509511	107509875	365	*	7	3.85238e-16	2.51298e-07	1.49657e-11	5.4509e-12	-0.0246366	-0.00681427	NA
222	chr6	79944526	79945452	927	*	8	3.99958e-16	2.76004e-08	5.32075e-06	4.42127e-12	0.0238319	0.00881384	HMGN3-AS1
223	chr19	16187631	16188274	644	*	3	4.44465e-16	6.76934e-06	1.47835e-10	6.99036e-10	-0.0265239	-0.00863393	TPM4
224	chr1	34642184	34643124	941	*	11	4.5818e-16	6.42787e-07	1.24437e-11	2.26297e-11	0.060857	-0.00337848	C1orf94
225	chr2	230758152	230758994	843	*	4	4.60644e-16	2.85766e-12	4.56109e-08	7.99323e-14	0.0332274	0.0198545	TRIP12
226	chr16	67879671	67881270	1600	*	9	4.88661e-16	2.64147e-06	7.5185e-09	1.38502e-11	-0.0280181	-0.00263724	NUTF2, CENPT
227	chr5	1498266	1499797	1532	*	10	4.9268e-16	8.54271e-11	7.07828e-07	8.42133e-14	0.0555609	0.0155853	LPCAT1
228	chr6	29598695	29600468	1774	*	21	4.98824e-16	4.60752e-15	2.25351e-05	1.08591e-15	0.0703773	0.0199213	GABBR1
229	chr11	68039143	68040016	874	*	8	5.04338e-16	3.66577e-05	6.45089e-11	1.17264e-11	-0.0267263	-0.00283204	C11orf24
230	chr2	143633919	143635131	1213	*	4	5.06188e-16	4.30991e-13	2.15595e-08	6.34301e-14	0.0625476	0.0362643	KYNU
231	chr14	90849342	90850234	893	*	5	5.14069e-16	1.14005e-07	1.60752e-11	1.09238e-11	-0.0202226	-0.00488201	NA
232	chr19	10362621	10363328	708	*	8	6.0761e-16	2.66655e-06	9.29929e-07	7.19352e-10	0.0201896	0.000656456	MRPL4, CTD-2369P2.5
233	chr16	89227914	89229269	1356	*	5	6.27012e-16	9.53216e-08	3.07994e-08	1.2027e-10	0.0388176	0.0168165	LINC00304
234	chr17	40830166	40830516	351	*	5	6.38578e-16	1.05673e-06	3.10751e-11	1.08299e-10	-0.0168162	-0.00408829	NA
235	chr5	56790707	56791301	595	*	3	8.40738e-16	0.000815844	5.05094e-12	9.29551e-11	-0.0371036	-0.0112703	CTD-2023N9.1
236	chr12	18414015	18415070	1056	*	7	8.7516e-16	3.09005e-15	1.20489e-05	3.88672e-15	0.0538187	0.0276916	PIK3C2G, RERGL
237	chr21	47471911	47472395	485	*	4	9.19225e-16	9.0121e-09	6.26672e-10	7.00534e-12	0.0371201	0.017784	NA
238	chr11	64507835	64509091	1257	*	8	9.54686e-16	0.000448969	2.08922e-11	1.24777e-09	-0.470571	-0.0550706	RASGRP2
239	chr16	88764369	88765676	1308	*	7	9.59278e-16	5.35762e-11	2.60742e-07	3.08031e-13	0.0450702	0.0179845	RP5-1142A6.5, RNF166
240	chr7	150705000	150705872	873	*	4	9.71238e-16	2.37072e-07	5.99426e-10	3.92281e-10	0.0422575	0.0163581	NOS3
241	chr6	30881112	30882384	1273	*	36	1.03113e-15	5.4283e-08	7.85303e-10	4.75039e-12	0.0422926	0.00962303	GTF2H4, VARS2
242	chr7	107530674	107532014	1341	*	15	1.03376e-15	3.66262e-06	4.39621e-08	1.32417e-13	0.0372934	0.00352246	DLD
243	chr10	49879375	49881056	1682	*	7	1.03376e-15	3.35119e-20	1.65439e-05	9.33548e-19	0.035279	0.0287969	RP11-534L6.2
244	chr15	26873818	26875085	1268	*	11	1.0704e-15	0.016382	2.82985e-12	7.18178e-09	-0.440674	-0.0357627	GABRB3
245	chr17	38019871	38021072	1202	*	7	1.10085e-15	5.55947e-09	1.5722e-10	2.15516e-12	0.0332392	0.00512469	IKZF3
246	chr11	101785345	101786117	773	*	9	1.12457e-15	0.00122472	1.65891e-12	7.46083e-10	0.0508068	0.000728852	KIAA1377, ANGPTL5
247	chr14	24701136	24702584	1449	*	20	1.23317e-15	4.40941e-07	6.31827e-09	4.58992e-12	-0.0140737	-0.000928367	GMPR2, NEDD8-MDP1, NEDD8
248	chr11	67070233	67071492	1260	*	13	1.39201e-15	2.6112e-13	0.00017785	2.69658e-14	-0.0642821	-0.0207633	SSH3
249	chr14	97001768	97003033	1266	*	3	1.41394e-15	1.29356e-15	3.54914e-10	2.16669e-16	0.0285854	0.0199385	PAPOLA
250	chr8	41997444	41998516	1073	*	4	1.45335e-15	2.17444e-06	4.17845e-11	2.90767e-11	-0.0375877	-0.0116413	NA
251	chr5	77943417	77944343	927	*	5	1.5309e-15	0.00431247	1.73587e-11	2.20751e-09	-0.0324366	-0.00783673	LHFPL2
252	chr1	90457055	90457601	547	*	3	1.82885e-15	2.03265e-08	1.1003e-07	1.25891e-11	0.035521	0.0207589	NA
253	chr2	189841623	189842381	759	*	2	1.89492e-15	7.00042e-10	1.85359e-09	6.34053e-11	0.0441284	0.0324049	COL3A1
254	chr19	18745988	18747598	1611	*	5	1.93565e-15	1.18796e-09	1.6326e-09	2.20371e-12	0.105162	0.0268045	NA
255	chr10	129535786	129537308	1523	*	8	2.03446e-15	2.98354e-16	6.39865e-05	2.10316e-15	0.0994978	0.0397381	FOXI2
256	chr2	10442040	10443639	1600	*	12	2.05307e-15	8.97861e-07	1.90244e-10	3.69435e-11	-0.0637622	-0.00117646	HPCAL1
257	chr7	5534412	5535934	1523	*	15	2.22712e-15	1.75055e-08	3.47229e-07	2.00496e-12	0.0451096	0.0113094	FBXL18, MIR589
258	chr15	75230004	75231075	1072	*	13	2.25715e-15	0.00132108	2.68009e-11	4.76133e-10	-0.0271816	0.000511566	COX5A
259	chr16	58231550	58232216	667	*	6	2.25715e-15	0.000830814	3.5857e-12	4.74071e-10	-0.0193046	-0.00319074	RP11-459F6.1, CSNK2A2
260	chr16	85786110	85787176	1067	*	4	2.28769e-15	3.67866e-13	2.50727e-09	6.07101e-14	0.0361147	0.0293119	NA
261	chr1	90459704	90461091	1388	*	11	2.29039e-15	4.98321e-07	1.0492e-10	1.12229e-10	-0.0279833	-0.00179175	ZNF326, GEMIN8P4
262	chr11	85358506	85359560	1055	*	12	2.32111e-15	9.90189e-05	4.14669e-10	3.12965e-11	-0.0283595	-0.00331024	TMEM126A
263	chr11	2292256	2293665	1410	*	35	2.33052e-15	1.79839e-13	0.000909843	3.35588e-14	0.084149	0.0212266	NA
264	chr3	45882924	45884404	1481	*	14	2.42992e-15	1.69894e-05	1.8098e-11	1.2474e-10	-0.0407827	-0.00123449	LZTFL1
265	chr22	39897580	39898247	668	*	9	2.45548e-15	3.21449e-08	1.78184e-07	3.51698e-11	0.0407404	0.0159908	MIEF1
266	chr19	41856736	41857626	891	*	6	2.58718e-15	8.60829e-09	1.72481e-08	4.31522e-12	0.016322	0.00301998	CTC-435M10.3, TMEM91, TGFB1
267	chr1	227078081	227078498	418	*	2	2.59628e-15	9.69769e-06	1.53681e-10	4.29411e-10	0.0390598	0.0193246	PSEN2
268	chr7	48129797	48130197	401	*	4	2.63419e-15	2.39772e-11	8.91582e-07	4.81002e-12	0.0689525	0.0413406	UPP1
269	chr11	60673661	60674473	813	*	11	2.63787e-15	1.76893e-08	3.13844e-10	1.89613e-12	-0.0240691	-0.00312489	RP11-881M11.2, PRPF19
270	chr6	149970895	149970932	38	*	2	2.64865e-15	2.42373e-11	7.40858e-07	3.37446e-11	0.0324613	0.0234052	NA
271	chr5	32713290	32714525	1236	*	4	2.72978e-15	3.70432e-07	1.94818e-09	5.05772e-10	-0.0318713	-0.00852334	NPR3
272	chr9	107525114	107525889	776	*	3	2.84785e-15	0.00011634	1.81084e-09	1.18765e-08	0.0475732	0.0174267	NA
273	chr17	80828586	80829718	1133	*	6	2.95634e-15	1.3192e-12	2.35604e-06	3.81802e-13	0.0604699	0.0330334	TBCD
274	chr17	27620817	27621746	930	*	11	3.16066e-15	5.89757e-07	1.7116e-06	4.09035e-11	-0.016416	-0.000639991	NUFIP2
275	chr3	135744862	135745756	895	*	4	3.37471e-15	4.84873e-16	3.86946e-06	3.6114e-15	0.0482092	0.0345187	PPP2R3A
276	chr11	1873757	1874320	564	*	6	3.40752e-15	0.000855365	1.09033e-12	1.9575e-10	-0.0207668	-0.00115089	LSP1
277	chr12	48474367	48474374	8	*	2	3.58287e-15	1.03501e-11	1.72292e-11	3.37024e-13	0.0241523	0.0192517	SENP1
278	chr3	57533508	57534461	954	*	4	4.06848e-15	2.65291e-12	1.9473e-07	4.28194e-13	0.0250376	0.0185971	NA
279	chr4	153273933	153274531	599	*	5	4.08987e-15	4.01758e-13	2.13454e-07	8.11714e-14	0.0518202	0.0305419	FBXW7
280	chr17	1953268	1953842	575	*	9	4.31808e-15	0.000292911	1.10585e-10	3.02586e-09	-0.0254982	-0.000482524	MIR132, MIR212
281	chr6	6007523	6008642	1120	*	14	4.4335e-15	1.8009e-06	2.46123e-08	1.98481e-10	-0.0319504	-0.00117546	NA
282	chr17	63133186	63133668	483	*	6	4.4726e-15	4.77516e-06	1.02832e-11	1.73198e-11	-0.0347942	0.00192349	RGS9
283	chr10	114135847	114136073	227	*	4	4.68527e-15	1.44023e-06	3.69242e-11	4.09035e-11	-0.0145329	-0.00330864	ACSL5
284	chr9	139742579	139743802	1224	*	9	5.05314e-15	0.000734217	1.77942e-11	4.25142e-09	-0.029134	-0.00237621	PHPT1
285	chr22	39914874	39916166	1293	*	7	5.74711e-15	2.07394e-09	5.42397e-08	2.38245e-11	0.0301057	0.00324425	ATF4
286	chr11	118868532	118869922	1391	*	12	6.28531e-15	1.25992e-07	3.0022e-08	6.26255e-10	0.0388251	0.00380408	CCDC84, RP11-110I1.12
287	chr10	23001922	23003259	1338	*	7	6.87319e-15	4.78184e-06	2.16196e-09	2.60991e-09	-0.0165608	-0.000370867	PIP4K2A
288	chr5	70882155	70883447	1293	*	11	6.88112e-15	0.000315776	1.15009e-11	2.47216e-09	-0.0215392	-0.00200549	MCCC2
289	chr1	19577645	19578805	1161	*	16	7.80414e-15	3.54051e-08	5.35968e-08	3.81802e-13	-0.0207856	-0.000524601	MRTO4, EMC1
290	chr20	61146258	61147679	1422	*	13	7.80476e-15	3.25052e-16	3.17955e-05	7.53206e-16	0.0415321	0.0245305	C20orf166, C20orf166-AS1
291	chr17	201273	203087	1815	*	13	7.99742e-15	3.7067e-12	2.82844e-05	9.31246e-15	0.0589635	0.023782	RP11-1260E13.2, RPH3AL
292	chr11	60738360	60739183	824	*	9	8.24843e-15	5.59484e-12	1.96434e-09	9.07089e-14	-0.0290591	0.00293038	CD6
293	chr2	163100039	163101493	1455	*	5	9.16e-15	3.48818e-11	2.45157e-07	1.55957e-12	0.0493892	0.0273979	FAP
294	chr21	34914246	34915507	1262	*	21	9.17733e-15	0.00873608	1.00272e-09	6.85612e-09	-0.022345	-0.000421169	SON, GART
295	chr12	49933539	49934906	1368	*	7	9.1987e-15	1.62421e-13	2.88941e-07	1.51029e-15	0.0399569	0.0227163	KCNH3
296	chr13	39260309	39261109	801	*	5	9.3215e-15	6.92223e-06	7.06702e-08	2.86511e-10	-0.02321	-0.00933473	NA
297	chr5	122112409	122113097	689	*	4	9.85859e-15	7.65643e-08	5.91886e-08	1.52294e-11	0.0429028	0.0252496	SNX2
298	chr15	40615100	40616174	1075	*	5	1.02214e-14	6.02841e-09	3.02005e-09	1.28052e-13	0.0405741	0.0116469	NA
299	chr1	220311352	220312424	1073	*	3	1.14112e-14	2.45422e-10	7.44375e-10	3.72518e-14	0.0296438	0.0243586	IARS2
300	chr7	138793831	138794752	922	*	12	1.20306e-14	2.61207e-05	4.20285e-11	1.80981e-09	-0.0160628	-0.00241331	ZC3HAV1
301	chr10	15252052	15252509	458	*	3	1.24042e-14	1.05017e-09	5.54541e-10	1.37516e-11	0.0341048	0.0103828	NA
302	chr19	40324187	40325405	1219	*	17	1.24451e-14	2.47166e-05	3.69242e-11	1.7225e-11	0.0432578	0.00297244	DYRK1B, FBL
303	chr2	58272914	58274524	1611	*	15	1.26346e-14	2.55565e-05	2.23487e-08	9.30478e-11	-0.0181031	0.000840754	VRK2
304	chr13	49821091	49822535	1445	*	15	1.29265e-14	6.07994e-06	4.04664e-08	1.68567e-11	-0.0254979	-0.000970424	CDADC1
305	chr1	100607647	100608357	711	*	4	1.38713e-14	2.86285e-10	2.56479e-07	2.66316e-12	0.0287015	0.0135481	TRMT13
306	chr7	77427242	77428849	1608	*	27	1.39253e-14	2.68634e-08	6.75429e-07	3.35588e-14	0.0238064	0.00242655	PHTF2, TMEM60
307	chr4	54243303	54244549	1247	*	13	1.40269e-14	1.47767e-05	6.60401e-08	8.30049e-11	-0.0362671	-0.00609173	FIP1L1
308	chr10	22623047	22624687	1641	*	11	1.40476e-14	1.92806e-13	0.000205593	1.65194e-13	0.0555421	0.025893	NA
309	chr22	50614626	50614877	252	*	2	1.53061e-14	5.26739e-12	4.26651e-08	5.36496e-12	0.0498863	0.0454953	PANX2
310	chr22	37782781	37782857	77	*	3	1.64729e-14	3.81452e-14	1.99636e-06	1.28052e-13	0.0429717	0.0377261	RP1-63G5.5, ELFN2
311	chr12	54778750	54779367	618	*	5	1.80176e-14	1.03781e-07	2.14904e-09	9.72284e-11	0.0512884	0.0188153	RP11-753H16.3, RP11-753H16.5, ZNF385A
312	chr2	72376574	72377758	1185	*	4	1.81898e-14	1.99165e-07	1.62453e-09	5.76547e-10	-0.0382994	-0.00649583	NA
313	chr10	126289971	126290192	222	*	3	1.82573e-14	2.66415e-14	9.35171e-07	7.35866e-14	0.04782	0.0412338	LHPP
314	chr13	32312377	32313824	1448	*	4	1.87977e-14	1.07271e-12	2.12421e-07	1.17862e-13	0.0263258	0.0208526	RXFP2
315	chr16	88990409	88991518	1110	*	6	1.99791e-14	1.20048e-10	5.18683e-06	1.22444e-11	0.0404479	0.0229426	CBFA2T3
316	chr17	72198719	72200560	1842	*	15	2.03614e-14	7.83832e-10	3.2781e-07	1.79628e-13	0.0330144	0.00249969	RPL38
317	chr3	50374929	50376409	1481	*	24	2.051e-14	1.44433e-05	2.56769e-06	3.79839e-10	0.0234506	0.00103256	RASSF1
318	chr17	16120197	16120890	694	*	10	2.13276e-14	5.4155e-11	6.82713e-06	6.72825e-13	0.0165277	0.000407542	PIGL, NCOR1
319	chr2	152212629	152214177	1549	*	7	2.13276e-14	2.15794e-16	2.8934e-05	1.71486e-15	-0.0616541	-0.00363555	TNFAIP6
320	chr12	21653655	21655240	1586	*	16	2.27763e-14	3.5074e-07	1.79583e-07	4.03635e-13	0.025741	0.00107944	GOLT1B, RECQL
321	chr11	118754386	118755586	1201	*	8	2.30438e-14	1.88233e-15	8.15451e-05	6.57394e-15	0.0463194	0.0319678	CXCR5
322	chr3	46741492	46743199	1708	*	10	2.33951e-14	1.52145e-09	2.7207e-08	1.17862e-13	0.0376646	0.00747015	TMIE
323	chr3	47017714	47018657	944	*	10	2.4429e-14	3.74939e-08	3.58954e-09	6.36569e-11	0.0168319	0.00087194	CCDC12
324	chr9	134000744	134001527	784	*	11	2.50677e-14	0.00164259	2.1793e-11	3.30758e-08	-0.0258978	-0.00215226	NUP214
325	chr3	125093330	125093764	435	*	2	2.50684e-14	3.81464e-08	3.14211e-09	9.30512e-10	-0.0215345	-0.0128917	ZNF148
326	chr6	56716612	56717733	1122	*	9	2.51162e-14	1.31342e-10	7.22047e-07	4.13291e-13	0.0278696	0.0073464	RP11-472M19.2, DST
327	chr11	75201432	75201867	436	*	6	2.72227e-14	0.00010982	8.48366e-11	5.2369e-10	0.0563724	0.00966423	GDPD5
328	chr11	61647647	61648132	486	*	5	2.74982e-14	1.06965e-14	1.79832e-05	7.11439e-14	0.0324368	0.0289277	FADS3
329	chr2	207629829	207630694	866	*	14	2.78778e-14	0.000171393	3.39467e-11	5.21365e-10	-0.0335342	-0.00310668	FASTKD2, MDH1B
330	chr19	36235836	36236844	1009	*	14	2.89399e-14	0.00195128	3.21359e-12	3.25788e-09	0.0179738	0.00251782	PSENEN, AC002398.9, AD000671.6, U2AF1L4
331	chr18	30105004	30105987	984	*	5	2.93738e-14	1.576e-18	1.77445e-06	9.98633e-18	0.0549841	0.0337866	NA
332	chr2	85198553	85199320	768	*	3	3.13202e-14	8.11687e-11	1.59628e-08	1.28715e-11	-0.0304991	-0.00675598	KCMF1
333	chr3	93747410	93747872	463	*	6	3.18625e-14	1.39481e-12	2.21386e-06	4.07424e-13	0.028315	0.0218996	ARL13B, STX19
334	chr21	46292710	46292975	266	*	2	3.1931e-14	2.85025e-10	2.28146e-06	3.91734e-10	-0.0245793	-0.00934741	PTTG1IP
335	chr2	128173222	128173750	529	*	5	3.38792e-14	5.06381e-05	4.63505e-11	5.00578e-10	-0.0406006	-0.000189756	NA
336	chr19	50144952	50145557	606	*	9	3.56451e-14	3.81144e-08	4.2949e-08	6.20809e-12	0.0212467	-0.000286923	SCAF1
337	chr2	183291927	183293056	1130	*	6	3.63728e-14	5.70412e-08	7.12316e-08	2.76826e-11	0.0408815	0.0199214	PDE1A
338	chr5	132763967	132764798	832	*	3	3.77862e-14	3.17514e-07	7.93354e-10	4.74071e-10	0.0525148	0.0247291	FSTL4
339	chr1	216059689	216059721	33	*	3	3.81555e-14	4.61577e-13	2.46123e-08	2.16828e-13	0.0291944	0.025877	USH2A
340	chr19	46104568	46105466	899	*	4	3.82003e-14	1.41719e-07	5.94018e-07	2.94761e-10	0.0317891	0.0181484	OPA3, GPR4
341	chr14	51925791	51926280	490	*	2	4.16331e-14	6.01101e-10	3.72732e-10	2.21017e-11	0.0119589	0.0106633	FRMD6-AS2
342	chr11	35159382	35161345	1964	*	15	4.23089e-14	0.00284613	3.27731e-10	2.20751e-09	-0.0233334	-7.28018e-06	CD44, RP4-607I7.1
343	chr14	61747853	61748574	722	*	10	4.23403e-14	1.78529e-05	1.81084e-09	1.74391e-09	-0.0356014	-0.00999512	PRKCH, TMEM30B
344	chr22	50756880	50757546	667	*	5	4.27797e-14	1.17162e-11	3.20953e-06	1.35456e-12	0.0515441	0.0294311	DENND6B
345	chr10	69665196	69665657	462	*	4	4.57197e-14	9.14675e-15	3.01573e-06	5.36562e-14	0.0187047	0.0167256	SIRT1
346	chr3	46036571	46037942	1372	*	11	4.66286e-14	5.89377e-06	8.22438e-09	5.08831e-11	0.0464134	-0.00402284	FYCO1
347	chr17	79632335	79633857	1523	*	16	4.68652e-14	9.40425e-10	1.79832e-05	1.4505e-11	0.0302725	0.0023365	CCDC137, OXLD1
348	chr1	168464950	168466077	1128	*	6	4.68652e-14	3.53999e-08	1.87237e-07	2.26511e-10	0.0307032	0.0108859	NA
349	chr19	30207329	30208066	738	*	5	4.7712e-14	6.15292e-06	2.70851e-10	6.59201e-10	0.0444201	0.0127869	NA
350	chr10	81107244	81108060	817	*	5	4.77845e-14	8.02213e-06	2.23487e-08	4.73209e-09	-0.0236889	-0.00636326	PPIF
351	chr11	10715175	10716164	990	*	13	4.82925e-14	7.13263e-10	9.01904e-05	1.00684e-12	0.0544152	0.0209304	MRVI1
352	chr13	41768132	41769283	1152	*	7	5.14885e-14	0.028842	1.15009e-11	4.50567e-09	0.0183353	-0.00141762	KBTBD7
353	chr18	3874271	3875823	1553	*	10	5.207e-14	2.42373e-11	3.06018e-05	5.03921e-14	-0.0474331	0.000965369	DLGAP1
354	chr7	20653723	20654932	1210	*	5	5.22143e-14	4.21079e-09	9.16923e-09	4.39467e-11	0.0230346	0.0120004	ABCB5
355	chr2	67623023	67624930	1908	*	14	5.2666e-14	1.12862e-12	5.90728e-08	6.88163e-18	-0.0444128	0.00103227	ETAA1
356	chr13	60737583	60738538	956	*	13	5.28254e-14	2.18142e-07	2.11675e-08	1.55446e-11	-0.0211155	-0.00121689	DIAPH3
357	chr19	11639555	11640101	547	*	14	5.73214e-14	1.98728e-08	5.24847e-09	6.88553e-12	-0.014484	0.000651891	ECSIT
358	chr19	4831543	4832024	482	*	9	5.73214e-14	2.76114e-09	1.51023e-08	3.04213e-12	-0.0234976	-0.0013346	TICAM1
359	chr6	49604368	49605876	1509	*	6	5.80947e-14	9.887e-10	7.00163e-07	7.71847e-14	0.0458641	0.0189711	RHAG
360	chr6	52363697	52363783	87	*	3	5.96777e-14	1.74799e-12	5.17085e-09	4.6175e-13	0.0440961	0.0282815	EFHC1, TRAM2
361	chr14	91719608	91720818	1211	*	11	6.03695e-14	3.88141e-09	3.58006e-06	2.66611e-11	0.0209797	0.0128461	GPR68
362	chr3	13062585	13064001	1417	*	4	6.10807e-14	7.09579e-18	1.57413e-06	5.92487e-17	0.100835	0.0570273	IQSEC1
363	chr3	53380803	53381384	582	*	3	6.12859e-14	7.07429e-05	1.83275e-09	9.07093e-09	-0.0139537	-0.00420491	DCP1A
364	chr11	121427231	121427672	442	*	2	6.1995e-14	2.22431e-07	3.94914e-10	4.25489e-10	0.0438732	0.0208879	SORL1
365	chr17	17421465	17422445	981	*	5	6.72093e-14	2.14093e-12	3.68644e-09	1.93094e-14	0.047771	0.0202602	PEMT
366	chr12	51631858	51633050	1193	*	19	6.82016e-14	1.33942e-06	1.58953e-07	4.36571e-11	-0.0236734	-0.00044127	DAZAP2
367	chr11	46353961	46355283	1323	*	17	7.14033e-14	3.90734e-10	4.55815e-07	1.23941e-13	0.032149	0.00660328	DGKZ
368	chr4	57301076	57301998	923	*	9	7.291e-14	4.1427e-05	1.09055e-09	1.49672e-09	-0.0208115	-0.00155113	PAICS, PPAT
369	chr11	58909927	58911115	1189	*	20	7.3174e-14	2.32061e-05	2.44923e-09	9.19365e-10	-0.0261641	-0.00128268	FAM111A, AP001258.4, AP001258.5
370	chr12	58012601	58014635	2035	*	18	7.3648e-14	2.22081e-08	2.01757e-05	4.79971e-11	0.0480267	0.0142901	ARHGEF25, SLC26A10, AC025165.8
371	chr1	234735701	234736253	553	*	6	7.83853e-14	6.19018e-06	3.0051e-09	1.31009e-11	-0.0165417	0.000988062	NA
372	chr2	111880694	111881075	382	*	3	8.11212e-14	0.00090604	4.14669e-10	5.34232e-09	-0.025494	-0.00989343	BCL2L11
373	chr18	47017788	47018779	992	*	9	8.71815e-14	6.23706e-06	6.3707e-10	2.45351e-09	0.0264799	-0.00074635	MIR1539, RPL17-C18orf32, RPL17, SNORD58B
374	chr17	40540099	40541283	1185	*	15	8.72394e-14	0.000821917	1.7989e-07	8.83256e-10	-0.0194167	-0.00134345	STAT3
375	chr1	41128874	41129755	882	*	3	9.13442e-14	2.67106e-06	1.40127e-09	3.34243e-10	0.0514502	0.0237202	RIMS3
376	chr16	66256594	66257231	638	*	2	9.24412e-14	3.95414e-09	5.79932e-10	8.76675e-11	0.0245132	0.0188002	NA
377	chr17	48473505	48475085	1581	*	14	1.02425e-13	1.63884e-09	3.92199e-07	3.38221e-12	-0.0280347	-0.00833507	RP1-117B12.4, LRRC59
378	chr16	30772531	30774278	1748	*	24	1.04775e-13	3.90734e-10	2.60777e-06	1.36305e-13	-0.01978	0.00102706	RNF40, C16orf93
379	chr3	132413714	132414136	423	*	2	1.0527e-13	3.30131e-11	2.54876e-09	8.64156e-12	0.0347162	0.030739	NPHP3
380	chr6	151562026	151562634	609	*	3	1.06465e-13	0.000343997	2.5544e-10	2.9588e-09	-0.0294753	-0.00982013	AKAP12
381	chr5	145941322	145941561	240	*	2	1.07066e-13	5.99322e-12	4.01692e-09	2.97994e-12	0.0360211	0.0309778	NA
382	chr10	17658756	17659983	1228	*	8	1.15504e-13	0.000557885	3.24586e-11	6.71589e-09	0.0251199	0.00442189	PTPLA
383	chr15	90777202	90777889	688	*	8	1.18915e-13	5.91531e-07	1.02825e-09	5.67808e-10	-0.0239135	-0.00541265	GDPGP1, CIB1
384	chr12	107713740	107714106	367	*	3	1.20019e-13	7.8786e-07	2.6379e-09	2.35108e-09	-0.0322692	-0.00868944	BTBD11
385	chr6	33131769	33133752	1984	*	26	1.23596e-13	4.61577e-13	7.93686e-06	3.35954e-15	0.0357491	0.0132155	COL11A2
386	chr1	198952196	198952654	459	*	8	1.3061e-13	1.18796e-09	8.01376e-07	1.63546e-12	0.0233518	0.0106557	RP11-16L9.2
387	chr22	24552132	24552846	715	*	4	1.33973e-13	7.23837e-05	2.4973e-09	1.7292e-09	-0.032364	-0.00617499	CABIN1
388	chr17	16891136	16891556	421	*	5	1.35463e-13	6.46007e-11	5.96481e-07	1.15796e-12	0.0394913	0.0158074	NA
389	chr12	56210898	56212550	1653	*	18	1.40909e-13	2.24616e-10	4.95934e-07	4.0827e-14	0.025994	0.000581949	ORMDL2, SARNP, RP11-762I7.5
390	chr14	60952931	60953964	1034	*	7	1.41023e-13	9.25432e-05	2.61133e-09	6.17687e-09	0.0381914	0.00394585	C14orf39
391	chr1	211433485	211434492	1008	*	7	1.41738e-13	3.47344e-05	1.07704e-09	1.82561e-09	-0.0240467	-0.00465067	RCOR3
392	chr11	914329	915440	1112	*	11	1.43436e-13	6.2809e-08	2.96378e-08	3.62371e-11	0.0991415	0.0169419	CHID1
393	chr4	1791567	1792355	789	*	4	1.47731e-13	9.48172e-09	7.22256e-09	9.07511e-11	0.0432352	0.0223369	NA
394	chr17	7082562	7083257	696	*	6	1.58958e-13	1.63394e-06	1.7101e-06	1.75874e-10	0.0308102	0.00460488	ASGR1
395	chr17	28256212	28257073	862	*	12	1.61688e-13	1.46826e-06	1.60702e-07	5.76547e-10	0.0160723	0.00165891	EFCAB5, SSH2
396	chr20	60718830	60719824	995	*	7	1.62903e-13	3.25034e-07	1.59628e-08	5.86752e-10	-0.0135525	0.00188678	SS18L1
397	chr2	47168440	47169299	860	*	13	1.70684e-13	3.04008e-07	9.41848e-07	2.63357e-11	-0.0168671	-0.00284881	TTC7A, MCFD2
398	chr12	10033709	10034220	512	*	3	1.71948e-13	1.57485e-07	1.03237e-07	2.2898e-10	0.0219007	0.0148987	KLRF2
399	chr19	16770718	16771949	1232	*	15	1.79287e-13	1.31051e-05	5.74737e-09	8.35933e-12	0.0188785	0.00153521	TMEM38A, CTC-429P9.4, SMIM7
400	chr6	158806377	158806520	144	*	2	1.79497e-13	6.6109e-13	1.11667e-07	9.19705e-13	0.0211134	0.0180889	TULP4
401	chr14	74769201	74770281	1081	*	10	1.82626e-13	1.67004e-07	7.33914e-09	5.21541e-12	-0.0290501	-0.000796433	VRTN, ABCD4
402	chr9	92761680	92762136	457	*	2	1.90467e-13	2.40252e-08	4.60169e-10	1.89985e-10	0.0176196	0.00158624	NA
403	chr1	66036294	66036871	578	*	3	1.91246e-13	3.22824e-12	3.80209e-07	1.06152e-12	0.0394705	0.0297449	LEPR
404	chr4	174090852	174091422	571	*	4	2.0164e-13	0.00552525	8.53673e-11	4.42468e-09	-0.0418462	-0.00751357	GALNT7
405	chr4	113569128	113570694	1567	*	6	2.03066e-13	1.30937e-09	1.7802e-05	1.25373e-11	0.0271267	0.0144172	LARP7, MIR302B, MIR302D, MIR302A, MIR302C
406	chr16	68033509	68034432	924	*	6	2.07598e-13	1.53571e-12	1.44929e-05	1.0198e-12	0.0410694	0.0260221	DUS2, DPEP2
407	chr11	82429840	82430349	510	*	2	2.24098e-13	1.1239e-07	1.33822e-09	8.41016e-10	0.0378263	0.0215558	NA
408	chr1	203273571	203274882	1312	*	10	2.2568e-13	1.18039e-07	2.49702e-07	5.83237e-11	0.026897	0.00804126	BTG2, LINC01136
409	chr3	197401134	197402207	1074	*	11	2.26865e-13	2.34609e-10	1.59448e-06	7.55892e-12	0.0461385	0.0158425	KIAA0226, MIR922
410	chr22	19709548	19710712	1165	*	10	2.27551e-13	3.13914e-13	0.000653688	5.22296e-13	0.0523151	0.0325635	SEPT5, GP1BB
411	chr22	24109851	24111592	1742	*	13	2.29181e-13	2.24998e-06	5.77344e-11	7.1446e-14	0.0333764	0.00509961	MMP11, CHCHD10
412	chr14	22930883	22931150	268	*	3	2.31332e-13	1.91477e-11	1.98359e-07	3.39633e-12	0.0269403	0.00983942	AE000661.37
413	chr3	133376713	133376730	18	*	2	2.35765e-13	7.5426e-10	5.79932e-10	3.40798e-11	0.0286372	0.0196945	TOPBP1
414	chr7	923516	923984	469	*	2	2.37837e-13	8.83378e-07	1.62869e-08	1.35283e-08	0.0301445	0.0190283	SUN1, GET4, RP11-449P15.2
415	chr2	27371537	27372132	596	*	8	2.399e-13	3.21075e-08	1.2562e-08	2.26993e-10	0.0344491	0.0126152	TCF23
416	chr12	11092816	11093412	597	*	3	2.4455e-13	3.99478e-12	1.42192e-08	1.423e-12	0.0421317	0.0244457	PRR4, TAS2R14
417	chr2	105049869	105051034	1166	*	5	2.55577e-13	1.62109e-11	2.1391e-06	2.46868e-12	0.0563206	0.0295375	LINC01102
418	chr5	179033495	179034189	695	*	4	2.60486e-13	1.30699e-05	5.24638e-11	5.44648e-10	0.0524028	0.0179955	RUFY1
419	chr14	104345945	104346905	961	*	6	2.62953e-13	0.000216346	4.01769e-10	9.29821e-09	-0.045339	-0.0129393	CTD-2134A5.4
420	chr2	232536604	232537303	700	*	2	2.63625e-13	3.45602e-11	1.861e-07	3.75401e-11	0.0467833	0.0394866	NA
421	chr3	138049496	138050155	660	*	3	2.67259e-13	1.3801e-05	5.16196e-08	7.71271e-09	0.0313851	0.0172466	NA
422	chr9	132094550	132095254	705	*	3	2.7129e-13	1.18806e-08	1.87494e-08	5.61441e-10	0.04082	0.0130551	RP11-65J3.1
423	chr4	41884566	41885041	476	*	4	2.77219e-13	0.0133845	8.41298e-10	4.14085e-08	-0.0164034	-0.00388882	LINC00682
424	chr4	144621270	144621971	702	*	8	2.78599e-13	1.25325e-08	2.29361e-06	3.44168e-10	-0.03759	-0.0118681	RP13-578N3.3, FREM3
425	chr11	64405054	64406051	998	*	8	2.80764e-13	3.31555e-13	0.000106426	3.36888e-13	0.0397337	0.0297713	NRXN2
426	chr6	47749593	47750042	450	*	6	2.86411e-13	1.03192e-09	2.20113e-07	5.16584e-12	0.0249093	0.0103733	OPN5
427	chr17	16395099	16396497	1399	*	9	2.91171e-13	1.20255e-08	1.36454e-05	4.7703e-11	0.0477912	0.0165835	FAM211A
428	chr3	35719541	35721398	1858	*	15	2.97394e-13	5.59164e-07	6.61013e-07	1.03023e-13	0.0482161	0.0101676	ARPP21
429	chr9	92219695	92220771	1077	*	7	3.01042e-13	2.29736e-08	8.99835e-08	4.10006e-10	-0.0264632	-0.00436713	GADD45G
430	chr11	132948042	132949126	1085	*	4	3.04556e-13	5.46519e-07	1.44109e-08	3.28407e-09	-0.0308657	-0.0115512	OPCML
431	chr15	76136129	76136875	747	*	5	3.08655e-13	6.88856e-08	1.32685e-09	2.31622e-10	-0.0241706	-0.0131672	UBE2Q2
432	chr22	50607824	50608598	775	*	6	3.12036e-13	1.54165e-08	7.12118e-08	2.21377e-10	0.0200429	0.00532525	NA
433	chr12	101869367	101870005	639	*	3	3.12714e-13	3.0177e-05	3.60164e-08	7.49466e-08	0.0327063	0.0175334	SPIC
434	chr3	100119764	100120961	1198	*	15	3.27175e-13	4.79624e-05	2.15964e-10	3.69494e-09	-0.0198853	-0.000857184	LNP1, TOMM70A
435	chr17	18758445	18760103	1659	*	13	3.33382e-13	8.93188e-12	0.0003202	1.06151e-12	0.0271449	0.0157847	PRPSAP2
436	chr9	92023797	92024239	443	*	2	3.42883e-13	4.1545e-09	6.11588e-10	9.30747e-11	-0.0323986	-0.00327013	SEMA4D
437	chr5	151812935	151813536	602	*	4	3.47687e-13	1.03782e-07	3.34019e-09	1.54242e-10	0.0690098	0.0318701	NA
438	chr6	139695202	139697311	2110	*	24	3.56245e-13	3.85612e-05	3.30126e-10	3.99553e-12	-0.0350074	-0.00258301	CITED2
439	chr6	30457039	30458519	1481	*	22	3.69432e-13	1.67579e-06	8.34341e-07	1.23191e-10	-0.0176383	0.000657613	HLA-E
440	chr1	155162752	155163661	910	*	7	3.70595e-13	3.8856e-06	2.70851e-10	6.13631e-10	-0.0296058	-0.00571572	NA
441	chr21	34697036	34697899	864	*	6	3.74524e-13	0.062489	8.67076e-11	5.86502e-08	0.0400828	0.0065699	IFNAR1
442	chr6	152655372	152656019	648	*	3	3.80307e-13	9.84054e-07	1.93972e-10	3.04859e-10	0.0292046	0.0148144	SYNE1
443	chr6	26659419	26660348	930	*	10	3.84798e-13	4.89139e-08	8.11822e-07	1.23112e-10	-0.0327727	-0.00138313	ZNF322
444	chr22	19511707	19513176	1470	*	15	4.22542e-13	1.8781e-12	0.00142094	2.53992e-15	0.0337504	0.0123638	CLDN5
445	chr4	36160460	36161440	981	*	5	4.29125e-13	3.67866e-13	1.05455e-06	2.99689e-13	0.0300349	0.0222656	ARAP2
446	chr8	67038272	67039461	1190	*	8	4.62408e-13	7.95777e-12	1.06969e-06	4.59948e-13	0.0384397	0.0204431	TRIM55
447	chr7	23040239	23040819	581	*	2	4.65676e-13	6.96229e-12	1.61585e-08	5.21541e-12	0.0255937	0.0193405	FAM126A
448	chr19	7953054	7953984	931	*	13	4.6829e-13	1.2317e-09	7.29237e-05	1.4505e-11	0.0327038	0.017129	LRRC8E
449	chr8	62633421	62634124	704	*	3	4.69719e-13	6.1374e-09	3.43097e-08	1.55512e-10	0.0240162	0.0141073	NA
450	chr18	59853916	59854595	680	*	6	4.83998e-13	0.00117826	1.34021e-09	6.06898e-08	-0.0216288	-0.00300607	KIAA1468, PIGN
451	chr8	60506260	60506951	692	*	6	4.94699e-13	1.01654e-09	2.19193e-08	2.66246e-12	0.0291595	0.0183852	RP11-379I19.1
452	chr8	9952636	9953197	562	*	7	4.97744e-13	7.93882e-13	1.74285e-05	9.11597e-13	0.0206157	0.0147377	MSRA
453	chr12	25055108	25056500	1393	*	17	4.98145e-13	5.88748e-09	2.58125e-05	3.03397e-11	0.0311632	-0.00107358	AC026310.1, BCAT1
454	chr2	146500614	146500668	55	*	2	5.01721e-13	1.3192e-12	1.8948e-07	1.84075e-12	0.0396666	0.0373362	NA
455	chr1	11918387	11919699	1313	*	13	5.05505e-13	7.37031e-07	1.37631e-08	2.82601e-10	-0.187044	-0.00207442	NPPB
456	chr9	38424604	38425359	756	*	4	5.05505e-13	2.6625e-06	1.4242e-10	3.66694e-10	-0.0350878	-0.00824903	NA
457	chr21	37915044	37915391	348	*	10	5.07844e-13	7.10299e-15	0.000573048	2.31303e-13	0.0771753	0.0497208	CLDN14
458	chr7	148725440	148726390	951	*	9	5.12433e-13	0.000343997	1.03981e-09	1.15683e-09	-0.0168114	0.000930478	PDIA4
459	chr15	59396742	59397288	547	*	11	5.33634e-13	2.09627e-05	8.28532e-09	2.54037e-09	0.0296607	0.00444874	CCNB2
460	chr1	12513497	12513560	64	*	2	5.39739e-13	1.54368e-11	2.48591e-08	1.15581e-11	0.0443706	0.0430504	VPS13D
461	chr14	101404107	101405755	1649	*	9	5.62985e-13	2.02693e-10	1.93312e-05	4.62023e-12	0.0215606	0.00970438	AL132709.5, SNORD113-5, SNORD112
462	chr1	25291385	25292412	1028	*	12	5.89832e-13	1.41551e-13	0.000349039	8.41878e-13	0.0508547	0.0265553	RUNX3
463	chr19	11491391	11492376	986	*	5	5.92091e-13	1.32694e-07	5.43291e-08	1.64263e-11	0.0450443	0.0115377	EPOR
464	chr17	59017682	59018561	880	*	3	5.9406e-13	9.23476e-11	1.16777e-08	1.24949e-11	0.0295275	0.0182223	BCAS3
465	chr9	140197553	140197890	338	*	4	5.96887e-13	2.60799e-12	3.90147e-05	1.19304e-11	0.054332	0.0502397	NA
466	chr6	38607245	38608228	984	*	13	5.97059e-13	0.00386698	1.24438e-10	1.13119e-08	0.0715379	0.00512565	BTBD9
467	chr5	77011781	77012202	422	*	2	6.28415e-13	1.44854e-11	1.24361e-08	8.58861e-12	0.0289555	0.0249097	TBCA
468	chr16	87734877	87736062	1186	*	6	6.68647e-13	3.55233e-13	4.49553e-05	8.9663e-13	0.0573557	0.0284573	KLHDC4, FLJ00104
469	chr1	216596639	216597707	1069	*	4	6.76472e-13	6.80495e-09	1.2423e-08	8.39037e-11	0.0400857	0.00312167	USH2A
470	chr20	45181783	45182286	504	*	2	7.0206e-13	2.42202e-07	1.97006e-09	1.57858e-09	-0.0214363	-0.0147444	NA
471	chr6	30296689	30297627	939	*	9	7.29683e-13	6.87074e-12	0.000426131	4.37065e-12	-0.0390339	-0.0245923	TRIM39, TRIM39-RPP21
472	chr1	179923022	179923973	952	*	10	7.3147e-13	9.14761e-06	3.56428e-07	1.30675e-09	0.0121101	-0.000775182	CEP350, RP11-533E19.5
473	chr8	11350853	11351846	994	*	8	7.82055e-13	3.63672e-15	0.000179425	6.34301e-14	0.049275	0.0333955	BLK
474	chr14	101412565	101413403	839	*	5	7.82284e-13	8.31452e-12	1.99566e-07	5.01587e-12	0.0535755	0.0271896	AL132709.5
475	chr4	106854064	106854773	710	*	4	7.88661e-13	6.58383e-09	3.15818e-08	6.7068e-11	0.0375207	0.0150723	NPNT
476	chr1	2427655	2429078	1424	*	9	7.92141e-13	8.725e-10	2.77381e-08	2.38745e-12	0.0554252	0.018187	PLCH2
477	chr12	12765149	12765398	250	*	2	8.00696e-13	7.08624e-06	3.02005e-09	6.13591e-09	-0.0282073	-0.014339	CREBL2
478	chr12	28657659	28658805	1147	*	5	8.1345e-13	3.38578e-15	1.41423e-05	2.06347e-14	0.0199226	0.0164675	CCDC91, RNA5SP355
479	chr17	77824007	77824634	628	*	3	8.13907e-13	1.82865e-10	8.32902e-08	4.46404e-11	0.0360445	0.0252992	NA
480	chr14	91751397	91752427	1031	*	7	8.39971e-13	1.71184e-08	1.76781e-07	1.66558e-10	0.0682928	0.025023	CCDC88C
481	chr14	100613692	100614523	832	*	4	8.51645e-13	2.80205e-08	2.2129e-07	2.4977e-10	0.0380682	0.0207303	DEGS2
482	chr15	101792098	101792838	741	*	8	8.58135e-13	3.22799e-06	3.90098e-09	7.36876e-10	0.026083	0.0065974	CHSY1
483	chr5	89825117	89825590	474	*	5	8.68794e-13	0.000348402	1.50665e-09	2.1407e-08	-0.0211082	-0.00371358	GPR98, LYSMD3
484	chr4	96023811	96024602	792	*	3	9.67901e-13	1.0986e-07	4.26314e-07	6.7703e-11	0.0420345	0.0237741	BMPR1B
485	chr21	43490967	43491491	525	*	8	9.9103e-13	1.07642e-10	2.4193e-06	4.21844e-12	0.031259	0.0176995	UMODL1
486	chr11	36531122	36531973	852	*	7	1.02801e-12	4.07075e-06	2.27988e-05	1.25188e-09	-0.0182097	-0.00201586	TRAF6
487	chr15	75660047	75661532	1486	*	18	1.03111e-12	6.43767e-10	5.04713e-06	9.96779e-13	0.031634	0.0069591	RP11-817O13.8, MAN2C1
488	chr19	1082612	1083429	818	*	6	1.0418e-12	0.000145545	1.858e-09	1.47287e-09	0.042127	0.0128367	HMHA1
489	chr17	62159682	62160034	353	*	2	1.04351e-12	9.80493e-08	3.76347e-10	2.98598e-10	-0.0256862	-0.00502865	ERN1
490	chr1	246415568	246415964	397	*	3	1.05811e-12	6.90344e-10	2.74219e-07	1.97832e-11	0.0383562	0.0290102	SMYD3
491	chr7	80141495	80142060	566	*	3	1.07025e-12	1.07412e-12	4.2136e-06	3.02113e-12	0.0346189	0.0271261	CD36
492	chr15	74045624	74046238	615	*	3	1.07533e-12	2.16492e-06	1.40127e-09	2.52783e-09	0.01103	-0.001133	NA
493	chr16	87350553	87351824	1272	*	11	1.10164e-12	5.76407e-07	3.08729e-08	1.89887e-10	-0.0167116	0.00237108	RP11-178L8.7, C16orf95, RP11-178L8.4
494	chr14	74416111	74417259	1149	*	14	1.12335e-12	1.10934e-05	1.88221e-09	2.19493e-09	0.0248578	0.00212966	COQ6, FAM161B
495	chr4	174254812	174256943	2132	*	25	1.12614e-12	1.02339e-06	1.06834e-08	3.77892e-13	0.0177814	0.000884277	HMGB2
496	chr19	39826150	39826821	672	*	5	1.12829e-12	6.5153e-08	9.85201e-07	1.59234e-09	-0.0221572	-0.00578434	GMFG
497	chr5	147212032	147212748	717	*	5	1.13072e-12	2.01671e-08	3.152e-07	4.92662e-10	0.0365581	0.0136473	NA
498	chr17	74721824	74722648	825	*	7	1.17838e-12	4.54857e-05	2.61122e-09	1.01018e-08	-0.0267984	-0.00890528	JMJD6
499	chr4	178278274	178278982	709	*	5	1.24222e-12	2.76337e-13	4.44722e-06	8.73905e-14	0.0268972	0.0251013	NEIL3
500	chr17	8089327	8089957	631	*	5	1.24252e-12	0.00150849	5.93129e-09	4.62578e-08	-0.020864	-0.00293219	NA
501	chr12	132329040	132330505	1466	*	8	1.27061e-12	1.14264e-08	2.2666e-07	4.66435e-11	0.0386485	0.0109316	MMP17
502	chr14	78226923	78227867	945	*	16	1.27123e-12	0.000748982	7.44375e-10	2.44218e-09	-0.0135251	-0.00113605	SLIRP, C14orf178, SNW1, AC008372.1
503	chr10	82167764	82168743	980	*	9	1.30336e-12	7.44979e-05	8.63045e-08	9.57748e-10	0.0451066	-0.000193964	FAM213A
504	chr2	39456516	39456703	188	*	2	1.32138e-12	1.22112e-10	1.78134e-08	5.23937e-11	0.0317422	0.0311405	CDKL4
505	chr3	128778575	128778738	164	*	4	1.36571e-12	3.95664e-11	6.33743e-06	2.9032e-11	0.0712452	0.0452227	NA
506	chr16	67570862	67571472	611	*	6	1.38204e-12	1.07746e-07	1.0392e-07	4.22894e-10	0.0519297	0.0110488	FAM65A
507	chr1	74699834	74700974	1141	*	5	1.42127e-12	1.83275e-13	5.14674e-06	1.31137e-13	0.0611345	0.0331747	FPGT-TNNI3K, TNNI3K
508	chr6	46760844	46761203	360	*	7	1.46088e-12	1.13503e-10	1.21688e-06	1.93601e-12	0.0278223	0.0167226	MEP1A
509	chr16	88977278	88978463	1186	*	4	1.51236e-12	3.25155e-12	2.36435e-06	5.67924e-12	0.0576875	0.0417901	CBFA2T3
510	chr1	205198022	205199293	1272	*	5	1.53776e-12	0.000100821	1.60974e-07	2.70754e-07	0.0201561	-0.00044438	TMCC2
511	chr16	66650803	66651242	440	*	2	1.54335e-12	9.43024e-07	5.55222e-10	8.92224e-10	0.0457567	0.0282673	CMTM4
512	chr14	35590656	35592137	1482	*	21	1.5556e-12	2.53258e-10	6.81256e-06	3.99553e-12	-0.0111771	0.000336099	KIAA0391, KIAA0391, PPP2R3C
513	chr4	107237103	107238164	1062	*	13	1.5834e-12	1.13827e-07	3.52545e-05	1.01814e-09	-0.0125506	-0.0025463	AIMP1, TBCK
514	chr7	149157630	149158486	857	*	9	1.61771e-12	1.27147e-06	6.24583e-08	4.3589e-10	-0.032815	-0.00663893	ZNF777
515	chr1	198510253	198510753	501	*	4	1.62108e-12	7.65619e-06	1.7534e-08	3.76389e-10	0.0282596	0.017506	NA
516	chr9	19048850	19050735	1886	*	15	1.65783e-12	3.57355e-07	7.4131e-07	4.21844e-12	0.049037	0.00734808	RRAGA
517	chr22	40804178	40805011	834	*	5	1.65948e-12	1.17606e-06	3.79288e-09	8.77679e-10	0.0453618	0.0162245	SGSM3
518	chr16	1493343	1495122	1780	*	13	1.69378e-12	3.2648e-11	2.85308e-05	1.25357e-13	0.0358163	0.0141104	CCDC154, CLCN7
519	chr1	35331649	35332485	837	*	6	1.70541e-12	4.58705e-05	5.80553e-10	2.86344e-09	-0.0225621	0.000137164	DLGAP3
520	chr15	65822313	65823483	1171	*	13	1.74959e-12	8.15981e-05	8.87478e-07	1.64905e-09	0.0434995	0.00721991	PTPLAD1
521	chr12	47609865	47610734	870	*	8	1.7752e-12	4.48128e-06	1.45195e-09	8.48074e-10	0.0274226	0.00129004	PCED1B, PCED1B-AS1
522	chr1	3305629	3306447	819	*	2	1.78031e-12	1.01493e-10	2.40207e-08	5.01087e-11	0.0323025	0.0294325	PRDM16
523	chr8	127570383	127571313	931	*	10	1.81553e-12	0.000175719	3.32272e-09	2.19396e-08	-0.0351837	-0.00299329	RP11-89K10.1, FAM84B
524	chr14	104852104	104852775	672	*	4	1.87331e-12	2.05172e-09	2.34089e-07	7.50652e-11	0.0389547	0.0231075	NA
525	chr11	36399139	36399473	335	*	3	1.90826e-12	4.87456e-11	1.06179e-07	2.39124e-11	-0.0225479	-0.00226908	PRR5L
526	chr3	160116599	160118610	2012	*	24	1.9264e-12	1.41369e-08	7.23116e-06	1.30587e-12	-0.0144693	-0.00213816	SMC4, RP11-432B6.3, IFT80
527	chr15	99602004	99602817	814	*	6	1.95185e-12	2.43823e-06	9.95655e-09	5.48969e-10	-0.0362753	-0.00609597	RP11-654A16.3
528	chr12	125052327	125052746	420	*	5	1.97598e-12	8.73712e-09	1.30826e-07	9.12373e-11	0.0747707	0.017583	NA
529	chr1	31191544	31192337	794	*	11	2.0477e-12	7.25712e-08	5.77402e-07	3.02697e-10	-0.019357	-0.00116425	MATN1-AS1, MATN1
530	chr11	1939725	1943014	3290	*	18	2.05319e-12	7.41314e-25	0.000265694	8.10216e-23	0.058523	0.0219053	TNNT3, AC051649.1
531	chr1	6204000	6204635	636	*	4	2.08687e-12	1.28811e-08	3.45827e-07	1.53752e-10	0.0314325	0.0201045	CHD5
532	chr2	160241641	160242465	825	*	3	2.08955e-12	5.70202e-11	1.07927e-07	1.64693e-11	0.031227	0.0237794	BAZ2B
533	chr2	74734609	74736118	1510	*	16	2.0905e-12	8.56873e-10	7.60768e-07	2.32971e-13	0.0239746	0.00597522	PCGF1
534	chr21	43916508	43917413	906	*	9	2.10676e-12	3.15584e-07	5.51167e-06	8.46193e-10	0.0509473	0.0138653	SLC37A1, AP001625.4
535	chr15	25683075	25684088	1014	*	6	2.15297e-12	0.000215196	1.44774e-07	1.69411e-08	-0.0119166	-0.00151854	UBE3A
536	chr17	47286445	47288569	2125	*	19	2.18023e-12	7.15563e-12	1.90307e-06	1.63153e-15	0.0420325	0.0159529	ABI3, GNGT2
537	chr1	78340579	78340633	55	*	2	2.19533e-12	8.33963e-12	2.70717e-08	7.16481e-12	0.0229228	0.0199751	FAM73A
538	chr6	129920398	129920706	309	*	3	2.21648e-12	1.47546e-10	3.52707e-07	1.58068e-11	0.0389676	0.0293466	ARHGAP18
539	chr11	64125276	64126806	1531	*	9	2.22751e-12	9.10426e-09	1.08015e-05	1.12064e-12	0.0459866	0.0109798	RPS6KA4
540	chr2	174279907	174280311	405	*	2	2.28236e-12	4.65986e-07	6.81799e-09	5.26683e-09	0.0300366	0.00703462	NA
541	chr4	122137973	122139008	1036	*	5	2.29415e-12	3.68839e-10	7.38914e-06	3.6197e-11	-0.0528535	0.0082743	TNIP3
542	chr17	9603312	9603340	29	*	2	2.29415e-12	3.06158e-10	1.51534e-08	9.6568e-11	0.0559369	0.03969	USP43
543	chr19	36979833	36980975	1143	*	21	2.35518e-12	1.79245e-06	2.53826e-08	1.48624e-10	0.0197213	0.00193872	CTD-2630F21.1, ZNF566
544	chr9	4298614	4299768	1155	*	6	2.42486e-12	0.00494867	3.08633e-09	1.24313e-07	-0.0230686	-0.00410938	RP11-358M14.2, GLIS3
545	chr1	207641063	207641601	539	*	3	2.45407e-12	6.96002e-12	1.3513e-06	9.65452e-12	0.0155029	0.0142315	CR2
546	chr1	151371972	151373287	1316	*	8	2.50207e-12	3.62499e-06	5.7575e-09	6.02464e-09	-0.039569	-0.00275716	PSMB4
547	chr4	100484573	100485449	877	*	14	2.54842e-12	8.67973e-06	5.61434e-09	2.08649e-10	-0.0288456	-0.00485821	MTTP, TRMT10A
548	chr11	61124091	61125096	1006	*	5	2.5525e-12	1.6747e-06	3.43693e-07	2.47816e-08	0.042392	0.0181793	CYB561A3
549	chr12	124117938	124118386	449	*	14	2.56642e-12	2.50695e-10	2.53064e-06	8.68499e-12	-0.0169916	0.00114667	GTF2H3, EIF2B1
550	chr15	59279556	59281093	1538	*	16	2.62876e-12	1.9875e-06	9.23452e-08	1.54258e-10	-0.0237215	-0.00117478	RNF111
551	chr1	243388524	243388807	284	*	2	2.62939e-12	4.58829e-11	1.20417e-08	2.03332e-11	0.0274582	0.0263102	AC092782.1, CEP170
552	chr11	3818253	3819539	1287	*	16	2.64644e-12	3.45556e-06	4.56109e-08	1.24949e-11	-0.0234961	0.000114656	PGAP2, NUP98
553	chr19	11307663	11308585	923	*	9	2.67378e-12	0.000509218	7.11297e-10	2.8791e-08	-0.0224869	-0.000813018	KANK2
554	chr1	212605702	212606756	1055	*	8	2.72877e-12	1.92053e-06	1.18625e-07	4.38012e-10	0.0380427	0.0093761	NENF
555	chr17	37820333	37822045	1713	*	11	2.73709e-12	4.83665e-12	7.26494e-06	9.86907e-13	0.0377307	0.01483	TCAP
556	chr1	222628115	222628702	588	*	7	2.75228e-12	4.72014e-05	1.13752e-09	1.12647e-08	-0.0149044	-0.00263809	NA
557	chr19	36485959	36486874	916	*	7	2.77308e-12	0.000104588	1.08201e-09	4.73209e-09	-0.0248972	-0.00273229	SDHAF1
558	chr20	30060822	30061634	813	*	6	2.79143e-12	6.58739e-07	1.38308e-09	5.28913e-10	0.0651892	0.0201992	DEFB124
559	chr17	80009465	80010313	849	*	5	2.81393e-12	0.000409001	4.30103e-09	4.60044e-08	-0.0168642	-0.00135119	GPS1, RFNG
560	chr15	41912904	41914122	1219	*	7	2.83479e-12	2.63017e-06	1.87546e-09	2.85357e-09	-0.0248504	-0.00663221	MGA
561	chr4	183553413	183553557	145	*	3	2.83851e-12	1.69822e-10	7.63657e-09	1.56613e-11	0.0444732	0.0380474	TENM3
562	chr17	79304188	79305710	1523	*	15	2.91183e-12	7.42254e-11	6.53775e-06	1.73547e-14	0.0321345	0.0132693	TMEM105
563	chr13	42710869	42711681	813	*	4	2.96965e-12	3.59355e-11	6.19667e-07	3.26249e-12	0.0313554	0.0210263	DGKH
564	chr14	53018825	53019580	756	*	12	3.00422e-12	8.02178e-07	6.731e-08	3.16365e-10	-0.0203227	0.000273731	TXNDC16
565	chr17	59476790	59477846	1057	*	13	3.10558e-12	6.79976e-08	1.98011e-07	5.07886e-10	-0.0165253	-0.00296524	TBX2, RP11-332H18.5, RP11-332H18.4
566	chr1	3058521	3059267	747	*	6	3.32909e-12	5.15157e-10	4.45359e-05	6.72934e-11	0.0564082	0.0274021	PRDM16
567	chr11	5652308	5653922	1615	*	7	3.3415e-12	5.92367e-10	9.32413e-06	1.46067e-12	0.0518929	0.023339	TRIM6-TRIM34, TRIM34, HBG2
568	chr2	98329337	98330493	1157	*	9	3.35053e-12	8.33963e-12	0.000243878	2.40156e-12	0.0298024	0.02054	ZAP70
569	chr17	8191300	8192371	1072	*	14	3.37468e-12	2.92513e-09	8.94715e-06	5.23555e-12	0.0290469	0.00129178	RANGRF, SLC25A35
570	chr21	45079307	45080663	1357	*	11	3.3985e-12	2.95203e-06	1.98023e-08	1.51656e-09	-0.0294165	-0.00183496	RRP1B, HSF2BP
571	chr19	42380725	42381258	534	*	4	3.44043e-12	3.897e-11	2.12663e-05	2.64077e-11	0.0292153	0.0217935	CD79A
572	chr8	67579207	67580683	1477	*	12	3.44232e-12	0.000107683	5.34655e-10	1.07061e-08	-0.0225284	-0.00188805	C8orf44-SGK3, C8orf44, VCPIP1
573	chr4	86698462	86699962	1501	*	7	3.45296e-12	4.30288e-09	3.94528e-08	2.45377e-14	0.0282038	0.0185894	ARHGAP24
574	chr8	38324293	38325144	852	*	6	3.47095e-12	0.00533271	2.88759e-09	3.98169e-08	-0.0203581	-0.00526234	FGFR1
575	chr8	145018822	145019839	1018	*	12	3.4751e-12	9.60123e-07	5.14148e-06	1.49855e-10	0.0386295	0.0104678	PLEC, MIR661
576	chr18	44676656	44677659	1004	*	13	3.52008e-12	0.0030328	6.22089e-10	3.28138e-08	0.0304701	0.00403462	HDHD2, IER3IP1
577	chr19	49568000	49568962	963	*	6	3.57992e-12	5.04934e-12	2.40893e-05	3.35649e-12	0.0444247	0.02783	CTB-60B18.18, NTF4
578	chr12	110464779	110465522	744	*	3	3.63599e-12	2.40573e-11	2.28902e-07	1.42112e-11	-0.0661843	-0.0234482	ANKRD13A
579	chr1	32209386	32210421	1036	*	4	3.6889e-12	3.02587e-11	3.5582e-06	1.03901e-11	0.0309973	0.0232927	BAI2
580	chr7	107382204	107382211	8	*	2	3.70797e-12	4.62366e-10	2.51711e-08	1.69241e-10	0.024352	0.020853	NA
581	chr17	19619905	19620768	864	*	6	3.71031e-12	3.17661e-10	5.45785e-05	4.38847e-11	0.0300955	0.0191278	SLC47A2
582	chr13	90205485	90206758	1274	*	6	3.77595e-12	2.35378e-11	4.13364e-06	1.16103e-13	0.0366595	0.022491	LINC00353
583	chr5	31531945	31532653	709	*	14	3.83949e-12	8.20172e-05	1.98359e-07	2.86741e-09	-0.0171319	-0.00104249	C5orf22, DROSHA
584	chr17	48259089	48259448	360	*	2	3.89897e-12	1.05043e-10	1.36807e-06	1.38637e-10	0.0387511	0.0318451	NA
585	chr2	113930330	113931565	1236	*	8	3.97048e-12	7.7413e-10	1.31512e-06	5.77353e-12	0.0370613	0.00909683	PSD4, AC016683.5
586	chr7	110748868	110750578	1711	*	5	4.07654e-12	9.57504e-13	1.99038e-05	4.78643e-13	0.0400653	0.0240774	LRRN3, IMMP2L, snoU13
587	chr5	53248316	53248859	544	*	2	4.0928e-12	4.73167e-10	1.65609e-07	3.57843e-10	0.0604027	0.0495848	ARL15
588	chr17	73746186	73746259	74	*	2	4.11202e-12	1.67161e-06	3.96779e-10	7.62693e-10	-0.0268614	-0.0119402	ITGB4
589	chr1	156697350	156698811	1462	*	19	4.23946e-12	2.42875e-07	1.5426e-08	7.94118e-10	-0.0375327	-0.000708509	RRNAD1, ISG20L2
590	chr1	45804726	45805845	1120	*	12	4.3122e-12	0.000612859	2.72516e-08	6.7087e-08	-0.0182622	0.000464351	TOE1, MUTYH
591	chr15	72667883	72668838	956	*	15	4.5133e-12	0.00450704	3.35558e-07	2.56157e-08	-0.0219213	-0.00194266	HEXA-AS1, RP11-106M3.2, HEXA
592	chr4	15005463	15005913	451	*	6	4.62691e-12	0.0194694	1.41212e-09	1.85058e-07	0.0831076	0.0137254	CPEB2
593	chr12	124458442	124458574	133	*	2	4.67143e-12	4.25369e-09	2.95153e-07	2.69533e-09	-0.0154808	-0.0126224	ZNF664, FAM101A
594	chr5	148724026	148725076	1051	*	12	4.8011e-12	1.94062e-05	4.32125e-06	4.41926e-09	0.0378675	0.00718176	GRPEL2
595	chr17	56406959	56407267	309	*	5	4.89813e-12	1.57544e-07	2.42843e-07	2.44699e-10	0.0248243	0.00483638	BZRAP1-AS1
596	chr17	41466268	41467212	945	*	7	4.92056e-12	6.19018e-06	1.17313e-08	4.12186e-09	0.0156015	0.00399185	LINC00910
597	chr1	3038216	3039059	844	*	4	4.92056e-12	0.000171112	3.52457e-09	3.7426e-08	0.0470488	0.0164588	PRDM16
598	chr9	37421961	37422914	954	*	5	4.95943e-12	0.0188537	1.90244e-10	2.78105e-08	-0.0113659	-0.00197024	GRHPR
599	chr8	86089007	86089503	497	*	9	4.9846e-12	0.000113952	1.62427e-07	1.76657e-08	0.0403876	0.00990556	E2F5, RP11-219B4.7
600	chr6	143857318	143858286	969	*	7	5.02282e-12	6.42705e-07	2.48591e-08	7.85642e-10	0.0190989	0.00397006	PHACTR2
601	chr1	206642954	206644165	1212	*	9	5.07685e-12	3.68602e-13	0.000119123	3.15364e-13	0.0423545	0.0169068	IKBKE
602	chr5	94989279	94989676	398	*	3	5.15522e-12	1.4564e-08	3.29398e-08	1.01058e-09	0.0245523	0.0142233	RFESD, SPATA9
603	chr16	75181756	75182837	1082	*	11	5.16993e-12	2.68634e-08	4.96339e-06	3.55149e-10	-0.028066	-0.000102072	ZFP1
604	chr5	165035684	165036317	634	*	3	5.28506e-12	1.41543e-10	6.75208e-07	8.96393e-11	0.0547279	0.0331668	CTC-535M15.2
605	chr12	48512744	48513437	694	*	4	5.34152e-12	2.34575e-06	4.90783e-09	4.55934e-09	-0.027697	7.9686e-05	PFKM
606	chr12	45685245	45686263	1019	*	5	5.34648e-12	7.08594e-10	5.18774e-06	4.13253e-11	0.0229668	0.0113801	ANO6
607	chr1	92545580	92546566	987	*	13	5.37229e-12	0.000113658	4.20989e-08	3.17132e-09	0.0756511	0.00713545	BTBD8
608	chr2	205410786	205411786	1001	*	3	5.57915e-12	7.37228e-11	5.76821e-07	6.7943e-11	0.0375847	0.0159547	PARD3B
609	chr17	1395864	1396953	1090	*	9	5.58897e-12	9.52989e-11	2.50157e-05	2.86502e-11	0.0531419	0.0291051	MYO1C
610	chr15	77348406	77348913	508	*	3	5.60922e-12	5.3613e-08	2.35849e-08	2.31103e-09	0.0323987	0.0124177	TSPAN3
611	chr3	32022763	32024067	1305	*	13	5.69336e-12	4.38642e-09	8.10762e-05	7.58454e-11	0.0402586	0.0134084	ZNF860, OSBPL10
612	chr4	170947241	170948762	1522	*	8	5.70145e-12	6.26397e-10	2.89761e-06	6.53928e-11	0.123007	0.0169871	MFAP3L
613	chr17	48912075	48913424	1350	*	18	5.79977e-12	1.61344e-11	0.000202778	5.54658e-12	0.040962	0.020396	WFIKKN2
614	chr9	100264607	100265926	1320	*	5	5.87615e-12	2.93508e-05	2.07334e-09	3.76553e-09	-0.0541034	-0.00741795	TMOD1
615	chr16	782981	783916	936	*	6	5.87903e-12	4.32668e-12	5.87939e-05	8.11242e-12	0.0401112	0.0297984	HAGHL, NARFL
616	chr17	21116917	21118322	1406	*	16	5.88992e-12	2.39127e-05	3.36569e-09	1.11801e-08	0.0395856	0.0012035	AC087294.2, TMEM11
617	chr17	58740416	58740978	563	*	3	5.89984e-12	1.07139e-10	1.97696e-07	5.99479e-11	0.0352466	0.019043	PPM1D
618	chr2	220325109	220326041	933	*	9	5.92187e-12	9.2185e-11	0.000507535	1.79353e-11	0.0638487	0.033573	SPEG
619	chr20	48728064	48728642	579	*	3	6.06976e-12	1.43818e-11	1.11744e-05	3.90168e-11	0.0391525	0.0348946	UBE2V1, TMEM189-UBE2V1, TMEM189
620	chr3	69985202	69985674	473	*	6	6.35198e-12	6.24164e-08	8.20108e-06	3.55e-11	0.0228151	0.0166903	MITF
621	chr2	129126062	129126375	314	*	2	6.3633e-12	7.2365e-07	5.0981e-10	7.69197e-10	0.0539059	0.0292371	NA
622	chr22	37499451	37500521	1071	*	7	6.36489e-12	1.14958e-07	9.07879e-07	6.74939e-10	0.0384144	0.017609	TMPRSS6
623	chr16	609353	609989	637	*	4	6.51937e-12	3.53168e-05	4.15847e-09	1.26563e-08	0.0626501	0.0235871	NA
624	chr10	85939063	85939451	389	*	3	6.6767e-12	6.15933e-12	1.71046e-06	1.13589e-11	0.0353621	0.0330285	C10orf99
625	chr1	107598226	107598549	324	*	3	6.88292e-12	3.70296e-09	9.18265e-08	6.25969e-10	0.0299524	0.0151172	NA
626	chr2	158157281	158157311	31	*	3	6.95472e-12	3.66377e-10	1.15152e-06	4.80561e-11	0.0227436	0.0206026	GALNT5
627	chr10	8374400	8374526	127	*	2	7.02355e-12	4.49136e-06	2.03657e-09	3.99431e-09	-0.0298116	-0.0151441	NA
628	chr3	122102129	122103153	1025	*	13	7.04139e-12	5.17424e-07	4.17491e-08	1.84659e-10	-0.0258035	-0.000827171	FAM162A
629	chr12	31451305	31451827	523	*	3	7.0504e-12	7.00042e-10	3.88238e-08	1.32699e-10	0.0470877	0.0300264	FAM60A
630	chr4	130015933	130016279	347	*	4	7.24592e-12	5.10331e-09	6.78556e-06	7.6215e-10	0.0280078	0.0157736	C4orf33
631	chr10	88728572	88729861	1290	*	8	7.28351e-12	1.15966e-09	2.8581e-06	1.03911e-10	0.0297831	0.0170598	ADIRF, MMRN2, ADIRF-AS1
632	chr16	810292	811347	1056	*	12	7.33623e-12	1.72544e-07	0.000452506	7.21385e-10	0.031686	0.0144698	MSLN
633	chr6	99962757	99964114	1358	*	14	7.35553e-12	0.000127586	1.61021e-08	2.84465e-09	0.0170722	0.00196352	USP45
634	chr12	12510064	12510716	653	*	7	7.52286e-12	0.000240642	5.69452e-09	2.06145e-08	-0.0167304	-0.00322117	LOH12CR1
635	chr14	88458917	88460078	1162	*	14	7.76842e-12	0.00198735	4.10407e-10	3.54017e-08	-0.0299384	0.000680399	GALC
636	chr10	104159199	104159643	445	*	6	7.84112e-12	2.26608e-07	1.97427e-06	3.95471e-11	0.0393648	0.0083332	NFKB2
637	chr13	111305767	111306312	546	*	6	7.89062e-12	2.35001e-10	0.000119123	5.2104e-11	0.0325644	0.0164131	CARS2
638	chr1	53479920	53480710	791	*	5	7.91419e-12	9.81701e-08	2.92534e-07	1.7477e-10	-0.0154028	-0.00455579	SCP2
639	chr5	64907370	64907698	329	*	3	7.99711e-12	8.29264e-08	1.84442e-08	2.04533e-09	0.0285464	0.0197608	TRIM23
640	chr12	129279936	129280449	514	*	6	8.01059e-12	6.65372e-10	6.3077e-05	7.63784e-11	0.0600154	0.0285999	SLC15A4
641	chr8	57123418	57124347	930	*	8	8.13606e-12	0.00688537	6.50149e-10	8.86773e-08	-0.0268811	-0.00262297	CHCHD7, PLAG1
642	chr2	70057467	70057653	187	*	3	8.33665e-12	0.0133577	1.7508e-09	2.54292e-08	-0.0185251	-0.00662652	GMCL1
643	chr6	79693023	79693583	561	*	3	8.33665e-12	2.32048e-12	1.72454e-06	3.322e-12	0.035118	0.0239988	PHIP
644	chr17	47784801	47786139	1339	*	13	8.34064e-12	5.5927e-07	5.14717e-05	7.69197e-10	0.0173252	0.00169625	RP11-613C6.2, SLC35B1
645	chr13	51290665	51290724	60	*	2	8.45216e-12	4.17285e-06	5.00691e-09	8.50838e-09	0.0491545	0.0258467	DLEU1, DLEU7
646	chr12	81331012	81332050	1039	*	11	8.54898e-12	3.45864e-09	9.82224e-06	9.77356e-11	-0.0191892	-0.00855117	ACSS3, LIN7A
647	chr16	67199830	67201012	1183	*	6	8.68525e-12	2.45422e-10	8.8752e-05	5.92608e-11	0.0367293	0.0243822	HSF4
648	chr10	121540471	121541115	645	*	3	8.74799e-12	1.45006e-07	3.9105e-07	5.91835e-10	0.0287827	0.016642	INPP5F
649	chr2	60777624	60778617	994	*	5	8.88571e-12	0.000932576	1.20417e-08	1.60652e-07	-0.0240981	-0.00648893	BCL11A
650	chr6	127622363	127622858	496	*	2	8.92536e-12	6.16417e-10	1.78134e-08	1.81355e-10	0.11405	0.0726697	ECHDC1
651	chr4	123748000	123748753	754	*	4	9.14018e-12	7.41032e-05	2.06583e-07	1.00882e-07	0.0372438	0.0086202	FGF2, AC021205.1
652	chr13	28806313	28806463	151	*	3	9.26381e-12	9.27014e-09	1.40435e-08	7.51844e-11	0.0351027	0.0236461	PAN3
653	chr15	67351593	67352070	478	*	5	9.28512e-12	6.03264e-09	7.84079e-06	6.52249e-11	0.0273213	0.0177352	NA
654	chr10	23539747	23540634	888	*	5	9.36196e-12	1.31037e-09	4.26314e-07	1.07355e-10	0.0923731	0.0347672	NA
655	chr11	67809559	67811721	2163	*	13	9.38442e-12	1.03616e-08	2.8436e-07	1.63546e-12	0.0365079	0.0113142	TCIRG1
656	chr9	96929106	96929332	227	*	2	9.47232e-12	4.39767e-07	3.8688e-10	5.19714e-10	-0.0368772	-0.0176576	RP11-2B6.3
657	chr13	24883570	24884072	503	*	2	9.47232e-12	6.91299e-10	2.2831e-07	5.59317e-10	0.0481422	0.0394577	RP11-307N16.6, C1QTNF9
658	chr9	136999922	137000014	93	*	2	9.73791e-12	8.86017e-09	3.95826e-08	1.82561e-09	0.0506156	0.0350005	LL09NC01-251B2.3
659	chr18	53090572	53090930	359	*	4	9.77043e-12	3.1671e-08	2.32376e-07	4.77943e-10	0.0552346	0.0257116	TCF4
660	chr4	120465302	120465560	259	*	2	9.85936e-12	1.26713e-11	4.50633e-07	1.73198e-11	0.0250699	0.0238787	RP11-33B1.1, PDE5A
661	chr17	67057211	67058208	998	*	4	1.00416e-11	2.94779e-08	5.74984e-08	4.5965e-11	0.0360683	0.0187395	NA
662	chr12	49061475	49061559	85	*	3	1.13137e-11	7.3832e-12	3.29175e-06	1.25891e-11	0.0264794	0.0240967	KANSL2
663	chr14	31358454	31359354	901	*	5	1.14626e-11	7.74311e-12	4.84221e-06	1.15695e-11	0.0236433	0.0170094	COCH, RP11-829H16.3
664	chr20	60976987	60977545	559	*	3	1.18476e-11	4.36173e-07	2.43955e-07	1.61999e-09	0.0412678	0.0237061	CABLES2
665	chr2	183888544	183888859	316	*	2	1.19472e-11	6.44479e-11	1.62427e-07	6.1678e-11	0.0286397	0.0250455	NCKAP1
666	chr1	2125049	2127559	2511	*	19	1.2229e-11	4.19175e-10	5.74984e-08	7.35361e-16	-0.0300871	0.00471367	C1orf86
667	chr18	56806624	56807548	925	*	8	1.22488e-11	6.12291e-05	3.0659e-09	7.92176e-09	-0.0215065	0.000428697	SEC11C
668	chr11	123324673	123325188	516	*	5	1.22916e-11	3.31395e-08	3.2781e-07	1.31361e-10	-0.0631392	-0.0199826	LINC01059
669	chr4	89204953	89206610	1658	*	15	1.25853e-11	2.79424e-06	2.63702e-07	1.41833e-10	-0.0363529	-0.00289702	RP11-10L7.1, PPM1K
670	chr21	38785979	38786881	903	*	4	1.28946e-11	6.02429e-09	1.57094e-07	5.72827e-11	0.0361793	0.0218397	DYRK1A
671	chr1	1114579	1115054	476	*	4	1.29129e-11	9.44921e-11	3.72536e-05	1.89985e-10	0.0539745	0.0334011	TTLL10, TTLL10-AS1
672	chr4	186063110	186064648	1539	*	12	1.31769e-11	9.79965e-09	3.16184e-06	1.19949e-11	0.0306505	0.00547041	SLC25A4
673	chr3	128369476	128370463	988	*	11	1.32202e-11	8.94072e-05	2.85713e-07	1.42731e-09	-0.0826929	-0.0145928	RPN1
674	chr2	188419568	188420266	699	*	5	1.34267e-11	3.17514e-07	2.76449e-06	2.27444e-09	0.0278135	0.0106566	TFPI
675	chr1	47644094	47645463	1370	*	10	1.34326e-11	1.68118e-12	0.000404788	4.01378e-12	0.0587386	0.012556	LINC00853, CYP4A22-AS1
676	chr17	67316463	67316863	401	*	2	1.41602e-11	1.01258e-05	1.32948e-09	3.11704e-09	0.0311873	0.017115	ABCA5
677	chr1	2782699	2783100	402	*	3	1.43503e-11	1.80778e-05	1.22665e-09	5.37744e-09	0.0400719	0.014073	NA
678	chr2	242641003	242641489	487	*	6	1.43717e-11	0.001084	5.35699e-08	1.02286e-08	-0.0225137	-0.00304531	ING5
679	chr15	52472201	52472963	763	*	6	1.43739e-11	3.18088e-07	1.14658e-07	1.6984e-09	0.0437179	0.0195312	RP11-430B1.2, GNB5
680	chr1	6520194	6521856	1663	*	9	1.4449e-11	1.13512e-13	0.00095634	1.76107e-12	0.033561	0.0187378	ESPN, TNFRSF25
681	chr12	89745673	89746771	1099	*	15	1.45179e-11	1.0281e-07	0.000251321	1.93246e-10	0.0125705	0.000805612	DUSP6
682	chr3	193345168	193345871	704	*	3	1.46829e-11	6.79025e-09	5.97678e-08	3.52564e-10	0.0236858	0.0159391	OPA1
683	chr16	71842293	71844102	1810	*	15	1.5118e-11	4.2795e-09	6.44825e-07	9.22005e-12	-0.034721	0.00179115	AP1G1
684	chr1	201181402	201182066	665	*	4	1.51698e-11	0.000501005	1.27201e-06	1.96361e-09	0.0337301	0.016885	IGFN1
685	chr1	180904677	180905132	456	*	4	1.51813e-11	1.72161e-07	4.33375e-06	4.89913e-10	0.0414733	0.025148	KIAA1614
686	chr11	111287380	111288100	721	*	2	1.55843e-11	8.88115e-11	5.19534e-08	5.89185e-11	0.0601803	0.0440386	POU2AF1, RP11-794P6.1
687	chr7	752521	753460	940	*	9	1.59967e-11	1.3578e-06	3.55737e-06	6.29832e-09	0.0458225	-0.00149157	PRKAR1B
688	chr10	12390155	12390907	753	*	3	1.601e-11	1.12155e-09	1.83333e-05	1.54319e-09	0.0729007	0.0394449	NA
689	chr8	104891230	104891987	758	*	2	1.61502e-11	9.78228e-08	1.12877e-08	3.54422e-09	0.0678989	0.0434092	RIMS2
690	chr16	87958281	87959031	751	*	4	1.62655e-11	1.17214e-12	4.03967e-05	5.54658e-12	0.0660439	0.0424228	CA5A
691	chr3	61546220	61546526	307	*	5	1.62758e-11	2.13092e-05	5.71567e-08	5.01188e-09	-0.0113461	-0.0065079	NA
692	chr5	65892575	65893440	866	*	5	1.64885e-11	2.53026e-06	2.73439e-08	2.50295e-08	-0.0225511	-0.00573139	MAST4
693	chr14	100759815	100760837	1023	*	4	1.66856e-11	5.99088e-10	1.47173e-06	4.31175e-11	0.0386266	0.024688	RP11-638I2.6, SLC25A29
694	chr1	158149071	158150581	1511	*	7	1.67919e-11	2.89002e-07	3.05254e-05	6.25969e-10	0.0512479	0.0226697	CD1D
695	chr2	152830189	152831214	1026	*	9	1.69959e-11	2.81861e-11	0.00034705	3.57504e-11	0.0715403	0.0310931	CACNB4
696	chr19	55690495	55691761	1267	*	9	1.7779e-11	2.47105e-06	3.78548e-06	2.80235e-09	-0.0141181	0.00286704	SYT5
697	chr13	114059522	114060128	607	*	4	1.7779e-11	1.73548e-08	8.03236e-07	5.29163e-10	0.0423443	0.023826	NA
698	chr1	155270855	155271423	569	*	7	1.78836e-11	4.75798e-08	1.16163e-05	9.77363e-11	0.0290565	0.0167667	PKLR
699	chr3	152551984	152553089	1106	*	12	1.79733e-11	0.023668	5.58954e-11	1.67571e-07	-0.0292688	0.000170454	P2RY1
700	chr5	56180473	56181301	829	*	3	1.8488e-11	8.20779e-08	1.20417e-08	1.64311e-09	0.0334033	0.0190368	MAP3K1
701	chr2	144358314	144359042	729	*	2	1.84919e-11	1.56611e-09	1.74831e-07	1.00804e-09	0.029091	0.0232534	ARHGAP15
702	chr9	135285847	135286214	368	*	4	1.91821e-11	0.00447771	5.81815e-09	4.63529e-08	0.0935175	0.0217277	C9orf171
703	chr12	95466445	95467866	1422	*	13	1.98815e-11	1.31813e-06	4.27819e-06	4.0217e-11	0.0510812	0.00249358	NR2C1
704	chr1	95285252	95286311	1060	*	9	2.01243e-11	0.00558488	9.31363e-10	1.14711e-07	-0.0231417	0.00159473	SLC44A3, LINC01057
705	chr11	2882873	2884138	1266	*	7	2.04573e-11	2.02139e-08	5.90598e-07	1.0721e-09	-0.0646349	-0.0107296	NA
706	chr22	50282347	50282386	40	*	2	2.05482e-11	5.91614e-07	2.71287e-10	4.23883e-10	0.0363116	0.0196444	ZBED4
707	chr1	243583986	243584924	939	*	5	2.06551e-11	7.48691e-10	1.74536e-06	3.3617e-11	0.0395191	0.0233092	SDCCAG8
708	chr7	17861334	17862369	1036	*	4	2.09398e-11	2.8538e-08	2.14391e-06	4.85594e-10	0.0228475	0.0150432	SNX13
709	chr14	101530537	101531901	1365	*	16	2.15634e-11	1.0679e-09	2.4832e-05	4.14552e-12	0.0312703	0.0113262	MIR541, MIR409, MIR412
710	chr11	118780196	118782395	2200	*	13	2.1614e-11	6.26805e-13	1.31711e-05	7.99323e-14	0.0375984	0.025802	MIR4492, BCL9L
711	chr4	113066748	113067399	652	*	4	2.18451e-11	0.00106588	6.6272e-09	7.36697e-08	-0.00811621	-0.00196006	C4orf32
712	chr16	16103437	16103568	132	*	2	2.23847e-11	2.08463e-06	3.54914e-10	7.16653e-10	0.0532824	0.02741	ABCC1
713	chr20	2489047	2490430	1384	*	14	2.28174e-11	1.04748e-05	1.63699e-07	3.0534e-10	0.0440965	0.00388176	RP4-734P14.4, ZNF343
714	chr16	4525918	4526868	951	*	11	2.28286e-11	0.0721073	2.04521e-10	1.77941e-07	-0.0189517	0.00083948	HMOX2, NMRAL1
715	chr11	85338252	85339468	1217	*	11	2.31137e-11	9.14103e-07	3.98726e-06	9.18451e-10	-0.0493632	-0.000160341	DLG2
716	chr1	236304341	236305024	684	*	7	2.31674e-11	5.73363e-10	9.96529e-05	3.66694e-10	0.0691871	0.0274672	NA
717	chr12	27314293	27314930	638	*	6	2.36865e-11	2.00357e-08	2.05453e-05	1.21184e-10	0.0304424	0.0130324	RP11-582E3.2
718	chr1	166957733	166958583	851	*	13	2.37395e-11	2.14479e-09	0.000121455	1.04484e-10	0.0411794	0.0157584	MAEL
719	chr15	31523237	31523838	602	*	4	2.39064e-11	1.79014e-06	1.99869e-06	1.19724e-09	0.0520565	0.026353	NA
720	chr21	17911066	17912242	1177	*	6	2.4183e-11	1.33397e-08	1.32233e-06	3.30475e-11	0.0733636	0.0203069	LINC00478, MIR99A, MIRLET7C
721	chr22	43252463	43253559	1097	*	9	2.44733e-11	0.000523117	3.24181e-08	1.01256e-08	0.0153867	0.00485773	ARFGAP3, PACSIN2
722	chr14	68066466	68068030	1565	*	10	2.50421e-11	1.24418e-07	1.28422e-07	1.02472e-10	0.0166257	0.00257203	PIGH
723	chr1	1845396	1846798	1403	*	11	2.5364e-11	1.59702e-08	1.51524e-07	1.97697e-11	0.0362724	0.0141848	CALML6
724	chr14	60385995	60386828	834	*	8	2.56852e-11	2.6923e-08	2.40168e-06	9.76685e-10	0.0394315	0.0094825	LRRC9, RP11-62H20.1
725	chr17	80673675	80674681	1007	*	11	2.57208e-11	1.46976e-05	6.39573e-08	4.13773e-09	0.0249078	0.00536252	FN3KRP, RP11-388C12.1
726	chr12	52642409	52643118	710	*	6	2.57349e-11	6.70597e-09	4.0381e-06	3.27009e-10	0.0285687	0.0176853	KRT7, KRT86
727	chr6	157274017	157274454	438	*	3	2.57349e-11	1.08464e-05	1.19489e-09	4.22774e-09	0.030502	0.00929034	ARID1B
728	chr15	68922597	68924510	1914	*	8	2.61642e-11	3.22824e-12	2.08212e-07	1.46819e-14	0.0446142	0.0224697	CORO2B
729	chr7	108548325	108548748	424	*	2	2.63629e-11	4.85715e-05	8.91114e-09	2.11741e-08	0.030319	0.0132485	NA
730	chr8	120006745	120007022	278	*	2	2.64951e-11	2.66857e-09	7.06337e-08	1.02138e-09	0.0428936	0.0307964	NA
731	chr17	37763735	37764802	1068	*	12	2.65911e-11	2.87918e-07	9.58993e-08	3.31856e-10	-0.0338521	0.00592833	NEUROD2
732	chr14	50234668	50235780	1113	*	11	2.90372e-11	0.00189841	4.2953e-06	5.58463e-07	-0.0145299	-0.000953832	KLHDC2
733	chr15	91422702	91423574	873	*	8	2.90441e-11	0.000404573	1.89995e-08	3.5142e-08	0.0521023	0.0108193	FURIN
734	chr10	128593624	128594417	794	*	9	2.9055e-11	1.88736e-11	0.000737053	2.73299e-11	-0.0409481	-0.0192854	DOCK1
735	chr22	25595352	25595840	489	*	8	2.90989e-11	1.81452e-08	9.85124e-06	7.19556e-11	0.0482581	0.0197659	CRYBB3
736	chr4	170580203	170580664	462	*	2	2.99944e-11	3.26029e-10	1.55479e-06	4.31585e-10	0.0426728	0.033684	CLCN3
737	chr13	52701588	52701673	86	*	2	3.01081e-11	4.49587e-08	2.95437e-08	4.43026e-09	0.0558231	0.0371894	NEK5
738	chr2	204244568	204245048	481	*	2	3.07363e-11	2.17915e-10	7.77679e-08	1.38513e-10	0.0367565	0.0276684	ABI2
739	chr8	103876083	103877083	1001	*	8	3.17199e-11	6.86133e-08	1.2593e-06	1.60457e-09	0.0615321	0.00890366	KB-1507C5.2, AZIN1
740	chr20	36711892	36712242	351	*	6	3.19846e-11	1.78802e-09	4.7761e-06	7.96549e-11	0.0227457	0.00515307	RPRD1B
741	chr12	81810669	81811102	434	*	3	3.27894e-11	3.8559e-10	8.78876e-07	9.90912e-11	0.0646512	0.0400083	RP11-315E17.1, PPFIA2
742	chr3	172467935	172468512	578	*	8	3.29143e-11	0.00313729	2.18123e-09	2.57008e-07	0.0219081	0.00134115	ECT2
743	chr19	3645760	3646574	815	*	2	3.31876e-11	7.90981e-11	2.93296e-08	4.36571e-11	0.0336898	0.0213102	PIP5K1C
744	chr5	159797275	159797951	677	*	12	3.31983e-11	4.81583e-08	6.0083e-05	3.92073e-10	0.0331078	0.00808341	C1QTNF2
745	chr5	175874567	175875951	1385	*	12	3.33961e-11	0.000687658	7.07603e-10	3.63002e-08	-0.0222847	0.000481044	FAF2
746	chr12	13043866	13044862	997	*	8	3.35125e-11	2.16914e-07	5.94785e-07	3.87104e-09	0.0401898	0.00479902	GPRC5A
747	chr14	31028149	31029063	915	*	11	3.35793e-11	0.00227886	2.95437e-08	4.50575e-08	-0.0370626	-0.00376715	G2E3, RP11-1103G16.1
748	chr14	77923690	77924721	1032	*	15	3.44738e-11	0.00409959	5.05158e-10	1.14324e-08	0.0150619	0.000583736	AHSA1, VIPAS39
749	chr17	72357992	72359190	1199	*	8	3.52116e-11	9.57504e-13	5.34879e-05	3.26249e-12	0.0404679	0.0294958	BTBD17
750	chr1	159258145	159258952	808	*	5	3.56251e-11	1.90326e-08	5.99571e-08	1.15434e-09	0.0329615	0.0144682	NA
751	chr3	14220047	14220835	789	*	16	3.60875e-11	4.16077e-05	2.61133e-09	2.97045e-08	0.112577	0.00924124	LSM3, XPC
752	chr18	53177444	53177891	448	*	2	3.65692e-11	7.57336e-06	3.37933e-08	4.90245e-08	0.0386056	0.025981	TCF4
753	chr5	174150813	174152363	1551	*	13	3.701e-11	4.82587e-11	0.00113069	1.67154e-11	0.0668899	-0.00197715	MSX2
754	chr13	109280262	109280959	698	*	5	3.80489e-11	4.90536e-12	5.02637e-05	1.4505e-11	0.0361767	0.0265291	MYO16
755	chr11	11964335	11964792	458	*	2	3.83535e-11	2.08726e-05	1.10659e-08	2.25027e-08	0.0257372	0.0125007	USP47
756	chr14	104263779	104264228	450	*	3	3.84504e-11	1.78796e-11	5.63648e-06	4.13253e-11	-0.0550242	-0.0219527	PPP1R13B
757	chr16	2004676	2005062	387	*	7	3.88142e-11	1.5195e-10	2.66906e-06	6.38457e-11	0.0312537	0.017473	RPL3L
758	chr3	13921813	13922158	346	*	4	3.91053e-11	1.0373e-05	1.15159e-08	1.28488e-08	-0.0192821	-0.00544143	NA
759	chr13	102369718	102369946	229	*	4	3.91515e-11	2.56167e-09	1.2631e-07	8.55253e-11	0.028725	0.021996	ITGBL1, RP11-397O8.7
760	chr22	38321113	38322464	1352	*	7	3.93217e-11	5.90388e-14	1.16752e-05	1.82398e-13	0.0333227	0.0188108	MICALL1
761	chr8	90770129	90770456	328	*	4	4.11087e-11	0.0693827	2.50785e-09	1.48104e-07	-0.0223885	-0.00566204	RIPK2
762	chr6	90528743	90529759	1017	*	13	4.13425e-11	0.000124583	1.43734e-06	4.71374e-09	-0.0183876	-0.000567912	MDN1
763	chr19	44099044	44100430	1387	*	9	4.16138e-11	1.87213e-06	1.05521e-05	2.10524e-09	0.0269731	0.00461633	IRGQ
764	chr4	39367793	39368862	1070	*	12	4.22708e-11	0.00075367	1.60115e-09	1.15532e-08	-0.0290316	-0.00026561	RFC1
765	chr9	37340211	37340560	350	*	2	4.26269e-11	1.09283e-09	2.39987e-08	3.28135e-10	0.0284945	0.021358	ZCCHC7
766	chr18	74086767	74086787	21	*	2	4.26741e-11	9.40425e-10	5.50099e-09	1.37794e-10	0.074462	0.0563327	RP11-504I13.3, ZNF516
767	chr3	172693052	172693364	313	*	3	4.29856e-11	8.11687e-11	4.32125e-06	8.26463e-11	0.033811	0.0276231	SPATA16
768	chr16	11875806	11876912	1107	*	8	4.32773e-11	4.23142e-09	3.6853e-05	3.53406e-10	0.0331024	0.0134626	ZC3H7A
769	chr14	24648514	24649335	822	*	3	4.51406e-11	6.95483e-11	3.47019e-07	5.74594e-11	0.0448763	0.0302827	REC8
770	chr4	170533275	170534394	1120	*	14	4.64762e-11	6.08699e-05	2.36005e-07	6.5085e-09	-0.0161866	-0.00119068	CLCN3, NEK1
771	chr3	176919547	176919713	167	*	3	4.71301e-11	1.12863e-10	6.73607e-07	6.08274e-11	-0.0257964	-0.0186411	NA
772	chr12	28466975	28467076	102	*	2	4.84909e-11	1.19581e-10	6.53954e-08	8.30049e-11	0.0290603	0.0242725	CCDC91
773	chr17	7108589	7109007	419	*	3	4.86402e-11	0.000121921	1.74575e-08	3.9643e-08	0.0385044	0.0121618	DLG4
774	chr18	18642557	18642817	261	*	4	4.95972e-11	1.48494e-07	1.18495e-06	4.1022e-10	0.0239489	0.0145881	ROCK1
775	chr8	92260185	92260480	296	*	4	4.9844e-11	3.81729e-11	1.53364e-05	6.88661e-11	0.0275971	0.0221268	SLC26A7
776	chr3	12926176	12927407	1232	*	6	4.98497e-11	1.83054e-09	3.93442e-05	3.77648e-10	0.038545	0.0160041	RP11-767C1.1
777	chr19	50528096	50529510	1415	*	16	5.00052e-11	0.00236439	4.78888e-08	3.68291e-08	-0.0228424	-0.00252245	ZNF473, VRK3
778	chr1	201140161	201141202	1042	*	9	5.13261e-11	5.86318e-06	8.84829e-08	1.94922e-08	0.0284214	0.0096172	TMEM9
779	chr1	1355999	1357361	1363	*	11	5.299e-11	1.3846e-07	6.96813e-07	1.6006e-09	0.0366893	0.0138012	RP4-758J18.7, ANKRD65
780	chr5	124043109	124044098	990	*	6	5.33966e-11	6.51668e-06	6.30601e-09	1.4776e-08	0.0314446	0.0106826	RP11-43D2.2, ZNF608
781	chr2	219434002	219434720	719	*	3	5.53848e-11	9.24959e-08	2.74034e-07	1.53718e-08	-0.0139926	-0.00717814	RQCD1
782	chr2	165699183	165699683	501	*	4	5.5395e-11	7.52082e-09	6.10727e-05	5.8176e-09	0.0351483	0.0144288	AC019181.2, COBLL1
783	chr6	132858438	132859485	1048	*	5	5.64981e-11	2.33992e-11	1.58171e-05	2.67515e-11	0.0393	0.0274063	TAAR9
784	chr17	78151784	78152466	683	*	9	5.90062e-11	2.16595e-06	2.16104e-07	6.50812e-09	-0.0687482	0.00403462	CARD14
785	chr19	11924686	11925679	994	*	14	5.91137e-11	0.000642618	2.54506e-09	3.0319e-08	-0.0288835	-0.00261377	ZNF440
786	chr12	56366516	56368226	1711	*	17	5.93757e-11	0.0376222	2.27661e-11	6.21055e-08	0.0708467	0.00647781	CDK2, RAB5B, PMEL
787	chr21	46348306	46349095	790	*	8	5.95214e-11	3.20271e-07	2.49079e-06	2.02888e-09	0.0370823	0.0206831	ITGB2-AS1, ITGB2
788	chr21	30445738	30446450	713	*	12	5.96128e-11	5.26728e-09	5.12454e-05	1.55512e-10	-0.0127953	0.000781504	CCT8
789	chr20	61732802	61733863	1062	*	5	6.04289e-11	1.58521e-07	9.87283e-07	9.0104e-09	-0.0120157	-0.00295617	HAR1A, HAR1B
790	chr8	67925392	67926240	849	*	4	6.06703e-11	1.8692e-09	1.66372e-06	7.68322e-11	0.0556187	0.0304834	PPP1R42
791	chr15	75198640	75198975	336	*	6	6.10538e-11	4.66313e-06	3.08702e-07	7.75557e-09	-0.0184717	-0.000805514	FAM219B
792	chr3	53289728	53290482	755	*	12	6.1749e-11	5.77607e-08	1.86744e-06	2.4844e-10	0.0242605	0.00449183	TKT
793	chr7	211714	212112	399	*	2	6.2324e-11	2.26385e-06	6.47317e-08	5.69259e-08	0.0168353	0.0117878	FAM20C
794	chr5	94120625	94121271	647	*	4	6.24701e-11	3.29739e-09	5.43172e-08	3.07049e-10	0.0294656	0.0218126	MCTP1
795	chr17	80274776	80276134	1359	*	7	6.39676e-11	3.66959e-10	0.000274765	1.34978e-10	0.0289873	0.017733	CD7
796	chr5	108745575	108746352	778	*	8	6.41741e-11	0.000506159	1.81748e-07	1.44403e-07	-0.0163771	-0.0028574	PJA2
797	chr15	42386726	42388240	1515	*	8	6.46814e-11	6.69414e-12	1.00465e-05	1.01924e-12	0.0967162	0.0249983	PLA2G4D
798	chr6	33384490	33386504	2015	*	49	6.69834e-11	0.000211036	4.73811e-09	2.90578e-10	-0.0283274	0.000925621	CUTA
799	chr20	33103584	33104576	993	*	12	6.69834e-11	7.39189e-05	2.67469e-07	4.55934e-09	-0.0139052	-0.00126002	DYNLRB1
800	chr10	115613834	115614392	559	*	17	6.74495e-11	0.000875115	1.64315e-08	1.05758e-07	-0.0301226	-0.00126485	DCLRE1A
801	chr17	2303343	2303788	446	*	2	6.79064e-11	0.000281673	1.52079e-07	3.57018e-07	0.0549325	0.0282072	MNT
802	chr10	3214326	3214784	459	*	4	6.81186e-11	6.4473e-07	2.72772e-07	4.17782e-08	-0.0264082	-0.00955422	PITRM1
803	chr11	3875585	3876248	664	*	6	6.93093e-11	6.98367e-05	1.84783e-06	1.316e-08	0.043225	0.0131117	STIM1, AC090587.4, AC090587.5
804	chr16	71928337	71929223	887	*	9	7.01849e-11	0.00116337	5.50099e-09	3.77861e-07	-0.0175847	-0.00189997	IST1, ZNF821
805	chr16	56763573	56764344	772	*	10	7.10976e-11	4.39872e-07	2.26608e-06	1.61707e-09	0.0238195	0.00194386	NUP93, RP11-343H19.1
806	chr3	183622842	183623492	651	*	3	7.14565e-11	7.04477e-07	2.16684e-08	1.13408e-08	0.0466694	0.0243397	CYP2AB1P
807	chr4	83849351	83850197	847	*	3	7.29608e-11	8.54013e-07	1.84792e-08	4.94951e-09	0.0296348	0.0121557	LIN54
808	chr19	3699951	3700884	934	*	9	7.41134e-11	1.0034e-05	2.34152e-06	1.80145e-09	-0.0175442	-0.0038989	PIP5K1C
809	chr5	63869223	63869268	46	*	2	7.53083e-11	4.13582e-10	1.51974e-06	5.39964e-10	0.0321709	0.0291522	RGS7BP
810	chr2	45675674	45676079	406	*	2	7.5918e-11	7.59921e-10	5.93044e-08	3.70042e-10	0.0262279	0.0236586	SRBD1
811	chr13	103450108	103450891	784	*	3	7.59294e-11	2.56635e-06	1.1717e-05	5.40562e-08	0.0629748	0.0327743	KDELC1
812	chr1	72747802	72748417	616	*	5	7.76473e-11	8.74289e-07	8.8428e-07	1.49936e-09	-0.0198229	-0.00440061	NEGR1
813	chr2	148696370	148696848	479	*	4	7.79979e-11	1.31342e-10	1.82716e-05	5.86406e-11	0.0364164	0.0267742	ORC4
814	chr13	60585448	60585970	523	*	2	7.79979e-11	1.40246e-07	3.04987e-08	8.79857e-09	0.0292312	0.0185677	DIAPH3
815	chr17	30677219	30677620	402	*	4	7.81506e-11	2.76666e-08	7.37701e-07	1.5554e-09	-0.0180097	-0.0044403	RP11-227G15.3, MIR632, ZNF207
816	chr3	186287906	186288443	538	*	9	7.86924e-11	0.000690495	4.73584e-08	3.42381e-08	-0.0203495	-0.000404857	DNAJB11, TBCCD1
817	chr12	49998963	49999175	213	*	2	7.9249e-11	4.17549e-08	2.64966e-09	8.71851e-10	0.0591188	0.0355567	PRPF40B, FAM186B
818	chr13	45149702	45150705	1004	*	9	8.03689e-11	9.59576e-08	3.35227e-06	1.07355e-10	0.03365	-0.000692234	TSC22D1
819	chr12	52402892	52403817	926	*	6	8.07058e-11	0.000199049	2.53106e-07	5.00988e-08	0.0327375	0.012161	GRASP
820	chr19	55173030	55174171	1142	*	6	8.11588e-11	2.09121e-09	1.1748e-05	9.62375e-10	0.0342928	0.0235545	LILRB4
821	chr1	95492779	95493606	828	*	4	8.13655e-11	5.85344e-11	5.96497e-07	8.27444e-12	-0.0247794	0.0052181	ALG14
822	chr6	31938751	31940801	2051	*	61	8.16593e-11	4.88313e-09	8.3235e-07	1.30455e-11	0.0394195	0.00570644	STK19, DXO
823	chr1	89458345	89458849	505	*	8	8.1693e-11	2.22034e-06	2.16995e-05	1.63301e-09	-0.0383363	-0.0122737	CCBL2, RBMXL1
824	chr3	172858917	172860180	1264	*	7	8.20973e-11	1.54165e-08	1.75767e-05	9.76341e-10	0.029679	0.0145397	SPATA16
825	chr4	2538934	2539406	473	*	2	8.24601e-11	1.0605e-05	1.25806e-08	2.25792e-08	0.174347	0.0864696	RNF4
826	chr13	111971682	111972291	610	*	4	8.28363e-11	1.57966e-07	6.99829e-06	2.33934e-08	0.0323862	0.0183654	TEX29
827	chr8	27183342	27184170	829	*	3	8.35734e-11	5.88325e-05	2.56479e-07	1.78219e-07	-0.0143336	-0.00332253	PTK2B
828	chr12	123458650	123459832	1183	*	21	8.38583e-11	2.05765e-07	0.000228015	9.9079e-10	-0.0125248	4.67423e-05	OGFOD2, ABCB9
829	chr6	31845110	31845879	770	*	8	8.38604e-11	9.14322e-09	0.000177866	5.05601e-10	0.0257843	0.0146918	SLC44A4
830	chr1	227954102	227954604	503	*	2	8.42068e-11	4.36097e-06	1.3945e-08	2.01982e-08	-0.0235592	-0.00734922	SNAP47
831	chr5	176069770	176071543	1774	*	8	8.48425e-11	7.11978e-10	3.59852e-05	1.42264e-12	0.0338053	0.0191796	EIF4E1B
832	chr8	22785257	22786190	934	*	5	8.63238e-11	4.89903e-08	4.75464e-07	3.93824e-09	0.0322852	0.0171758	PEBP4
833	chr8	67522471	67522986	516	*	2	8.63238e-11	8.7734e-11	4.72108e-07	1.00675e-10	0.0634304	0.0551343	MYBL1
834	chr10	17268921	17271079	2159	*	19	8.66801e-11	6.84535e-06	9.13193e-09	6.07414e-10	0.0306939	0.00140112	VIM, VIM-AS1
835	chr12	56651912	56652449	538	*	9	8.67799e-11	0.0337315	6.98864e-10	6.30023e-07	-0.0199582	-0.00205267	ANKRD52
836	chr7	87906307	87906614	308	*	3	8.67799e-11	2.2477e-10	8.28438e-06	2.94744e-10	0.0433552	0.0288904	AC003991.3, STEAP4
837	chr8	19677852	19678435	584	*	3	8.84325e-11	3.49011e-07	2.02665e-07	4.55328e-09	0.0234768	0.0154753	INTS10
838	chr4	187069667	187070481	815	*	4	8.91389e-11	3.51904e-07	1.34138e-06	6.87168e-09	0.0232785	0.0105214	FAM149A
839	chr1	39024825	39025249	425	*	2	9.02132e-11	1.97007e-06	1.42192e-08	1.6319e-08	0.040583	0.0205476	NA
840	chr1	19217794	19218212	419	*	2	9.06947e-11	4.15981e-06	1.98731e-07	1.67619e-07	-0.0654027	-0.0378544	RP13-279N23.2, ALDH4A1
841	chr17	72931569	72934409	2841	*	15	9.08081e-11	4.73074e-14	3.92294e-06	2.30888e-18	0.0424422	0.0235286	OTOP3
842	chr5	2750758	2751552	795	*	4	9.08387e-11	5.67309e-09	8.04711e-06	4.17006e-09	-0.0687559	-0.0313527	IRX2
843	chr3	54121271	54122146	876	*	5	9.11091e-11	0.000294658	3.7742e-08	1.97792e-08	-0.0402999	-0.01179	NA
844	chr11	64527240	64527846	607	*	8	9.24794e-11	5.79449e-10	0.000613696	9.30747e-11	0.0320826	0.012699	PYGM
845	chr4	19455814	19456540	727	*	3	9.43329e-11	4.72206e-09	8.18407e-07	9.30478e-11	0.0302642	0.0205751	RP11-3J1.1
846	chr11	133901678	133902510	833	*	6	9.5311e-11	4.95366e-10	0.000178743	1.89985e-10	0.047253	0.0299381	RP11-713P17.3
847	chr6	42419091	42419466	376	*	3	9.70397e-11	1.25325e-08	3.4232e-07	4.92662e-10	-0.0197685	-0.0121621	TRERF1
848	chr19	7766717	7767584	868	*	7	9.71239e-11	1.15451e-08	2.52652e-05	6.28992e-10	0.0361075	0.0155293	FCER2
849	chr11	44116723	44118094	1372	*	13	9.80383e-11	2.0576e-06	1.81858e-07	7.43478e-11	-0.0463089	-0.00409987	EXT2
850	chr6	32783347	32784825	1479	*	7	9.84221e-11	1.90997e-09	1.14267e-06	1.64409e-11	0.0323842	0.0206957	HLA-DOB, TAP2
851	chr3	160938357	160939446	1090	*	11	9.85144e-11	2.68634e-08	3.97109e-06	3.01396e-10	0.0313897	0.00467235	NMD3
852	chr19	13125726	13125988	263	*	3	9.8535e-11	4.21079e-09	1.37595e-06	1.56306e-09	0.0359019	0.0217529	NFIX
853	chr1	185228337	185229087	751	*	3	9.86988e-11	1.85804e-11	1.89953e-05	5.24352e-11	0.0257932	0.0234963	SWT1
854	chr16	27464562	27464881	320	*	3	9.87756e-11	7.7413e-10	5.79342e-07	2.57591e-10	0.037637	0.0285652	IL21R-AS1
855	chr7	14028498	14030466	1969	*	18	9.91343e-11	5.5307e-07	8.96619e-08	8.90571e-12	-0.0241198	-0.000811166	ETV1
856	chr15	45670478	45671708	1231	*	15	9.92863e-11	4.36617e-07	0.000950412	9.57748e-10	0.0555386	0.0185433	GATM
857	chr11	112352406	112352971	566	*	2	9.94386e-11	5.49168e-06	1.78134e-08	2.6304e-08	-0.125181	-0.0564982	RP11-65M17.3
858	chr15	69551538	69551954	417	*	2	1.00062e-10	3.94981e-10	1.94769e-07	3.26717e-10	0.0255385	0.0196857	GLCE
859	chr15	86038622	86038648	27	*	2	1.01516e-10	7.35193e-08	4.34558e-09	1.62141e-09	0.0194655	0.0161215	AKAP13
860	chr9	136659262	136659313	52	*	3	1.01564e-10	9.87419e-11	3.61313e-06	1.7477e-10	0.04877	0.0391637	VAV2
861	chr9	128995749	128996206	458	*	2	1.01599e-10	3.04523e-05	1.52225e-08	3.21098e-08	0.0386749	0.0188815	NA
862	chr14	55738283	55739560	1278	*	9	1.02956e-10	5.82617e-08	4.69052e-07	1.63444e-09	0.0327199	0.00363087	FBXO34, RP11-665C16.6
863	chr10	88281103	88282152	1050	*	8	1.03668e-10	2.76334e-06	2.20609e-06	1.06304e-08	0.0123523	0.00207688	RP11-77P6.2, WAPAL
864	chr12	56360414	56361238	825	*	13	1.04597e-10	0.000512228	2.64879e-08	8.97422e-08	0.0243927	0.000389019	CDK2, PMEL, RP11-973D8.4
865	chr10	71929497	71930517	1021	*	8	1.05288e-10	0.00372266	8.84829e-08	1.23162e-06	-0.0203556	-0.00414966	SAR1A
866	chr8	67973966	67975078	1113	*	12	1.06255e-10	8.54244e-05	6.00137e-08	1.17003e-08	-0.0111191	-0.000415378	CSPP1, COPS5
867	chr15	38543209	38544003	795	*	4	1.06904e-10	1.2608e-07	2.92101e-07	1.46694e-09	0.035522	0.00588802	NA
868	chr17	39197721	39198137	417	*	2	1.07477e-10	2.84361e-05	4.79437e-08	8.93423e-08	0.0377081	0.0338202	NA
869	chr8	50734410	50734720	311	*	2	1.08925e-10	1.95026e-08	6.59004e-08	4.12098e-09	0.0336501	0.0264601	NA
870	chr6	33266036	33267289	1254	*	23	1.0947e-10	2.92075e-06	1.93617e-05	1.5408e-08	0.107245	0.00637823	PFDN6, RGL2
871	chr7	131012679	131013396	718	*	6	1.10171e-10	0.000277816	1.13692e-07	1.36305e-07	-0.0191093	-0.00480226	MKLN1, MKLN1-AS
872	chr14	105154557	105155145	589	*	5	1.10281e-10	5.08644e-09	1.62678e-05	6.41827e-10	0.0300662	0.0131547	NA
873	chr16	31199666	31199972	307	*	2	1.10373e-10	0.000103894	4.58237e-09	1.26332e-08	0.0193995	0.00849997	FUS
874	chr2	11375544	11375803	260	*	2	1.11232e-10	6.57654e-09	3.31621e-07	4.04852e-09	0.0202412	0.0196031	ROCK2
875	chr15	74726130	74727416	1287	*	16	1.11424e-10	3.28656e-05	3.98015e-05	5.03871e-08	0.0350244	0.00705505	SEMA7A
876	chr9	131940009	131941089	1081	*	6	1.11791e-10	4.00333e-06	1.05788e-07	1.96386e-08	0.0167088	0.000969643	RP11-247A12.2, IER5L
877	chr7	95114680	95116255	1576	*	11	1.1244e-10	5.83753e-12	1.65981e-05	1.26126e-13	0.0308535	0.0172797	ASB4
878	chr22	31276838	31278089	1252	*	8	1.12839e-10	4.9982e-10	3.5083e-05	1.91291e-10	0.0334823	0.0209011	OSBP2
879	chr2	102798951	102799485	535	*	3	1.12916e-10	2.37072e-07	6.44825e-07	3.56056e-08	0.0403188	0.00305601	NA
880	chr16	89044523	89044882	360	*	5	1.13012e-10	4.55848e-09	2.7151e-05	2.1911e-09	0.0315418	0.0230264	NA
881	chr11	2554198	2554583	386	*	5	1.1472e-10	0.0852648	1.72896e-09	2.5589e-07	-0.0339117	-0.00716091	KCNQ1
882	chr6	157342734	157343376	643	*	3	1.1472e-10	3.22743e-07	1.92794e-08	6.23693e-09	-0.0322701	-0.00731729	ARID1B
883	chr12	102133884	102134031	148	*	5	1.1568e-10	3.31007e-08	2.2151e-06	7.64043e-10	0.0356929	0.0149667	CHPT1
884	chr4	68995759	68996281	523	*	4	1.16223e-10	3.29739e-09	9.44013e-07	6.20147e-10	0.04181	0.0206436	NA
885	chr1	25257058	25258264	1207	*	16	1.17991e-10	4.23216e-06	0.000121781	7.9603e-09	0.0333417	0.0128081	RUNX3
886	chr17	79923961	79924772	812	*	6	1.18125e-10	4.23964e-08	7.87612e-05	5.67793e-10	0.0446861	0.0272016	RP11-498C9.17
887	chr15	75917396	75918179	784	*	7	1.18431e-10	6.04738e-07	3.52806e-07	2.43077e-08	-0.0230006	0.00215956	CTD-2026K11.3, SNUPN
888	chr16	74330896	74331660	765	*	7	1.1932e-10	1.91435e-08	1.38082e-06	5.4446e-09	0.0528905	-0.00490369	PSMD7
889	chr6	124441934	124442401	468	*	3	1.19699e-10	4.82587e-11	7.32304e-06	8.46722e-11	0.0295383	0.0244372	NKAIN2
890	chr17	3493176	3493666	491	*	4	1.20293e-10	6.39166e-10	7.24398e-06	2.71537e-10	0.0542906	0.0280577	TRPV1, SHPK
891	chr2	191790593	191791548	956	*	4	1.20518e-10	1.12863e-10	2.54996e-07	2.35685e-11	0.021223	0.0159923	GLS
892	chr20	2081880	2082547	668	*	11	1.21463e-10	0.000315986	9.72955e-08	5.51026e-08	0.0114592	0.000179931	STK35
893	chr4	159442585	159442801	217	*	4	1.21647e-10	7.20276e-11	1.16269e-05	6.00711e-11	0.0516899	0.0294239	RXFP1
894	chr10	84573754	84574204	451	*	2	1.22152e-10	0.000210292	1.78134e-08	4.71234e-08	0.042882	0.021834	NRG3
895	chr5	54988505	54988995	491	*	2	1.23087e-10	4.95366e-10	4.86975e-07	5.09912e-10	0.0409271	0.0295143	SLC38A9
896	chr2	36780691	36780705	15	*	3	1.23533e-10	6.76929e-11	9.79396e-06	1.2474e-10	-0.0657678	-0.0596415	FEZ2
897	chr10	134697771	134697862	92	*	3	1.24685e-10	3.36216e-08	1.50456e-06	7.66795e-09	-0.112754	-0.0707451	TTC40
898	chr6	94595920	94596425	506	*	5	1.26292e-10	4.33865e-06	3.50684e-08	3.45415e-08	-0.0374361	-0.00486419	NA
899	chr1	15850838	15851754	917	*	8	1.28425e-10	7.25877e-05	2.99953e-06	8.4633e-08	-0.0394856	-0.0100003	CASP9
900	chr12	94676369	94676708	340	*	5	1.28617e-10	1.41851e-08	7.26494e-06	2.08649e-10	-0.051048	-0.0303679	PLXNC1, RP11-1105G2.3
901	chr1	167423965	167424664	700	*	6	1.30699e-10	6.83166e-05	7.64545e-09	3.87611e-08	-0.0240274	-0.00384521	CD247
902	chr10	82299606	82300513	908	*	7	1.33651e-10	1.50705e-10	9.43358e-05	1.7477e-10	0.0417678	0.0248921	SH2D4B
903	chr11	66488638	66489681	1044	*	10	1.33882e-10	8.25894e-07	3.26165e-07	4.25837e-10	0.0356969	0.0126366	SPTBN2
904	chr6	80712599	80713146	548	*	3	1.3393e-10	1.00486e-05	5.84499e-07	6.60108e-08	0.0255555	0.00216482	NA
905	chr4	106472494	106473806	1313	*	8	1.35043e-10	1.45335e-07	1.28309e-06	1.73553e-10	0.0316676	0.0154115	ARHGEF38, AC004066.3
906	chr20	8112956	8113573	618	*	5	1.3756e-10	0.00014913	2.79144e-08	7.07414e-08	-0.0294178	-0.0063737	PLCB1
907	chr10	289915	290348	434	*	4	1.38274e-10	9.15507e-11	3.3231e-05	2.01975e-10	0.0239629	0.0161683	ZMYND11
908	chr11	133937413	133937999	587	*	3	1.38298e-10	2.61159e-06	1.31214e-06	7.14835e-08	0.0328621	0.0230005	NA
909	chr5	80744653	80745371	719	*	3	1.38492e-10	5.13472e-10	3.14546e-07	7.92744e-11	0.0312403	0.0279299	SSBP2
910	chr4	74841909	74841941	33	*	2	1.40125e-10	2.70838e-09	8.91114e-09	3.60705e-10	0.0157717	0.011652	NA
911	chr17	67312371	67313131	761	*	4	1.44917e-10	5.99088e-10	1.66405e-05	5.76547e-10	0.0195048	0.0143306	ABCA5
912	chr7	128509612	128510318	707	*	3	1.45656e-10	0.000238029	3.40811e-09	2.48901e-08	0.0680786	0.0255546	KCP
913	chr6	109612801	109613802	1002	*	3	1.463e-10	4.84121e-08	1.20948e-07	4.46204e-09	0.0449823	0.0283984	CCDC162P
914	chr6	36561558	36562537	980	*	11	1.46415e-10	0.00100607	1.03753e-09	8.25718e-08	0.0555383	0.00513296	SRSF3
915	chr11	62521582	62522365	784	*	11	1.50911e-10	0.0984512	1.1768e-09	9.6876e-07	-0.0290566	-0.00275611	ZBTB3
916	chr12	57633762	57634855	1094	*	9	1.51197e-10	0.000771203	7.00523e-10	2.07285e-08	-0.0214563	-0.00298107	NDUFA4L2
917	chr16	22038920	22039309	390	*	2	1.52571e-10	5.85925e-10	1.42364e-07	4.06478e-10	0.0278838	0.025973	C16orf52
918	chr1	24828096	24829097	1002	*	11	1.5574e-10	0.000441824	1.15476e-09	1.35809e-08	0.0324534	0.000746794	NA
919	chr21	31588661	31589372	712	*	3	1.56506e-10	5.13559e-09	1.22277e-06	3.65813e-09	0.0285868	0.021156	NA
920	chr2	231997128	231998039	912	*	5	1.57132e-10	3.16864e-08	5.30908e-07	2.00759e-11	0.0200505	0.0100281	PSMD1
921	chr22	24950379	24951447	1069	*	10	1.63764e-10	0.00234989	1.88604e-07	6.36861e-06	0.0367651	0.00517605	GUCD1
922	chr1	54237010	54238032	1023	*	4	1.63922e-10	1.35614e-11	8.80249e-06	2.8014e-11	0.0465035	0.0302947	NDC1
923	chr9	95201965	95202490	526	*	2	1.64323e-10	4.46188e-06	1.26872e-08	1.85827e-08	0.0261081	0.0111691	CENPP
924	chr1	32221830	32222627	798	*	7	1.64883e-10	3.21406e-08	1.65081e-05	6.18431e-10	0.0278679	0.0171177	BAI2
925	chr12	9268379	9269742	1364	*	9	1.64933e-10	1.10296e-10	0.000147077	1.141e-11	0.0332894	0.0162238	A2M
926	chr15	36987427	36988596	1170	*	4	1.65756e-10	1.58689e-12	5.23338e-06	3.78006e-12	0.0268476	0.0233426	C15orf41
927	chr4	69179905	69179965	61	*	3	1.66471e-10	1.36596e-08	4.0674e-08	7.62693e-10	0.0444366	0.0292539	YTHDC1
928	chr9	130743698	130744307	610	*	5	1.70525e-10	1.29619e-06	1.46943e-07	6.42308e-09	0.0344793	0.0127352	NA
929	chr17	47295142	47295518	377	*	2	1.72492e-10	2.89353e-05	6.58204e-09	1.53099e-08	-0.0382896	-0.0179864	ABI3
930	chr13	28024376	28024921	546	*	14	1.74022e-10	0.00014959	1.6221e-08	5.12553e-08	-0.025237	-0.000701312	MTIF3
931	chr7	87936385	87936923	539	*	6	1.74275e-10	7.19347e-05	2.934e-07	2.24724e-07	0.0359684	0.0112676	NA
932	chr17	80114936	80115051	116	*	2	1.74861e-10	3.34466e-06	1.14286e-09	2.28036e-09	0.039009	0.022026	CCDC57
933	chr10	28821963	28823091	1129	*	13	1.75234e-10	0.0567301	3.02201e-10	2.16627e-06	-0.0332598	-0.00234397	WAC
934	chr2	209055834	209056051	218	*	3	1.75879e-10	0.000245627	1.78134e-08	4.71759e-08	0.0328028	0.0163583	NA
935	chr6	24355633	24356007	375	*	2	1.76735e-10	1.57945e-09	4.08404e-06	2.30085e-09	0.0289496	0.0278163	DCDC2
936	chr15	67402345	67402842	498	*	2	1.76735e-10	7.21998e-09	9.62806e-08	2.44898e-09	0.0448212	0.0426097	SMAD3
937	chr12	50898251	50899018	768	*	12	1.79359e-10	0.00039199	2.60562e-09	8.40985e-08	-0.0265421	0.000589195	DIP2B
938	chr17	8021572	8022575	1004	*	13	1.84085e-10	5.92378e-05	2.48407e-06	5.43357e-09	-0.0139741	0.00035724	ALOXE3
939	chr15	49713977	49714382	406	*	2	1.84196e-10	1.3356e-07	6.4233e-08	1.40433e-08	0.0773963	0.0524139	FAM227B
940	chr11	86012377	86013003	627	*	4	1.84459e-10	2.30263e-06	7.53926e-06	1.0078e-07	0.0221159	0.0112604	NA
941	chr5	86563580	86564790	1211	*	20	1.84533e-10	1.81452e-08	2.832e-06	2.22142e-11	-0.0204428	-0.00172221	RASA1
942	chr3	71739283	71739791	509	*	2	1.84733e-10	0.000383909	2.25728e-08	6.21847e-08	0.0241519	0.0121987	EIF4E3
943	chr2	96814660	96814751	92	*	2	1.85307e-10	1.42535e-10	1.10545e-06	1.86403e-10	0.0379012	0.0368793	NA
944	chr1	71534724	71535375	652	*	3	1.85662e-10	2.52269e-05	8.78876e-07	9.29921e-09	0.0224128	0.0144662	ZRANB2
945	chr5	34007809	34008663	855	*	13	1.88534e-10	4.16377e-06	8.25215e-08	2.80235e-09	-0.0126626	0.000927037	AMACR, RP11-1084J3.4
946	chr5	148883763	148884985	1223	*	3	1.89674e-10	1.89349e-08	1.03875e-06	9.38101e-09	0.0237475	0.0143862	CSNK1A1, CTB-89H12.4
947	chr4	110768721	110769318	598	*	3	1.89701e-10	8.66562e-09	1.40809e-06	4.71374e-09	0.0324858	0.0300576	NA
948	chr11	68138862	68139233	372	*	4	1.93901e-10	7.50723e-06	1.8171e-06	8.4888e-09	0.0547429	0.0276007	LRP5
949	chr2	231094701	231095583	883	*	2	1.9555e-10	1.01903e-07	1.55101e-07	2.00324e-08	0.0385991	0.024824	SP140
950	chr12	50793961	50795366	1406	*	13	1.96893e-10	6.35163e-07	1.92794e-08	1.13752e-09	-0.0169207	-0.000236627	LARP4
951	chr7	132936821	132937434	614	*	5	2.0181e-10	5.20394e-08	2.52428e-05	4.00195e-09	0.0207549	0.0135697	NA
952	chr12	54753072	54753490	419	*	2	2.02296e-10	8.58964e-07	1.74575e-08	1.40839e-08	-0.0130221	-0.00440066	RP11-753H16.3, RP11-753H16.5
953	chr2	191116114	191116292	179	*	2	2.0356e-10	1.51739e-09	1.02986e-07	7.95418e-10	0.0314487	0.0227874	HIBCH
954	chr14	102607181	102607346	166	*	2	2.0442e-10	2.18917e-07	8.05732e-07	8.46768e-08	0.0320999	0.0296025	WDR20
955	chr1	32674191	32674817	627	*	4	2.06123e-10	9.55627e-08	8.73247e-06	7.31646e-09	0.0411398	0.0253225	IQCC, DCDC2B
956	chr7	6712677	6714150	1474	*	6	2.06319e-10	5.35762e-11	6.55003e-06	1.35803e-11	0.0473415	0.0212838	AC073343.13, AC073343.1
957	chr17	5389462	5390301	840	*	15	2.07514e-10	2.39154e-06	6.23959e-05	2.31674e-09	-0.0142867	0.000433559	MIS12, DERL2
958	chr8	82193449	82193824	376	*	4	2.08865e-10	4.00212e-08	8.40827e-07	7.60043e-09	0.0215718	0.00819162	FABP5, RP11-363E6.3
959	chr20	34980965	34981244	280	*	2	2.09519e-10	2.89877e-09	2.75724e-07	1.96009e-09	0.0418266	0.0317863	DLGAP4
960	chr6	137539688	137540157	470	*	4	2.13102e-10	4.67279e-07	9.32213e-08	6.71626e-09	-0.0237798	-0.00404064	IFNGR1
961	chr2	42794360	42795624	1265	*	8	2.13531e-10	7.4037e-10	7.48775e-05	9.30478e-11	0.0287302	0.0171794	MTA3
962	chr1	26101755	26102026	272	*	2	2.1657e-10	2.94202e-10	3.23107e-07	2.90578e-10	0.0437944	0.0381402	MAN1C1
963	chr12	120883626	120884702	1077	*	13	2.20526e-10	0.000115122	3.55155e-09	2.37717e-08	-0.0245713	-0.00156291	AL021546.6, GATC, TRIAP1
964	chr18	57447294	57447871	578	*	2	2.21454e-10	6.06901e-07	3.66383e-08	2.12618e-08	0.034765	0.0245094	NA
965	chr8	33330294	33330584	291	*	4	2.22483e-10	0.000104014	1.78134e-08	3.18875e-08	-0.0153107	-0.00222869	FUT10
966	chr3	52719343	52720522	1180	*	12	2.27082e-10	8.59793e-07	2.5536e-08	1.95819e-09	0.0728471	0.00639189	GNL3, PBRM1
967	chr10	34661208	34661320	113	*	2	2.272e-10	1.37989e-09	9.62798e-07	1.57858e-09	0.0301503	0.0266441	PARD3
968	chr10	65186780	65186905	126	*	2	2.29408e-10	4.24116e-08	1.29641e-08	2.50226e-09	0.0551767	0.030665	JMJD1C
969	chr12	28978454	28979623	1170	*	4	2.32683e-10	1.1507e-09	4.90297e-07	5.09912e-10	0.0262955	0.0162472	RP11-977P2.1
970	chr18	9254213	9255009	797	*	2	2.32683e-10	5.32327e-10	1.41856e-07	3.76087e-10	0.0376102	0.0266052	RP11-21J18.1, ANKRD12
971	chr9	139877234	139877393	160	*	5	2.33959e-10	3.61348e-09	5.79342e-07	7.98395e-10	0.0246663	0.0158149	PTGDS, LCNL1
972	chr11	111782795	111784570	1776	*	11	2.36577e-10	4.2739e-08	4.24046e-05	1.76833e-11	0.045529	0.0199242	HSPB2, HSPB2-C11orf52, CRYAB
973	chr11	65264681	65265909	1229	*	11	2.37299e-10	6.0132e-09	1.00287e-05	3.92592e-11	0.0224272	0.00344213	MALAT1, AP000769.7
974	chr8	82395569	82396447	879	*	5	2.37803e-10	6.31208e-08	1.03316e-05	4.12186e-09	0.0286989	0.0150909	RP11-157I4.4
975	chr12	109027683	109029099	1417	*	6	2.38959e-10	3.90006e-10	1.60292e-06	2.35543e-11	0.0240495	0.0115431	RP11-689B22.2, SELPLG
976	chr19	45201642	45202380	739	*	5	2.39002e-10	0.000128221	2.00118e-07	7.00939e-08	0.0360497	0.0106754	CTB-171A8.1
977	chr3	40428127	40428986	860	*	11	2.39389e-10	2.07821e-11	0.00132611	3.22289e-11	0.0666952	0.029052	ENTPD3, ENTPD3-AS1
978	chr3	185046528	185046981	454	*	5	2.42265e-10	5.86187e-09	2.5388e-06	7.35159e-10	0.034719	0.0214866	MAP3K13
979	chr2	38587860	38588187	328	*	2	2.42611e-10	4.43343e-07	1.99633e-08	1.1811e-08	0.0634069	0.0452389	ATL2
980	chr17	16884738	16885299	562	*	5	2.46692e-10	3.39178e-08	3.39356e-05	1.0475e-09	0.0324714	0.0220091	NA
981	chr11	18601504	18601667	164	*	2	2.49381e-10	7.29575e-09	2.2957e-06	8.4519e-09	0.0239284	0.0192621	UEVLD
982	chr6	30028619	30030010	1392	*	30	2.50037e-10	8.43206e-08	3.87027e-06	4.77983e-10	-0.0307343	-8.74478e-05	ZNRD1, ZNRD1-AS1
983	chr1	154530902	154531893	992	*	8	2.51314e-10	2.25593e-05	2.13604e-08	9.78697e-09	-0.0323489	-0.00181877	UBE2Q1
984	chr6	143823168	143823670	503	*	2	2.52878e-10	4.28567e-06	1.0392e-07	1.01956e-07	0.0226433	0.0146914	RP1-20N2.6, FUCA2
985	chr17	45194974	45195008	35	*	2	2.53701e-10	4.60367e-09	4.32318e-08	1.21043e-09	0.0293815	0.023498	NA
986	chr17	76128906	76130305	1400	*	9	2.58903e-10	4.96299e-12	0.000364949	2.12591e-11	0.0399412	0.0242245	TMC8
987	chr5	135470717	135470774	58	*	3	2.60467e-10	1.1256e-09	1.6562e-06	5.86956e-10	0.0812448	0.0433368	SMAD5
988	chr22	42764760	42765727	968	*	8	2.61261e-10	7.19916e-10	4.63271e-05	2.11328e-10	0.0189986	0.00552859	Z83851.1
989	chr16	67562128	67563498	1371	*	14	2.65465e-10	2.02838e-08	0.000127109	6.64433e-10	0.0253935	0.0104276	FAM65A
990	chr12	14720529	14722220	1692	*	14	2.66516e-10	1.8407e-09	0.000345137	1.2268e-11	0.0492315	0.0213287	RP11-695J4.2, PLBD1
991	chr8	145579840	145580876	1037	*	8	2.71451e-10	2.57517e-08	3.96447e-06	2.416e-10	0.0337058	0.0110658	SLC52A2, FBXL6
992	chr1	156736771	156737481	711	*	10	2.71873e-10	1.83118e-06	9.31919e-06	6.89735e-09	-0.0137427	0.000901963	PRCC
993	chr1	51983496	51984042	547	*	5	2.72475e-10	0.0103421	3.26559e-08	3.25758e-07	-0.0300279	-0.00550573	RP11-191G24.1, EPS15
994	chr5	71616305	71617368	1064	*	4	2.73667e-10	0.00118814	1.37449e-06	7.61163e-07	0.0225446	0.00356983	PTCD2, MRPS27
995	chr22	50330655	50330841	187	*	2	2.7744e-10	4.17486e-08	6.57979e-07	2.35085e-08	0.0388811	0.0294538	NA
996	chr4	52883367	52884431	1065	*	4	2.77545e-10	3.46992e-08	2.47991e-05	3.70619e-09	0.0276522	0.0225655	LRRC66
997	chr6	169562427	169562727	301	*	4	2.78337e-10	4.62761e-07	1.37943e-06	6.50812e-09	0.0330178	0.017037	RP11-417E7.1
998	chr11	69360402	69360967	566	*	4	2.80643e-10	3.42735e-07	7.40858e-07	2.68637e-09	0.0357109	0.0187756	NA
999	chr3	81814471	81815050	580	*	3	2.81242e-10	4.65541e-09	2.10634e-07	1.4393e-09	0.0368676	0.0230041	NA
1000	chr2	28234280	28235555	1276	*	3	2.8571e-10	3.18613e-10	1.688e-06	2.4802e-10	0.0493221	0.0328436	BRE
1001	chr6	27739947	27740509	563	*	4	2.87376e-10	3.86151e-05	6.6736e-09	2.35337e-08	0.0458448	-0.000718059	NA
1002	chr3	106958152	106959410	1259	*	6	2.87864e-10	2.1897e-07	1.18495e-06	6.96937e-12	0.0312813	0.000791454	LINC00882
1003	chr10	69868147	69868860	714	*	5	2.88957e-10	2.4072e-08	6.17942e-06	1.69898e-09	0.0251903	0.0160706	MYPN
1004	chr12	113590790	113591276	487	*	4	2.89494e-10	0.000964949	1.15159e-08	3.40771e-08	-0.0233531	-0.00536103	CCDC42B
1005	chr21	27107210	27108036	827	*	14	2.8972e-10	0.00222087	1.29641e-08	1.75314e-07	-0.017749	0.000488485	GABPA, ATP5J
1006	chr16	68596030	68596815	786	*	3	2.9164e-10	1.86682e-10	1.94524e-06	2.4844e-10	-0.0371247	0.00471883	ZFP90
1007	chr7	150657971	150658963	993	*	4	2.92305e-10	9.2185e-11	4.7003e-06	1.29339e-10	0.0805956	0.0568871	KCNH2
1008	chr17	2268440	2268938	499	*	5	2.93087e-10	0.000568825	2.30691e-08	1.84624e-07	0.047694	0.0124908	SGSM2
1009	chr17	7296794	7297619	826	*	6	2.96737e-10	1.9678e-07	2.89844e-05	1.35146e-08	0.0283258	0.0119479	TMEM256-PLSCR3, C17orf61-PLSCR3
1010	chr9	139922545	139922595	51	*	2	2.97594e-10	1.82843e-05	4.73584e-08	8.07286e-08	-0.0303412	-0.0162645	C9orf139, ABCA2
1011	chr20	60776027	60776748	722	*	3	3.01654e-10	3.60818e-08	2.63702e-07	5.28687e-09	0.0380203	0.0235707	MTG2
1012	chr1	198607548	198608361	814	*	3	3.04108e-10	8.71948e-07	1.4592e-08	2.73823e-09	0.0327151	0.00552028	PTPRC
1013	chr18	13620807	13620903	97	*	3	3.05744e-10	1.9338e-09	1.25126e-06	1.0656e-09	0.0442468	0.0261738	LDLRAD4
1014	chr4	15939862	15940541	680	*	7	3.07163e-10	2.87525e-08	1.11939e-05	2.13766e-09	0.0495268	0.0246223	FGFBP1
1015	chr6	30127365	30128254	890	*	6	3.09435e-10	2.17702e-06	4.0785e-05	7.32435e-08	0.0277058	0.0135168	TRIM10
1016	chr1	214454189	214454506	318	*	4	3.11745e-10	4.60888e-05	2.25551e-08	2.38835e-08	0.023075	0.000427521	SMYD2
1017	chr16	19222152	19222476	325	*	5	3.12087e-10	8.46951e-11	2.89833e-05	1.00715e-10	0.0461813	0.0330212	SYT17
1018	chr6	130537224	130538136	913	*	5	3.12456e-10	3.77671e-11	2.62802e-05	2.34058e-11	0.0355167	0.0270349	SAMD3
1019	chr6	65444600	65444650	51	*	2	3.12604e-10	1.60934e-09	2.90404e-07	1.26042e-09	0.0385596	0.0350218	EYS
1020	chr11	68670865	68671868	1004	*	8	3.158e-10	0.0370522	7.04521e-09	3.18583e-07	-0.0354567	-0.00322405	IGHMBP2, MRPL21
1021	chr10	129245294	129245728	435	*	4	3.31051e-10	8.88536e-10	6.42327e-07	2.11961e-10	0.0282159	0.019897	DOCK1
1022	chr11	110035766	110036097	332	*	3	3.3346e-10	4.92635e-09	1.8324e-07	5.5268e-10	0.0201105	0.0158664	ZC3H12C
1023	chr13	111767642	111768605	964	*	6	3.33831e-10	8.66164e-05	4.75035e-07	6.59003e-08	-0.0333888	-0.004057	ARHGEF7, ARHGEF7-AS2
1024	chr5	118689955	118691457	1503	*	16	3.3478e-10	3.19284e-08	0.000129043	2.63929e-09	0.0654923	0.0124567	TNFAIP8
1025	chr3	194033393	194033680	288	*	3	3.38515e-10	6.84917e-05	7.39214e-09	1.43763e-08	-0.0285622	-0.00877421	NA
1026	chr7	156588718	156590313	1596	*	3	3.38651e-10	2.34378e-14	2.934e-07	6.12459e-14	0.0267305	0.0241893	LMBR1
1027	chr11	16634515	16635542	1028	*	6	3.40689e-10	0.00113114	4.61364e-08	2.65309e-07	-0.0341702	-0.00350082	C11orf58, SOX6
1028	chr13	90772165	90772998	834	*	3	3.41209e-10	4.76076e-09	1.91536e-07	1.39114e-09	0.0409284	0.0351493	NA
1029	chr19	2269397	2269889	493	*	6	3.434e-10	2.80197e-06	4.22819e-08	8.6331e-09	-0.0338577	-0.00375981	OAZ1, JSRP1
1030	chr19	4455239	4456134	896	*	7	3.53679e-10	0.000354644	2.91095e-08	7.21096e-09	0.043072	0.0168625	CTB-50L17.9, UBXN6
1031	chr19	47217237	47218031	795	*	11	3.57464e-10	1.54165e-08	6.21052e-05	1.57979e-09	0.0245242	0.00491129	PRKD2
1032	chr3	168864048	168865089	1042	*	14	3.58353e-10	1.9455e-05	9.28975e-06	3.95581e-08	0.0244283	0.00186244	MECOM
1033	chr3	122283003	122283684	682	*	14	3.60905e-10	0.00461395	3.0222e-10	4.22557e-07	0.0549544	0.00608555	DTX3L, PARP9
1034	chr17	27312855	27313499	645	*	7	3.60905e-10	3.53111e-12	0.000592098	4.23486e-11	0.0523185	0.0358911	PIPOX, SEZ6
1035	chr5	150459690	150460100	411	*	2	3.61403e-10	1.37774e-08	1.60461e-05	2.05167e-08	0.0312233	0.00978511	TNIP1
1036	chr6	148663353	148663964	612	*	10	3.72234e-10	2.76666e-08	7.18057e-05	7.64043e-10	-0.0195996	-0.00350669	SASH1
1037	chr12	92859561	92860088	528	*	3	3.75789e-10	7.2024e-08	2.0982e-06	1.13209e-08	0.0472018	0.026246	RP11-693J15.4
1038	chr5	134241104	134241538	435	*	7	3.82224e-10	0.000670991	4.15847e-09	5.00988e-08	0.0734654	0.0100875	PCBD2
1039	chr7	38469273	38470121	849	*	4	3.84684e-10	4.97546e-08	1.85342e-06	1.30351e-08	0.0347147	0.0226668	AMPH
1040	chr5	36960635	36960997	363	*	2	3.87771e-10	2.79473e-10	9.41049e-07	3.41428e-10	0.0306338	0.0291761	NIPBL
1041	chr10	98031337	98032439	1103	*	4	3.88723e-10	3.52209e-09	3.05254e-05	4.22156e-09	0.0367896	0.0169263	BLNK
1042	chr5	171614719	171616571	1853	*	12	3.9119e-10	1.77739e-07	6.29899e-05	6.92867e-11	-0.02591	-0.00195084	STK10
1043	chr2	197577545	197577863	319	*	2	3.92444e-10	5.87716e-09	5.74984e-08	1.65093e-09	0.038242	0.0263119	CCDC150
1044	chr9	117265427	117266029	603	*	4	3.92485e-10	1.1916e-06	5.84106e-08	2.12543e-08	0.0395739	0.0199576	DFNB31
1045	chr2	103603490	103603713	224	*	3	3.9371e-10	6.44927e-07	1.96486e-08	3.61714e-09	0.0334833	0.0207595	NA
1046	chr9	35650526	35651583	1058	*	7	3.94325e-10	2.59609e-10	0.000173367	3.79839e-10	0.0351499	0.0229221	SIT1
1047	chr19	2255419	2255848	430	*	8	3.96759e-10	0.00222166	1.30424e-08	1.62316e-07	0.051378	0.0119302	JSRP1
1048	chr3	138433416	138434145	730	*	4	4.00437e-10	1.2214e-08	1.02635e-07	5.38899e-10	0.0214667	0.0146838	PIK3CB
1049	chr2	234261725	234262348	624	*	3	4.03884e-10	6.29151e-07	3.01708e-06	1.08811e-07	0.03868	0.0227206	RP11-400N9.1
1050	chr10	61904435	61904729	295	*	3	4.05201e-10	6.73917e-05	5.24847e-09	1.88596e-08	0.031774	0.00783549	ANK3
1051	chr18	21242319	21242943	625	*	7	4.05706e-10	1.95389e-07	6.71084e-08	3.95166e-09	-0.0162223	-0.00402578	ANKRD29
1052	chr12	48498769	48499860	1092	*	15	4.06889e-10	3.42554e-08	0.00201996	2.26371e-09	0.0219307	0.00400325	PFKM, SENP1
1053	chr4	133910791	133911025	235	*	3	4.12821e-10	2.05628e-08	6.27896e-07	5.88175e-10	0.0323167	0.0214554	NA
1054	chr7	94537347	94538408	1062	*	12	4.1437e-10	3.51024e-08	2.29462e-05	6.49812e-10	-0.0368824	-0.00442398	PPP1R9A
1055	chr14	72398446	72399591	1146	*	12	4.17861e-10	6.51993e-05	0.000120873	1.77598e-08	0.0323261	0.000807605	RGS6
1056	chr3	179114407	179115289	883	*	3	4.23002e-10	4.89801e-09	2.20609e-06	3.11704e-09	0.0286416	0.019232	AC007620.3, RP11-145M9.4
1057	chr11	35640727	35641255	529	*	5	4.33842e-10	5.6147e-07	1.41378e-05	3.02586e-09	-0.0197268	-0.0116609	FJX1
1058	chr12	133228167	133228397	231	*	2	4.44901e-10	1.12165e-07	7.78997e-09	2.99585e-09	0.0373434	0.0140053	POLE
1059	chr2	45468734	45469414	681	*	2	4.47212e-10	4.59864e-09	1.0412e-07	1.82561e-09	0.0339316	0.0263028	LINC01121
1060	chr9	107299208	107300012	805	*	7	4.48631e-10	1.93567e-09	5.03074e-06	3.16365e-10	0.0260715	0.0202127	NA
1061	chr22	50740298	50741674	1377	*	5	4.48852e-10	1.09131e-10	1.39609e-05	2.57591e-10	0.0346376	0.0271459	PLXNB2
1062	chr14	96180319	96181835	1517	*	8	4.50634e-10	1.35897e-09	9.18477e-07	1.31009e-11	0.0629949	0.0412289	RP11-164H13.1, TCL1A
1063	chr13	49106753	49107564	812	*	8	4.51171e-10	7.71053e-06	3.3292e-07	2.12573e-08	0.0338344	0.00740826	RCBTB2
1064	chr17	3375989	3377797	1809	*	8	4.61121e-10	9.49176e-10	7.57236e-05	8.97467e-11	0.0468239	0.0200003	ASPA, SPATA22
1065	chr20	33679819	33681070	1252	*	15	4.61928e-10	6.27023e-05	3.44785e-06	1.0859e-08	0.0215671	0.003603	TRPC4AP
1066	chr6	34023418	34025145	1728	*	6	4.61945e-10	2.6701e-10	1.71356e-06	1.74086e-11	0.0436651	0.029449	GRM4
1067	chr17	75318732	75320035	1304	*	6	4.6246e-10	5.98957e-07	1.74053e-05	1.66625e-10	0.043239	0.0212818	2026-09-09
1068	chr13	111854118	111854649	532	*	3	4.6568e-10	2.03374e-06	2.31634e-06	5.32831e-09	0.0388347	0.0179331	ARHGEF7
1069	chr1	155242321	155243300	980	*	6	4.70448e-10	8.19001e-05	3.9105e-07	3.88528e-07	-0.0174849	0.00161599	CLK2
1070	chr11	100061006	100061997	992	*	5	4.71001e-10	1.17563e-11	6.38903e-06	2.24636e-11	0.0301382	0.0233306	CNTN5
1071	chr19	1112327	1113155	829	*	4	4.71001e-10	5.13312e-10	1.27959e-06	1.18244e-10	0.0338548	0.0178674	SBNO2
1072	chr10	70939271	70940229	959	*	12	4.71701e-10	0.000348228	2.73662e-06	4.36021e-08	-0.0154826	-0.00206869	SUPV3L1
1073	chr6	6320614	6321428	815	*	7	4.8154e-10	6.90724e-08	0.000137372	8.3961e-10	0.0415433	0.0132595	F13A1
1074	chr3	145678138	145678627	490	*	3	4.8696e-10	1.14304e-08	5.24692e-07	4.43623e-09	0.0514885	0.0289778	RP11-88H10.2
1075	chr11	20043971	20044639	669	*	8	5.03691e-10	4.04547e-07	1.58902e-05	1.06062e-08	0.0500448	0.017812	NAV2
1076	chr2	29353221	29353850	630	*	3	5.03691e-10	4.47225e-07	2.21528e-06	6.02464e-09	0.0304656	0.0179652	CLIP4
1077	chr7	141437686	141438973	1288	*	16	5.04643e-10	1.66028e-05	4.65367e-07	7.20939e-09	-0.0107702	-0.00321343	SSBP1, WEE2-AS1
1078	chr2	159940344	159940991	648	*	2	5.11924e-10	1.85633e-09	1.66249e-07	1.13043e-09	0.0308968	0.0294717	TANC1
1079	chr1	115167965	115168586	622	*	5	5.13302e-10	1.20048e-10	1.79813e-05	1.39006e-10	0.0389072	0.0216571	DENND2C
1080	chr1	32715428	32715483	56	*	3	5.20994e-10	3.95414e-09	9.09412e-06	2.08492e-09	0.0368688	0.0265043	NA
1081	chr4	77341841	77343547	1707	*	9	5.23489e-10	8.12119e-16	1.69773e-05	4.28821e-15	0.0914657	0.040902	CCDC158
1082	chr7	15601624	15602593	970	*	6	5.23924e-10	2.11666e-08	3.61584e-05	1.11722e-09	0.0293212	0.0218947	AGMO
1083	chr12	50650419	50650711	293	*	2	5.37131e-10	3.86548e-08	2.44661e-08	3.60497e-09	0.0346877	0.0223787	LIMA1
1084	chr12	10324843	10325732	890	*	7	5.44403e-10	1.37798e-09	6.95133e-06	3.93154e-10	0.0475394	-0.000233597	TMEM52B
1085	chr3	52487733	52488904	1172	*	6	5.46067e-10	4.12274e-06	3.15818e-08	6.50803e-09	0.034246	0.0121221	TNNC1
1086	chr2	109402054	109403368	1315	*	13	5.49387e-10	0.000327381	2.94319e-05	1.22531e-07	0.0271708	0.00111327	RANBP2, CCDC138
1087	chr14	21560483	21561058	576	*	4	5.63325e-10	7.32922e-09	1.00853e-05	3.67768e-09	0.0325647	0.0119909	RP11-998D10.7, ZNF219
1088	chr22	26879581	26880197	617	*	10	5.64576e-10	2.75849e-06	2.14859e-06	1.5441e-08	0.00945805	0.00189579	SRRD, HPS4
1089	chr16	679917	681057	1141	*	6	5.64576e-10	1.37117e-09	6.70755e-05	1.57858e-09	0.0387	0.0230701	WFIKKN1
1090	chr16	67379961	67380244	284	*	4	5.75025e-10	2.18825e-08	1.0538e-05	1.43482e-09	0.027789	0.0138799	LRRC36
1091	chr3	128996851	128997925	1075	*	10	5.88942e-10	6.50916e-07	7.27157e-07	3.32471e-09	0.0261831	0.00388956	HMCES
1092	chr11	9481375	9482472	1098	*	12	5.89515e-10	0.000163332	4.99724e-06	2.80569e-08	0.0173823	0.00066814	ZNF143, AC132192.1
1093	chr12	75904963	75906773	1811	*	14	5.92272e-10	8.29149e-10	6.31846e-06	5.0583e-13	0.0346263	0.00737933	KRR1
1094	chr19	2193179	2193637	459	*	2	5.93319e-10	5.01811e-08	1.57094e-07	1.27961e-08	0.0281347	0.020257	DOT1L
1095	chr3	100713182	100713646	465	*	3	6.00708e-10	1.31766e-07	8.93111e-06	1.03904e-08	0.0310404	0.0222511	NA
1096	chr3	11195317	11196445	1129	*	8	6.08054e-10	9.65573e-08	2.27472e-07	2.96672e-09	0.0296568	0.00358397	HRH1
1097	chr4	110771254	110772522	1269	*	4	6.09053e-10	1.12863e-10	3.49468e-07	4.57354e-12	0.0330361	0.0239356	LRIT3
1098	chr7	150951482	150952099	618	*	7	6.09357e-10	4.92155e-07	5.45836e-07	5.80521e-09	0.0304713	0.013869	SMARCD3
1099	chr11	125146931	125147091	161	*	2	6.12883e-10	2.80489e-09	1.48229e-07	1.48737e-09	0.04745	0.0367326	PKNOX2
1100	chr10	90638291	90638765	475	*	2	6.28149e-10	7.56243e-08	1.03254e-06	4.44877e-08	-0.0262779	-0.00484804	NA
1101	chr4	71587440	71588314	875	*	7	6.35676e-10	7.67568e-09	6.71837e-06	1.07351e-10	0.0726135	0.0250298	RUFY3
1102	chr10	102988529	102989329	801	*	11	6.39975e-10	0.00460571	3.52329e-09	6.88684e-07	-0.0302227	-0.00447807	LBX1
1103	chr12	26125772	26126393	622	*	3	6.42624e-10	6.91464e-08	1.07669e-06	5.30849e-09	0.0309751	0.0150196	RASSF8
1104	chr1	28831782	28833064	1283	*	18	6.61068e-10	0.00122112	3.50684e-08	1.83969e-07	0.03754	-3.23034e-05	RCC1, SNHG3
1105	chr2	230744714	230745229	516	*	6	6.63935e-10	3.68839e-10	3.18011e-05	7.05368e-10	0.0228761	0.0140573	TRIP12
1106	chr22	26825014	26825900	887	*	4	6.6562e-10	0.000160931	6.49301e-07	1.80485e-06	0.0298341	0.00878663	ASPHD2
1107	chr6	29933511	29933971	461	*	5	6.68512e-10	0.000609906	2.92542e-09	5.52938e-08	-0.0317591	-0.0137164	NA
1108	chr17	42766776	42767713	938	*	11	6.69936e-10	0.00631765	5.81815e-09	1.3926e-07	-0.0282241	-0.00216181	C17orf104, CCDC43
1109	chr10	96122379	96123085	707	*	6	6.76385e-10	0.0198378	5.18365e-09	5.78642e-07	-0.0259313	-0.00760076	NOC3L
1110	chr14	45579561	45580008	448	*	4	6.92921e-10	1.76767e-05	1.54622e-06	1.15127e-08	0.0247907	0.00495156	PRPF39
1111	chr19	10433761	10434247	487	*	3	6.98336e-10	1.28987e-09	5.07243e-06	1.43173e-09	0.0398936	0.0311984	RAVER1
1112	chr21	45148332	45149373	1042	*	7	6.99277e-10	6.81568e-06	2.83258e-08	3.33327e-08	-0.0339063	-0.000345541	PDXK
1113	chr22	43506591	43507665	1075	*	8	7.10806e-10	7.99593e-08	3.63165e-06	1.41869e-08	0.0309866	0.00384786	BIK
1114	chr11	118500646	118501502	857	*	3	7.1113e-10	1.91702e-08	1.02901e-06	4.71374e-09	0.0293956	0.0194691	PHLDB1
1115	chr5	149635694	149636432	739	*	4	7.14495e-10	1.48531e-09	5.2029e-05	1.11276e-09	0.0542883	0.0325524	CAMK2A
1116	chr6	111805847	111806497	651	*	3	7.26967e-10	3.45864e-09	1.68849e-05	3.53204e-09	0.0340247	0.0291037	TRAF3IP2-AS1
1117	chr1	156828202	156829377	1176	*	9	7.32287e-10	2.18521e-08	6.27941e-07	2.08492e-09	0.03639	0.0140604	NTRK1, INSRR
1118	chr2	189434064	189434667	604	*	3	7.36235e-10	2.68417e-07	2.18462e-07	2.62166e-08	0.0282471	0.0120397	GULP1
1119	chr4	85420311	85421050	740	*	4	7.37363e-10	5.41149e-06	2.88639e-05	8.55328e-08	-0.0223028	-0.0139494	NA
1120	chr14	68044887	68045230	344	*	2	7.45703e-10	0.000478182	8.96619e-08	2.32915e-07	0.0305522	0.0160481	PLEKHH1
1121	chr3	50275112	50276265	1154	*	8	7.46385e-10	5.8612e-06	1.40635e-07	3.64875e-08	-0.0225191	-0.00429643	GNAI2
1122	chr16	88079739	88079762	24	*	2	7.57477e-10	1.13686e-09	1.37515e-07	7.09604e-10	0.0587766	0.0441638	BANP
1123	chr3	122043062	122043865	804	*	5	7.63476e-10	3.26029e-10	5.25783e-06	4.9638e-10	0.08784	0.017515	NA
1124	chr1	154955537	154956500	964	*	10	7.77551e-10	1.55189e-06	1.38937e-07	4.08058e-09	0.0257682	3.79007e-05	FLAD1
1125	chr15	65629753	65629756	4	*	2	7.82769e-10	6.66889e-10	3.24886e-07	6.01544e-10	0.0288134	0.0276008	IGDCC3
1126	chr9	136302925	136303727	803	*	3	7.87678e-10	1.48162e-09	3.63343e-06	1.36101e-09	0.0479841	0.0266305	ADAMTS13
1127	chr10	101945677	101946761	1085	*	11	7.87975e-10	6.89212e-07	1.94072e-06	9.3885e-09	-0.0145613	0.00143666	ERLIN1
1128	chr3	130569034	130569560	527	*	7	7.89636e-10	1.0734e-06	3.3292e-07	1.64785e-08	-0.00887781	-0.00434056	ATP2C1
1129	chr17	74944775	74945219	445	*	5	7.89896e-10	8.18002e-08	1.35862e-06	2.81681e-09	0.0339552	0.0173221	MGAT5B
1130	chr5	132112449	132113860	1412	*	21	7.90683e-10	6.86709e-10	0.000138341	5.10399e-11	0.0789963	0.0221028	2026-09-08
1131	chr17	34079665	34080901	1237	*	8	7.94801e-10	2.66857e-09	7.85481e-05	2.33887e-10	0.0458242	0.0230012	GAS2L2
1132	chr4	39408088	39408711	624	*	8	8.06082e-10	0.000202378	9.69959e-06	1.57484e-08	0.0258752	0.00905487	KLB
1133	chr20	2516531	2517613	1083	*	9	8.0755e-10	1.13503e-10	0.000112295	4.85594e-10	0.0400034	0.0265403	TMC2
1134	chr12	50466128	50467186	1059	*	5	8.26262e-10	9.55705e-08	2.36224e-06	1.3314e-08	0.0315053	0.0195282	ASIC1
1135	chr5	43603643	43604149	507	*	3	8.28758e-10	7.75356e-05	1.01962e-07	2.6757e-07	0.0859696	0.027617	NNT
1136	chr4	122855067	122855216	150	*	3	8.43057e-10	1.23325e-07	1.40003e-05	9.37909e-08	0.0312444	0.0199491	TRPC3
1137	chr12	123560298	123560479	182	*	2	8.54407e-10	1.26693e-08	6.23777e-08	2.94854e-09	0.0378261	0.0310127	PITPNM2
1138	chr12	133000028	133000497	470	*	6	8.58154e-10	0.00110073	3.34019e-09	9.65854e-08	0.471152	0.0847858	NA
1139	chr16	29674903	29675214	312	*	5	8.58673e-10	0.000697367	3.80099e-08	3.52676e-07	-0.0357872	-0.0103473	SPN, QPRT
1140	chr21	31811547	31812310	764	*	3	8.59228e-10	6.19397e-08	8.16612e-06	3.07819e-08	0.0362351	0.0250803	NA
1141	chr3	157213371	157213897	527	*	4	8.59835e-10	9.16543e-10	3.87752e-05	1.05537e-09	0.0234714	0.0167434	VEPH1
1142	chr2	10588434	10589332	899	*	10	8.65468e-10	4.71691e-05	3.14919e-07	2.81588e-08	-0.0225764	-0.000973827	RP11-320M2.1, ODC1
1143	chr3	39093194	39093977	784	*	11	8.79461e-10	0.000204039	4.56109e-08	3.9643e-08	-0.0295662	-0.00335383	WDR48
1144	chr11	73003205	73003742	538	*	3	8.86475e-10	4.96348e-09	8.56948e-07	2.97766e-09	0.0337557	0.0276401	P2RY6
1145	chr8	144264834	144265337	504	*	2	8.92976e-10	8.14532e-07	3.7446e-08	2.48219e-08	0.0412341	0.0274698	NA
1146	chr10	112678594	112679649	1056	*	16	8.95751e-10	0.000176957	8.66526e-08	3.67391e-08	-0.0168917	-0.000481492	SHOC2, BBIP1
1147	chr5	95297787	95298307	521	*	9	8.95807e-10	5.03756e-05	3.34028e-08	4.74722e-08	-0.0132479	-0.00292271	CTD-2337A12.1
1148	chr1	205244394	205244444	51	*	2	8.95827e-10	1.2871e-09	2.60505e-06	1.78175e-09	0.0465589	0.0411917	NA
1149	chr14	96129406	96129824	419	*	3	8.96021e-10	1.49199e-06	7.98975e-07	1.208e-08	0.0732442	0.0339048	TCL6, RP11-1070N10.6
1150	chr12	120524653	120525338	686	*	6	8.97732e-10	0.000350793	9.95655e-09	6.18158e-08	-0.0305714	-0.0032014	CCDC64
1151	chr1	11072261	11072631	371	*	5	9.09897e-10	6.74645e-07	9.63803e-07	2.29183e-08	-0.0183749	-0.00477156	TARDBP
1152	chr2	175713079	175713701	623	*	3	9.12246e-10	6.03264e-09	4.72943e-06	2.12175e-09	0.0258601	0.0193757	CHN1
1153	chr17	19280802	19281882	1081	*	16	9.20523e-10	0.000256198	8.81848e-08	7.53184e-08	-0.0177695	-0.00176725	MAPK7, B9D1
1154	chr1	27668058	27668556	499	*	8	9.41389e-10	0.000345378	1.37649e-08	1.37967e-07	-0.0208708	0.00078685	SYTL1
1155	chr18	13218546	13219225	680	*	7	9.47281e-10	1.46417e-05	2.19193e-08	5.81509e-08	-0.0206754	-0.000490149	LDLRAD4
1156	chr2	152590736	152591967	1232	*	6	9.48004e-10	2.26212e-08	3.15123e-05	2.88143e-09	0.026271	0.0168036	NEB
1157	chr6	41022986	41023090	105	*	2	9.71653e-10	9.76331e-10	2.74115e-07	8.04168e-10	0.0406388	0.0361944	APOBEC2, OARD1
1158	chr5	118540726	118540906	181	*	2	9.76066e-10	8.89653e-10	4.02198e-07	8.37285e-10	0.0220263	0.0205405	DMXL1
1159	chr15	80363708	80363992	285	*	3	9.81867e-10	1.34096e-08	1.54969e-07	2.47216e-09	0.0346094	0.0269885	ZFAND6
1160	chr4	74486675	74487201	527	*	2	9.82739e-10	1.31662e-07	5.87457e-06	1.32534e-07	0.0200676	0.0199787	NA
1161	chr16	2826984	2828104	1121	*	7	1.00092e-09	6.94558e-05	2.01593e-08	3.64921e-08	-0.0047764	-0.00048405	TCEB2
1162	chr13	43146988	43147646	659	*	2	1.00809e-09	2.67761e-09	1.48332e-06	3.08534e-09	0.022995	0.0221602	TNFSF11
1163	chr19	1648682	1649123	442	*	2	1.00809e-09	1.88644e-07	1.98359e-07	3.41531e-08	0.0454329	0.0333035	TCF3
1164	chr16	85328980	85329042	63	*	2	1.01307e-09	3.2398e-06	1.25806e-08	1.70395e-08	0.0332914	0.0150177	NA
1165	chr11	3239218	3240459	1242	*	12	1.01364e-09	6.70714e-10	6.52706e-05	1.27971e-10	0.0416203	0.0186844	MRGPRG-AS1, MRGPRG
1166	chr6	49825239	49825816	578	*	2	1.03114e-09	6.31073e-08	4.35993e-07	2.58676e-08	0.0332513	0.0256724	CRISP1
1167	chr14	22519383	22520208	826	*	3	1.03597e-09	2.60876e-10	4.71237e-06	3.70042e-10	0.0360038	0.025869	NA
1168	chr15	40330701	40331866	1166	*	12	1.04383e-09	9.55705e-08	0.000120295	2.81681e-09	-0.0102641	0.000336056	SRP14-AS1, SRP14
1169	chr20	61876246	61876295	50	*	2	1.04383e-09	1.54259e-09	1.58215e-07	9.57748e-10	0.031116	0.0288768	NKAIN4
1170	chr5	39392557	39393204	648	*	4	1.05022e-09	6.28482e-11	0.000138521	2.54997e-10	0.0213816	0.0175018	C9, DAB2
1171	chr1	6270849	6272632	1784	*	7	1.05407e-09	7.32377e-09	1.39872e-05	2.45937e-11	0.0499743	0.0186785	RNF207
1172	chr6	135763803	135764485	683	*	3	1.06811e-09	1.72752e-09	3.44429e-06	1.47022e-09	0.0278591	0.0213281	AHI1
1173	chr12	9821753	9822287	535	*	5	1.06866e-09	8.76736e-07	1.96361e-07	1.35809e-08	0.0864001	0.0326222	CLEC2D
1174	chr20	21378045	21378427	383	*	8	1.07738e-09	0.00151082	1.62698e-06	2.67531e-08	-0.0483703	0.000744699	NKX2-4
1175	chr15	36961307	36961813	507	*	3	1.07783e-09	1.98422e-08	1.71356e-06	6.03221e-09	0.0470967	0.0260855	C15orf41
1176	chr12	56862146	56862801	656	*	10	1.08055e-09	0.000411819	1.24038e-08	8.25105e-08	-0.0217275	-0.00190647	SPRYD4, MIP
1177	chr2	63273436	63273940	505	*	5	1.08436e-09	1.42463e-10	0.000592098	8.26486e-10	0.0298568	0.0185248	EHBP1, AC009501.4
1178	chr6	31865084	31866586	1503	*	28	1.09042e-09	3.58018e-05	1.01657e-06	1.02631e-07	-0.016193	-0.00109899	C2, EHMT2
1179	chr14	101437325	101437602	278	*	3	1.09586e-09	9.26583e-07	7.91788e-08	1.50991e-08	0.033729	0.0161774	RP11-909M7.3
1180	chr1	151042743	151043708	966	*	13	1.11922e-09	1.4307e-06	1.48527e-06	1.40023e-08	-0.0172081	-0.000472834	GABPB2, CDC42SE1
1181	chr1	101702361	101702782	422	*	6	1.12112e-09	4.04733e-07	6.3878e-06	2.81418e-08	-0.0177195	-0.00511551	S1PR1
1182	chr11	61099429	61100252	824	*	5	1.12586e-09	4.36882e-05	8.84576e-07	2.63574e-08	-0.0215059	-0.00113367	DDB1
1183	chr4	99916055	99916940	886	*	6	1.13139e-09	0.00201098	1.96486e-08	1.65595e-07	-0.0159147	0.000647656	RP11-571L19.7, METAP1
1184	chr1	112297799	112298505	707	*	12	1.13512e-09	0.000131236	1.34391e-05	8.01324e-08	0.0136574	0.00185948	DDX20, FAM212B
1185	chr8	42234243	42235286	1044	*	9	1.13856e-09	1.05017e-09	0.000469613	1.4104e-09	0.0586408	0.0319209	DKK4
1186	chr1	32644644	32645604	961	*	14	1.15609e-09	3.10336e-08	2.05803e-05	2.68288e-09	0.0300424	0.0026194	TXLNA
1187	chr16	85100182	85101187	1006	*	4	1.15918e-09	2.3349e-10	1.45936e-06	9.77363e-11	-0.044061	0.00487193	KIAA0513
1188	chr2	203241564	203242417	854	*	7	1.16274e-09	0.000796052	1.05765e-07	2.01831e-07	-0.0217698	-0.00281578	BMPR2
1189	chr11	118763674	118764888	1215	*	10	1.16988e-09	4.27208e-12	0.00015498	1.23898e-11	0.0392363	0.0161788	CXCR5, BCL9L
1190	chr7	80513971	80514177	207	*	2	1.17582e-09	2.27615e-09	2.54444e-07	1.56982e-09	0.0212701	0.0204769	SEMA3C
1191	chr12	66582568	66583203	636	*	9	1.17657e-09	0.0159577	2.50727e-09	8.32889e-07	-0.0344902	-0.00420682	IRAK3
1192	chr20	6748710	6748730	21	*	3	1.18244e-09	0.000283766	1.25806e-08	6.97392e-08	-0.0331565	-0.0113879	BMP2
1193	chr7	117431919	117432136	218	*	2	1.19055e-09	1.36892e-09	3.31779e-07	1.1458e-09	0.0478057	0.0343262	CTTNBP2
1194	chr2	239046879	239047774	896	*	7	1.19144e-09	4.9982e-10	0.000735711	8.52826e-10	0.0455765	0.0275576	KLHL30
1195	chr10	75600627	75600692	66	*	2	1.19207e-09	0.000155492	2.85318e-08	7.17598e-08	0.0319812	0.0158114	CAMK2G
1196	chr6	82920280	82921063	784	*	3	1.20615e-09	9.30684e-10	2.41727e-06	5.38899e-10	0.0402278	0.0286016	IBTK
1197	chr14	102289904	102290370	467	*	2	1.20806e-09	5.97796e-05	3.94968e-08	8.59444e-08	0.0709821	0.0390187	PPP2R5C
1198	chr6	41861990	41862204	215	*	3	1.21268e-09	8.66562e-09	3.96447e-06	2.5263e-09	0.0287208	0.0197867	USP49
1199	chr8	23539388	23539939	552	*	4	1.21296e-09	1.01258e-05	4.3446e-08	6.78923e-08	0.0290428	0.00404486	NKX3-1
1200	chr9	131285719	131285909	191	*	4	1.22161e-09	0.000835819	1.16777e-08	3.42381e-08	0.0422765	0.0145449	GLE1
1201	chr7	1686764	1687852	1089	*	5	1.23573e-09	4.33343e-10	1.34864e-05	6.29265e-11	0.0547422	0.0352599	NA
1202	chr3	57583067	57584010	944	*	15	1.25359e-09	3.21436e-05	1.8776e-06	4.71374e-09	-0.014447	-6.51417e-05	RP11-755B10.4, ARF4
1203	chr1	226558496	226559563	1068	*	6	1.25359e-09	9.62832e-09	3.06315e-05	2.90393e-09	0.0445938	0.0294525	PARP1
1204	chr1	18433733	18434774	1042	*	8	1.25454e-09	2.16693e-08	3.15362e-05	3.08534e-09	-0.0369789	-0.00530452	IGSF21
1205	chr10	34197407	34198064	658	*	4	1.27769e-09	1.34479e-06	3.06315e-05	5.17215e-09	0.0282959	0.0193196	NA
1206	chr9	136687594	136687598	5	*	2	1.28062e-09	5.37536e-10	2.11639e-06	7.31173e-10	0.0446377	0.0383012	VAV2
1207	chr22	40391352	40391617	266	*	4	1.28262e-09	6.25449e-07	5.52056e-06	1.10205e-08	0.0623599	0.0301365	FAM83F
1208	chr1	153521659	153522001	343	*	6	1.2949e-09	0.000235638	1.31465e-08	5.75242e-08	0.0460751	0.0178944	S100A4, S100A3
1209	chr17	7340375	7341479	1105	*	8	1.30259e-09	0.00626827	1.05002e-05	1.55797e-07	0.0445974	0.0151588	RP11-104H15.7, TMEM102, RP11-104H15.9
1210	chr11	64417992	64418907	916	*	6	1.30339e-09	7.28738e-08	1.71194e-05	1.07598e-09	0.0287422	0.0117606	AP001092.4, NRXN2
1211	chr16	79634410	79634736	327	*	6	1.31162e-09	1.40801e-05	1.55101e-07	5.57653e-08	-0.0125625	-0.00240527	MAF
1212	chr2	73306809	73307493	685	*	2	1.31252e-09	1.12336e-09	1.32817e-06	1.42658e-09	0.0431345	0.0360655	RAB11FIP5
1213	chr17	109545	110138	594	*	3	1.32422e-09	1.70361e-08	4.25286e-07	3.30571e-09	0.0353449	0.0280299	RPH3AL
1214	chr15	58357319	58358879	1561	*	15	1.32545e-09	8.11121e-09	1.83826e-05	5.59317e-10	0.0287377	-0.00124074	CTD-2330J20.2, ALDH1A2
1215	chr20	62367108	62368256	1149	*	13	1.3442e-09	2.80489e-09	0.00059718	3.38529e-10	0.0542955	0.0219489	ZGPAT, RP4-583P15.15, LIME1
1216	chr7	90337362	90338293	932	*	4	1.34912e-09	8.92151e-07	1.63464e-05	2.92787e-08	0.0261689	0.0194592	CDK14
1217	chr3	129408521	129408948	428	*	3	1.37532e-09	2.08769e-08	4.42797e-06	5.5346e-09	0.0218206	0.0141088	TMCC1
1218	chr7	99754907	99755416	510	*	4	1.38553e-09	2.87544e-08	2.10097e-06	9.2679e-09	0.0357146	0.0228002	C7orf43
1219	chr19	2120959	2121485	527	*	3	1.40628e-09	3.5074e-07	1.47036e-06	3.02172e-08	0.0327306	0.0205697	AP3D1
1220	chr5	100152960	100153624	665	*	3	1.41224e-09	2.13955e-09	3.04305e-06	2.08492e-09	0.0227852	0.0188437	ST8SIA4
1221	chr14	96790256	96790479	224	*	2	1.41408e-09	1.44414e-09	4.67965e-06	2.12466e-09	0.02319	0.0191021	ATG2B
1222	chr11	102097274	102097528	255	*	3	1.42049e-09	1.34371e-07	5.16681e-06	7.20398e-09	0.0844243	0.0613886	YAP1
1223	chr19	14183018	14183976	959	*	13	1.42454e-09	0.00490232	2.84475e-09	6.08299e-07	-0.0376833	-0.00333242	hsa-mir-1199
1224	chr5	58512694	58513529	836	*	6	1.43423e-09	6.10751e-09	0.000165322	1.67752e-09	0.032503	0.0159002	PDE4D
1225	chr4	177190237	177190855	619	*	7	1.44214e-09	1.821e-07	4.80996e-07	9.64588e-10	0.032705	0.0136029	ASB5
1226	chr19	54927528	54928185	658	*	5	1.44483e-09	2.23935e-08	2.37595e-05	2.50226e-09	0.0469996	0.0328515	TTYH1
1227	chr5	115152326	115152938	613	*	11	1.44566e-09	0.00504197	8.22438e-09	1.81867e-07	-0.0333582	-0.00395221	CDO1
1228	chr3	184098184	184099096	913	*	7	1.44566e-09	1.12249e-05	3.44391e-08	8.46768e-08	0.0344283	0.00677466	EIF2B5, CHRD
1229	chr6	42846967	42847910	944	*	10	1.44742e-09	0.0573188	5.80553e-10	1.17593e-06	-0.0226223	-0.000173128	RPL7L1
1230	chr7	44150327	44151172	846	*	5	1.46865e-09	4.44106e-07	2.24879e-06	2.08656e-08	0.0314969	0.016824	AEBP1, MIR4649
1231	chr2	233928294	233928423	130	*	2	1.46865e-09	1.68731e-09	2.60173e-06	2.30804e-09	0.0426543	0.0411363	INPP5D
1232	chr11	76380605	76381236	632	*	9	1.47653e-09	8.35396e-09	0.000148355	3.56678e-09	0.0498644	0.0243878	LRRC32
1233	chr15	72103133	72103908	776	*	4	1.47985e-09	4.04024e-06	0.000197827	1.5459e-06	0.0237912	0.0162314	NR2E3
1234	chr4	77355475	77355817	343	*	2	1.48262e-09	6.61652e-06	2.83727e-07	2.60233e-07	0.0273312	0.016961	NA
1235	chr6	30618797	30619242	446	*	6	1.52589e-09	7.06821e-07	5.27206e-07	8.42016e-09	0.0307567	0.0136816	C6orf136
1236	chr1	104068488	104069111	624	*	8	1.56885e-09	0.000301329	3.81543e-06	7.95833e-07	-0.0133306	-0.00180822	RNPC3
1237	chr6	170150667	170151850	1184	*	11	1.57138e-09	7.43833e-07	2.68133e-06	7.1904e-09	-0.0295524	0.00262954	ERMARD, TCTE3
1238	chr1	186281998	186282136	139	*	2	1.60112e-09	2.40252e-08	2.37251e-07	9.42331e-09	0.0189422	0.0161851	PRG4, TPR
1239	chr1	228335641	228336474	834	*	4	1.605e-09	0.000540748	5.60495e-08	4.14721e-07	0.0353187	0.0113353	GUK1
1240	chr16	85398190	85399223	1034	*	3	1.62324e-09	4.55514e-09	4.06088e-05	7.41741e-09	0.0420058	0.0270029	NA
1241	chr6	12011312	12012242	931	*	4	1.62356e-09	0.000103241	6.56892e-08	8.38627e-08	0.00574942	-0.00117712	HIVEP1
1242	chr22	50520977	50520995	19	*	2	1.62859e-09	7.84768e-10	9.87283e-07	9.48027e-10	0.0401328	0.0368315	MLC1
1243	chr2	47054833	47055138	306	*	3	1.63285e-09	9.77591e-10	5.28816e-05	2.50274e-09	0.0397395	0.034954	LINC01119
1244	chr14	77506705	77507114	410	*	3	1.63285e-09	0.000286104	3.29609e-08	1.59041e-07	-0.0186086	-0.0051251	NA
1245	chr18	12990565	12991623	1059	*	9	1.63707e-09	4.79419e-07	6.95133e-06	8.34351e-09	0.00994843	0.00472286	CEP192, RP11-773H22.4
1246	chr1	98188692	98188708	17	*	2	1.64803e-09	1.43425e-09	2.97091e-07	1.14655e-09	0.0241753	0.0189575	DPYD
1247	chr5	57753051	57753672	622	*	3	1.65381e-09	7.8247e-08	4.92809e-06	6.2205e-08	0.0234841	0.0174091	PLK2
1248	chr10	126453317	126454007	691	*	3	1.68376e-09	2.84153e-09	1.51945e-05	3.5266e-09	-0.0577994	-0.00826836	RP11-12J10.3, METTL10
1249	chr18	3879131	3880086	956	*	6	1.70035e-09	1.45948e-07	4.41525e-06	2.6391e-08	0.0318707	0.00970286	DLGAP1-AS3, DLGAP1
1250	chr22	50352384	50352912	529	*	3	1.70698e-09	1.91561e-08	1.2711e-06	1.06902e-08	0.042592	0.0268364	NA
1251	chr1	10489962	10490637	676	*	9	1.71832e-09	5.36783e-09	0.00176735	8.4888e-09	0.0663733	0.0218954	APITD1-CORT, APITD1, RP4-736L20.3
1252	chr16	1363573	1364331	759	*	5	1.76661e-09	0.000218847	1.7989e-07	8.17217e-08	0.0392171	0.0109756	UBE2I
1253	chr7	128431038	128432457	1420	*	11	1.77432e-09	7.52453e-07	2.66003e-06	2.56157e-08	0.0407433	0.0110385	CCDC136
1254	chr9	75773640	75774298	659	*	2	1.77579e-09	2.73057e-09	3.29952e-07	2.0073e-09	0.0386867	0.0327123	ANXA1
1255	chr11	114318549	114318698	150	*	3	1.77627e-09	7.50507e-08	6.36059e-06	5.15707e-09	0.0182665	0.0108208	REXO2
1256	chr13	92003410	92004352	943	*	3	1.77782e-09	1.07139e-10	9.56553e-07	1.21626e-10	0.0288642	0.0225557	MIR17HG
1257	chr15	90605813	90606921	1109	*	3	1.79622e-09	3.54051e-08	3.67387e-06	2.90512e-08	0.0387808	0.0310391	ZNF710
1258	chr8	145641991	145642456	466	*	9	1.85587e-09	2.88518e-08	0.000276812	2.02181e-09	0.0253939	0.0121938	SLC39A4
1259	chr19	9938028	9938857	830	*	11	1.86116e-09	2.57789e-05	2.28708e-08	5.44077e-08	0.00823078	0.00227849	UBL5, FBXL12
1260	chr19	46146944	46147548	605	*	9	1.86944e-09	4.50971e-08	3.3944e-05	2.23553e-09	0.0452021	0.0189749	EML2
1261	chr6	34759645	34760070	426	*	3	1.87219e-09	0.00241423	8.94939e-08	6.74919e-07	-0.0221114	-0.0078623	UHRF1BP1
1262	chr5	52855973	52856869	897	*	13	1.88358e-09	1.66147e-07	1.05704e-05	7.17881e-09	0.0262141	0.000131741	NDUFS4
1263	chr14	74237539	74238381	843	*	4	1.89183e-09	8.11689e-07	8.99776e-06	9.43232e-09	0.043676	0.0288371	ELMSAN1
1264	chr16	90038687	90039665	979	*	16	1.90227e-09	0.000544439	7.12538e-09	1.68578e-07	-0.0102537	0.000589976	RP11-566K11.5, AFG3L1P, CENPBD1
1265	chr7	123240919	123242908	1990	*	10	1.90303e-09	4.00045e-11	0.000855823	3.41478e-11	0.0301735	0.0183089	ASB15, RP11-390E23.3
1266	chr17	38472961	38473789	829	*	6	1.93396e-09	2.04675e-09	1.46414e-05	1.54306e-09	0.0506948	0.0273068	RARA
1267	chr12	123569118	123569700	583	*	3	1.94497e-09	1.32743e-09	2.50366e-06	1.54763e-09	0.0341253	0.0260554	RP11-197N18.7, PITPNM2
1268	chr12	54069985	54070610	626	*	12	1.96442e-09	5.6348e-06	4.22294e-06	1.67548e-08	0.04629	0.012321	ATP5G2
1269	chr2	32490589	32491049	461	*	6	1.96986e-09	1.30457e-08	0.000194529	2.03005e-09	-0.0553781	-0.0305904	NLRC4
1270	chr12	16430706	16431562	857	*	5	1.98862e-09	7.62536e-08	0.000105584	1.1279e-09	0.0594171	0.0136779	NA
1271	chr18	32335046	32335901	856	*	5	1.98979e-09	6.94829e-07	3.14919e-06	5.60571e-09	0.0359472	0.0209942	DTNA, RP11-138H11.1
1272	chr3	185159150	185159186	37	*	2	1.99293e-09	1.04121e-08	4.32951e-07	6.45617e-09	0.0405335	0.025084	MAP3K13
1273	chr14	20936871	20937394	524	*	8	2.00409e-09	6.19037e-07	0.000143583	4.71374e-09	0.0183623	0.000935181	PNP
1274	chr21	47318899	47319633	735	*	3	2.00409e-09	0.000208981	4.79437e-08	2.15463e-07	0.0394085	0.0187256	PCBP3
1275	chr3	183994242	183994568	327	*	4	2.0131e-09	2.86129e-05	3.65609e-06	7.29204e-08	0.054771	0.0272494	EIF2B5, ECE2
1276	chr10	126392429	126392872	444	*	4	2.0131e-09	1.41719e-07	1.40134e-06	1.69411e-08	0.0311762	0.0208209	FAM53B-AS1, RP11-12J10.3, FAM53B
1277	chr11	2926337	2927247	911	*	6	2.0162e-09	4.38497e-07	2.64001e-05	5.60432e-08	0.0359375	0.0139378	SLC22A18
1278	chr7	6388130	6388563	434	*	3	2.02282e-09	2.06543e-05	7.61712e-08	7.04247e-08	-0.0256592	-0.00707611	FAM220A
1279	chr17	4436128	4437077	950	*	5	2.03332e-09	4.71058e-07	6.72984e-07	1.85549e-08	0.0372674	0.0115881	SPNS2
1280	chr10	102414426	102415556	1131	*	8	2.04418e-09	2.04204e-05	8.87345e-07	4.26247e-08	-0.0247864	-0.00900833	NA
1281	chr21	39956945	39957740	796	*	4	2.04466e-09	8.44794e-07	2.57985e-07	1.42486e-08	0.0366873	0.0190769	ERG
1282	chr1	205317032	205317528	497	*	2	2.04782e-09	4.36333e-07	1.49483e-07	4.6733e-08	0.0365696	0.0276562	KLHDC8A
1283	chr1	202317913	202318195	283	*	4	2.05098e-09	0.000337315	1.0392e-07	4.69115e-07	-0.0156289	-0.00347037	PPP1R12B
1284	chr21	31766922	31767496	575	*	4	2.05804e-09	6.04513e-10	1.73224e-05	4.61519e-10	0.0338371	0.0239955	NA
1285	chr11	132812607	132813577	971	*	8	2.05891e-09	1.79543e-08	9.52206e-06	3.85987e-09	-0.0323837	-0.0165466	OPCML
1286	chr21	15955548	15956407	860	*	6	2.0697e-09	5.36783e-09	4.363e-06	1.7247e-09	0.0276645	0.014277	SAMSN1-AS1, SAMSN1
1287	chr10	102827143	102827732	590	*	3	2.11459e-09	0.00955477	2.01593e-08	2.30565e-07	-0.0203989	-0.00670012	KAZALD1
1288	chr6	31773430	31773509	80	*	2	2.15596e-09	2.61693e-06	4.64213e-07	2.58905e-07	0.0258567	0.0155464	LSM2
1289	chr8	68862516	68864012	1497	*	4	2.18019e-09	9.94332e-08	5.39894e-05	7.96471e-09	0.023005	0.0138796	NA
1290	chr1	1102276	1103266	991	*	7	2.2048e-09	1.06914e-07	1.95538e-05	1.63444e-09	0.0384635	0.017082	MIR200B, MIR200A
1291	chr4	28436195	28436732	538	*	2	2.20755e-09	3.26964e-07	9.23776e-08	2.90512e-08	0.0499847	0.0439324	NA
1292	chr6	31627083	31628369	1287	*	19	2.21151e-09	6.16885e-07	0.00012057	8.34351e-09	0.01948	0.0068001	C6orf47-AS1, C6orf47
1293	chr13	103242797	103242942	146	*	2	2.21684e-09	4.09486e-08	3.80554e-08	4.93206e-09	0.0300468	0.0205443	NA
1294	chr2	73142724	73143534	811	*	7	2.22696e-09	2.12207e-06	2.83727e-07	3.6402e-08	-0.0166297	-0.000893319	EMX1
1295	chr7	149471668	149472134	467	*	5	2.25568e-09	1.21256e-07	2.87989e-05	1.62603e-08	0.0474066	0.0257883	NA
1296	chr12	116559806	116560359	554	*	2	2.26547e-09	4.11106e-07	9.61058e-08	3.37924e-08	0.0847436	0.0477174	MED13L
1297	chr1	161102529	161103008	480	*	9	2.27066e-09	1.84188e-06	4.97678e-06	3.07342e-08	-0.00671432	-0.000330322	NA
1298	chr17	17480461	17481392	932	*	11	2.28739e-09	1.08462e-05	0.000124879	1.05725e-08	0.0325543	0.011805	PEMT
1299	chr3	174989835	174990359	525	*	3	2.29234e-09	4.61948e-09	2.01197e-06	4.07729e-09	0.0273697	0.0256942	NAALADL2
1300	chr14	42167484	42168579	1096	*	4	2.29442e-09	9.28129e-10	9.32413e-06	2.9032e-11	0.0263322	0.0171626	LRFN5
1301	chr12	46324373	46324403	31	*	2	2.33238e-09	2.79795e-08	2.74115e-07	1.14324e-08	0.0234028	0.0181176	SCAF11
1302	chr17	3704471	3705631	1161	*	7	2.34764e-09	2.05633e-09	0.000674754	8.16044e-09	-0.0432702	-0.0262796	ITGAE, CTD-3195I5.5
1303	chr18	77283883	77284509	627	*	3	2.3529e-09	5.97775e-06	1.2706e-05	3.63002e-08	-0.0114089	-0.00589459	NFATC1
1304	chr13	81838654	81839283	630	*	3	2.35376e-09	5.34121e-09	7.85814e-06	2.04533e-09	0.0592429	0.0443143	RP11-452B18.2
1305	chr11	128784493	128785248	756	*	5	2.35435e-09	1.75309e-08	9.45953e-06	3.39164e-09	0.024728	0.0173649	KCNJ5
1306	chr3	172428426	172429421	996	*	14	2.3701e-09	1.3463e-06	7.28057e-07	7.44682e-09	-0.0180385	-0.00178246	NCEH1
1307	chr1	90308951	90309605	655	*	5	2.3701e-09	6.09879e-05	8.66526e-08	1.35763e-07	0.0377161	0.0106805	RP11-302M6.4, LRRC8D
1308	chr7	25610213	25610231	19	*	3	2.37029e-09	3.28984e-08	7.55922e-07	3.81e-09	0.0311996	0.0250599	NA
1309	chr2	233750055	233750589	535	*	5	2.41115e-09	5.98585e-08	5.77402e-07	1.24573e-08	0.030071	0.0155878	NGEF
1310	chr12	56530568	56531067	500	*	2	2.41385e-09	1.33742e-06	2.40064e-07	1.1762e-07	0.0322177	0.0129506	ESYT1
1311	chr12	6746972	6747563	592	*	4	2.41584e-09	1.80226e-05	3.64836e-07	2.76424e-08	0.0565555	0.0279071	ACRBP
1312	chr11	13029722	13030929	1208	*	14	2.44733e-09	8.58316e-06	3.33263e-06	8.54405e-08	-0.0207434	-0.00325163	RASSF10, CTC-497E21.3
1313	chr1	43825296	43825337	42	*	2	2.46411e-09	9.79504e-08	4.5082e-06	9.52087e-08	0.0389135	0.0317551	CDC20
1314	chr8	74887999	74888567	569	*	7	2.47314e-09	2.80042e-07	0.00018317	1.63744e-08	-0.0891109	-0.0125176	TMEM70
1315	chr12	53242733	53242922	190	*	5	2.48284e-09	3.68839e-10	0.000981286	2.47993e-09	0.0236484	0.0213953	KRT78
1316	chr6	29341892	29342522	631	*	5	2.49308e-09	5.31454e-07	0.000296457	1.8167e-07	0.031288	0.0185319	OR5V1, OR12D3
1317	chr3	143690991	143692785	1795	*	17	2.49876e-09	0.0009214	1.3513e-06	3.39927e-10	0.0174268	0.00153009	C3orf58
1318	chr4	159593054	159593775	722	*	15	2.50558e-09	0.00260045	4.12917e-06	3.626e-07	-0.0182274	-0.00119839	ETFDH, C4orf46
1319	chr1	11004296	11004356	61	*	2	2.51621e-09	1.45715e-06	7.39214e-09	8.66841e-09	-0.031206	-0.017434	NA
1320	chr6	28874702	28875370	669	*	3	2.53749e-09	1.13662e-08	6.88602e-05	2.19748e-08	-0.0872014	-0.0589263	TRIM27
1321	chr3	189348674	189349323	650	*	8	2.57716e-09	9.83197e-05	2.32082e-06	1.17022e-08	-0.0275805	-0.00154573	TP63
1322	chr8	104415462	104415947	486	*	3	2.58833e-09	1.47489e-09	1.18443e-06	1.1017e-09	0.0324763	0.025588	SLC25A32
1323	chr17	72920176	72921103	928	*	11	2.594e-09	2.02941e-05	2.31624e-06	1.74366e-07	0.033037	0.0014916	OTOP2
1324	chr1	17338581	17339625	1045	*	11	2.60084e-09	1.40392e-07	0.000437403	4.2938e-09	0.0295026	0.00946135	NA
1325	chr18	3845348	3845703	356	*	3	2.60135e-09	1.12062e-08	1.36002e-06	4.96533e-09	0.0221545	0.0182076	DLGAP1
1326	chr7	150064909	150065678	770	*	8	2.61317e-09	1.33036e-05	8.60298e-07	2.74893e-08	-0.0300784	-0.00497904	REPIN1, RP4-584D14.5
1327	chr15	31453115	31454242	1128	*	9	2.61581e-09	9.69769e-06	2.53105e-05	1.71829e-08	0.0268664	0.0108491	TRPM1
1328	chr13	49925022	49925538	517	*	3	2.63631e-09	2.14421e-08	1.47794e-05	8.6658e-09	0.0192689	0.00864004	CAB39L
1329	chr6	75812205	75812392	188	*	2	2.65993e-09	8.31319e-09	2.17737e-06	9.33939e-09	0.0511156	0.0443281	COL12A1
1330	chr6	139591010	139592579	1570	*	7	2.67263e-09	9.75011e-13	4.00086e-06	3.61619e-13	0.0537072	0.0264709	RP11-445F6.2, TXLNB
1331	chr10	105212056	105212979	924	*	10	2.67279e-09	5.76493e-09	0.00181265	2.36781e-09	0.0618199	0.031773	RP11-225H22.4, CALHM2
1332	chr8	144653944	144653975	32	*	3	2.67754e-09	8.66858e-05	1.7863e-08	7.09707e-08	0.0983887	0.0272839	MROH6
1333	chr8	145101182	145101324	143	*	2	2.69886e-09	1.15753e-08	1.30965e-06	1.07061e-08	0.044975	0.0357139	SPATC1
1334	chr12	109569059	109569180	122	*	5	2.70896e-09	1.90503e-10	0.000148127	6.33374e-10	0.0490211	0.0425824	ACACB
1335	chr1	161474586	161475240	655	*	5	2.72118e-09	1.22607e-08	0.000117076	1.28488e-08	-0.0842377	-0.0289646	FCGR2A
1336	chr11	24476912	24477444	533	*	4	2.74053e-09	2.72426e-08	1.43137e-06	5.1513e-09	0.0294577	0.0234711	NA
1337	chr20	20693064	20694136	1073	*	8	2.74697e-09	0.00840871	1.06833e-08	7.27932e-07	-0.0218187	-0.00253431	RALGAPA2
1338	chr6	30640154	30641220	1067	*	33	2.79364e-09	3.53916e-08	0.00334788	2.30804e-09	0.0159978	0.00114361	DHX16
1339	chr2	105857780	105858730	951	*	13	2.80891e-09	1.53063e-08	0.00127632	2.32897e-09	0.0252161	0.00968257	GPR45
1340	chr7	139408541	139408686	146	*	2	2.83436e-09	2.40492e-09	7.19942e-06	3.57058e-09	0.0256445	0.0223889	HIPK2
1341	chr2	198298917	198300208	1292	*	11	2.91232e-09	3.58297e-05	1.14776e-07	7.04899e-10	-0.0182319	-0.00192706	SF3B1
1342	chr10	97099497	97100085	589	*	3	2.93965e-09	1.14883e-05	6.41794e-07	1.55568e-07	0.0377216	0.0222881	SORBS1
1343	chr10	115933628	115934100	473	*	8	2.94986e-09	0.000383392	6.32172e-07	9.52795e-08	-0.0171016	-0.00468919	C10orf118, MIR2110
1344	chr2	102606829	102606859	31	*	2	2.95531e-09	4.96348e-09	2.35604e-06	6.02464e-09	0.0580471	0.0505922	NA
1345	chr17	39844411	39845092	682	*	8	2.98196e-09	0.0111855	3.08633e-09	7.61942e-07	0.0617482	0.005411	JUP
1346	chr7	150777587	150778724	1138	*	13	2.99785e-09	2.50412e-05	4.87122e-06	4.357e-08	0.0331459	0.00743453	FASTK, TMUB1
1347	chr12	60204468	60205342	875	*	3	3.00514e-09	1.1555e-09	2.57183e-06	1.34047e-09	0.0384851	0.0292842	NA
1348	chr1	3330139	3331278	1140	*	5	3.01297e-09	3.33795e-06	2.6496e-06	3.22449e-09	0.0296448	0.0159725	PRDM16
1349	chr14	61544141	61544819	679	*	2	3.02496e-09	9.48331e-10	6.46166e-07	1.01107e-09	0.0277584	0.0227564	SLC38A6
1350	chr1	20883247	20883933	687	*	2	3.03151e-09	1.22607e-08	5.88411e-07	8.4235e-09	0.0309759	0.0247512	NA
1351	chr9	97767135	97767458	324	*	2	3.04573e-09	0.00178726	1.2186e-07	3.4117e-07	0.0166093	0.00824353	C9orf3
1352	chr3	47324909	47325421	513	*	4	3.07387e-09	7.66427e-07	7.41266e-06	1.0015e-07	0.0251312	0.00745137	KLHL18, KIF9
1353	chr17	8225503	8225715	213	*	2	3.08781e-09	5.50675e-07	7.94196e-08	3.45402e-08	0.0310811	0.02064	ARHGEF15
1354	chr18	5544153	5545201	1049	*	9	3.11521e-09	4.2136e-05	5.85258e-05	2.36762e-07	0.021934	0.00545816	EPB41L3
1355	chr21	40031295	40031353	59	*	2	3.11942e-09	1.82492e-08	1.08279e-06	1.48322e-08	0.0244308	0.0209734	ERG
1356	chr20	61002595	61003859	1265	*	9	3.12227e-09	8.31801e-06	1.54622e-06	4.8771e-10	0.0430657	0.0126965	NA
1357	chr1	52455148	52457247	2100	*	17	3.13081e-09	8.74375e-06	2.78415e-06	2.3554e-10	0.0442163	0.00850208	RAB3B
1358	chr4	71599063	71599662	600	*	4	3.13554e-09	1.66917e-09	4.82344e-06	1.13962e-09	0.041105	0.0295957	RUFY3
1359	chr20	30946476	30948211	1736	*	13	3.13803e-09	5.39754e-09	0.000489649	6.82548e-11	0.0309071	0.00610864	ASXL1
1360	chr3	108304732	108305798	1067	*	3	3.14121e-09	1.41719e-07	5.20739e-07	4.43411e-09	0.0258447	0.0119133	KIAA1524
1361	chr9	130677549	130678453	905	*	3	3.22577e-09	1.12765e-09	5.07231e-06	1.54319e-09	0.038386	0.0344592	ST6GALNAC4
1362	chr12	14218004	14218253	250	*	2	3.30961e-09	2.09861e-06	3.17968e-08	3.17467e-08	0.056571	0.0341763	NA
1363	chr3	11760609	11761382	774	*	7	3.31658e-09	2.94751e-05	4.98152e-06	1.11115e-07	0.0353119	0.00848813	VGLL4
1364	chr13	80912906	80913448	543	*	6	3.33185e-09	5.8239e-06	1.59305e-06	8.1411e-08	-0.0164887	-0.000873916	SPRY2
1365	chr17	17942007	17942255	249	*	4	3.36142e-09	3.63502e-06	3.80513e-06	4.06418e-08	0.0156962	-7.88434e-06	ATPAF2
1366	chr1	201081382	201081686	305	*	4	3.3627e-09	9.48331e-10	4.20633e-05	1.61999e-09	0.0269073	0.0242258	CACNA1S
1367	chr19	42569945	42570406	462	*	6	3.39737e-09	3.38218e-07	1.79152e-06	4.15029e-09	0.0300865	0.0162635	GRIK5
1368	chr2	208029740	208032061	2322	*	17	3.42363e-09	1.16185e-07	7.84112e-06	1.1602e-11	0.0273663	0.00378094	KLF7
1369	chr6	73075603	73076471	869	*	5	3.42989e-09	9.48331e-10	0.000113112	8.75883e-10	0.0413773	0.024365	RIMS1
1370	chr16	1875963	1876591	629	*	4	3.43578e-09	1.08874e-06	1.40108e-06	1.03768e-07	0.037141	0.0122658	HAGH
1371	chr19	35842263	35842853	591	*	6	3.45274e-09	1.30019e-05	7.91353e-05	7.87647e-08	0.0259609	0.0110363	FFAR1
1372	chr20	1927546	1927911	366	*	6	3.47714e-09	1.66286e-10	0.000822152	8.82762e-10	-0.0617298	-0.0376787	RP4-684O24.5
1373	chr15	41407860	41409215	1356	*	13	3.48635e-09	4.41626e-07	2.54215e-06	1.3933e-09	-0.0227714	-0.000834004	INO80
1374	chr6	52050597	52051317	721	*	7	3.49108e-09	1.13969e-08	7.21603e-06	3.41669e-09	0.0220794	0.00924062	IL17A
1375	chr2	37543459	37544288	830	*	5	3.49808e-09	4.62366e-10	0.000317109	1.40266e-09	0.0428936	0.0240302	PRKD3
1376	chr17	62010391	62011209	819	*	6	3.49896e-09	6.09882e-07	0.000159217	1.18883e-08	0.0256694	0.0165139	NA
1377	chr8	79653213	79653750	538	*	2	3.50812e-09	6.06783e-07	1.07929e-07	4.51443e-08	0.0297844	0.0231351	IL7
1378	chr3	155007700	155008233	534	*	3	3.56895e-09	6.71082e-10	1.29052e-05	1.35973e-09	0.040626	0.0326087	RP11-451G4.2
1379	chr12	25188332	25188637	306	*	2	3.59835e-09	3.36545e-06	4.97326e-08	5.32775e-08	0.0323707	0.0111668	LRMP
1380	chr7	31460998	31461416	419	*	3	3.62155e-09	5.55521e-09	6.93034e-06	3.47467e-09	0.0239812	0.019824	NA
1381	chr10	35436709	35438412	1704	*	4	3.62615e-09	2.85698e-13	2.18941e-06	5.22296e-13	0.0380917	0.02267	CREM
1382	chr8	17105232	17105487	256	*	3	3.62817e-09	1.75309e-08	4.43521e-05	3.32464e-08	0.0140134	-0.000981293	VPS37A
1383	chr14	20773409	20774219	811	*	12	3.6378e-09	2.08636e-09	8.4502e-05	1.84952e-09	0.0443153	0.00390958	CTD-2292M16.7, TTC5
1384	chr11	82782481	82783352	872	*	13	3.66386e-09	4.97421e-07	1.17438e-05	2.52521e-08	-0.0210946	-0.00199055	RAB30-AS1, RAB30
1385	chr12	71149120	71149635	516	*	4	3.70876e-09	1.14893e-08	7.13012e-06	5.63849e-09	0.0447565	0.0253699	PTPRR
1386	chr5	159625457	159626172	716	*	6	3.76618e-09	2.28505e-07	2.37824e-05	4.08058e-09	0.0359019	0.0209071	FABP6, CTB-127C13.1
1387	chr4	174450016	174451493	1478	*	15	3.77498e-09	4.70932e-07	9.40321e-07	3.43538e-09	-0.0177218	-0.00452695	HAND2-AS1, HAND2
1388	chr16	75129257	75129259	3	*	2	3.78874e-09	3.21406e-08	3.95826e-08	4.34962e-09	0.0471454	0.0385662	ZNRF1
1389	chr19	52213977	52214448	472	*	2	3.794e-09	1.63329e-08	3.34341e-07	8.34351e-09	0.0421729	0.0398824	SPACA6P
1390	chr17	45809727	45810865	1139	*	12	3.82444e-09	5.87224e-08	0.000256826	3.57058e-09	0.026821	0.0113047	TBX21
1391	chr16	945795	946419	625	*	3	3.85142e-09	7.39727e-05	3.46866e-07	4.76207e-07	0.0465894	0.0254052	LMF1
1392	chr12	54388841	54389477	637	*	4	3.85905e-09	0.00196074	1.63693e-07	5.0536e-07	-0.0255258	-0.00497933	RP11-834C11.12, HOXC6, HOXC9, HOXC-AS2
1393	chr19	58595668	58596261	594	*	3	3.91113e-09	4.7068e-08	2.3156e-06	2.84058e-08	0.0339414	0.0215621	ZNF135, ZSCAN18
1394	chr16	54404353	54404959	607	*	9	3.9237e-09	3.56854e-08	1.22877e-06	2.11659e-09	0.038383	0.0125823	RP11-434E6.2
1395	chr1	173793075	173794059	985	*	18	3.93495e-09	0.0102582	1.09534e-07	4.93815e-07	-0.0234883	6.07992e-05	DARS2, CENPL
1396	chr8	24297103	24297874	772	*	4	3.93495e-09	1.61828e-06	7.67753e-07	8.55328e-08	0.0570548	0.0314476	RP11-624C23.1
1397	chr7	129464924	129465416	493	*	2	3.94051e-09	4.31334e-08	1.62231e-06	3.46442e-08	0.0188936	0.0168022	NA
1398	chr2	131112519	131113094	576	*	4	3.95802e-09	1.13796e-08	6.38762e-06	9.75655e-09	0.0477091	0.0269912	NA
1399	chr5	99897089	99898057	969	*	3	3.9627e-09	2.2477e-10	1.05034e-06	4.8401e-11	0.0287984	0.0201713	FAM174A
1400	chr14	73360162	73361195	1034	*	9	3.97496e-09	0.000102133	6.55795e-06	3.33155e-07	-0.027025	-0.00316246	DPF3
1401	chr13	103247984	103249000	1017	*	4	3.9817e-09	3.26029e-10	1.58482e-05	4.91855e-10	0.0340644	0.00149954	NA
1402	chr17	4166847	4168093	1247	*	15	4.03743e-09	3.70764e-05	8.02285e-07	2.86061e-08	0.011598	0.000461783	ANKFY1
1403	chr5	112041847	112043716	1870	*	15	4.04758e-09	7.58116e-09	5.78382e-07	1.89887e-10	0.0216469	0.00375323	APC
1404	chr10	129533731	129534613	883	*	6	4.06051e-09	4.75336e-09	0.000354444	3.99431e-09	0.12147	0.0550246	AL391005.1
1405	chr11	2282112	2282569	458	*	2	4.06822e-09	4.47124e-09	8.10661e-07	4.04852e-09	0.0386064	0.0314323	NA
1406	chr8	39960818	39961372	555	*	3	4.12156e-09	8.03363e-10	4.84306e-06	1.31636e-09	0.0432315	0.0342381	NA
1407	chr4	176922556	176923081	526	*	5	4.12275e-09	0.000388319	6.12396e-08	4.05618e-07	-0.02472	-0.00378592	GPM6A
1408	chr4	154125208	154126481	1274	*	9	4.13205e-09	2.30299e-10	9.42124e-05	5.1217e-10	0.0445755	0.023546	TRIM2
1409	chr2	136288315	136289016	702	*	11	4.13841e-09	0.00357609	4.19977e-07	2.43906e-07	-0.0152709	-0.00235586	ZRANB3
1410	chr1	150294491	150295033	543	*	2	4.18044e-09	2.20157e-08	6.0034e-06	2.81197e-08	-0.070068	-0.030911	PRPF3
1411	chr22	50452415	50452430	16	*	2	4.18044e-09	3.30676e-07	8.01955e-08	2.68126e-08	0.0361349	0.0242172	NA
1412	chr15	34330894	34331557	664	*	5	4.2184e-09	0.068219	2.50217e-07	1.21039e-06	-0.0195605	-0.00539342	CHRM5, AVEN
1413	chr1	180382534	180383009	476	*	2	4.21955e-09	3.30972e-06	1.01854e-07	9.1708e-08	0.0310434	0.0179332	ACBD6
1414	chr16	56969986	56970483	498	*	2	4.24444e-09	3.9281e-08	4.2133e-07	1.80598e-08	0.0677175	0.0450986	HERPUD1
1415	chr11	9859979	9860507	529	*	3	4.29018e-09	3.17382e-08	3.74067e-06	1.50528e-08	0.0204959	0.0154214	SBF2
1416	chr17	1057541	1058030	490	*	2	4.31624e-09	2.6341e-07	9.51195e-07	1.05344e-07	0.0265941	0.0206407	ABR
1417	chr8	144355125	144357016	1892	*	7	4.33625e-09	2.99392e-13	2.3156e-06	1.32417e-13	0.0381114	0.018202	ZFP41, GLI4
1418	chr16	54962385	54963754	1370	*	8	4.36258e-09	5.20798e-06	3.022e-06	2.51269e-08	0.0105108	-0.000187972	CRNDE
1419	chr19	49658548	49659243	696	*	5	4.36779e-09	5.11516e-08	8.25224e-05	3.69419e-08	0.0400296	0.0277921	HRC
1420	chr12	40214279	40214953	675	*	3	4.37738e-09	5.26549e-10	4.54044e-06	6.71815e-10	0.0280343	0.0227891	C12orf40, SLC2A13
1421	chr20	31331814	31332361	548	*	7	4.40154e-09	2.06068e-07	1.05455e-06	1.72031e-08	0.024367	0.014359	NA
1422	chr16	31228202	31228720	519	*	9	4.42489e-09	3.13485e-05	0.00013605	7.84685e-08	0.036732	0.0141802	TRIM72, PYDC1
1423	chr8	49746558	49746867	310	*	2	4.42609e-09	2.33706e-07	1.38937e-07	3.11677e-08	0.0249126	0.00620703	NA
1424	chr17	17696044	17696257	214	*	3	4.46887e-09	0.00228221	1.1411e-07	8.18923e-07	-0.0182843	-0.00580167	RAI1
1425	chr11	31437871	31438425	555	*	2	4.48424e-09	7.28934e-08	1.07584e-06	4.38953e-08	0.0256526	0.0175259	DNAJC24
1426	chr8	28748404	28749099	696	*	7	4.50058e-09	8.44668e-09	0.000433719	5.99145e-09	-0.0295514	-0.00521044	HMBOX1
1427	chr3	160580235	160580380	146	*	3	4.53231e-09	3.43476e-09	1.7116e-06	1.91617e-09	0.0240766	0.0192562	PPM1L
1428	chr4	55092884	55093612	729	*	6	4.54494e-09	0.00223729	7.36064e-07	1.13658e-07	-0.0434598	-0.00216901	FIP1L1
1429	chr14	20801196	20802577	1382	*	11	4.55446e-09	8.69473e-08	2.86032e-05	2.85181e-09	0.0569641	0.00881313	CCNB1IP1
1430	chr19	34855053	34856139	1087	*	7	4.57433e-09	5.19616e-07	7.10865e-05	5.21299e-08	-0.0180475	-0.000372878	GPI
1431	chr13	31734946	31735110	165	*	2	4.5775e-09	0.000225734	7.17262e-08	1.77705e-07	-0.0433725	-0.0218825	HSPH1
1432	chr2	242785116	242785524	409	*	4	4.62573e-09	1.40924e-05	3.60164e-08	6.09337e-08	0.0287368	0.000755333	NA
1433	chr12	14996143	14997216	1074	*	12	4.62756e-09	2.16312e-06	6.87573e-05	7.75618e-09	0.0351143	0.00469464	C12orf60, RP11-233G1.4, ART4
1434	chr4	76439140	76440093	954	*	16	4.63113e-09	0.00159093	9.03406e-08	2.21212e-07	-0.0141737	-0.00257847	THAP6, RCHY1
1435	chr13	108184278	108184801	524	*	2	4.64601e-09	1.28198e-08	6.63122e-06	1.70949e-08	0.0329613	0.0306922	FAM155A
1436	chr19	19626251	19627257	1007	*	16	4.65823e-09	5.61828e-05	2.83727e-07	1.35744e-07	-0.0221163	0.00215898	NDUFA13, CTC-260F20.3, YJEFN3, TSSK6
1437	chr11	19138243	19139135	893	*	9	4.65823e-09	0.0113028	5.16267e-09	9.10552e-07	-0.0268784	-0.00274991	ZDHHC13
1438	chr12	50504698	50505329	632	*	4	4.68128e-09	3.33793e-05	3.54907e-06	1.57223e-06	0.0421727	0.0200937	GPD1
1439	chr3	101039372	101040752	1381	*	6	4.69056e-09	2.744e-10	3.44429e-06	7.45388e-12	0.0298925	0.0216613	IMPG2
1440	chr5	80597143	80597718	576	*	9	4.73842e-09	9.63055e-07	0.000273872	8.961e-09	0.0132434	0.00316697	ZCCHC9, CKMT2-AS1
1441	chr1	185623463	185623946	484	*	4	4.75398e-09	3.11316e-07	7.38914e-06	1.08827e-08	0.0265609	0.00718302	NA
1442	chr17	79991323	79991680	358	*	2	4.76424e-09	1.57986e-05	1.31998e-07	1.8253e-07	0.0275595	0.0117215	RAC3
1443	chr6	141808308	141808841	534	*	2	4.82475e-09	3.5074e-07	2.52063e-07	5.83541e-08	0.0614812	0.0389461	NA
1444	chr17	78939586	78940512	927	*	9	4.837e-09	1.41215e-06	1.18655e-06	5.97417e-08	0.0227415	0.00892529	RPTOR, CTD-2561B21.5
1445	chr11	56141829	56142078	250	*	4	4.83816e-09	7.87608e-10	4.34643e-05	1.46179e-09	0.0462503	0.0258559	NA
1446	chr1	20960374	20960867	494	*	6	4.87507e-09	2.96035e-06	1.48177e-05	2.01099e-08	0.0230776	-0.0015294	PINK1
1447	chr7	106302391	106302930	540	*	4	4.8806e-09	9.67101e-08	8.30986e-06	4.17131e-08	0.0297427	0.0164105	CTB-111H14.1
[truncated: 2,951 more rows]

## Sheet: S10. neuro-PASC DMR
Supplementary Table S10. neuro-PASC DMRs.
[truncated: 8,717 more rows]

## Sheet: S11. LOLA All
Supplementary Table S11. LOLA all results for all conditions.
[truncated: 3,013 more rows]

[truncated: 6 more sheets: S12. Hyper MS, S13. Hypo MS, S14. Hyper NMO, S15. Hypo NMO, S16. Hyper neuro-PASC, S17. Hypo neuro-PASC]
