# Supplementary material for: Distinct Regulatory DNA Methylation Signatures Across Multiple Sclerosis, Neuromyelitis Optica, and Neurological Post-Acute Sequelae of COVID-19
Source: J Clin Med. 2026 Jun 25;15(13):4968. doi: 10.3390/jcm15134968 (PMC13362688; doi:10.3390/jcm15134968)
Supplement: Supplementary file 1 [file jcm-15-04968-s001.zip › jcm-4336141-supplementary material/Supplemental Tables/Supplementary Tables S18-S20.xlsx]

## Sheet: S18. All limma-voom overlaps
Supplementary Table S18. All MS limma-voom overlaps with DMRs.
gene_name	Cell_type	logFC_DiseaseMS	t_DiseaseMS	adj.P.Val.loc_DiseaseMS	adj.P.Val.gbl_DiseaseMS	rna_direction	n_dmrs	n_hyper	n_hypo	max_abs_meandiff	max_meandiff	min_meandiff	min_HMFDR	dmr_direction_class	concordance	dmr_ids	description	AveExpr
S100A9	Natural killer cells	1.29864	43.8695	0	0	up	1	0	1	0.0131605	-0.0131605	-0.0131605	8.28653e-15	hypo_only	concordant_derepression	611	S100 calcium binding protein A9	8.37787
S100A8	Natural killer cells	0.990209	36.4419	4.45045e-269	1.37057e-264	up	1	0	1	0.0331145	-0.0331145	-0.0331145	8.25876e-16	hypo_only	concordant_derepression	202	S100 calcium binding protein A8	8.04621
S100A9	Naive B cells	1.31772	32.44	1.02633e-203	1.35459e-199	up	1	0	1	0.0131605	-0.0131605	-0.0131605	8.28653e-15	hypo_only	concordant_derepression	611	S100 calcium binding protein A9	7.37538
S100A9	Naive CD4 T cells	0.922841	29.8759	5.76484e-185	6.65759e-181	up	1	0	1	0.0131605	-0.0131605	-0.0131605	8.28653e-15	hypo_only	concordant_derepression	611	S100 calcium binding protein A9	6.75622
CXCR4	Naive B cells	-0.849951	-23.1545	4.83625e-109	3.43705e-105	down	1	0	1	0.0433485	-0.0433485	-0.0433485	1.89136e-15	hypo_only	discordant_hypo_down	2737	C-X-C motif chemokine receptor 4	10.6988
S100A9	T regulatory cells	1.03154	22.4928	4.7658e-101	3.14505e-97	up	1	0	1	0.0131605	-0.0131605	-0.0131605	8.28653e-15	hypo_only	concordant_derepression	611	S100 calcium binding protein A9	7.27613
CFD	Classical monocytes	0.613185	20.108	4.63902e-85	2.8573e-81	up	1	0	1	0.0204301	-0.0204301	-0.0204301	8.3729e-15	hypo_only	concordant_derepression	991	complement factor D	8.54669
S100A9	Th1 cells	1.04519	20.2116	1.89496e-80	9.72631e-77	up	1	0	1	0.0131605	-0.0131605	-0.0131605	8.28653e-15	hypo_only	concordant_derepression	611	S100 calcium binding protein A9	7.6564
LINC00299	Natural killer cells	0.493676	19.069	7.21995e-77	3.33522e-73	up	4	2	2	0.0381802	0.0356366	-0.0381802	1.50425e-16	mixed	mixed_dmr	3098317751606220	long intergenic non-protein coding RNA 299	8.17496
S100A9	Th2 cells	0.860861	17.3473	1.07223e-59	3.0957e-56	up	1	0	1	0.0131605	-0.0131605	-0.0131605	8.28653e-15	hypo_only	concordant_derepression	611	S100 calcium binding protein A9	6.61644
IL32	Natural killer cells	-0.753957	-16.7532	1.19976e-59	3.35891e-56	down	2	2	0	0.0428767	0.0428767	0.0404712	3.95209e-18	hyper_only	concordant_silencing	188601	interleukin 32	9.34043
TYROBP	Non-Vd2 gd T cells	-1.52655	-16.8808	7.83213e-57	2.12824e-53	down	1	0	1	0.0282318	-0.0282318	-0.0282318	1.08411e-13	hypo_only	discordant_hypo_down	2144	transmembrane immune signaling adaptor TYROBP	8.23705
CXCR4	Naive CD4 T cells	-0.619592	-16.2251	1.4363e-55	3.58643e-52	down	1	0	1	0.0433485	-0.0433485	-0.0433485	1.89136e-15	hypo_only	discordant_hypo_down	2737	C-X-C motif chemokine receptor 4	9.29728
S100A8	Th1 cells	0.749604	16.3332	5.58053e-54	1.35679e-50	up	1	0	1	0.0331145	-0.0331145	-0.0331145	8.25876e-16	hypo_only	concordant_derepression	202	S100 calcium binding protein A8	7.33242
HLA-F	Classical monocytes	-0.454658	-15.5054	5.17418e-51	1.16663e-47	down	1	1	0	0.0255953	0.0255953	0.0255953	9.95991e-10	hyper_only	concordant_silencing	2439	major histocompatibility complex, class I, F	7.5498
LTB	Natural killer cells	0.517905	15.1912	3.51455e-49	7.21569e-46	up	2	2	0	0.0197741	0.0197741	0.0179623	1.15475e-16	hyper_only	discordant_hyper_up	8826544	lymphotoxin beta	8.28218
S100A9	Naive CD8 T cells	0.816694	15.4487	1.05739e-48	2.12372e-45	up	1	0	1	0.0131605	-0.0131605	-0.0131605	8.28653e-15	hypo_only	concordant_derepression	611	S100 calcium binding protein A9	6.56659
RPS2	Classical monocytes	0.349872	14.9065	3.11422e-47	5.75439e-44	up	1	1	0	0.0366501	0.0366501	0.0366501	2.10637e-14	hyper_only	discordant_hyper_up	653	ribosomal protein S2	11.378
S100A9	Vd2 gd T cells	0.942395	15.2669	1.44013e-46	2.33425e-43	up	1	0	1	0.0131605	-0.0131605	-0.0131605	8.28653e-15	hypo_only	concordant_derepression	611	S100 calcium binding protein A9	7.56583
S100A9	Follicular helper T cells	0.770011	15.0876	4.77388e-46	7.60437e-43	up	1	0	1	0.0131605	-0.0131605	-0.0131605	8.28653e-15	hypo_only	concordant_derepression	611	S100 calcium binding protein A9	6.58171
TYROBP	Natural killer cells	-0.479898	-14.6173	1.18802e-45	1.82934e-42	down	1	0	1	0.0282318	-0.0282318	-0.0282318	1.08411e-13	hypo_only	discordant_hypo_down	2144	transmembrane immune signaling adaptor TYROBP	9.73686
S100A9	Non-Vd2 gd T cells	0.891462	14.9505	2.84374e-45	4.30705e-42	up	1	0	1	0.0131605	-0.0131605	-0.0131605	8.28653e-15	hypo_only	concordant_derepression	611	S100 calcium binding protein A9	6.94421
MTSS1	Natural killer cells	0.34218	14.4698	9.0137e-45	1.32185e-41	up	1	1	0	0.0430349	0.0430349	0.0430349	1.97707e-18	hyper_only	discordant_hyper_up	3676	MTSS I-BAR domain containing 1	8.05998
LAIR1	Natural killer cells	0.314795	14.0175	4.72742e-42	6.51883e-39	up	1	0	1	0.0217675	-0.0217675	-0.0217675	5.66678e-09	hypo_only	concordant_derepression	7566	leukocyte associated immunoglobulin like receptor 1	8.0081
CLEC12A	Classical monocytes	-0.438854	-13.9499	1.74e-41	2.32677e-38	down	1	0	1	0.0300546	-0.0300546	-0.0300546	6.50058e-18	hypo_only	discordant_hypo_down	5662	C-type lectin domain family 12 member A	8.35219
S100A9	Th1/Th17 cells	1.06331	14.4931	2.54211e-41	3.30793e-38	up	1	0	1	0.0131605	-0.0131605	-0.0131605	8.28653e-15	hypo_only	concordant_derepression	611	S100 calcium binding protein A9	6.86191
KLF6	Naive B cells	-0.712276	-13.3723	7.1822e-38	7.71577e-35	down	1	1	0	0.0285355	0.0285355	0.0285355	2.95271e-14	hyper_only	concordant_silencing	1313	Kruppel like factor 6	9.15784
SNHG14	Natural killer cells	0.346371	13.059	1.25243e-36	1.28567e-33	up	1	0	1	0.0139028	-0.0139028	-0.0139028	9.70107e-17	hypo_only	concordant_derepression	4642		8.03283
BCL11B	Natural killer cells	0.418064	12.8575	1.49547e-35	1.45437e-32	up	2	2	0	0.0470102	0.0470102	0.0458189	1.58611e-16	hyper_only	discordant_hyper_up	8944187	BAF chromatin remodeling complex subunit BCL11B	8.57291
CFD	Non classical monocytes	0.910099	13.3426	1.97306e-35	1.89885e-32	up	1	0	1	0.0204301	-0.0204301	-0.0204301	8.3729e-15	hypo_only	concordant_derepression	991	complement factor D	9.63628
RALGDS	Natural killer cells	0.297943	12.7476	5.48734e-35	5.0697e-32	up	2	0	2	0.0222711	-0.00904668	-0.0222711	1.26988e-16	hypo_only	concordant_derepression	22556162	ral guanine nucleotide dissociation stimulator	8.00853
GNLY	Natural killer cells	-0.730294	-12.4458	1.8711e-33	1.61559e-30	down	1	1	0	0.0202066	0.0202066	0.0202066	3.95245e-12	hyper_only	concordant_silencing	3749	granulysin	12.8022
S100A9	Th17 cells	1.07085	13.04	7.42066e-33	6.12132e-30	up	1	0	1	0.0131605	-0.0131605	-0.0131605	8.28653e-15	hypo_only	concordant_derepression	611	S100 calcium binding protein A9	6.73395
IFITM1	Natural killer cells	-0.294659	-12.2879	1.07285e-32	8.69471e-30	down	1	1	0	0.0452994	0.0452994	0.0452994	2.52951e-14	hyper_only	concordant_silencing	563	interferon induced transmembrane protein 1	8.48364
TCF7	Natural killer cells	0.333285	12.1812	3.33522e-32	2.54659e-29	up	1	1	0	0.03453	0.03453	0.03453	6.56903e-16	hyper_only	discordant_hyper_up	5764	transcription factor 7	8.04729
RPL3	Classical monocytes	0.314409	12.2006	7.75653e-32	5.68744e-29	up	1	1	0	0.0275852	0.0275852	0.0275852	3.10623e-16	hyper_only	discordant_hyper_up	224	ribosomal protein L3	10.5242
IFITM1	Naive CD4 T cells	-0.383892	-12.25	8.09614e-32	5.88972e-29	down	1	1	0	0.0452994	0.0452994	0.0452994	2.52951e-14	hyper_only	concordant_silencing	563	interferon induced transmembrane protein 1	7.06203
IFITM2	Natural killer cells	-0.414858	-12.0939	9.08824e-32	6.55979e-29	down	1	1	0	0.0452994	0.0452994	0.0452994	2.52951e-14	hyper_only	concordant_silencing	563	interferon induced transmembrane protein 2	9.95018
MARK3	Natural killer cells	0.279474	11.9576	4.04909e-31	2.77105e-28	up	1	0	1	0.0425646	-0.0425646	-0.0425646	1.76668e-15	hypo_only	concordant_derepression	1104	microtubule affinity regulating kinase 3	7.9788
RAP1GAP2	Natural killer cells	0.27996	11.9313	5.42316e-31	3.68412e-28	up	2	0	2	0.0442436	-0.0275194	-0.0442436	2.984e-19	hypo_only	concordant_derepression	13595496	RAP1 GTPase activating protein 2	8.01531
NLRC5	Natural killer cells	0.295739	11.8138	1.93034e-30	1.22153e-27	up	1	1	0	0.027507	0.027507	0.027507	3.58139e-14	hyper_only	discordant_hyper_up	3449	NLR family CARD domain containing 5	8.01616
VMO1	Non classical monocytes	-1.33639	-12.2365	6.17627e-30	3.70532e-27	down	1	0	1	0.0200865	-0.0200865	-0.0200865	1.46124e-12	hypo_only	discordant_hypo_down	2177	vitelline membrane outer layer 1 homolog	6.98073
ZNF638	Natural killer cells	0.28784	11.6649	9.58013e-30	5.56666e-27	up	1	0	1	0.0107033	-0.0107033	-0.0107033	3.25658e-11	hypo_only	concordant_derepression	2191	zinc finger protein 638	8.07067
ATP2A3	Natural killer cells	0.277019	11.6446	1.1924e-29	6.84252e-27	up	1	0	1	0.0475428	-0.0475428	-0.0475428	3.47358e-21	hypo_only	concordant_derepression	2175	ATPase sarcoplasmic/endoplasmic reticulum Ca2+ transporting 3	7.99646
NUMA1	Natural killer cells	0.280581	11.5796	2.31147e-29	1.2562e-26	up	1	0	1	0.0221852	-0.0221852	-0.0221852	2.76688e-12	hypo_only	concordant_derepression	4828	nuclear mitotic apparatus protein 1	8.07103
GNLY	Non-Vd2 gd T cells	-1.40554	-11.8752	6.60796e-29	3.52892e-26	down	1	1	0	0.0202066	0.0202066	0.0202066	3.95245e-12	hyper_only	concordant_silencing	3749	granulysin	12.6534
CLEC2D	Natural killer cells	0.343022	11.3993	1.71109e-28	8.83164e-26	up	1	1	0	0.0444825	0.0444825	0.0444825	3.55813e-17	hyper_only	discordant_hyper_up	207	C-type lectin domain family 2 member D	8.50987
SRSF1	Natural killer cells	0.259805	11.382	2.02824e-28	1.03529e-25	up	1	1	0	0.0347863	0.0347863	0.0347863	1.021e-13	hyper_only	discordant_hyper_up	3531	serine and arginine rich splicing factor 1	7.99332
SPOCK2	Natural killer cells	0.304187	11.3718	2.24775e-28	1.14103e-25	up	1	1	0	0.0541513	0.0541513	0.0541513	5.95072e-23	hyper_only	discordant_hyper_up	613	SPARC (osteonectin), cwcv and kazal like domains proteoglycan 2	8.03595
PTPN18	Natural killer cells	0.256643	11.3407	3.03525e-28	1.50765e-25	up	1	1	0	0.0213305	0.0213305	0.0213305	2.60924e-18	hyper_only	discordant_hyper_up	1213	protein tyrosine phosphatase non-receptor type 18	8.11911
MOB3A	Natural killer cells	0.250669	11.3311	3.32051e-28	1.6318e-25	up	1	0	1	0.0580093	-0.0580093	-0.0580093	1.00869e-20	hypo_only	concordant_derepression	1684	MOB kinase activator 3A	8.0332
VAMP5	Natural killer cells	0.24278	11.2697	6.35513e-28	3.02651e-25	up	1	0	1	0.0337486	-0.0337486	-0.0337486	9.60974e-16	hypo_only	concordant_derepression	3203	vesicle associated membrane protein 5	8.08332
ARHGAP26	Natural killer cells	0.266693	11.2057	1.26946e-27	5.89369e-25	up	2	2	0	0.0270538	0.0270538	0.0189126	5.01109e-15	hyper_only	discordant_hyper_up	32977559	Rho GTPase activating protein 26	8.04709
CLEC12A	Non classical monocytes	-0.955049	-11.6693	2.07931e-27	9.3255e-25	down	1	0	1	0.0300546	-0.0300546	-0.0300546	6.50058e-18	hypo_only	discordant_hypo_down	5662	C-type lectin domain family 12 member A	8.12606
SIRT7	Natural killer cells	0.25978	11.1249	2.85655e-27	1.24488e-24	up	1	0	1	0.0116544	-0.0116544	-0.0116544	1.07224e-18	hypo_only	concordant_derepression	2828	sirtuin 7	8.02383
TTC39C	Classical monocytes	0.269154	11.2474	3.5191e-27	1.51928e-24	up	1	1	0	0.035292	0.035292	0.035292	1.64026e-16	hyper_only	discordant_hyper_up	508	tetratricopeptide repeat domain 39C	6.45695
GSE1	Natural killer cells	0.255163	11.0589	5.74422e-27	2.44564e-24	up	2	0	2	0.0470187	-0.0418382	-0.0470187	1.09934e-14	hypo_only	concordant_derepression	22834813	Gse1 coiled-coil protein	7.99063
SLC24A4	Classical monocytes	0.325704	11.1954	6.0195e-27	2.55108e-24	up	2	1	1	0.0561238	0.0391358	-0.0561238	9.4583e-20	mixed	mixed_dmr	6872563	solute carrier family 24 member 4	6.8229
ADCY7	Natural killer cells	0.267244	11.0369	7.17082e-27	3.01139e-24	up	2	0	2	0.0420348	-0.0343721	-0.0420348	4.57777e-17	hypo_only	concordant_derepression	33917463	adenylate cyclase 7	8.10616
RPL7A	Classical monocytes	0.25029	11.069	2.34169e-26	9.28525e-24	up	1	1	0	0.018373	0.018373	0.018373	8.00371e-15	hyper_only	discordant_hyper_up	899	ribosomal protein L7a	10.7021
FCGRT	Classical monocytes	0.299325	10.9161	1.15286e-25	4.32973e-23	up	1	0	1	0.0354544	-0.0354544	-0.0354544	5.8423e-14	hypo_only	concordant_derepression	360	Fc fragment of IgG receptor and transporter	8.45533
RAB37	Natural killer cells	0.242257	10.7706	1.15056e-25	4.32973e-23	up	2	0	2	0.0251814	-0.0133518	-0.0251814	8.66271e-16	hypo_only	concordant_derepression	2496896	RAB37, member RAS oncogene family	8.00469
CDC42	Naive CD4 T cells	-0.33891	-10.8952	2.5421e-25	9.35706e-23	down	1	0	1	0.0302145	-0.0302145	-0.0302145	3.63337e-16	hypo_only	discordant_hypo_down	6554	cell division cycle 42	8.60011
JUP	Non classical monocytes	0.833478	11.185	3.15261e-25	1.14222e-22	up	4	3	1	0.0411872	0.0352291	-0.0411872	1.58372e-17	mixed	mixed_dmr	3034418358466780	junction plakoglobin	6.47175
RAPGEF1	Natural killer cells	0.24687	10.6617	3.45238e-25	1.24594e-22	up	2	2	0	0.0333448	0.0333448	0.0284966	4.41873e-15	hyper_only	discordant_hyper_up	19092386	Rap guanine nucleotide exchange factor 1	7.98764
CELF1	Natural killer cells	0.267084	10.6495	3.89718e-25	1.39557e-22	up	1	0	1	0.0247672	-0.0247672	-0.0247672	1.71464e-20	hypo_only	concordant_derepression	3012	CUGBP Elav-like family member 1	8.11051
RPSA	Classical monocytes	0.304462	10.7908	4.30724e-25	1.53645e-22	up	1	1	0	0.0343788	0.0343788	0.0343788	1.03132e-18	hyper_only	discordant_hyper_up	1085	ribosomal protein SA	9.38518
C1orf162	Naive CD4 T cells	0.365202	10.8082	6.15166e-25	2.1447e-22	up	1	0	1	0.0258673	-0.0258673	-0.0258673	2.15081e-14	hypo_only	concordant_derepression	2085	chromosome 1 open reading frame 162	7.12365
ANKRD13D	Natural killer cells	0.260222	10.5806	7.70514e-25	2.66618e-22	up	1	0	1	0.0240385	-0.0240385	-0.0240385	3.11609e-14	hypo_only	concordant_derepression	1194	ankyrin repeat domain 13D	8.09769
ARIH2	Natural killer cells	0.239648	10.5612	9.2326e-25	3.15641e-22	up	1	1	0	0.0197991	0.0197991	0.0197991	1.97506e-12	hyper_only	discordant_hyper_up	4938	ariadne RBR E3 ubiquitin protein ligase 2	8.05489
SLA	Natural killer cells	0.255175	10.5336	1.19778e-24	4.02408e-22	up	1	1	0	0.0411332	0.0411332	0.0411332	2.91404e-20	hyper_only	discordant_hyper_up	2492	Src like adaptor	8.17582
SPATA13	Natural killer cells	0.25446	10.4787	2.08288e-24	6.90126e-22	up	2	1	1	0.0392713	0.0392713	-0.0103644	2.61401e-21	mixed	mixed_dmr	7432696	spermatogenesis associated 13	8.14694
CDC42	Natural killer cells	-0.286445	-10.4514	2.71275e-24	8.88752e-22	down	1	0	1	0.0302145	-0.0302145	-0.0302145	3.63337e-16	hypo_only	discordant_hypo_down	6554	cell division cycle 42	9.55045
EEF2	Classical monocytes	0.261378	10.5967	3.2339e-24	1.04834e-21	up	1	1	0	0.029104	0.029104	0.029104	1.34272e-12	hyper_only	discordant_hyper_up	4196	eukaryotic translation elongation factor 2	9.51028
INPP5D	Natural killer cells	0.261109	10.3634	6.23334e-24	1.92606e-21	up	1	0	1	0.0596068	-0.0596068	-0.0596068	9.01245e-19	hypo_only	concordant_derepression	2227	inositol polyphosphate-5-phosphatase D	8.40022
NFATC2	Natural killer cells	0.253853	10.349	7.09621e-24	2.15662e-21	up	2	0	2	0.0136198	-0.0107225	-0.0136198	1.2635e-16	hypo_only	concordant_derepression	10671247	nuclear factor of activated T cells 2	8.1872
S100A9	Non classical monocytes	1.05672	10.8486	8.97591e-24	2.71005e-21	up	1	0	1	0.0131605	-0.0131605	-0.0131605	8.28653e-15	hypo_only	concordant_derepression	611	S100 calcium binding protein A9	9.26732
MYO9B	Natural killer cells	0.241013	10.3161	9.71215e-24	2.8852e-21	up	2	0	2	0.062935	-0.0396094	-0.062935	7.29556e-21	hypo_only	concordant_derepression	21042586	myosin IXB	7.98782
C1orf162	Th1 cells	0.501672	10.7397	1.20645e-23	3.54977e-21	up	1	0	1	0.0258673	-0.0258673	-0.0258673	2.15081e-14	hypo_only	concordant_derepression	2085	chromosome 1 open reading frame 162	7.5628
DGKD	Natural killer cells	0.249095	10.2822	1.35075e-23	3.94918e-21	up	1	1	0	0.0213898	0.0213898	0.0213898	9.78562e-10	hyper_only	discordant_hyper_up	6130	diacylglycerol kinase delta	8.03558
FLI1	Natural killer cells	0.229227	10.2656	1.56375e-23	4.50073e-21	up	2	0	2	0.0379709	-0.0303949	-0.0379709	2.81789e-16	hypo_only	concordant_derepression	96231	Fli-1 proto-oncogene, ETS transcription factor	7.98071
CFL1	Natural killer cells	-0.354971	-10.2217	2.37822e-23	6.67846e-21	down	1	0	1	0.0170474	-0.0170474	-0.0170474	1.95426e-17	hypo_only	discordant_hypo_down	4318	cofilin 1	10.2352
IL16	Natural killer cells	0.239213	10.1475	4.88937e-23	1.33646e-20	up	1	1	0	0.0214338	0.0214338	0.0214338	4.93929e-18	hyper_only	discordant_hyper_up	425	interleukin 16	8.1203
BCL9L	Natural killer cells	0.258443	10.1462	4.92509e-23	1.34225e-20	up	1	1	0	0.0121851	0.0121851	0.0121851	1.07449e-12	hyper_only	discordant_hyper_up	2683	BCL9 like	8.21489
UGP2	Natural killer cells	0.227008	10.1285	5.73453e-23	1.54014e-20	up	2	0	2	0.0156644	-0.0156625	-0.0156644	2.28731e-17	hypo_only	concordant_derepression	62556472	UDP-glucose pyrophosphorylase 2	7.99886
CUL3	Natural killer cells	0.229699	10.0982	7.54077e-23	1.97361e-20	up	1	0	1	0.00407353	-0.00407353	-0.00407353	2.37074e-18	hypo_only	concordant_derepression	1266	cullin 3	7.99687
S100A9	Switched memory B cells	1.47777	11.0154	1.04585e-22	2.68712e-20	up	1	0	1	0.0131605	-0.0131605	-0.0131605	8.28653e-15	hypo_only	concordant_derepression	611	S100 calcium binding protein A9	6.64797
TAGAP	Natural killer cells	0.236107	10.039	1.31909e-22	3.34807e-20	up	1	1	0	0.0205998	0.0205998	0.0205998	1.4161e-20	hyper_only	discordant_hyper_up	1009	T cell activation RhoGTPase activating protein	8.04617
CDC42	Naive B cells	-0.426072	-10.2589	1.35392e-22	3.42706e-20	down	1	0	1	0.0302145	-0.0302145	-0.0302145	3.63337e-16	hypo_only	discordant_hypo_down	6554	cell division cycle 42	8.75661
MNDA	Non classical monocytes	1.01121	10.5244	1.871e-22	4.62193e-20	up	1	0	1	0.036935	-0.036935	-0.036935	4.56445e-12	hypo_only	concordant_derepression	3538	myeloid cell nuclear differentiation antigen	8.0547
RPS18	Classical monocytes	0.233141	10.1789	1.89896e-22	4.67848e-20	up	2	2	0	0.0258054	0.0258054	0.0115624	1.27349e-10	hyper_only	discordant_hyper_up	29297188	ribosomal protein S18	11.4741
TNIK	Natural killer cells	0.242289	9.97987	2.25727e-22	5.47366e-20	up	1	0	1	0.0508917	-0.0508917	-0.0508917	6.10124e-19	hypo_only	concordant_derepression	1659	TRAF2 and NCK interacting kinase	8.07791
SLC44A2	Natural killer cells	0.22475	9.89473	4.97199e-22	1.16885e-19	up	1	1	0	0.0341628	0.0341628	0.0341628	9.05631e-18	hyper_only	discordant_hyper_up	749	solute carrier family 44 member 2	8.01525
SEMA4D	Natural killer cells	0.253085	9.84583	7.80773e-22	1.78995e-19	up	2	1	1	0.0539583	0.0367997	-0.0539583	1.97707e-18	mixed	mixed_dmr	16682073	semaphorin 4D	8.23364
RPL13	Classical monocytes	0.184921	10.0197	8.99009e-22	2.04578e-19	up	1	1	0	0.0476115	0.0476115	0.0476115	2.39985e-14	hyper_only	discordant_hyper_up	4097	ribosomal protein L13	12.1365
JARID2	Natural killer cells	0.231871	9.73607	2.1455e-21	4.64217e-19	up	2	0	2	0.0597138	-0.0478722	-0.0597138	1.31047e-20	hypo_only	concordant_derepression	1123035	jumonji and AT-rich interaction domain containing 2	8.06788
ZBTB38	Natural killer cells	0.23227	9.73195	2.21499e-21	4.77017e-19	up	1	0	1	0.018328	-0.018328	-0.018328	1.1861e-16	hypo_only	concordant_derepression	2798	zinc finger and BTB domain containing 38	8.06298
DENND2D	Natural killer cells	0.228153	9.70486	2.85885e-21	6.08586e-19	up	1	1	0	0.00500274	0.00500274	0.00500274	2.37582e-20	hyper_only	discordant_hyper_up	1732	DENN domain containing 2D	8.17435
FCRL5	Naive B cells	-0.422882	-9.90754	3.75506e-21	7.90265e-19	down	1	1	0	0.0241858	0.0241858	0.0241858	8.65885e-18	hyper_only	concordant_silencing	4992	Fc receptor like 5	7.33754
C1orf162	Non classical monocytes	0.716037	10.1866	4.72165e-21	9.86943e-19	up	1	0	1	0.0258673	-0.0258673	-0.0258673	2.15081e-14	hypo_only	concordant_derepression	2085	chromosome 1 open reading frame 162	8.36903
R3HDM2	Natural killer cells	0.225006	9.63655	5.38394e-21	1.12031e-18	up	1	1	0	0.0191196	0.0191196	0.0191196	9.23881e-14	hyper_only	discordant_hyper_up	7440	R3H domain containing 2	8.00177
AIP	Natural killer cells	0.210497	9.63687	5.38394e-21	1.12031e-18	up	2	2	0	0.0392261	0.0392261	0.0271258	8.27708e-17	hyper_only	discordant_hyper_up	26246951	aryl hydrocarbon receptor interacting protein	8.03772
SEC62	Natural killer cells	0.245047	9.62631	5.89552e-21	1.22126e-18	up	1	0	1	0.0386434	-0.0386434	-0.0386434	2.74101e-14	hypo_only	concordant_derepression	7201	SEC62 homolog, preprotein translocation factor	8.38325
CCDC88C	Natural killer cells	0.246326	9.60797	6.97905e-21	1.43926e-18	up	1	0	1	0.0609019	-0.0609019	-0.0609019	7.21418e-17	hypo_only	concordant_derepression	2580	coiled-coil domain containing 88C	8.35978
TAP1	Natural killer cells	0.23037	9.60671	7.03712e-21	1.448e-18	up	2	2	0	0.0175036	0.0175036	0.0131153	7.68457e-22	hyper_only	discordant_hyper_up	76210	transporter 1, ATP binding cassette subfamily B member	8.18535
SEC31A	Natural killer cells	0.223289	9.60185	7.34527e-21	1.50805e-18	up	2	1	1	0.0388387	0.0388387	-0.0222702	2.64099e-23	mixed	mixed_dmr	18143265	SEC31 homolog A, COPII coat complex component	8.0665
RBM27	Natural killer cells	0.221909	9.59957	7.45734e-21	1.52428e-18	up	1	0	1	0.0113468	-0.0113468	-0.0113468	9.67614e-10	hypo_only	concordant_derepression	6222	RNA binding motif protein 27	8.04714
PRPF8	Natural killer cells	0.233889	9.58522	8.48607e-21	1.72692e-18	up	1	0	1	0.0244825	-0.0244825	-0.0244825	5.4063e-18	hypo_only	concordant_derepression	2577	pre-mRNA processing factor 8	8.09896
MTSS1	Classical monocytes	-0.219344	-9.7727	9.98491e-21	2.02746e-18	down	1	1	0	0.0430349	0.0430349	0.0430349	1.97707e-18	hyper_only	concordant_silencing	3676	MTSS I-BAR domain containing 1	6.32517
CEBPD	Natural killer cells	0.233294	9.56096	1.05861e-20	2.13545e-18	up	1	0	1	0.035242	-0.035242	-0.035242	2.29969e-12	hypo_only	concordant_derepression	2201	CCAAT enhancer binding protein delta	8.23333
USP7	Natural killer cells	0.218566	9.55815	1.0794e-20	2.16793e-18	up	1	1	0	0.02362	0.02362	0.02362	8.00115e-15	hyper_only	discordant_hyper_up	674	ubiquitin specific peptidase 7	7.99033
ZBTB16	Natural killer cells	0.238566	9.55026	1.15968e-20	2.32271e-18	up	1	0	1	0.0371193	-0.0371193	-0.0371193	5.32823e-18	hypo_only	concordant_derepression	738	zinc finger and BTB domain containing 16	8.22772
SSH2	Natural killer cells	0.228889	9.54304	1.22436e-20	2.43263e-18	up	1	0	1	0.0250748	-0.0250748	-0.0250748	6.23015e-16	hypo_only	concordant_derepression	3250	slingshot protein phosphatase 2	8.05413
EFCAB14	Natural killer cells	0.221869	9.50723	1.67973e-20	3.2879e-18	up	1	1	0	0.0245847	0.0245847	0.0245847	2.33259e-15	hyper_only	discordant_hyper_up	4236	EF-hand calcium binding domain 14	8.09112
SPG7	Natural killer cells	0.229137	9.46398	2.50613e-20	4.83155e-18	up	1	0	1	0.031453	-0.031453	-0.031453	4.49393e-12	hypo_only	concordant_derepression	2987	SPG7 matrix AAA peptidase subunit, paraplegin	8.01738
TM9SF3	Natural killer cells	0.220581	9.46344	2.51019e-20	4.83155e-18	up	1	0	1	0.0188592	-0.0188592	-0.0188592	1.6955e-16	hypo_only	concordant_derepression	732	transmembrane 9 superfamily member 3	8.07662
RNH1	Natural killer cells	0.212866	9.45599	2.68427e-20	5.14517e-18	up	1	0	1	0.035806	-0.035806	-0.035806	1.18903e-15	hypo_only	concordant_derepression	335	ribonuclease/angiogenin inhibitor 1	8.01912
BRD2	Natural killer cells	0.234983	9.41216	3.93741e-20	7.37877e-18	up	1	0	1	0.00887268	-0.00887268	-0.00887268	1.55463e-17	hypo_only	concordant_derepression	6214	bromodomain containing 2	8.61752
CSNK1D	Natural killer cells	0.219615	9.38708	4.94771e-20	9.14227e-18	up	1	0	1	0.0484915	-0.0484915	-0.0484915	1.68258e-18	hypo_only	concordant_derepression	1244	casein kinase 1 delta	8.10085
CHD9	Natural killer cells	0.235773	9.37313	5.57059e-20	1.02318e-17	up	1	0	1	0.0466272	-0.0466272	-0.0466272	3.43378e-13	hypo_only	concordant_derepression	7255	chromodomain helicase DNA binding protein 9	8.16563
TMC8	Natural killer cells	0.238776	9.32686	8.31645e-20	1.48905e-17	up	1	1	0	0.0245043	0.0245043	0.0245043	1.91183e-11	hyper_only	discordant_hyper_up	848	transmembrane channel like 8	8.19263
RPS6KA1	Natural killer cells	0.206189	9.31881	8.93742e-20	1.59405e-17	up	3	0	3	0.0369003	-0.0287544	-0.0369003	3.91336e-14	hypo_only	concordant_derepression	242239735407	ribosomal protein S6 kinase A1	8.02247
PMEPA1	Naive B cells	0.329681	9.55809	9.15056e-20	1.62579e-17	up	3	1	2	0.0385573	0.0385573	-0.023714	3.74161e-15	mixed	mixed_dmr	275043655168	prostate transmembrane protein, androgen induced 1	7.11767
NDUFS2	Natural killer cells	0.204622	9.27057	1.34461e-19	2.32201e-17	up	3	0	3	0.036952	-0.0121364	-0.036952	1.35882e-20	hypo_only	concordant_derepression	1702576787	NADH:ubiquinone oxidoreductase core subunit S2	7.99657
RPL36	Naive B cells	-0.289945	-9.50567	1.46791e-19	2.51146e-17	down	1	1	0	0.0229936	0.0229936	0.0229936	1.47695e-15	hyper_only	concordant_silencing	2362	ribosomal protein L36	11.5657
S100A9	Megakaryocytes	1.64155	10.0973	1.63404e-19	2.78537e-17	up	1	0	1	0.0131605	-0.0131605	-0.0131605	8.28653e-15	hypo_only	concordant_derepression	611	S100 calcium binding protein A9	10.2556
KMT2A	Natural killer cells	0.258057	9.22139	2.05755e-19	3.44999e-17	up	1	1	0	0.0414399	0.0414399	0.0414399	9.45475e-20	hyper_only	discordant_hyper_up	3264	lysine methyltransferase 2A	8.49258
ZFP36L1	Natural killer cells	0.261753	9.21658	2.14462e-19	3.58948e-17	up	1	1	0	0.0572941	0.0572941	0.0572941	1.29963e-18	hyper_only	discordant_hyper_up	722	ZFP36 ring finger protein like 1	8.58342
ATP6V0B	Classical monocytes	0.234558	9.43782	2.304e-19	3.8354e-17	up	1	0	1	0.0306082	-0.0306082	-0.0306082	3.58346e-14	hypo_only	concordant_derepression	5079	ATPase H+ transporting V0 subunit b	8.73574
ASGR1	Classical monocytes	0.287921	9.43154	2.41745e-19	3.99545e-17	up	1	1	0	0.00276369	0.00276369	0.00276369	1.87296e-15	hyper_only	discordant_hyper_up	604	asialoglycoprotein receptor 1	7.38351
HIPK2	Natural killer cells	0.237959	9.19203	2.62729e-19	4.30377e-17	up	2	0	2	0.0652337	-0.0201408	-0.0652337	8.41317e-15	hypo_only	concordant_derepression	43784916	homeodomain interacting protein kinase 2	8.24445
CTBP2	Natural killer cells	0.216246	9.17445	3.07093e-19	5.01272e-17	up	2	2	0	0.018788	0.018788	0.011937	1.84871e-17	hyper_only	discordant_hyper_up	5157113	C-terminal binding protein 2	8.15553
CLIC1	Natural killer cells	-0.265651	-9.16406	3.34969e-19	5.43891e-17	down	1	0	1	0.016481	-0.016481	-0.016481	3.39277e-17	hypo_only	discordant_hypo_down	958	chloride intracellular channel 1	9.49821
LYST	Natural killer cells	0.225832	9.16136	3.42405e-19	5.54991e-17	up	1	0	1	0.0361061	-0.0361061	-0.0361061	4.02923e-16	hypo_only	concordant_derepression	7299	lysosomal trafficking regulator	8.14965
C1orf162	Follicular helper T cells	0.560798	9.76193	3.62367e-19	5.86318e-17	up	1	0	1	0.0258673	-0.0258673	-0.0258673	2.15081e-14	hypo_only	concordant_derepression	2085	chromosome 1 open reading frame 162	6.79254
LYN	Classical monocytes	-0.25975	-9.36941	4.24578e-19	6.81013e-17	down	1	0	1	0.0159553	-0.0159553	-0.0159553	6.76789e-14	hypo_only	discordant_hypo_down	698	LYN proto-oncogene, Src family tyrosine kinase	8.62416
LPCAT1	Natural killer cells	0.21705	9.116	5.11543e-19	8.16252e-17	up	3	1	2	0.0410391	0.0265629	-0.0410391	4.45636e-17	mixed	mixed_dmr	144620343633	lysophosphatidylcholine acyltransferase 1	8.14456
S100A9	Central memory CD8 T cells	0.739684	9.9238	6.48188e-19	1.02503e-16	up	1	0	1	0.0131605	-0.0131605	-0.0131605	8.28653e-15	hypo_only	concordant_derepression	611	S100 calcium binding protein A9	6.72139
USP47	Natural killer cells	0.217354	9.07135	7.57971e-19	1.19095e-16	up	1	0	1	0.031336	-0.031336	-0.031336	4.01272e-11	hypo_only	concordant_derepression	2687	ubiquitin specific peptidase 47	8.10646
SPEN	Natural killer cells	0.224486	9.0694	7.69434e-19	1.20691e-16	up	1	0	1	0.0259894	-0.0259894	-0.0259894	5.24731e-17	hypo_only	concordant_derepression	5015	spen family transcriptional repressor	8.06228
CSF1R	Non classical monocytes	0.663486	9.63248	8.28553e-19	1.29306e-16	up	1	0	1	0.00881264	-0.00881264	-0.00881264	4.24263e-15	hypo_only	concordant_derepression	1611	colony stimulating factor 1 receptor	8.54404
PTPRE	Natural killer cells	0.221617	9.05825	8.42141e-19	1.30984e-16	up	1	0	1	0.0416992	-0.0416992	-0.0416992	4.85055e-15	hypo_only	concordant_derepression	4860	protein tyrosine phosphatase receptor type E	8.22322
RPS7	Classical monocytes	0.189193	9.28861	8.84633e-19	1.37132e-16	up	1	1	0	0.0314027	0.0314027	0.0314027	3.76441e-14	hyper_only	discordant_hyper_up	4072	ribosomal protein S7	10.685
SRSF5	Naive CD4 T cells	-0.218761	-9.33946	1.09462e-18	1.68833e-16	down	1	1	0	0.0137251	0.0137251	0.0137251	5.45549e-12	hyper_only	concordant_silencing	4606	serine and arginine rich splicing factor 5	9.64186
RNASET2	Natural killer cells	0.221781	8.99115	1.51697e-18	2.31272e-16	up	1	1	0	0.0477394	0.0477394	0.0477394	3.83335e-12	hyper_only	discordant_hyper_up	5257	ribonuclease T2	8.16598
IFI44L	Classical monocytes	-0.3368	-9.22662	1.52386e-18	2.31941e-16	down	1	0	1	0.0298984	-0.0298984	-0.0298984	3.20035e-18	hypo_only	discordant_hypo_down	1411	interferon induced protein 44 like	7.03274
RABGAP1L	Natural killer cells	0.212975	8.92529	2.67048e-18	3.98098e-16	up	1	1	0	0.0340335	0.0340335	0.0340335	6.63715e-09	hyper_only	discordant_hyper_up	6247	RAB GTPase activating protein 1 like	8.12732
NAGK	Classical monocytes	-0.272117	-9.14473	3.17513e-18	4.6637e-16	down	1	0	1	0.0431205	-0.0431205	-0.0431205	1.73761e-12	hypo_only	discordant_hypo_down	2035	N-acetylglucosamine kinase	7.64741
WDR82	Natural killer cells	0.214269	8.90341	3.17297e-18	4.6637e-16	up	1	0	1	0.0196089	-0.0196089	-0.0196089	6.45632e-19	hypo_only	concordant_derepression	468	WD repeat domain 82	8.17213
ICAM2	Natural killer cells	0.203329	8.89591	3.37566e-18	4.93471e-16	up	1	0	1	0.0226339	-0.0226339	-0.0226339	1.09824e-15	hypo_only	concordant_derepression	1102	intercellular adhesion molecule 2	8.04673
RPL36	Naive CD4 T cells	-0.183719	-9.20479	3.56672e-18	5.20578e-16	down	1	1	0	0.0229936	0.0229936	0.0229936	1.47695e-15	hyper_only	concordant_silencing	2362	ribosomal protein L36	12.0958
INTS6	Natural killer cells	0.225307	8.84541	5.21301e-18	7.52538e-16	up	1	1	0	0.0394051	0.0394051	0.0394051	3.32295e-15	hyper_only	discordant_hyper_up	6182	integrator complex subunit 6	8.18754
EEF1B2	Classical monocytes	0.268385	9.0641	6.50022e-18	9.21088e-16	up	1	1	0	0.0320051	0.0320051	0.0320051	1.28765e-10	hyper_only	discordant_hyper_up	6126	eukaryotic translation elongation factor 1 beta 2	9.07565
CXCR4	Th1/Th17 cells	-0.923681	-9.50542	7.36732e-18	1.03759e-15	down	1	0	1	0.0433485	-0.0433485	-0.0433485	1.89136e-15	hypo_only	discordant_hypo_down	2737	C-X-C motif chemokine receptor 4	9.09998
S100A9	Non-switched memory B cells	1.31383	9.77137	7.71642e-18	1.0851e-15	up	1	0	1	0.0131605	-0.0131605	-0.0131605	8.28653e-15	hypo_only	concordant_derepression	611	S100 calcium binding protein A9	6.83015
KAT6A	Natural killer cells	0.226677	8.79603	7.91389e-18	1.11118e-15	up	1	0	1	0.0505662	-0.0505662	-0.0505662	1.02555e-17	hypo_only	concordant_derepression	2684	lysine acetyltransferase 6A	8.25649
ARPP19	Natural killer cells	0.191426	8.7519	1.14512e-17	1.58377e-15	up	1	1	0	0.0315638	0.0315638	0.0315638	3.96623e-18	hyper_only	discordant_hyper_up	867	cAMP regulated phosphoprotein 19	7.99298
ATP6V0B	Natural killer cells	0.195414	8.72882	1.38895e-17	1.90391e-15	up	1	0	1	0.0306082	-0.0306082	-0.0306082	3.58346e-14	hypo_only	concordant_derepression	5079	ATPase H+ transporting V0 subunit b	8.20255
BNIP2	Natural killer cells	0.193502	8.72677	1.41076e-17	1.93095e-15	up	1	0	1	0.0505663	-0.0505663	-0.0505663	3.20037e-17	hypo_only	concordant_derepression	3213	BCL2 interacting protein 2	8.03256
PLEKHA1	Natural killer cells	0.22393	8.72356	1.44754e-17	1.97835e-15	up	1	1	0	0.0180331	0.0180331	0.0180331	9.86822e-09	hyper_only	discordant_hyper_up	6696	pleckstrin homology domain containing A1	8.28586
TPM3	Classical monocytes	-0.206703	-8.93648	1.96167e-17	2.62662e-15	down	1	1	0	0.000350717	0.000350717	0.000350717	7.97811e-18	hyper_only	concordant_silencing	1157	tropomyosin 3	9.57745
LAT	Natural killer cells	0.211575	8.66327	2.37204e-17	3.14872e-15	up	2	2	0	0.0409289	0.0409289	0.0350475	5.68548e-19	hyper_only	discordant_hyper_up	136484	linker for activation of T cells	8.21122
OSCAR	Classical monocytes	0.258489	8.87944	3.20692e-17	4.19073e-15	up	1	0	1	0.0337355	-0.0337355	-0.0337355	8.01412e-18	hypo_only	concordant_derepression	684	osteoclast associated Ig-like receptor	7.05972
DOCK10	Natural killer cells	0.2115	8.58062	4.6929e-17	6.01349e-15	up	1	1	0	0.0210649	0.0210649	0.0210649	5.5202e-15	hyper_only	discordant_hyper_up	5403	dedicator of cytokinesis 10	8.12873
PRKCB	Naive CD4 T cells	-0.272146	-8.887	5.45618e-17	6.9434e-15	down	1	1	0	0.0534664	0.0534664	0.0534664	6.36357e-16	hyper_only	concordant_silencing	2488	protein kinase C beta	6.96383
NFAM1	Classical monocytes	0.256404	8.80345	6.01773e-17	7.6265e-15	up	1	0	1	0.0110466	-0.0110466	-0.0110466	2.81932e-17	hypo_only	concordant_derepression	148	NFAT activating protein with ITAM motif 1	7.23009
C1orf162	Classical monocytes	0.251123	8.79126	6.64334e-17	8.37342e-15	up	1	0	1	0.0258673	-0.0258673	-0.0258673	2.15081e-14	hypo_only	concordant_derepression	2085	chromosome 1 open reading frame 162	8.46681
LST1	Non classical monocytes	-0.255534	-9.12361	6.99668e-17	8.77091e-15	down	1	0	1	0.0278312	-0.0278312	-0.0278312	6.95532e-12	hypo_only	discordant_hypo_down	1240	leukocyte specific transcript 1	11.9876
ZFP36L1	Non classical monocytes	1.0005	9.08618	9.03571e-17	1.12054e-14	up	1	1	0	0.0572941	0.0572941	0.0572941	1.29963e-18	hyper_only	discordant_hyper_up	722	ZFP36 ring finger protein like 1	8.2333
RIN3	Natural killer cells	0.190739	8.44631	1.38928e-16	1.67741e-14	up	2	0	2	0.0523483	-0.0400549	-0.0523483	4.45333e-19	hypo_only	concordant_derepression	18383036	Ras and Rab interactor 3	8.07347
TSPO	Natural killer cells	0.198857	8.44369	1.40888e-16	1.69046e-14	up	2	0	2	0.0293767	-0.00877168	-0.0293767	2.22686e-14	hypo_only	concordant_derepression	45236847	translocator protein	8.51776
SETD2	Natural killer cells	0.203732	8.41688	1.75033e-16	2.07588e-14	up	1	0	1	0.0270877	-0.0270877	-0.0270877	3.65714e-23	hypo_only	concordant_derepression	627	SET domain containing 2, histone lysine methyltransferase	8.1129
FPR1	Non classical monocytes	0.630314	9.00229	1.75849e-16	2.08289e-14	up	1	0	1	0.0110301	-0.0110301	-0.0110301	6.39666e-18	hypo_only	concordant_derepression	591	formyl peptide receptor 1	6.11496
TPM3	Natural killer cells	-0.230072	-8.41107	1.82743e-16	2.15625e-14	down	1	1	0	0.000350717	0.000350717	0.000350717	7.97811e-18	hyper_only	concordant_silencing	1157	tropomyosin 3	9.41522
RPL17	Classical monocytes	0.170192	8.65893	1.99703e-16	2.34738e-14	up	1	1	0	0.0315667	0.0315667	0.0315667	7.19854e-12	hyper_only	discordant_hyper_up	5848	ribosomal protein L17	11.0623
PLAC8	Natural killer cells	-0.251324	-8.36037	2.74709e-16	3.17251e-14	down	1	0	1	0.0391507	-0.0391507	-0.0391507	4.00893e-15	hypo_only	discordant_hypo_down	5938	placenta associated 8	9.61027
C1orf162	T regulatory cells	0.361435	8.98522	2.99586e-16	3.44688e-14	up	1	0	1	0.0258673	-0.0258673	-0.0258673	2.15081e-14	hypo_only	concordant_derepression	2085	chromosome 1 open reading frame 162	7.16083
PTK2B	Natural killer cells	0.198016	8.31671	3.90087e-16	4.43839e-14	up	1	0	1	0.0553916	-0.0553916	-0.0553916	1.40992e-19	hypo_only	concordant_derepression	1689	protein tyrosine kinase 2 beta	8.10279
KPNB1	Natural killer cells	0.2051	8.31268	4.02674e-16	4.57597e-14	up	1	1	0	0.0321164	0.0321164	0.0321164	6.36116e-13	hyper_only	discordant_hyper_up	7506	karyopherin subunit beta 1	8.25997
PTPN18	Classical monocytes	0.245435	8.54919	5.0364e-16	5.68141e-14	up	1	1	0	0.0213305	0.0213305	0.0213305	2.60924e-18	hyper_only	discordant_hyper_up	1213	protein tyrosine phosphatase non-receptor type 18	7.25643
CD96	Natural killer cells	0.208193	8.28208	5.12938e-16	5.76518e-14	up	1	1	0	0.0217328	0.0217328	0.0217328	3.63146e-15	hyper_only	discordant_hyper_up	1352	CD96 molecule	8.1792
ZNF292	Natural killer cells	0.225048	8.27482	5.42808e-16	6.07872e-14	up	1	1	0	0.0444598	0.0444598	0.0444598	1.402e-17	hyper_only	discordant_hyper_up	3399	zinc finger protein 292	8.38114
SLC7A7	Classical monocytes	0.249995	8.52865	5.91229e-16	6.60496e-14	up	1	0	1	0.00515477	-0.00515477	-0.00515477	1.07078e-13	hypo_only	concordant_derepression	6933	solute carrier family 7 member 7	7.83536
CD7	Natural killer cells	-0.239221	-8.25316	6.47014e-16	7.20204e-14	down	1	1	0	0.0222861	0.0222861	0.0222861	6.26581e-15	hyper_only	concordant_silencing	699	CD7 molecule	9.41873
MNDA	Classical monocytes	0.182373	8.50899	6.83353e-16	7.561e-14	up	1	0	1	0.036935	-0.036935	-0.036935	4.56445e-12	hypo_only	concordant_derepression	3538	myeloid cell nuclear differentiation antigen	10.4678
RPS8	Classical monocytes	0.182483	8.4872	8.04466e-16	8.80614e-14	up	1	0	1	0.0111759	-0.0111759	-0.0111759	1.61608e-08	hypo_only	concordant_derepression	6080	ribosomal protein S8	11.5139
PRDM1	Natural killer cells	0.202953	8.20223	9.67105e-16	1.05118e-13	up	1	1	0	0.0296249	0.0296249	0.0296249	4.57932e-12	hyper_only	discordant_hyper_up	4431	PR/SET domain 1	8.08108
KDM2A	Natural killer cells	0.204099	8.19464	1.02769e-15	1.1144e-13	up	2	0	2	0.0572028	-0.0123891	-0.0572028	2.88583e-21	hypo_only	concordant_derepression	16524758	lysine demethylase 2A	8.19686
BIN1	Natural killer cells	0.184733	8.192	1.0484e-15	1.1342e-13	up	1	0	1	0.0299506	-0.0299506	-0.0299506	1.2772e-10	hypo_only	concordant_derepression	5179	bridging integrator 1	8.13462
UBE3A	Natural killer cells	0.203147	8.17783	1.16958e-15	1.25793e-13	up	1	0	1	0.0139028	-0.0139028	-0.0139028	9.70107e-17	hypo_only	concordant_derepression	4642	ubiquitin protein ligase E3A	8.1573
CHD3	Natural killer cells	0.210616	8.16067	1.34189e-15	1.4399e-13	up	1	1	0	0.00532623	0.00532623	0.00532623	3.42974e-18	hyper_only	discordant_hyper_up	1809	chromodomain helicase DNA binding protein 3	8.16564
ARHGDIB	Natural killer cells	-0.230095	-8.1124	1.96073e-15	2.07029e-13	down	1	1	0	0.0353974	0.0353974	0.0353974	1.02025e-09	hyper_only	concordant_silencing	4623	Rho GDP dissociation inhibitor beta	9.58624
PRF1	Natural killer cells	-0.29223	-8.10914	2.00265e-15	2.10732e-13	down	1	1	0	0.0298019	0.0298019	0.0298019	2.80124e-18	hyper_only	concordant_silencing	198	perforin 1	10.4719
IL32	Th2 cells	-0.441349	-8.68585	2.14053e-15	2.24474e-13	down	2	2	0	0.0428767	0.0428767	0.0404712	3.95209e-18	hyper_only	concordant_silencing	188601	interleukin 32	10.5982
ARHGAP25	Natural killer cells	0.191683	8.04011	3.41965e-15	3.51042e-13	up	1	0	1	0.00746593	-0.00746593	-0.00746593	2.14423e-13	hypo_only	concordant_derepression	7165	Rho GTPase activating protein 25	8.12092
ARHGEF3	Natural killer cells	0.195026	8.01763	4.07306e-15	4.15349e-13	up	1	1	0	0.0398839	0.0398839	0.0398839	7.24357e-19	hyper_only	discordant_hyper_up	1308	Rho guanine nucleotide exchange factor 3	8.1874
LPGAT1	Natural killer cells	0.186507	7.96723	5.98819e-15	5.99396e-13	up	1	0	1	0.0306144	-0.0306144	-0.0306144	1.94195e-13	hypo_only	concordant_derepression	3844	lysophosphatidylglycerol acyltransferase 1	8.06169
IKZF1	Natural killer cells	0.227403	7.89774	1.01802e-14	9.96328e-13	up	1	1	0	0.0343535	0.0343535	0.0343535	2.15231e-14	hyper_only	discordant_hyper_up	695	IKAROS family zinc finger 1	8.90951
TSPO	Classical monocytes	0.163627	8.17249	1.0258e-14	1.00289e-12	up	2	0	2	0.0293767	-0.00877168	-0.0293767	2.22686e-14	hypo_only	concordant_derepression	45236847	translocator protein	10.1011
BRWD1	Natural killer cells	0.190604	7.87152	1.24365e-14	1.20439e-12	up	1	0	1	0.0368502	-0.0368502	-0.0368502	1.20167e-15	hypo_only	concordant_derepression	6582	bromodomain and WD repeat domain containing 1	8.02081
LPP	Natural killer cells	0.198679	7.76866	2.71968e-14	2.55875e-12	up	1	1	0	0.0225203	0.0225203	0.0225203	3.56536e-13	hyper_only	discordant_hyper_up	5231	LIM domain containing preferred translocation partner in lipoma	8.18065
LST1	Classical monocytes	-0.162704	-8.03787	2.97881e-14	2.78834e-12	down	1	0	1	0.0278312	-0.0278312	-0.0278312	6.95532e-12	hypo_only	discordant_hypo_down	1240	leukocyte specific transcript 1	9.96984
GSTO1	Natural killer cells	0.163286	7.74182	3.33424e-14	3.10844e-12	up	1	0	1	0.0143369	-0.0143369	-0.0143369	6.96762e-13	hypo_only	concordant_derepression	3655	glutathione S-transferase omega 1	8.02594
PSMB9	Naive B cells	0.334289	8.04511	3.47304e-14	3.23458e-12	up	4	4	0	0.0369765	0.0369765	0.0113734	7.68457e-22	hyper_only	discordant_hyper_up	775633586210	proteasome 20S subunit beta 9	7.81503
PHF3	Natural killer cells	0.201331	7.71315	4.15003e-14	3.84186e-12	up	1	1	0	0.0253754	0.0253754	0.0253754	2.74257e-14	hyper_only	discordant_hyper_up	1075	PHD finger protein 3	8.29325
INPP4A	Natural killer cells	0.186183	7.70322	4.4764e-14	4.13984e-12	up	2	0	2	0.0410777	-0.0185674	-0.0410777	2.28511e-13	hypo_only	concordant_derepression	44156433	inositol polyphosphate-4-phosphatase type I A	8.09362
LIME1	Natural killer cells	0.196422	7.69791	4.65041e-14	4.28789e-12	up	1	1	0	0.0286262	0.0286262	0.0286262	5.71397e-17	hyper_only	discordant_hyper_up	216	Lck interacting transmembrane adaptor 1	8.37361
NEAT1	Classical monocytes	-0.1891	-7.93812	6.43897e-14	5.83226e-12	down	1	0	1	0.040103	-0.040103	-0.040103	1.79571e-17	hypo_only	discordant_hypo_down	978	nuclear paraspeckle assembly transcript 1	12.7311
FPR1	Classical monocytes	0.252325	7.93337	6.64548e-14	6.00753e-12	up	1	0	1	0.0110301	-0.0110301	-0.0110301	6.39666e-18	hypo_only	concordant_derepression	591	formyl peptide receptor 1	8.16158
LINC-PINT	Natural killer cells	0.218142	7.64569	6.82956e-14	6.1679e-12	up	1	1	0	0.0565138	0.0565138	0.0565138	1.30018e-20	hyper_only	discordant_hyper_up	1669	long intergenic non-protein coding RNA, p53 induced transcript	8.41934
JUP	Classical monocytes	0.206457	7.90708	8.09525e-14	7.25424e-12	up	4	3	1	0.0411872	0.0352291	-0.0411872	1.58372e-17	mixed	mixed_dmr	3034418358466780	junction plakoglobin	6.60473
FOSL2	Natural killer cells	0.174344	7.61366	8.67474e-14	7.75847e-12	up	1	0	1	0.0257486	-0.0257486	-0.0257486	1.3082e-09	hypo_only	concordant_derepression	1971	FOS like 2, AP-1 transcription factor subunit	8.10023
HERPUD1	Natural killer cells	0.185252	7.60825	9.01595e-14	8.04807e-12	up	1	1	0	0.0198334	0.0198334	0.0198334	1.652e-15	hyper_only	discordant_hyper_up	2769	homocysteine inducible ER protein with ubiquitin like domain 1	8.14434
CXCR4	Th1 cells	-0.540343	-8.22537	9.67757e-14	8.58063e-12	down	1	0	1	0.0433485	-0.0433485	-0.0433485	1.89136e-15	hypo_only	discordant_hypo_down	2737	C-X-C motif chemokine receptor 4	9.15787
IFITM2	Non-Vd2 gd T cells	-0.637956	-8.13131	1.06015e-13	9.34598e-12	down	1	1	0	0.0452994	0.0452994	0.0452994	2.52951e-14	hyper_only	concordant_silencing	563	interferon induced transmembrane protein 2	9.53159
PRF1	Non-Vd2 gd T cells	-0.638898	-8.11448	1.15252e-13	1.01313e-11	down	1	1	0	0.0298019	0.0298019	0.0298019	2.80124e-18	hyper_only	concordant_silencing	198	perforin 1	9.3672
PTPN6	Natural killer cells	0.184485	7.56595	1.22442e-13	1.07225e-11	up	1	1	0	0.0269065	0.0269065	0.0269065	2.20459e-13	hyper_only	discordant_hyper_up	3835	protein tyrosine phosphatase non-receptor type 6	8.17331
RPS18	Megakaryocytes	1.35064	8.19709	1.3369e-13	1.16634e-11	up	2	2	0	0.0258054	0.0258054	0.0115624	1.27349e-10	hyper_only	discordant_hyper_up	29297188	ribosomal protein S18	10.6461
SDCBP	Natural killer cells	0.175404	7.52633	1.63675e-13	1.41723e-11	up	1	0	1	0.0613835	-0.0613835	-0.0613835	7.78956e-17	hypo_only	concordant_derepression	3574	syndecan binding protein	8.04224
ALDH2	Classical monocytes	0.240745	7.81149	1.68545e-13	1.45666e-11	up	1	0	1	0.0125363	-0.0125363	-0.0125363	9.28559e-16	hypo_only	concordant_derepression	1387	aldehyde dehydrogenase 2 family member	7.86518
C1orf162	Natural killer cells	0.184671	7.50641	1.89009e-13	1.62441e-11	up	1	0	1	0.0258673	-0.0258673	-0.0258673	2.15081e-14	hypo_only	concordant_derepression	2085	chromosome 1 open reading frame 162	8.47602
METTL9	Natural killer cells	0.158823	7.50089	1.96221e-13	1.67845e-11	up	2	1	1	0.0505682	0.0495675	-0.0505682	4.39608e-19	mixed	mixed_dmr	11155992	methyltransferase like 9	8.03251
PATL2	Non-Vd2 gd T cells	-0.539998	-8.02725	2.09813e-13	1.78988e-11	down	1	1	0	0.0279275	0.0279275	0.0279275	3.73527e-12	hyper_only	concordant_silencing	3776	PAT1 homolog 2	7.4347
ABI3	Natural killer cells	0.166094	7.48854	2.14852e-13	1.83118e-11	up	1	1	0	0.021418	0.021418	0.021418	5.41964e-16	hyper_only	discordant_hyper_up	267	ABI family member 3	8.04876
XAF1	Naive B cells	-0.327815	-7.80194	2.19267e-13	1.86536e-11	down	1	0	1	0.0252326	-0.0252326	-0.0252326	1.26578e-15	hypo_only	discordant_hypo_down	135	XIAP associated factor 1	7.47026
TC2N	Natural killer cells	0.183875	7.47966	2.28782e-13	1.94095e-11	up	1	1	0	0.0404224	0.0404224	0.0404224	2.53272e-20	hyper_only	discordant_hyper_up	429	tandem C2 domains, nuclear	8.02557
ABCC3	Non classical monocytes	0.563636	8.10133	2.39838e-13	2.0319e-11	up	2	0	2	0.0207104	-0.000753318	-0.0207104	9.1239e-18	hypo_only	concordant_derepression	26147026	ATP binding cassette subfamily C member 3	6.09
IFNGR2	Classical monocytes	0.229675	7.7617	2.43287e-13	2.05646e-11	up	1	0	1	0.0303773	-0.0303773	-0.0303773	2.06975e-16	hypo_only	concordant_derepression	270	interferon gamma receptor 2	7.87128
TAGAP	Naive B cells	-0.339964	-7.77527	2.62782e-13	2.21314e-11	down	1	1	0	0.0205998	0.0205998	0.0205998	1.4161e-20	hyper_only	concordant_silencing	1009	T cell activation RhoGTPase activating protein	7.9828
C1orf162	Naive B cells	0.316794	7.76589	2.78979e-13	2.34528e-11	up	1	0	1	0.0258673	-0.0258673	-0.0258673	2.15081e-14	hypo_only	concordant_derepression	2085	chromosome 1 open reading frame 162	7.58583
SRSF5	T regulatory cells	-0.36388	-8.12438	2.98856e-13	2.49873e-11	down	1	1	0	0.0137251	0.0137251	0.0137251	5.45549e-12	hyper_only	concordant_silencing	4606	serine and arginine rich splicing factor 5	9.67523
DYNC1H1	Natural killer cells	0.196001	7.41672	3.59738e-13	2.97014e-11	up	1	0	1	0.0398427	-0.0398427	-0.0398427	1.49952e-20	hypo_only	concordant_derepression	3340	dynein cytoplasmic 1 heavy chain 1	8.358
FOXN3	Natural killer cells	0.179065	7.4125	3.7072e-13	3.05535e-11	up	2	0	2	0.0902804	-0.0344923	-0.0902804	5.16782e-21	hypo_only	concordant_derepression	12271966	forkhead box N3	8.20567
IL32	Non-Vd2 gd T cells	-0.494027	-7.93483	4.15718e-13	3.411e-11	down	2	2	0	0.0428767	0.0428767	0.0404712	3.95209e-18	hyper_only	concordant_silencing	188601	interleukin 32	11.011
C1orf162	Th2 cells	0.487619	8.01726	4.28643e-13	3.51081e-11	up	1	0	1	0.0258673	-0.0258673	-0.0258673	2.15081e-14	hypo_only	concordant_derepression	2085	chromosome 1 open reading frame 162	7.42563
GAS7	Non classical monocytes	0.582898	8.00904	4.32181e-13	3.53665e-11	up	4	1	3	0.0385974	0.0206139	-0.0385974	2.47624e-18	mixed	mixed_dmr	355104711081646	growth arrest specific 7	6.383
ZFAS1	Classical monocytes	0.208566	7.67261	4.70212e-13	3.82415e-11	up	1	1	0	0.0355615	0.0355615	0.0355615	4.48123e-13	hyper_only	discordant_hyper_up	1097	ZNFX1 antisense RNA 1	8.81231
SLC20A1	Natural killer cells	0.174968	7.36491	5.2166e-13	4.22399e-11	up	1	1	0	0.014721	0.014721	0.014721	1.36963e-15	hyper_only	discordant_hyper_up	6448	solute carrier family 20 member 1	8.01519
ATP6V0B	Naive B cells	0.293282	7.67662	5.28872e-13	4.27488e-11	up	1	0	1	0.0306082	-0.0306082	-0.0306082	3.58346e-14	hypo_only	concordant_derepression	5079	ATPase H+ transporting V0 subunit b	7.41794
SGK1	Classical monocytes	-0.332006	-7.645	5.78847e-13	4.67066e-11	down	1	0	1	0.0324372	-0.0324372	-0.0324372	6.1715e-10	hypo_only	discordant_hypo_down	7372	serum/glucocorticoid regulated kinase 1	8.00607
DOCK2	Natural killer cells	0.175672	7.33174	6.62015e-13	5.30928e-11	up	1	0	1	0.0455328	-0.0455328	-0.0455328	8.89096e-13	hypo_only	concordant_derepression	3464	dedicator of cytokinesis 2	8.13792
PYCARD	Natural killer cells	0.159555	7.31969	7.20853e-13	5.76115e-11	up	1	0	1	0.00851502	-0.00851502	-0.00851502	6.84036e-11	hypo_only	concordant_derepression	1653	PYD and CARD domain containing	8.06872
CREG1	Classical monocytes	0.220535	7.61257	7.3055e-13	5.82354e-11	up	1	0	1	0.0452025	-0.0452025	-0.0452025	4.83387e-16	hypo_only	concordant_derepression	4768	cellular repressor of E1A stimulated genes 1	7.22984
CDC42	Classical monocytes	-0.170926	-7.60945	7.44076e-13	5.91604e-11	down	1	0	1	0.0302145	-0.0302145	-0.0302145	3.63337e-16	hypo_only	discordant_hypo_down	6554	cell division cycle 42	9.30305
IFITM1	Non-Vd2 gd T cells	-0.504636	-7.83247	8.16485e-13	6.45841e-11	down	1	1	0	0.0452994	0.0452994	0.0452994	2.52951e-14	hyper_only	concordant_silencing	563	interferon induced transmembrane protein 1	7.70653
S100A9	MAIT cells	0.915896	8.31359	8.24885e-13	6.5137e-11	up	1	0	1	0.0131605	-0.0131605	-0.0131605	8.28653e-15	hypo_only	concordant_derepression	611	S100 calcium binding protein A9	7.12723
CLMN	Classical monocytes	0.198655	7.59242	8.33903e-13	6.57929e-11	up	3	1	2	0.0451238	0.0118913	-0.0451238	3.9168e-17	mixed	mixed_dmr	60818332649	calmin	6.58142
DUSP2	Classical monocytes	-0.204069	-7.58384	8.85688e-13	6.96407e-11	down	1	1	0	0.0238008	0.0238008	0.0238008	2.49393e-20	hyper_only	concordant_silencing	1724	dual specificity phosphatase 2	6.54141
CLINT1	Natural killer cells	0.171203	7.28294	9.39334e-13	7.3796e-11	up	1	0	1	0.0438356	-0.0438356	-0.0438356	8.74399e-19	hypo_only	concordant_derepression	3666	clathrin interactor 1	8.14957
CNOT2	Natural killer cells	0.173313	7.27627	9.85321e-13	7.73431e-11	up	1	1	0	0.0223992	0.0223992	0.0223992	8.92069e-15	hyper_only	discordant_hyper_up	2423	CCR4-NOT transcription complex subunit 2	8.11053
TRIM38	Natural killer cells	0.183974	7.25083	1.18149e-12	9.22713e-11	up	1	0	1	0.0627708	-0.0627708	-0.0627708	8.40644e-18	hypo_only	concordant_derepression	1763	tripartite motif containing 38	8.132
DGKZ	Natural killer cells	0.180533	7.2459	1.22166e-12	9.52476e-11	up	2	0	2	0.0319277	-0.00549658	-0.0319277	3.6028e-14	hypo_only	concordant_derepression	5055046	diacylglycerol kinase zeta	8.47549
KLF6	Classical monocytes	-0.235426	-7.53356	1.29361e-12	1.00518e-10	down	1	1	0	0.0285355	0.0285355	0.0285355	2.95271e-14	hyper_only	concordant_silencing	1313	Kruppel like factor 6	10.2364
LSP1	Classical monocytes	0.191572	7.52226	1.39434e-12	1.07891e-10	up	3	1	2	0.049249	0.049249	-0.0421719	3.7343e-21	mixed	mixed_dmr	148517396278	lymphocyte specific protein 1	9.03362
STK17B	Classical monocytes	-0.21398	-7.516	1.45439e-12	1.1235e-10	down	2	2	0	0.0490334	0.0490334	0.0373011	2.63125e-24	hyper_only	concordant_silencing	1923895	serine/threonine kinase 17b	8.9054
BRD4	Natural killer cells	0.175413	7.22014	1.46148e-12	1.12802e-10	up	1	0	1	0.0248978	-0.0248978	-0.0248978	4.52417e-19	hypo_only	concordant_derepression	114	bromodomain containing 4	8.16963
ITGAM	Natural killer cells	0.177559	7.20819	1.58614e-12	1.21906e-10	up	1	0	1	0.0273677	-0.0273677	-0.0273677	2.74649e-17	hypo_only	concordant_derepression	2553	integrin subunit alpha M	8.23687
EHD1	Natural killer cells	0.166161	7.2071	1.59453e-12	1.22357e-10	up	3	2	1	0.0432299	0.0432299	-0.0105408	2.06514e-15	mixed	mixed_dmr	115215837418	EH domain containing 1	8.09986
CD247	Naive CD4 T cells	0.258931	7.56181	2.06506e-12	1.57287e-10	up	3	2	1	0.0447421	0.0447421	-0.0335766	7.56844e-20	mixed	mixed_dmr	397847550	CD247 molecule	7.70649
RPS2	Naive CD8 T cells	0.197819	7.77655	2.25796e-12	1.71133e-10	up	1	1	0	0.0366501	0.0366501	0.0366501	2.10637e-14	hyper_only	discordant_hyper_up	653	ribosomal protein S2	12.9134
SGMS2	Classical monocytes	0.184175	7.45525	2.27924e-12	1.72566e-10	up	2	2	0	0.0200367	0.0200367	0.00841566	5.78664e-13	hyper_only	discordant_hyper_up	30334165	sphingomyelin synthase 2	6.41906
RAB27A	Natural killer cells	0.164953	7.15541	2.29788e-12	1.7373e-10	up	1	1	0	0.017047	0.017047	0.017047	3.04488e-09	hyper_only	discordant_hyper_up	4571	RAB27A, member RAS oncogene family	8.20433
PDXK	Classical monocytes	0.215924	7.45033	2.35277e-12	1.77735e-10	up	1	0	1	0.0430835	-0.0430835	-0.0430835	3.63168e-17	hypo_only	concordant_derepression	2697	pyridoxal kinase	7.11635
XAF1	Classical monocytes	-0.269802	-7.42098	2.91878e-12	2.18883e-10	down	1	0	1	0.0252326	-0.0252326	-0.0252326	1.26578e-15	hypo_only	discordant_hypo_down	135	XIAP associated factor 1	7.58506
KANSL1	Natural killer cells	0.199832	7.11808	2.98221e-12	2.23458e-10	up	1	0	1	0.0304744	-0.0304744	-0.0304744	5.53417e-18	hypo_only	concordant_derepression	1756	KAT8 regulatory NSL complex subunit 1	8.55814
CDC42	T regulatory cells	-0.353377	-7.76379	3.69846e-12	2.75562e-10	down	1	0	1	0.0302145	-0.0302145	-0.0302145	3.63337e-16	hypo_only	discordant_hypo_down	6554	cell division cycle 42	8.92429
TAF1D	Natural killer cells	0.179013	7.08554	3.73014e-12	2.77029e-10	up	2	1	1	0.0301223	0.0301223	-0.00278385	9.94525e-19	mixed	mixed_dmr	39785795	TATA-box binding protein associated factor, RNA polymerase I subunit D	8.24598
BCL2	Naive B cells	-0.289716	-7.39663	4.18869e-12	3.09344e-10	down	5	4	1	0.0530991	0.0530991	-0.0355903	3.18697e-18	mixed	mixed_dmr	1.53221e+19	BCL2 apoptosis regulator	7.54942
CXCR4	T regulatory cells	-0.438454	-7.72419	4.39394e-12	3.23467e-10	down	1	0	1	0.0433485	-0.0433485	-0.0433485	1.89136e-15	hypo_only	discordant_hypo_down	2737	C-X-C motif chemokine receptor 4	9.2761
GYPC	Classical monocytes	0.173431	7.35742	4.64583e-12	3.41467e-10	up	1	0	1	0.0209198	-0.0209198	-0.0209198	4.03526e-15	hypo_only	concordant_derepression	315	glycophorin C (Gerbich blood group)	6.34925
HLA-F	Naive CD4 T cells	-0.249697	-7.44277	4.74003e-12	3.48113e-10	down	1	1	0	0.0255953	0.0255953	0.0255953	9.95991e-10	hyper_only	concordant_silencing	2439	major histocompatibility complex, class I, F	7.94656
CD81	Classical monocytes	0.179577	7.33121	5.616e-12	4.09193e-10	up	1	1	0	0.030921	0.030921	0.030921	3.55108e-10	hyper_only	discordant_hyper_up	2473	CD81 molecule	6.4398
GRB2	Natural killer cells	0.167167	7.01881	5.91887e-12	4.29905e-10	up	1	0	1	0.02768	-0.02768	-0.02768	1.282e-13	hypo_only	concordant_derepression	2330	growth factor receptor bound protein 2	8.2567
S100A9	Atypical monocytes	0.821582	7.58914	6.56695e-12	4.73995e-10	up	1	0	1	0.0131605	-0.0131605	-0.0131605	8.28653e-15	hypo_only	concordant_derepression	611	S100 calcium binding protein A9	11.0551
LINC00877	Classical monocytes	-0.243819	-7.30643	6.64411e-12	4.78816e-10	down	5	1	4	0.0474718	0.0272579	-0.0474718	1.68294e-17	mixed	mixed_dmr	1.93229e+19	long intergenic non-protein coding RNA 877	7.18755
RPS2	Naive CD4 T cells	0.124923	7.38871	6.75691e-12	4.86566e-10	up	1	1	0	0.0366501	0.0366501	0.0366501	2.10637e-14	hyper_only	discordant_hyper_up	653	ribosomal protein S2	12.8069
RPL18A	Megakaryocytes	1.13845	7.56586	7.23935e-12	5.18478e-10	up	1	1	0	0.0259008	0.0259008	0.0259008	1.93239e-12	hyper_only	discordant_hyper_up	2002	ribosomal protein L18a	10.2019
CPVL	Non classical monocytes	0.648872	7.59368	8.28892e-12	5.90899e-10	up	1	1	0	0.0323866	0.0323866	0.0323866	7.2353e-16	hyper_only	discordant_hyper_up	4925	carboxypeptidase vitellogenic like	6.87577
GIMAP5	Naive CD4 T cells	-0.247737	-7.34913	8.93e-12	6.3513e-10	down	1	1	0	0.0216304	0.0216304	0.0216304	1.36923e-12	hyper_only	concordant_silencing	3893	GTPase, IMAP family member 5	7.19838
SLC40A1	Th2 cells	0.405879	7.58824	9.35513e-12	6.63069e-10	up	1	0	1	0.0236343	-0.0236343	-0.0236343	2.1651e-09	hypo_only	concordant_derepression	6633	solute carrier family 40 member 1	6.59628
RPL13	Megakaryocytes	1.30305	7.4833	1.20196e-11	8.45111e-10	up	1	1	0	0.0476115	0.0476115	0.0476115	2.39985e-14	hyper_only	discordant_hyper_up	4097	ribosomal protein L13	10.8535
PRKDC	Natural killer cells	0.176217	6.90656	1.26888e-11	8.88111e-10	up	1	1	0	0.0321977	0.0321977	0.0321977	7.78064e-11	hyper_only	discordant_hyper_up	7298	protein kinase, DNA-activated, catalytic subunit	8.18438
GNLY	Terminal effector CD8 T cells	-1.24496	-7.99375	1.29414e-11	9.04417e-10	down	1	1	0	0.0202066	0.0202066	0.0202066	3.95245e-12	hyper_only	concordant_silencing	3749	granulysin	13.11
SSH2	Classical monocytes	0.208621	7.21146	1.30228e-11	9.09422e-10	up	1	0	1	0.0250748	-0.0250748	-0.0250748	6.23015e-16	hypo_only	concordant_derepression	3250	slingshot protein phosphatase 2	7.00767
RPL3	Naive CD8 T cells	0.195211	7.50867	1.49936e-11	1.0431e-09	up	1	1	0	0.0275852	0.0275852	0.0275852	3.10623e-16	hyper_only	discordant_hyper_up	224	ribosomal protein L3	12.7037
TSPO	Non classical monocytes	0.466927	7.50487	1.55211e-11	1.07818e-09	up	2	0	2	0.0293767	-0.00877168	-0.0293767	2.22686e-14	hypo_only	concordant_derepression	45236847	translocator protein	9.13922
UPP1	Natural killer cells	0.156451	6.85966	1.74792e-11	1.20965e-09	up	1	0	1	0.00864094	-0.00864094	-0.00864094	5.60156e-13	hypo_only	concordant_derepression	3599	uridine phosphorylase 1	8.02362
RASGRP1	Natural killer cells	0.183703	6.85686	1.78008e-11	1.23007e-09	up	1	1	0	0.0358406	0.0358406	0.0358406	7.8526e-19	hyper_only	discordant_hyper_up	3168	RAS guanyl releasing protein 1	8.31164
MGAT4A	Natural killer cells	0.175793	6.84398	1.93747e-11	1.33185e-09	up	1	1	0	0.0379884	0.0379884	0.0379884	9.65563e-16	hyper_only	discordant_hyper_up	719	alpha-1,3-mannosyl-glycoprotein 4-beta-N-acetylglucosaminyltransferase A	8.31194
TGFBI	Classical monocytes	0.215224	7.14703	2.05031e-11	1.40212e-09	up	1	0	1	0.0219431	-0.0219431	-0.0219431	4.78988e-11	hypo_only	concordant_derepression	483	transforming growth factor beta induced	8.00831
TMED2	Natural killer cells	0.147145	6.82747	2.15987e-11	1.47268e-09	up	1	0	1	0.020933	-0.020933	-0.020933	5.0973e-17	hypo_only	concordant_derepression	3458	transmembrane p24 trafficking protein 2	8.08258
RPS2	Megakaryocytes	1.19809	7.36536	2.25024e-11	1.53091e-09	up	1	1	0	0.0366501	0.0366501	0.0366501	2.10637e-14	hyper_only	discordant_hyper_up	653	ribosomal protein S2	10.3464
PHB	Natural killer cells	0.145651	6.81223	2.39105e-11	1.62193e-09	up	1	0	1	0.0291806	-0.0291806	-0.0291806	3.51136e-11	hypo_only	concordant_derepression	5226	prohibitin	8.01803
RPS12	Megakaryocytes	1.26145	7.32874	2.63808e-11	1.77821e-09	up	1	1	0	0.0291348	0.0291348	0.0291348	8.03962e-13	hyper_only	discordant_hyper_up	1279	ribosomal protein S12	10.6339
NOP56	Natural killer cells	0.16006	6.79008	2.77629e-11	1.86816e-09	up	1	1	0	0.0147243	0.0147243	0.0147243	2.48064e-12	hyper_only	discordant_hyper_up	1019	NOP56 ribonucleoprotein	8.09615
TRAPPC10	Natural killer cells	0.157638	6.78635	2.8451e-11	1.91168e-09	up	2	1	1	0.036946	0.0256112	-0.036946	2.22375e-16	mixed	mixed_dmr	15883554	trafficking protein particle complex 10	8.13559
CAST	Non-Vd2 gd T cells	-0.530482	-7.31291	3.00072e-11	2.0104e-09	down	1	0	1	0.0332108	-0.0332108	-0.0332108	1.90804e-17	hypo_only	discordant_hypo_down	3493	calpastatin	8.75615
RPL13A	Classical monocytes	0.153936	7.08497	3.16144e-11	2.11654e-09	up	1	1	0	0.0325834	0.0325834	0.0325834	5.10848e-17	hyper_only	discordant_hyper_up	26	ribosomal protein L13a	11.2313
RAB11FIP1	Natural killer cells	0.165694	6.76814	3.21356e-11	2.14676e-09	up	1	0	1	0.0147826	-0.0147826	-0.0147826	3.01025e-16	hypo_only	concordant_derepression	883	RAB11 family interacting protein 1	8.21968
SMARCA2	Natural killer cells	0.170961	6.76447	3.28372e-11	2.18731e-09	up	1	0	1	0.046086	-0.046086	-0.046086	3.7867e-23	hypo_only	concordant_derepression	328	SWI/SNF related, matrix associated, actin dependent regulator of chromatin, subfamily a, member 2	8.25599
ACTN4	Natural killer cells	0.168014	6.74678	3.70317e-11	2.46138e-09	up	1	0	1	0.0405459	-0.0405459	-0.0405459	5.67451e-19	hypo_only	concordant_derepression	4372	actinin alpha 4	8.65208
MRPL33	Natural killer cells	0.144534	6.74323	3.78986e-11	2.51719e-09	up	2	0	2	0.0411684	-0.00902374	-0.0411684	4.75732e-18	hypo_only	concordant_derepression	12067132	mitochondrial ribosomal protein L33	8.12208
IFITM1	Follicular helper T cells	-0.414806	-7.44478	3.79959e-11	2.52184e-09	down	1	1	0	0.0452994	0.0452994	0.0452994	2.52951e-14	hyper_only	concordant_silencing	563	interferon induced transmembrane protein 1	7.21226
HLA-E	Naive B cells	0.245085	7.07342	4.02188e-11	2.66364e-09	up	1	1	0	0.040759	0.040759	0.040759	1.32499e-17	hyper_only	discordant_hyper_up	74	major histocompatibility complex, class I, E	10.0879
PITPNC1	Natural killer cells	0.152557	6.72355	4.32069e-11	2.85057e-09	up	1	0	1	0.042432	-0.042432	-0.042432	1.08498e-11	hypo_only	concordant_derepression	5266	phosphatidylinositol transfer protein cytoplasmic 1	8.13255
CDKN1C	Non classical monocytes	0.54776	7.34908	4.42381e-11	2.9152e-09	up	1	0	1	0.0164212	-0.0164212	-0.0164212	1.59461e-08	hypo_only	concordant_derepression	6333	cyclin dependent kinase inhibitor 1C	9.8855
IFITM1	Naive CD8 T cells	-0.404774	-7.3528	4.46556e-11	2.94062e-09	down	1	1	0	0.0452994	0.0452994	0.0452994	2.52951e-14	hyper_only	concordant_silencing	563	interferon induced transmembrane protein 1	7.00516
GIMAP7	Classical monocytes	0.225041	6.96959	6.92648e-11	4.47817e-09	up	1	1	0	0.0375959	0.0375959	0.0375959	3.27998e-20	hyper_only	discordant_hyper_up	1325	GTPase, IMAP family member 7	6.98345
SRPK2	Natural killer cells	0.161009	6.64699	7.14194e-11	4.61102e-09	up	1	1	0	0.0154424	0.0154424	0.0154424	1.11276e-09	hyper_only	discordant_hyper_up	5158	SRSF protein kinase 2	8.25345
PTPN2	Natural killer cells	0.162385	6.64546	7.20765e-11	4.6502e-09	up	1	1	0	0.0238342	0.0238342	0.0238342	1.58592e-12	hyper_only	discordant_hyper_up	6265	protein tyrosine phosphatase non-receptor type 2	8.24295
YPEL5	Natural killer cells	0.167045	6.63657	7.62718e-11	4.90033e-09	up	1	0	1	0.0499326	-0.0499326	-0.0499326	4.22279e-15	hypo_only	concordant_derepression	3483	yippee like 5	8.42853
HLA-F	Natural killer cells	-0.172722	-6.61837	8.59227e-11	5.49364e-09	down	1	1	0	0.0255953	0.0255953	0.0255953	9.95991e-10	hyper_only	concordant_silencing	2439	major histocompatibility complex, class I, F	9.30742
SRSF5	Natural killer cells	-0.180758	-6.6158	8.73222e-11	5.57926e-09	down	1	1	0	0.0137251	0.0137251	0.0137251	5.45549e-12	hyper_only	concordant_silencing	4606	serine and arginine rich splicing factor 5	9.72321
AIF1	Naive CD4 T cells	0.257169	6.99903	1.05316e-10	6.65531e-09	up	1	0	1	0.0406789	-0.0406789	-0.0406789	4.33467e-19	hypo_only	concordant_derepression	626	allograft inflammatory factor 1	7.34401
RPL30	Megakaryocytes	1.14497	7.09799	1.07561e-10	6.79252e-09	up	1	1	0	0.0336492	0.0336492	0.0336492	2.69409e-16	hyper_only	discordant_hyper_up	2438	ribosomal protein L30	10.4925
PLK3	Classical monocytes	-0.206607	-6.90007	1.09404e-10	6.89947e-09	down	1	1	0	0.0358703	0.0358703	0.0358703	6.37666e-13	hyper_only	concordant_silencing	4630	polo like kinase 3	7.06628
IFITM2	Non classical monocytes	0.413087	7.20485	1.17836e-10	7.40598e-09	up	1	1	0	0.0452994	0.0452994	0.0452994	2.52951e-14	hyper_only	discordant_hyper_up	563	interferon induced transmembrane protein 2	10.5341
S100A9	Terminal effector CD4 T cells	0.666259	7.4021	1.26184e-10	7.90375e-09	up	1	0	1	0.0131605	-0.0131605	-0.0131605	8.28653e-15	hypo_only	concordant_derepression	611	S100 calcium binding protein A9	7.57596
S100A8	Megakaryocytes	1.03884	7.05091	1.35122e-10	8.4179e-09	up	1	0	1	0.0331145	-0.0331145	-0.0331145	8.25876e-16	hypo_only	concordant_derepression	202	S100 calcium binding protein A8	9.75112
ITGB2	Naive B cells	0.240709	6.87794	1.53591e-10	9.51716e-09	up	1	1	0	0.0263074	0.0263074	0.0263074	1.2281e-20	hyper_only	discordant_hyper_up	649	integrin subunit beta 2	7.20954
RPL13A	Megakaryocytes	1.0783	7.02505	1.54122e-10	9.54368e-09	up	1	1	0	0.0325834	0.0325834	0.0325834	5.10848e-17	hyper_only	discordant_hyper_up	26	ribosomal protein L13a	10.3909
CORO1A	Natural killer cells	-0.182589	-6.52146	1.59769e-10	9.86689e-09	down	1	1	0	0.0264385	0.0264385	0.0264385	2.13627e-15	hyper_only	concordant_silencing	1160	coronin 1A	9.54209
S100A9	Exhausted B cells	1.28921	7.8302	1.60329e-10	9.89488e-09	up	1	0	1	0.0131605	-0.0131605	-0.0131605	8.28653e-15	hypo_only	concordant_derepression	611	S100 calcium binding protein A9	6.81132
SSBP3	Natural killer cells	0.155888	6.52024	1.60889e-10	9.92284e-09	up	2	0	2	0.030631	-0.0266609	-0.030631	4.48474e-18	hypo_only	concordant_derepression	15246258	single stranded DNA binding protein 3	8.15983
ARHGDIA	Classical monocytes	-0.192013	-6.80965	2.04405e-10	1.24899e-08	down	1	1	0	0.027584	0.027584	0.027584	5.81566e-12	hyper_only	concordant_silencing	7063	Rho GDP dissociation inhibitor alpha	8.03433
TNFRSF1B	Natural killer cells	0.166858	6.47111	2.21401e-10	1.35016e-08	up	1	0	1	0.047803	-0.047803	-0.047803	7.49082e-17	hypo_only	concordant_derepression	4055	TNF receptor superfamily member 1B	8.31263
C1orf162	Naive CD8 T cells	0.400059	7.09782	2.23977e-10	1.36407e-08	up	1	0	1	0.0258673	-0.0258673	-0.0258673	2.15081e-14	hypo_only	concordant_derepression	2085	chromosome 1 open reading frame 162	6.74242
NR4A2	Natural killer cells	0.179372	6.46181	2.34062e-10	1.42081e-08	up	1	0	1	0.038089	-0.038089	-0.038089	1.78275e-08	hypo_only	concordant_derepression	6191	nuclear receptor subfamily 4 group A member 2	8.54689
RALY	Natural killer cells	0.141192	6.45043	2.51679e-10	1.52475e-08	up	1	0	1	0.0227329	-0.0227329	-0.0227329	6.97156e-19	hypo_only	concordant_derepression	6324	RALY heterogeneous nuclear ribonucleoprotein	8.17174
NCF2	Classical monocytes	0.167615	6.77312	2.61843e-10	1.58321e-08	up	1	0	1	0.0155045	-0.0155045	-0.0155045	2.62736e-18	hypo_only	concordant_derepression	3565	neutrophil cytosolic factor 2	8.99511
DENND3	Classical monocytes	-0.171552	-6.77176	2.63124e-10	1.58991e-08	down	1	0	1	0.0246586	-0.0246586	-0.0246586	9.96437e-19	hypo_only	discordant_hypo_down	1376	DENN domain containing 3	6.61586
SATB1	Natural killer cells	0.164632	6.4328	2.81612e-10	1.69277e-08	up	1	1	0	0.0290715	0.0290715	0.0290715	3.17192e-10	hyper_only	discordant_hyper_up	4708	SATB homeobox 1	8.15193
VAMP5	Classical monocytes	0.216668	6.75196	2.96152e-10	1.77901e-08	up	1	0	1	0.0337486	-0.0337486	-0.0337486	9.60974e-16	hypo_only	concordant_derepression	3203	vesicle associated membrane protein 5	7.17517
RPL18A	Classical monocytes	0.147331	6.74956	2.97692e-10	1.78478e-08	up	1	1	0	0.0259008	0.0259008	0.0259008	1.93239e-12	hyper_only	discordant_hyper_up	2002	ribosomal protein L18a	11.2247
MDFIC	Naive CD4 T cells	-0.19808	-6.82836	3.33895e-10	1.98892e-08	down	1	1	0	0.028715	0.028715	0.028715	8.91566e-14	hyper_only	concordant_silencing	793	MyoD family inhibitor domain containing	6.87302
FGR	Natural killer cells	0.153982	6.39542	3.5675e-10	2.11687e-08	up	2	0	2	0.0369901	-0.019488	-0.0369901	6.57988e-16	hypo_only	concordant_derepression	706404	FGR proto-oncogene, Src family tyrosine kinase	8.32091
BCL11A	Naive B cells	0.317281	6.7498	3.56982e-10	2.11689e-08	up	4	2	2	0.0226636	0.0195588	-0.0226636	4.92618e-15	mixed	mixed_dmr	4256473053936940	BAF chromatin remodeling complex subunit BCL11A	8.68139
ATP6V0B	Naive CD4 T cells	0.179023	6.81514	3.60693e-10	2.13616e-08	up	1	0	1	0.0306082	-0.0306082	-0.0306082	3.58346e-14	hypo_only	concordant_derepression	5079	ATPase H+ transporting V0 subunit b	6.63281
PSTPIP1	Natural killer cells	0.144314	6.39308	3.61423e-10	2.13911e-08	up	1	0	1	0.0133593	-0.0133593	-0.0133593	2.11664e-14	hypo_only	concordant_derepression	4998	proline-serine-threonine phosphatase interacting protein 1	8.01779
ZFAS1	Natural killer cells	0.175237	6.38517	3.79698e-10	2.24439e-08	up	1	1	0	0.0355615	0.0355615	0.0355615	4.48123e-13	hyper_only	discordant_hyper_up	1097	ZNFX1 antisense RNA 1	8.883
LRP1	Classical monocytes	0.196866	6.70078	4.07711e-10	2.40537e-08	up	4	3	1	0.0343184	0.0343184	-0.0115166	2.44264e-18	mixed	mixed_dmr	932143618594889	LDL receptor related protein 1	7.85451
IRF2	Natural killer cells	0.141155	6.36116	4.40373e-10	2.5865e-08	up	1	0	1	0.0261688	-0.0261688	-0.0261688	5.7799e-16	hypo_only	concordant_derepression	6825	interferon regulatory factor 2	8.08754
CXCR4	Naive CD8 T cells	-0.424621	-6.97154	4.94978e-10	2.89801e-08	down	1	0	1	0.0433485	-0.0433485	-0.0433485	1.89136e-15	hypo_only	discordant_hypo_down	2737	C-X-C motif chemokine receptor 4	9.33686
VAMP5	Naive CD4 T cells	0.190424	6.75637	5.18775e-10	3.03157e-08	up	1	0	1	0.0337486	-0.0337486	-0.0337486	9.60974e-16	hypo_only	concordant_derepression	3203	vesicle associated membrane protein 5	6.72361
B2M	Naive CD4 T cells	-0.0813596	-6.75125	5.30073e-10	3.09563e-08	down	1	1	0	0.0390588	0.0390588	0.0390588	1.19951e-13	hyper_only	concordant_silencing	2568	beta-2-microglobulin	13.186
RPL36	Natural killer cells	-0.212493	-6.31896	5.7472e-10	3.34791e-08	down	1	1	0	0.0229936	0.0229936	0.0229936	1.47695e-15	hyper_only	concordant_silencing	2362	ribosomal protein L36	10.4812
MAZ	Natural killer cells	0.143368	6.31318	5.95215e-10	3.46075e-08	up	1	1	0	0.0292974	0.0292974	0.0292974	1.18997e-16	hyper_only	discordant_hyper_up	109	MYC associated zinc finger protein	8.19334
CD3E	Naive CD4 T cells	-0.177584	-6.72238	6.37375e-10	3.69658e-08	down	1	1	0	0.0265915	0.0265915	0.0265915	1.92519e-19	hyper_only	concordant_silencing	610	CD3e molecule	9.14852
RPS12	Atypical monocytes	0.678843	6.88735	6.41234e-10	3.71429e-08	up	1	1	0	0.0291348	0.0291348	0.0291348	8.03962e-13	hyper_only	discordant_hyper_up	1279	ribosomal protein S12	10.1514
RPL3	Atypical monocytes	0.606018	6.87113	6.44271e-10	3.72955e-08	up	1	1	0	0.0275852	0.0275852	0.0275852	3.10623e-16	hyper_only	discordant_hyper_up	224	ribosomal protein L3	9.67565
PLEK	Naive B cells	0.227845	6.6494	6.83854e-10	3.94632e-08	up	1	0	1	0.0255213	-0.0255213	-0.0255213	2.80258e-08	hypo_only	concordant_derepression	2576	pleckstrin	7.13925
RTN4	Naive B cells	0.226558	6.65063	6.83854e-10	3.94632e-08	up	3	0	3	0.0765052	-0.0381113	-0.0765052	1.29008e-19	hypo_only	concordant_derepression	110620796656	reticulon 4	7.18868
SOCS1	Th2 cells	0.330071	6.94352	7.37158e-10	4.23804e-08	up	1	1	0	0.0256937	0.0256937	0.0256937	5.52701e-11	hyper_only	discordant_hyper_up	3721	suppressor of cytokine signaling 1	6.64356
UTRN	Classical monocytes	-0.207214	-6.60371	7.63524e-10	4.36877e-08	down	2	1	1	0.0476136	0.0476136	-0.0278919	1.16991e-17	mixed	mixed_dmr	4376468	utrophin	7.37655
CD4	Th2 cells	0.369318	6.90841	8.94807e-10	5.07803e-08	up	1	1	0	0.00729866	0.00729866	0.00729866	7.46477e-18	hyper_only	discordant_hyper_up	1683	CD4 molecule	6.88103
KLF6	Naive CD4 T cells	-0.292752	-6.61771	1.21559e-09	6.76956e-08	down	1	1	0	0.0285355	0.0285355	0.0285355	2.95271e-14	hyper_only	concordant_silencing	1313	Kruppel like factor 6	7.86529
HNRNPUL1	Natural killer cells	0.148056	6.1879	1.2856e-09	7.12083e-08	up	1	0	1	0.0304687	-0.0304687	-0.0304687	5.05888e-14	hypo_only	concordant_derepression	6726	heterogeneous nuclear ribonucleoprotein U like 1	8.30842
PADI4	Classical monocytes	0.192914	6.48321	1.62951e-09	8.96656e-08	up	1	0	1	0.00417197	-0.00417197	-0.00417197	3.39428e-18	hypo_only	concordant_derepression	3940	peptidyl arginine deiminase 4	6.52382
CAPG	Classical monocytes	0.199122	6.4742	1.72254e-09	9.44472e-08	up	1	0	1	0.0251203	-0.0251203	-0.0251203	7.06415e-18	hypo_only	concordant_derepression	275	capping actin protein, gelsolin like	7.78254
RPL13	Atypical monocytes	0.638707	6.67764	1.81093e-09	9.90586e-08	up	1	1	0	0.0476115	0.0476115	0.0476115	2.39985e-14	hyper_only	discordant_hyper_up	4097	ribosomal protein L13	10.6865
RPL36	Myeloid dendritic cells	-0.743821	-6.95205	2.2359e-09	1.20803e-07	down	1	1	0	0.0229936	0.0229936	0.0229936	1.47695e-15	hyper_only	concordant_silencing	2362	ribosomal protein L36	10.891
TPT1	Megakaryocytes	1.05574	6.57778	2.33045e-09	1.2569e-07	up	1	1	0	0.0263595	0.0263595	0.0263595	1.76808e-15	hyper_only	discordant_hyper_up	5000	tumor protein, translationally-controlled 1	11.4379
RPL17	Naive CD8 T cells	0.187342	6.71272	2.47435e-09	1.33063e-07	up	1	1	0	0.0315667	0.0315667	0.0315667	7.19854e-12	hyper_only	discordant_hyper_up	5848	ribosomal protein L17	12.3926
JUP	Intermediate monocytes	0.491544	6.85381	2.47876e-09	1.33223e-07	up	4	3	1	0.0411872	0.0352291	-0.0411872	1.58372e-17	mixed	mixed_dmr	3034418358466780	junction plakoglobin	7.07113
TYROBP	Non classical monocytes	-0.218507	-6.71848	2.59075e-09	1.39e-07	down	1	0	1	0.0282318	-0.0282318	-0.0282318	1.08411e-13	hypo_only	discordant_hypo_down	2144	transmembrane immune signaling adaptor TYROBP	11.0902
CCDC12	Natural killer cells	0.143347	6.07145	2.61835e-09	1.40233e-07	up	1	1	0	0.0192663	0.0192663	0.0192663	1.05726e-14	hyper_only	discordant_hyper_up	3686	coiled-coil domain containing 12	8.36573
ZFAS1	Follicular helper T cells	0.301748	6.80096	2.87856e-09	1.53905e-07	up	1	1	0	0.0355615	0.0355615	0.0355615	4.48123e-13	hyper_only	discordant_hyper_up	1097	ZNFX1 antisense RNA 1	9.28162
CFL1	Myeloid dendritic cells	-0.711874	-6.88779	2.90916e-09	1.55361e-07	down	1	0	1	0.0170474	-0.0170474	-0.0170474	1.95426e-17	hypo_only	discordant_hypo_down	4318	cofilin 1	10.3091
TPM3	Myeloid dendritic cells	-0.595124	-6.87839	2.94685e-09	1.57283e-07	down	1	1	0	0.000350717	0.000350717	0.000350717	7.97811e-18	hyper_only	concordant_silencing	1157	tropomyosin 3	9.38879
RPS7	Naive CD8 T cells	0.173784	6.67294	3.11206e-09	1.65813e-07	up	1	1	0	0.0314027	0.0314027	0.0314027	3.76441e-14	hyper_only	discordant_hyper_up	4072	ribosomal protein S7	11.9356
CD72	Naive B cells	0.271472	6.40318	3.28646e-09	1.74502e-07	up	1	0	1	0.0168258	-0.0168258	-0.0168258	5.7787e-16	hypo_only	concordant_derepression	6386	CD72 molecule	7.57875
RPS18	Atypical monocytes	0.629256	6.52743	3.93253e-09	2.07494e-07	up	2	2	0	0.0258054	0.0258054	0.0115624	1.27349e-10	hyper_only	discordant_hyper_up	29297188	ribosomal protein S18	10.1342
RPS12	Naive CD8 T cells	0.180726	6.62751	4.06489e-09	2.14233e-07	up	1	1	0	0.0291348	0.0291348	0.0291348	8.03962e-13	hyper_only	discordant_hyper_up	1279	ribosomal protein S12	13.7693
IL32	T regulatory cells	-0.453755	-6.69484	4.26357e-09	2.23693e-07	down	2	2	0	0.0428767	0.0428767	0.0404712	3.95209e-18	hyper_only	concordant_silencing	188601	interleukin 32	10.4913
MYH9	Natural killer cells	0.163751	5.97978	4.53486e-09	2.36975e-07	up	2	2	0	0.044795	0.044795	0.0282332	7.29188e-20	hyper_only	discordant_hyper_up	12184997	myosin heavy chain 9	8.83471
TCF7	Non-Vd2 gd T cells	0.471256	6.5605	4.58782e-09	2.39607e-07	up	1	1	0	0.03453	0.03453	0.03453	6.56903e-16	hyper_only	discordant_hyper_up	5764	transcription factor 7	7.44095
TAOK3	Natural killer cells	0.154944	5.96861	4.85043e-09	2.52181e-07	up	1	0	1	0.0567715	-0.0567715	-0.0567715	2.92167e-18	hypo_only	concordant_derepression	3094	TAO kinase 3	8.51867
SH2D2A	Natural killer cells	0.134275	5.96723	4.88644e-09	2.53911e-07	up	1	1	0	0.0289761	0.0289761	0.0289761	6.52609e-18	hyper_only	discordant_hyper_up	120	SH2 domain containing 2A	8.04597
RPL27A	Megakaryocytes	0.890674	6.45385	4.89517e-09	2.54221e-07	up	2	2	0	0.0332999	0.0332999	0.0175269	2.02751e-18	hyper_only	discordant_hyper_up	29554006	ribosomal protein L27a	10.0385
CTSD	Classical monocytes	0.165126	6.29349	5.23186e-09	2.70945e-07	up	1	0	1	0.0250926	-0.0250926	-0.0250926	1.61512e-14	hypo_only	concordant_derepression	1678	cathepsin D	9.41475
IRS2	T regulatory cells	0.25161	6.6403	5.38141e-09	2.78066e-07	up	1	0	1	0.0208373	-0.0208373	-0.0208373	9.55273e-15	hypo_only	concordant_derepression	225	insulin receptor substrate 2	7.18617
PXN	Natural killer cells	0.140401	5.93879	5.78668e-09	2.97344e-07	up	2	0	2	0.0395836	-0.0228627	-0.0395836	2.695e-17	hypo_only	concordant_derepression	14064675	paxillin	8.23147
PSMB9	Naive CD4 T cells	0.210436	6.34916	6.16218e-09	3.16112e-07	up	4	4	0	0.0369765	0.0369765	0.0113734	7.68457e-22	hyper_only	discordant_hyper_up	775633586210	proteasome 20S subunit beta 9	7.37134
RPLP2	Myeloid dendritic cells	-0.716395	-6.72105	6.51043e-09	3.33012e-07	down	1	1	0	0.0266888	0.0266888	0.0266888	3.1094e-15	hyper_only	concordant_silencing	994	ribosomal protein lateral stalk subunit P2	11.3872
RPLP2	Megakaryocytes	0.967073	6.37979	6.70179e-09	3.41895e-07	up	1	1	0	0.0266888	0.0266888	0.0266888	3.1094e-15	hyper_only	discordant_hyper_up	994	ribosomal protein lateral stalk subunit P2	10.1643
STK17B	Intermediate monocytes	-0.444765	-6.68189	6.75856e-09	3.44411e-07	down	2	2	0	0.0490334	0.0490334	0.0373011	2.63125e-24	hyper_only	concordant_silencing	1923895	serine/threonine kinase 17b	8.83806
CDC42	Naive CD8 T cells	-0.337062	-6.53939	6.7986e-09	3.4626e-07	down	1	0	1	0.0302145	-0.0302145	-0.0302145	3.63337e-16	hypo_only	discordant_hypo_down	6554	cell division cycle 42	8.52192
IFI30	Non classical monocytes	-0.326648	-6.56757	6.89319e-09	3.50691e-07	down	1	0	1	0.015689	-0.015689	-0.015689	3.01592e-12	hypo_only	discordant_hypo_down	1654	IFI30 lysosomal thiol reductase	10.7606
TTC39C	Non classical monocytes	0.388278	6.56075	7.05826e-09	3.583e-07	up	1	1	0	0.035292	0.035292	0.035292	1.64026e-16	hyper_only	discordant_hyper_up	508	tetratricopeptide repeat domain 39C	5.9156
PTPN6	Atypical monocytes	-0.429622	-6.40557	7.24353e-09	3.671e-07	down	1	1	0	0.0269065	0.0269065	0.0269065	2.20459e-13	hyper_only	concordant_silencing	3835	protein tyrosine phosphatase non-receptor type 6	8.78587
RPL23A	Myeloid dendritic cells	-0.725237	-6.694	7.31418e-09	3.70477e-07	down	1	1	0	0.0289572	0.0289572	0.0289572	2.72046e-19	hyper_only	concordant_silencing	221	ribosomal protein L23a	11.3518
IKZF3	Natural killer cells	0.166713	5.88604	7.87491e-09	3.97354e-07	up	1	1	0	0.0460657	0.0460657	0.0460657	4.72055e-14	hyper_only	discordant_hyper_up	2071	IKAROS family zinc finger 3	8.56609
CD63	Classical monocytes	0.187746	6.22336	8.00946e-09	4.03922e-07	up	1	0	1	0.0220938	-0.0220938	-0.0220938	6.25354e-16	hypo_only	concordant_derepression	881	CD63 molecule	8.1457
SERP1	Natural killer cells	0.141989	5.88081	8.11867e-09	4.08984e-07	up	1	1	0	0.0324206	0.0324206	0.0324206	1.94583e-13	hyper_only	discordant_hyper_up	5868	stress associated endoplasmic reticulum protein 1	8.4899
CDKN1A	Classical monocytes	-0.220021	-6.21082	8.64192e-09	4.34395e-07	down	1	0	1	0.0298649	-0.0298649	-0.0298649	9.26829e-11	hypo_only	discordant_hypo_down	5815	cyclin dependent kinase inhibitor 1A	7.31245
B2M	Atypical monocytes	0.616166	6.36314	9.00885e-09	4.52347e-07	up	1	1	0	0.0390588	0.0390588	0.0390588	1.19951e-13	hyper_only	discordant_hyper_up	2568	beta-2-microglobulin	12.0267
RPL13	Naive CD8 T cells	0.166344	6.46781	1.0519e-08	5.25888e-07	up	1	1	0	0.0476115	0.0476115	0.0476115	2.39985e-14	hyper_only	discordant_hyper_up	4097	ribosomal protein L13	13.7264
IGFBP7	Natural killer cells	0.151355	5.8342	1.06525e-08	5.32275e-07	up	2	1	1	0.0101178	0.0101178	-0.00902549	9.5175e-15	mixed	mixed_dmr	21567437	insulin like growth factor binding protein 7	8.45565
CD63	Natural killer cells	-0.165889	-5.83344	1.06901e-08	5.33573e-07	down	1	0	1	0.0220938	-0.0220938	-0.0220938	6.25354e-16	hypo_only	discordant_hypo_down	881	CD63 molecule	9.39344
RPS12	Classical monocytes	0.123063	6.17568	1.07148e-08	5.3423e-07	up	1	1	0	0.0291348	0.0291348	0.0291348	8.03962e-13	hyper_only	discordant_hyper_up	1279	ribosomal protein S12	11.7279
IL2RB	Natural killer cells	-0.167802	-5.83245	1.07431e-08	5.35353e-07	down	1	1	0	0.0234472	0.0234472	0.0234472	1.31441e-16	hyper_only	concordant_silencing	1793	interleukin 2 receptor subunit beta	9.21878
DDX39B	Natural killer cells	0.147274	5.82704	1.10849e-08	5.51493e-07	up	1	1	0	0.023877	0.023877	0.023877	3.17012e-09	hyper_only	discordant_hyper_up	2923	DExD-box helicase 39B	8.36444
ITGB2	Atypical monocytes	0.571337	6.31434	1.16731e-08	5.78579e-07	up	1	1	0	0.0263074	0.0263074	0.0263074	1.2281e-20	hyper_only	discordant_hyper_up	649	integrin subunit beta 2	9.54407
SP110	Natural killer cells	0.148214	5.81259	1.20343e-08	5.95841e-07	up	1	1	0	0.0307971	0.0307971	0.0307971	2.53309e-16	hyper_only	discordant_hyper_up	175	SP110 nuclear body protein	8.33555
SMAP2	Natural killer cells	0.137562	5.80324	1.26605e-08	6.235e-07	up	1	0	1	0.0383813	-0.0383813	-0.0383813	9.9705e-17	hypo_only	concordant_derepression	909	small ArfGAP2	8.24739
SAMD3	Th2 cells	-0.28813	-6.48239	1.3037e-08	6.41361e-07	down	2	2	0	0.0486387	0.0486387	0.0259241	2.41411e-16	hyper_only	concordant_silencing	35594423	sterile alpha motif domain containing 3	6.54725
RPS8	Myeloid dendritic cells	-0.777844	-6.58889	1.3233e-08	6.50309e-07	down	1	0	1	0.0111759	-0.0111759	-0.0111759	1.61608e-08	hypo_only	discordant_hypo_down	6080	ribosomal protein S8	11.9259
GAS5	Natural killer cells	0.149406	5.79069	1.36135e-08	6.67588e-07	up	1	1	0	0.0300898	0.0300898	0.0300898	4.88319e-16	hyper_only	discordant_hyper_up	2304	growth arrest specific 5	8.5415
RPS7	Follicular helper T cells	0.166917	6.52697	1.38087e-08	6.76443e-07	up	1	1	0	0.0314027	0.0314027	0.0314027	3.76441e-14	hyper_only	discordant_hyper_up	4072	ribosomal protein S7	11.9411
LYN	Natural killer cells	0.132315	5.78148	1.43075e-08	6.99024e-07	up	1	0	1	0.0159553	-0.0159553	-0.0159553	6.76789e-14	hypo_only	concordant_derepression	698	LYN proto-oncogene, Src family tyrosine kinase	8.13336
TGFBR3	Natural killer cells	0.149324	5.77958	1.44558e-08	7.05522e-07	up	1	0	1	0.0295356	-0.0295356	-0.0295356	3.0616e-07	hypo_only	concordant_derepression	6532	transforming growth factor beta receptor 3	8.42722
HLA-F	Naive CD8 T cells	-0.357676	-6.40526	1.48172e-08	7.21257e-07	down	1	1	0	0.0255953	0.0255953	0.0255953	9.95991e-10	hyper_only	concordant_silencing	2439	major histocompatibility complex, class I, F	8.09115
PSMB8	Naive B cells	0.250915	6.14307	1.61701e-08	7.82166e-07	up	1	1	0	0.0209807	0.0209807	0.0209807	1.24188e-21	hyper_only	discordant_hyper_up	37	proteasome 20S subunit beta 8	7.74762
PTPN6	Naive B cells	0.267134	6.13998	1.63424e-08	7.89264e-07	up	1	1	0	0.0269065	0.0269065	0.0269065	2.20459e-13	hyper_only	discordant_hyper_up	3835	protein tyrosine phosphatase non-receptor type 6	7.85741
KCNE3	Classical monocytes	0.179414	6.10134	1.66012e-08	8.00086e-07	up	2	0	2	0.0261091	-0.0217213	-0.0261091	3.41696e-19	hypo_only	concordant_derepression	182708	potassium voltage-gated channel subfamily E regulatory subunit 3	7.05205
RPL23A	Megakaryocytes	0.919468	6.1907	1.7757e-08	8.5135e-07	up	1	1	0	0.0289572	0.0289572	0.0289572	2.72046e-19	hyper_only	discordant_hyper_up	221	ribosomal protein L23a	10.1036
RPL3	Megakaryocytes	0.919824	6.18883	1.7757e-08	8.5135e-07	up	1	1	0	0.0275852	0.0275852	0.0275852	3.10623e-16	hyper_only	discordant_hyper_up	224	ribosomal protein L3	10.1388
CTBP1	Natural killer cells	0.133868	5.73503	1.86393e-08	8.90879e-07	up	1	0	1	0.0534806	-0.0534806	-0.0534806	2.96933e-12	hypo_only	concordant_derepression	4711	C-terminal binding protein 1	8.15884
CLEC4A	Classical monocytes	0.177919	6.06348	2.07895e-08	9.89553e-07	up	1	0	1	0.0393251	-0.0393251	-0.0393251	4.85063e-18	hypo_only	concordant_derepression	538	C-type lectin domain family 4 member A	7.2488
CALR	Natural killer cells	-0.156782	-5.71402	2.09651e-08	9.97395e-07	down	1	0	1	0.0419565	-0.0419565	-0.0419565	4.83387e-16	hypo_only	discordant_hypo_down	1856	calreticulin	8.93174
CD300A	Non-Vd2 gd T cells	-0.380129	-6.31923	2.13435e-08	1.01435e-06	down	1	0	1	0.034519	-0.034519	-0.034519	4.00448e-08	hypo_only	discordant_hypo_down	1795	CD300a molecule	7.29006
RPL22	Classical monocytes	0.123431	6.03791	2.40509e-08	1.13543e-06	up	1	0	1	0.0321867	-0.0321867	-0.0321867	1.24386e-12	hypo_only	concordant_derepression	5124	ribosomal protein L22	10.3731
RAB3D	Classical monocytes	0.17047	6.03771	2.40509e-08	1.13543e-06	up	1	0	1	0.0274763	-0.0274763	-0.0274763	1.78553e-19	hypo_only	concordant_derepression	3270	RAB3D, member RAS oncogene family	7.0323
RPL27A	Classical monocytes	0.139533	6.01752	2.70537e-08	1.27329e-06	up	2	2	0	0.0332999	0.0332999	0.0175269	2.02751e-18	hyper_only	discordant_hyper_up	29554006	ribosomal protein L27a	10.5724
SRSF5	Th1 cells	-0.364809	-6.3049	2.86281e-08	1.34397e-06	down	1	1	0	0.0137251	0.0137251	0.0137251	5.45549e-12	hyper_only	concordant_silencing	4606	serine and arginine rich splicing factor 5	9.6316
SNHG12	Myeloid dendritic cells	0.529197	6.43387	2.97462e-08	1.39362e-06	up	1	1	0	0.032037	0.032037	0.032037	1.68334e-22	hyper_only	discordant_hyper_up	115	small nucleolar RNA host gene 12	5.40697
ANKRD12	Natural killer cells	0.173145	5.65038	3.01204e-08	1.40972e-06	up	1	0	1	0.0544235	-0.0544235	-0.0544235	9.89242e-12	hypo_only	concordant_derepression	5850	ankyrin repeat domain 12	9.08783
RPL36	Th1/Th17 cells	-0.584586	-6.4551	3.02446e-08	1.41482e-06	down	1	1	0	0.0229936	0.0229936	0.0229936	1.47695e-15	hyper_only	concordant_silencing	2362	ribosomal protein L36	11.797
ETS1	Natural killer cells	-0.155222	-5.64473	3.10627e-08	1.44942e-06	down	3	2	1	0.0507457	0.0507457	-0.0245622	2.32158e-19	mixed	mixed_dmr	195519864446	ETS proto-oncogene 1, transcription factor	9.25704
CXXC5	Natural killer cells	0.132233	5.59523	4.10568e-08	1.88435e-06	up	2	0	2	0.0460336	-0.0173687	-0.0460336	2.33862e-16	hypo_only	concordant_derepression	16291730	CXXC finger protein 5	8.30487
SLC24A4	Intermediate monocytes	0.466196	6.37172	4.49091e-08	2.05503e-06	up	2	1	1	0.0561238	0.0391358	-0.0561238	9.4583e-20	mixed	mixed_dmr	6872563	solute carrier family 24 member 4	7.0457
ARHGEF11	Myeloid dendritic cells	0.526551	6.34719	4.51416e-08	2.06159e-06	up	2	2	0	0.0193827	0.0193827	0.0176682	4.08446e-21	hyper_only	discordant_hyper_up	18103275	Rho guanine nucleotide exchange factor 11	5.28575
IFITM1	Th2 cells	-0.346103	-6.25989	4.66717e-08	2.12936e-06	down	1	1	0	0.0452994	0.0452994	0.0452994	2.52951e-14	hyper_only	concordant_silencing	563	interferon induced transmembrane protein 1	7.17623
TPT1	Myeloid dendritic cells	-0.694041	-6.32629	5.01937e-08	2.28216e-06	down	1	1	0	0.0263595	0.0263595	0.0263595	1.76808e-15	hyper_only	concordant_silencing	5000	tumor protein, translationally-controlled 1	12.3152
SET	Natural killer cells	-0.145364	-5.55664	5.08763e-08	2.30865e-06	down	1	1	0	0.0146914	0.0146914	0.0146914	6.56123e-18	hyper_only	concordant_silencing	4190	SET nuclear proto-oncogene	9.22663
RPL30	Atypical monocytes	0.567505	6.01295	5.59061e-08	2.5282e-06	up	1	1	0	0.0336492	0.0336492	0.0336492	2.69409e-16	hyper_only	discordant_hyper_up	2438	ribosomal protein L30	9.98356
COMT	Classical monocytes	0.169148	5.88997	5.69215e-08	2.57034e-06	up	1	1	0	0.0234517	0.0234517	0.0234517	3.31408e-12	hyper_only	discordant_hyper_up	3151	catechol-O-methyltransferase	7.35017
LINC-PINT	Th2 cells	0.381089	6.19938	6.38002e-08	2.86277e-06	up	1	1	0	0.0565138	0.0565138	0.0565138	1.30018e-20	hyper_only	discordant_hyper_up	1669	long intergenic non-protein coding RNA, p53 induced transcript	7.61769
CD226	Natural killer cells	0.14982	5.51157	6.52471e-08	2.92627e-06	up	1	1	0	0.0274793	0.0274793	0.0274793	1.48588e-12	hyper_only	discordant_hyper_up	3637	CD226 molecule	8.35356
C7orf50	Naive B cells	0.209007	5.89113	6.55761e-08	2.93533e-06	up	2	1	1	0.035731	0.0332424	-0.035731	1.91612e-18	mixed	mixed_dmr	904336	chromosome 7 open reading frame 50	7.20812
MEF2C	Naive B cells	-0.277861	-5.89068	6.55761e-08	2.93533e-06	down	3	0	3	0.027071	-0.00679071	-0.027071	4.12413e-12	hypo_only	discordant_hypo_down	89627435593	myocyte enhancer factor 2C	9.38823
RPS18	Myeloid dendritic cells	-0.656968	-6.26078	7.09247e-08	3.15639e-06	down	2	2	0	0.0258054	0.0258054	0.0115624	1.27349e-10	hyper_only	concordant_silencing	29297188	ribosomal protein S18	12.3427
INTS6	Classical monocytes	0.1718	5.8496	7.16168e-08	3.18259e-06	up	1	1	0	0.0394051	0.0394051	0.0394051	3.32295e-15	hyper_only	discordant_hyper_up	6182	integrator complex subunit 6	6.8027
CDC42	Th2 cells	-0.31954	-6.16097	7.8497e-08	3.46501e-06	down	1	0	1	0.0302145	-0.0302145	-0.0302145	3.63337e-16	hypo_only	discordant_hypo_down	6554	cell division cycle 42	8.8637
CDC42	Myeloid dendritic cells	-0.527788	-6.23482	8.01718e-08	3.53556e-06	down	1	0	1	0.0302145	-0.0302145	-0.0302145	3.63337e-16	hypo_only	discordant_hypo_down	6554	cell division cycle 42	9.01231
PRKCB	Natural killer cells	0.143916	5.4725	8.03823e-08	3.54315e-06	up	1	1	0	0.0534664	0.0534664	0.0534664	6.36357e-16	hyper_only	discordant_hyper_up	2488	protein kinase C beta	8.49351
RPL22	Megakaryocytes	0.745251	5.90157	8.59192e-08	3.7746e-06	up	1	0	1	0.0321867	-0.0321867	-0.0321867	1.24386e-12	hypo_only	concordant_derepression	5124	ribosomal protein L22	9.71431
RPL18A	Naive CD4 T cells	0.111449	5.90153	9.07576e-08	3.97017e-06	up	1	1	0	0.0259008	0.0259008	0.0259008	1.93239e-12	hyper_only	discordant_hyper_up	2002	ribosomal protein L18a	12.5668
PLEK	Non-Vd2 gd T cells	-0.454856	-6.07242	9.11638e-08	3.98417e-06	down	1	0	1	0.0255213	-0.0255213	-0.0255213	2.80258e-08	hypo_only	discordant_hypo_down	2576	pleckstrin	8.54378
RPS2	Atypical monocytes	0.563342	5.90878	9.71713e-08	4.2327e-06	up	1	1	0	0.0366501	0.0366501	0.0366501	2.10637e-14	hyper_only	discordant_hyper_up	653	ribosomal protein S2	10.0851
GYPC	Intermediate monocytes	0.450768	6.21787	1.01477e-07	4.40778e-06	up	1	0	1	0.0209198	-0.0209198	-0.0209198	4.03526e-15	hypo_only	concordant_derepression	315	glycophorin C (Gerbich blood group)	6.72715
RPL7	Myeloid dendritic cells	-0.65808	-6.18129	1.01964e-07	4.4248e-06	down	2	1	1	0.0225728	0.0225728	-0.019152	4.25082e-13	mixed	mixed_dmr	18214049	ribosomal protein L7	10.7913
RASA3	Natural killer cells	0.134009	5.42666	1.02986e-07	4.46075e-06	up	3	0	3	0.04648	-0.0358098	-0.04648	8.4904e-19	hypo_only	concordant_derepression	188037346023	RAS p21 protein activator 3	8.15378
SERPINA1	Classical monocytes	-0.138128	-5.78184	1.04873e-07	4.5361e-06	down	1	1	0	0.000369237	0.000369237	0.000369237	1.9221e-12	hyper_only	concordant_silencing	2693	serpin family A member 1	9.4125
GIMAP7	Naive CD4 T cells	0.199658	5.87084	1.07142e-07	4.6191e-06	up	1	1	0	0.0375959	0.0375959	0.0375959	3.27998e-20	hyper_only	discordant_hyper_up	1325	GTPase, IMAP family member 7	8.59354
HNRNPU	Natural killer cells	0.154451	5.41359	1.10568e-07	4.75792e-06	up	1	0	1	0.0381834	-0.0381834	-0.0381834	3.30866e-15	hypo_only	concordant_derepression	2318	heterogeneous nuclear ribonucleoprotein U	9.31878
RPS7	Naive CD4 T cells	0.102235	5.85929	1.13765e-07	4.89094e-06	up	1	1	0	0.0314027	0.0314027	0.0314027	3.76441e-14	hyper_only	discordant_hyper_up	4072	ribosomal protein S7	11.9352
LRRC8C	Intermediate monocytes	0.418658	6.15991	1.31146e-07	5.59911e-06	up	1	0	1	0.034905	-0.034905	-0.034905	1.78226e-14	hypo_only	concordant_derepression	4843	leucine rich repeat containing 8 VRAC subunit C	6.62588
GIMAP7	Intermediate monocytes	0.489125	6.1526	1.32816e-07	5.66517e-06	up	1	1	0	0.0375959	0.0375959	0.0375959	3.27998e-20	hyper_only	discordant_hyper_up	1325	GTPase, IMAP family member 7	7.30048
PDXK	Non classical monocytes	0.492937	6.06119	1.35236e-07	5.7551e-06	up	1	0	1	0.0430835	-0.0430835	-0.0430835	3.63168e-17	hypo_only	concordant_derepression	2697	pyridoxal kinase	6.86493
RPL27A	Myeloid dendritic cells	-0.635133	-6.11799	1.36038e-07	5.78657e-06	down	2	2	0	0.0332999	0.0332999	0.0175269	2.02751e-18	hyper_only	concordant_silencing	29554006	ribosomal protein L27a	11.3136
CD7	Th2 cells	-0.368079	-6.05899	1.37961e-07	5.86025e-06	down	1	1	0	0.0222861	0.0222861	0.0222861	6.26581e-15	hyper_only	concordant_silencing	699	CD7 molecule	7.34536
RPL30	Myeloid dendritic cells	-0.630511	-6.10795	1.38356e-07	5.86624e-06	down	1	1	0	0.0336492	0.0336492	0.0336492	2.69409e-16	hyper_only	concordant_silencing	2438	ribosomal protein L30	11.7876
PIK3R1	Classical monocytes	-0.153487	-5.72259	1.44636e-07	6.11008e-06	down	2	1	1	0.0243525	0.0193556	-0.0243525	2.25366e-18	mixed	mixed_dmr	20237521	phosphoinositide-3-kinase regulatory subunit 1	6.76978
BCL11B	Naive CD8 T cells	-0.33479	-6.02935	1.44755e-07	6.11231e-06	down	2	2	0	0.0470102	0.0470102	0.0458189	1.58611e-16	hyper_only	concordant_silencing	8944187	BAF chromatin remodeling complex subunit BCL11B	9.21462
ANXA11	Natural killer cells	0.125466	5.35909	1.48626e-07	6.27289e-06	up	1	1	0	0.0397769	0.0397769	0.0397769	8.15604e-14	hyper_only	discordant_hyper_up	6073	annexin A11	8.27537
TNFAIP2	Classical monocytes	0.172924	5.71632	1.49599e-07	6.30535e-06	up	1	1	0	0.0116553	0.0116553	0.0116553	5.53653e-16	hyper_only	discordant_hyper_up	3536	TNF alpha induced protein 2	8.46046
RPL17	Megakaryocytes	0.852849	5.78232	1.53628e-07	6.45748e-06	up	1	1	0	0.0315667	0.0315667	0.0315667	7.19854e-12	hyper_only	discordant_hyper_up	5848	ribosomal protein L17	10.1992
TBC1D10C	Naive CD4 T cells	-0.192955	-5.7995	1.61093e-07	6.76202e-06	down	1	1	0	0.0640214	0.0640214	0.0640214	3.31193e-20	hyper_only	concordant_silencing	1319	TBC1 domain family member 10C	7.36471
GRAMD1A	Non classical monocytes	0.3913	6.02557	1.65137e-07	6.92548e-06	up	1	0	1	0.0361609	-0.0361609	-0.0361609	2.84838e-09	hypo_only	concordant_derepression	6545	GRAM domain containing 1A	5.9654
ZAP70	Natural killer cells	0.139438	5.32411	1.78876e-07	7.44758e-06	up	1	1	0	0.034075	0.034075	0.034075	1.7249e-17	hyper_only	discordant_hyper_up	108	zeta chain of T cell receptor associated protein kinase 70	8.52645
TPT1	Classical monocytes	-0.0992233	-5.67517	1.87388e-07	7.76351e-06	down	1	1	0	0.0263595	0.0263595	0.0263595	1.76808e-15	hyper_only	concordant_silencing	5000	tumor protein, translationally-controlled 1	12.5507
B2M	Th1/Th17 cells	-0.379994	-6.11723	1.91756e-07	7.93378e-06	down	1	1	0	0.0390588	0.0390588	0.0390588	1.19951e-13	hyper_only	concordant_silencing	2568	beta-2-microglobulin	13.766
RPS8	Megakaryocytes	0.909411	5.72484	1.97438e-07	8.15064e-06	up	1	0	1	0.0111759	-0.0111759	-0.0111759	1.61608e-08	hypo_only	concordant_derepression	6080	ribosomal protein S8	10.1732
EEF1B2	Megakaryocytes	0.638284	5.71789	2.01736e-07	8.32063e-06	up	1	1	0	0.0320051	0.0320051	0.0320051	1.28765e-10	hyper_only	discordant_hyper_up	6126	eukaryotic translation elongation factor 1 beta 2	9.42369
PRSS23	Non-Vd2 gd T cells	-0.377338	-5.90702	2.24203e-07	9.17763e-06	down	3	2	1	0.0227222	0.0227222	-0.00109726	2.78703e-19	mixed	mixed_dmr	171018065933	serine protease 23	7.41653
PRDM2	Natural killer cells	0.134822	5.27926	2.2691e-07	9.2761e-06	up	1	1	0	0.0307979	0.0307979	0.0307979	1.6276e-15	hyper_only	discordant_hyper_up	6917	PR/SET domain 2	8.32661
CYFIP2	Natural killer cells	0.130861	5.27577	2.30442e-07	9.39969e-06	up	2	2	0	0.0329549	0.0329549	0.0215848	8.44704e-16	hyper_only	discordant_hyper_up	31325115	cytoplasmic FMR1 interacting protein 2	8.34167
AGPAT2	Non classical monocytes	0.418735	5.95831	2.39764e-07	9.75411e-06	up	1	0	1	0.0324719	-0.0324719	-0.0324719	5.65729e-12	hypo_only	concordant_derepression	6908	1-acylglycerol-3-phosphate O-acyltransferase 2	6.23991
IGFBP7	Classical monocytes	0.122198	5.62584	2.44317e-07	9.91314e-06	up	2	1	1	0.0101178	0.0101178	-0.00902549	9.5175e-15	mixed	mixed_dmr	21567437	insulin like growth factor binding protein 7	6.28776
OSCAR	Intermediate monocytes	0.432533	6.03181	2.47346e-07	1.00272e-05	up	1	0	1	0.0337355	-0.0337355	-0.0337355	8.01412e-18	hypo_only	concordant_derepression	684	osteoclast associated Ig-like receptor	7.04406
RPL7	Th1 cells	-0.515431	-5.86398	2.67873e-07	1.08072e-05	down	2	1	1	0.0225728	0.0225728	-0.019152	4.25082e-13	mixed	mixed_dmr	18214049	ribosomal protein L7	10.831
CSGALNACT1	Naive CD4 T cells	0.14289	5.70571	2.67726e-07	1.08072e-05	up	1	0	1	0.0285552	-0.0285552	-0.0285552	1.74438e-07	hypo_only	concordant_derepression	6470	chondroitin sulfate N-acetylgalactosaminyltransferase 1	6.58401
RNF145	Th1 cells	0.233085	5.85822	2.70425e-07	1.08934e-05	up	1	0	1	0.0226224	-0.0226224	-0.0226224	7.1764e-19	hypo_only	concordant_derepression	87	ring finger protein 145	7.38427
KAT8	Intermediate monocytes	0.400981	6.00558	2.74453e-07	1.10246e-05	up	1	0	1	0.0422333	-0.0422333	-0.0422333	1.63873e-19	hypo_only	concordant_derepression	2523	lysine acetyltransferase 8	6.52397
WDR1	Natural killer cells	0.123018	5.23101	2.90828e-07	1.16166e-05	up	1	1	0	0.052481	0.052481	0.052481	1.46848e-17	hyper_only	discordant_hyper_up	4485	WD repeat domain 1	8.25968
TPT1	Non classical monocytes	-0.194977	-5.92343	2.90746e-07	1.16166e-05	down	1	1	0	0.0263595	0.0263595	0.0263595	1.76808e-15	hyper_only	concordant_silencing	5000	tumor protein, translationally-controlled 1	12.0049
RPL22	Myeloid dendritic cells	-0.608329	-5.93998	3.15441e-07	1.25455e-05	down	1	0	1	0.0321867	-0.0321867	-0.0321867	1.24386e-12	hypo_only	discordant_hypo_down	5124	ribosomal protein L22	10.774
CCNG2	Naive B cells	0.21863	5.59063	3.18341e-07	1.26554e-05	up	1	1	0	0.0368376	0.0368376	0.0368376	2.45976e-19	hyper_only	discordant_hyper_up	5544	cyclin G2	7.37163
PYCARD	Th1/Th17 cells	0.40021	6.01772	3.31113e-07	1.3118e-05	up	1	0	1	0.00851502	-0.00851502	-0.00851502	6.84036e-11	hypo_only	concordant_derepression	1653	PYD and CARD domain containing	6.85184
NR4A2	Th2 cells	0.337178	5.88708	3.40349e-07	1.34723e-05	up	1	0	1	0.038089	-0.038089	-0.038089	1.78275e-08	hypo_only	concordant_derepression	6191	nuclear receptor subfamily 4 group A member 2	6.98261
SUB1	Classical monocytes	-0.149416	-5.56146	3.4749e-07	1.37491e-05	down	1	1	0	0.0365547	0.0365547	0.0365547	9.15996e-17	hyper_only	concordant_silencing	926	SUB1 regulator of transcription	8.28305
SYNE1	Naive B cells	0.182456	5.55263	3.88015e-07	1.52871e-05	up	1	0	1	0.0298224	-0.0298224	-0.0298224	2.76664e-17	hypo_only	concordant_derepression	4131	spectrin repeat containing nuclear envelope protein 1	7.10792
SLC24A4	Non classical monocytes	0.434082	5.86832	3.91004e-07	1.53983e-05	up	2	1	1	0.0561238	0.0391358	-0.0561238	9.4583e-20	mixed	mixed_dmr	6872563	solute carrier family 24 member 4	6.57238
RPS12	Myeloid dendritic cells	-0.643973	-5.90043	3.92408e-07	1.54404e-05	down	1	1	0	0.0291348	0.0291348	0.0291348	8.03962e-13	hyper_only	concordant_silencing	1279	ribosomal protein S12	12.0012
RASSF1	Natural killer cells	0.119041	5.16291	4.16082e-07	1.62887e-05	up	1	1	0	0.0269084	0.0269084	0.0269084	1.0494e-11	hyper_only	discordant_hyper_up	4895	Ras association domain family member 1	8.28608
TNFAIP8	Natural killer cells	0.127252	5.16083	4.2034e-07	1.64485e-05	up	1	1	0	0.02391	0.02391	0.02391	6.38953e-16	hyper_only	discordant_hyper_up	133	TNF alpha induced protein 8	8.32719
S100A8	Non classical monocytes	0.596613	5.85334	4.2075e-07	1.64575e-05	up	1	0	1	0.0331145	-0.0331145	-0.0331145	8.25876e-16	hypo_only	concordant_derepression	202	S100 calcium binding protein A8	7.08724
SGK1	Atypical monocytes	-0.435828	-5.62002	4.23086e-07	1.65279e-05	down	1	0	1	0.0324372	-0.0324372	-0.0324372	6.1715e-10	hypo_only	discordant_hypo_down	7372	serum/glucocorticoid regulated kinase 1	8.90744
IL10RB	Classical monocytes	0.160561	5.51957	4.29876e-07	1.67719e-05	up	1	0	1	0.015338	-0.015338	-0.015338	3.36648e-14	hypo_only	concordant_derepression	949	interleukin 10 receptor subunit beta	7.20022
PCDH9	Naive B cells	0.270846	5.52445	4.46947e-07	1.74158e-05	up	2	2	0	0.0336191	0.0336191	0.0249845	5.61705e-16	hyper_only	discordant_hyper_up	56606772	protocadherin 9	7.57606
RPL23A	Natural killer cells	-0.207187	-5.14365	4.59378e-07	1.78701e-05	down	1	1	0	0.0289572	0.0289572	0.0289572	2.72046e-19	hyper_only	concordant_silencing	221	ribosomal protein L23a	11.2399
NDUFA10	Th1 cells	0.231008	5.74187	4.87705e-07	1.89242e-05	up	1	0	1	0.0192853	-0.0192853	-0.0192853	1.08745e-11	hypo_only	concordant_derepression	5307	NADH:ubiquinone oxidoreductase subunit A10	7.34224
EFCAB14	Th1 cells	0.24258	5.73244	4.93555e-07	1.91351e-05	up	1	1	0	0.0245847	0.0245847	0.0245847	2.33259e-15	hyper_only	discordant_hyper_up	4236	EF-hand calcium binding domain 14	7.39778
RASSF5	Natural killer cells	0.121666	5.12879	4.9617e-07	1.92285e-05	up	1	1	0	0.0281465	0.0281465	0.0281465	4.41594e-18	hyper_only	discordant_hyper_up	295	Ras association domain family member 5	8.31942
SCML4	Th1 cells	0.265141	5.72532	5.03682e-07	1.94869e-05	up	2	2	0	0.0433007	0.0433007	0.0361852	5.04663e-16	hyper_only	discordant_hyper_up	21254386	Scm polycomb group protein like 4	7.39174
FAM53C	Classical monocytes	0.141665	5.48987	5.05703e-07	1.95405e-05	up	1	0	1	0.0425003	-0.0425003	-0.0425003	3.03922e-16	hypo_only	concordant_derepression	907	family with sequence similarity 53 member C	6.59295
SLC40A1	Classical monocytes	0.139592	5.47999	5.3318e-07	2.0525e-05	up	1	0	1	0.0236343	-0.0236343	-0.0236343	2.1651e-09	hypo_only	concordant_derepression	6633	solute carrier family 40 member 1	6.38758
RASSF4	Classical monocytes	-0.161376	-5.47228	5.55304e-07	2.13588e-05	down	1	1	0	0.0202838	0.0202838	0.0202838	8.99739e-12	hyper_only	concordant_silencing	7055	Ras association domain family member 4	7.36302
ARHGDIB	Naive CD4 T cells	-0.144693	-5.56645	5.69084e-07	2.18434e-05	down	1	1	0	0.0353974	0.0353974	0.0353974	1.02025e-09	hyper_only	concordant_silencing	4623	Rho GDP dissociation inhibitor beta	9.16035
SPATA13	Th1 cells	0.248522	5.6899	5.87791e-07	2.24774e-05	up	2	1	1	0.0392713	0.0392713	-0.0103644	2.61401e-21	mixed	mixed_dmr	7432696	spermatogenesis associated 13	7.44233
CXCL16	Non classical monocytes	-0.468357	-5.78517	6.09442e-07	2.32572e-05	down	1	0	1	0.03477	-0.03477	-0.03477	5.12219e-21	hypo_only	discordant_hypo_down	862	C-X-C motif chemokine ligand 16	7.53221
RPL23A	Atypical monocytes	0.466588	5.53881	6.12678e-07	2.33614e-05	up	1	1	0	0.0289572	0.0289572	0.0289572	2.72046e-19	hyper_only	discordant_hyper_up	221	ribosomal protein L23a	9.56606
HLA-F	Th1 cells	-0.296897	-5.66946	6.42032e-07	2.434e-05	down	1	1	0	0.0255953	0.0255953	0.0255953	9.95991e-10	hyper_only	concordant_silencing	2439	major histocompatibility complex, class I, F	8.47001
USP6NL	Myeloid dendritic cells	0.456236	5.798	6.46951e-07	2.44992e-05	up	1	0	1	0.0194357	-0.0194357	-0.0194357	4.71486e-16	hypo_only	concordant_derepression	3991	USP6 N-terminal like	5.28353
GIMAP8	Intermediate monocytes	0.400833	5.83683	6.81e-07	2.57329e-05	up	1	1	0	0.0433788	0.0433788	0.0433788	1.62746e-14	hyper_only	discordant_hyper_up	4261	GTPase, IMAP family member 8	6.64622
RPL7A	Megakaryocytes	0.766255	5.47448	6.8648e-07	2.59294e-05	up	1	1	0	0.018373	0.018373	0.018373	8.00371e-15	hyper_only	discordant_hyper_up	899	ribosomal protein L7a	9.9569
RPL18A	Naive CD8 T cells	0.160566	5.74073	6.95666e-07	2.62656e-05	up	1	1	0	0.0259008	0.0259008	0.0259008	1.93239e-12	hyper_only	discordant_hyper_up	2002	ribosomal protein L18a	12.6033
INTS6	Th2 cells	0.30948	5.75843	7.08131e-07	2.66926e-05	up	1	1	0	0.0394051	0.0394051	0.0394051	3.32295e-15	hyper_only	discordant_hyper_up	6182	integrator complex subunit 6	6.79567
CAST	Natural killer cells	-0.138717	-5.05728	7.15417e-07	2.69452e-05	down	1	0	1	0.0332108	-0.0332108	-0.0332108	1.90804e-17	hypo_only	discordant_hypo_down	3493	calpastatin	9.17794
PLK3	Atypical monocytes	-0.426093	-5.49573	7.41639e-07	2.78308e-05	down	1	1	0	0.0358703	0.0358703	0.0358703	6.37666e-13	hyper_only	concordant_silencing	4630	polo like kinase 3	8.98496
MGAT4A	Non-Vd2 gd T cells	-0.349587	-5.68453	7.55321e-07	2.82982e-05	down	1	1	0	0.0379884	0.0379884	0.0379884	9.65563e-16	hyper_only	concordant_silencing	719	alpha-1,3-mannosyl-glycoprotein 4-beta-N-acetylglucosaminyltransferase A	7.52864
RPL7	T regulatory cells	-0.384318	-5.70127	7.61987e-07	2.84902e-05	down	2	1	1	0.0225728	0.0225728	-0.019152	4.25082e-13	mixed	mixed_dmr	18214049	ribosomal protein L7	10.9912
XAF1	Naive CD4 T cells	-0.173236	-5.50506	7.68287e-07	2.87025e-05	down	1	0	1	0.0252326	-0.0252326	-0.0252326	1.26578e-15	hypo_only	discordant_hypo_down	135	XIAP associated factor 1	6.80173
EAF1	Classical monocytes	-0.133613	-5.40966	7.75412e-07	2.89453e-05	down	1	0	1	0.018005	-0.018005	-0.018005	1.68481e-12	hypo_only	discordant_hypo_down	4127	ELL associated factor 1	6.51746
EEF1B2	Naive CD8 T cells	0.177166	5.71429	7.92495e-07	2.95472e-05	up	1	1	0	0.0320051	0.0320051	0.0320051	1.28765e-10	hyper_only	discordant_hyper_up	6126	eukaryotic translation elongation factor 1 beta 2	11.4201
HLA-F	Non-Vd2 gd T cells	-0.36214	-5.66985	8.07815e-07	3.00698e-05	down	1	1	0	0.0255953	0.0255953	0.0255953	9.95991e-10	hyper_only	concordant_silencing	2439	major histocompatibility complex, class I, F	8.89127
RTN4	Natural killer cells	0.123656	5.02918	8.21275e-07	3.04971e-05	up	3	0	3	0.0765052	-0.0381113	-0.0765052	1.29008e-19	hypo_only	concordant_derepression	110620796656	reticulon 4	8.36932
VAMP5	T regulatory cells	0.222677	5.66981	8.70807e-07	3.22199e-05	up	1	0	1	0.0337486	-0.0337486	-0.0337486	9.60974e-16	hypo_only	concordant_derepression	3203	vesicle associated membrane protein 5	7.248
CXCR4	Vd2 gd T cells	-0.422776	-5.855	9.11484e-07	3.36172e-05	down	1	0	1	0.0433485	-0.0433485	-0.0433485	1.89136e-15	hypo_only	discordant_hypo_down	2737	C-X-C motif chemokine receptor 4	9.45038
CD63	Th1 cells	0.246544	5.58891	9.24672e-07	3.40086e-05	up	1	0	1	0.0220938	-0.0220938	-0.0220938	6.25354e-16	hypo_only	concordant_derepression	881	CD63 molecule	7.44108
MCTP2	Natural killer cells	0.12395	5.00102	9.44816e-07	3.46804e-05	up	1	0	1	0.0282231	-0.0282231	-0.0282231	3.75861e-13	hypo_only	concordant_derepression	1957	multiple C2 and transmembrane domain containing 2	8.3098
ABTB1	Classical monocytes	0.152087	5.35969	1.00363e-06	3.66499e-05	up	1	0	1	0.0163883	-0.0163883	-0.0163883	1.05414e-15	hypo_only	concordant_derepression	6731	ankyrin repeat and BTB domain containing 1	6.81077
IL32	Th1/Th17 cells	-0.467429	-5.79794	1.04259e-06	3.79976e-05	down	2	2	0	0.0428767	0.0428767	0.0404712	3.95209e-18	hyper_only	concordant_silencing	188601	interleukin 32	10.7956
CFD	Intermediate monocytes	0.471659	5.7444	1.04438e-06	3.80476e-05	up	1	0	1	0.0204301	-0.0204301	-0.0204301	8.3729e-15	hypo_only	concordant_derepression	991	complement factor D	8.96947
LRRFIP1	Classical monocytes	-0.135524	-5.33835	1.10791e-06	4.01881e-05	down	1	0	1	0.0372435	-0.0372435	-0.0372435	2.60923e-17	hypo_only	discordant_hypo_down	496	LRR binding FLII interacting protein 1	9.53413
TXK	Non-Vd2 gd T cells	-0.289753	-5.60232	1.13048e-06	4.09422e-05	down	1	1	0	0.0239836	0.0239836	0.0239836	6.68643e-14	hyper_only	concordant_silencing	3056	TXK tyrosine kinase	6.96475
BCL11B	Naive CD4 T cells	-0.165243	-5.41975	1.19309e-06	4.3041e-05	down	2	2	0	0.0470102	0.0470102	0.0458189	1.58611e-16	hyper_only	concordant_silencing	8944187	BAF chromatin remodeling complex subunit BCL11B	9.53249
IL32	Th1 cells	-0.457638	-5.52536	1.24165e-06	4.47057e-05	down	2	2	0	0.0428767	0.0428767	0.0404712	3.95209e-18	hyper_only	concordant_silencing	188601	interleukin 32	10.2144
LSP1	Myeloid dendritic cells	-0.511235	-5.65701	1.2965e-06	4.66261e-05	down	3	1	2	0.049249	0.049249	-0.0421719	3.7343e-21	mixed	mixed_dmr	148517396278	lymphocyte specific protein 1	9.24991
TTC39C	Intermediate monocytes	0.393273	5.68225	1.37482e-06	4.91367e-05	up	1	1	0	0.035292	0.035292	0.035292	1.64026e-16	hyper_only	discordant_hyper_up	508	tetratricopeptide repeat domain 39C	6.61751
AGTRAP	Natural killer cells	0.113815	4.92336	1.40201e-06	4.99538e-05	up	1	0	1	0.0197882	-0.0197882	-0.0197882	4.8516e-19	hypo_only	concordant_derepression	195	angiotensin II receptor associated protein	8.18257
ARHGDIA	Atypical monocytes	-0.356863	-5.36574	1.41283e-06	5.03201e-05	down	1	1	0	0.027584	0.027584	0.027584	5.81566e-12	hyper_only	concordant_silencing	7063	Rho GDP dissociation inhibitor alpha	8.76491
RPLP2	Naive B cells	-0.159228	-5.29981	1.4328e-06	5.09332e-05	down	1	1	0	0.0266888	0.0266888	0.0266888	3.1094e-15	hyper_only	concordant_silencing	994	ribosomal protein lateral stalk subunit P2	12.1888
HLA-F	Th2 cells	-0.307843	-5.60199	1.48378e-06	5.25833e-05	down	1	1	0	0.0255953	0.0255953	0.0255953	9.95991e-10	hyper_only	concordant_silencing	2439	major histocompatibility complex, class I, F	8.19745
TNRC6B	Natural killer cells	0.149453	4.90825	1.50909e-06	5.34394e-05	up	1	1	0	0.028542	0.028542	0.028542	2.33431e-16	hyper_only	discordant_hyper_up	845	trinucleotide repeat containing adaptor 6B	8.86264
SRSF5	Classical monocytes	-0.133071	-5.27679	1.51533e-06	5.36193e-05	down	1	1	0	0.0137251	0.0137251	0.0137251	5.45549e-12	hyper_only	concordant_silencing	4606	serine and arginine rich splicing factor 5	8.94483
BRD7	Natural killer cells	0.12088	4.9061	1.52183e-06	5.38081e-05	up	1	0	1	0.0420348	-0.0420348	-0.0420348	2.67273e-12	hypo_only	concordant_derepression	7463	bromodomain containing 7	8.35304
EEF1B2	Naive CD4 T cells	0.112073	5.36886	1.57062e-06	5.54058e-05	up	1	1	0	0.0320051	0.0320051	0.0320051	1.28765e-10	hyper_only	discordant_hyper_up	6126	eukaryotic translation elongation factor 1 beta 2	11.298
GIMAP5	Follicular helper T cells	-0.327367	-5.69385	1.62219e-06	5.70726e-05	down	1	1	0	0.0216304	0.0216304	0.0216304	1.36923e-12	hyper_only	concordant_silencing	3893	GTPase, IMAP family member 5	7.27286
STK17A	Naive CD4 T cells	0.188143	5.36058	1.63172e-06	5.73424e-05	up	1	1	0	0.0367244	0.0367244	0.0367244	2.01039e-18	hyper_only	discordant_hyper_up	4487	serine/threonine kinase 17a	7.57787
C7orf50	Classical monocytes	0.119499	5.26041	1.6436e-06	5.77379e-05	up	2	1	1	0.035731	0.0332424	-0.035731	1.91612e-18	mixed	mixed_dmr	904336	chromosome 7 open reading frame 50	6.37188
SRSF5	Th1/Th17 cells	-0.390493	-5.70281	1.64927e-06	5.7893e-05	down	1	1	0	0.0137251	0.0137251	0.0137251	5.45549e-12	hyper_only	concordant_silencing	4606	serine and arginine rich splicing factor 5	9.42936
GRAMD1A	Intermediate monocytes	0.381505	5.63725	1.6836e-06	5.89414e-05	up	1	0	1	0.0361609	-0.0361609	-0.0361609	2.84838e-09	hypo_only	concordant_derepression	6545	GRAM domain containing 1A	6.52893
CCL5	Th1 cells	0.36161	5.4487	1.7088e-06	5.98009e-05	up	1	1	0	0.0378172	0.0378172	0.0378172	1.24076e-14	hyper_only	discordant_hyper_up	1239	C-C motif chemokine ligand 5	7.62764
LIMS1	Naive CD4 T cells	-0.153995	-5.3474	1.74153e-06	6.07621e-05	down	2	1	1	0.0522266	0.0522266	-0.0359561	1.71612e-18	mixed	mixed_dmr	7332460	LIM zinc finger domain containing 1	6.60595
EFCAB14	Classical monocytes	0.147563	5.24541	1.77367e-06	6.17402e-05	up	1	1	0	0.0245847	0.0245847	0.0245847	2.33259e-15	hyper_only	discordant_hyper_up	4236	EF-hand calcium binding domain 14	6.99143
SOCS1	T regulatory cells	0.207205	5.51036	1.78048e-06	6.19092e-05	up	1	1	0	0.0256937	0.0256937	0.0256937	5.52701e-11	hyper_only	discordant_hyper_up	3721	suppressor of cytokine signaling 1	7.11781
UBASH3B	Non classical monocytes	-0.431884	-5.58134	1.78312e-06	6.19092e-05	down	1	0	1	0.0530318	-0.0530318	-0.0530318	1.78538e-18	hypo_only	discordant_hypo_down	2151	ubiquitin associated and SH3 domain containing B	6.39527
HLA-F	Non classical monocytes	-0.406399	-5.58342	1.78312e-06	6.19092e-05	down	1	1	0	0.0255953	0.0255953	0.0255953	9.95991e-10	hyper_only	concordant_silencing	2439	major histocompatibility complex, class I, F	7.97981
FHL3	Classical monocytes	0.11551	5.24362	1.78183e-06	6.19092e-05	up	1	0	1	0.0486475	-0.0486475	-0.0486475	5.01704e-18	hypo_only	concordant_derepression	2406	four and a half LIM domains 3	6.29814
ZFAS1	Naive CD8 T cells	0.234118	5.54341	1.85078e-06	6.4047e-05	up	1	1	0	0.0355615	0.0355615	0.0355615	4.48123e-13	hyper_only	discordant_hyper_up	1097	ZNFX1 antisense RNA 1	9.42977
RPL7A	Naive CD8 T cells	0.152643	5.53333	1.91938e-06	6.63163e-05	up	1	1	0	0.018373	0.018373	0.018373	8.00371e-15	hyper_only	discordant_hyper_up	899	ribosomal protein L7a	12.1061
HLA-F	Th17 cells	-0.528047	-6.04997	1.92756e-06	6.6574e-05	down	1	1	0	0.0255953	0.0255953	0.0255953	9.95991e-10	hyper_only	concordant_silencing	2439	major histocompatibility complex, class I, F	8.13285
RPL13A	Myeloid dendritic cells	-0.577439	-5.56607	1.95866e-06	6.75471e-05	down	1	1	0	0.0325834	0.0325834	0.0325834	5.10848e-17	hyper_only	concordant_silencing	26	ribosomal protein L13a	11.7535
CPED1	Myeloid dendritic cells	0.524543	5.56738	1.95866e-06	6.75471e-05	up	1	1	0	0.0205243	0.0205243	0.0205243	1.47215e-10	hyper_only	discordant_hyper_up	6667	cadherin like and PC-esterase domain containing 1	5.45097
RNF166	Natural killer cells	0.115884	4.85316	1.96766e-06	6.77816e-05	up	1	1	0	0.0321196	0.0321196	0.0321196	5.27865e-14	hyper_only	discordant_hyper_up	2589	ring finger protein 166	8.18726
BRD2	T regulatory cells	0.244291	5.48913	1.96739e-06	6.77816e-05	up	1	0	1	0.00887268	-0.00887268	-0.00887268	1.55463e-17	hypo_only	concordant_derepression	6214	bromodomain containing 2	7.74228
CD22	Naive B cells	0.240435	5.23345	1.99582e-06	6.86492e-05	up	1	0	1	0.0375493	-0.0375493	-0.0375493	7.74951e-18	hypo_only	concordant_derepression	392	CD22 molecule	8.45967
SERPINB6	Non-Vd2 gd T cells	-0.328748	-5.49258	2.0009e-06	6.87984e-05	down	1	0	1	0.0460922	-0.0460922	-0.0460922	6.77054e-13	hypo_only	discordant_hypo_down	4927	serpin family B member 6	7.32429
SSH2	Intermediate monocytes	0.392883	5.57831	2.01403e-06	6.92241e-05	up	1	0	1	0.0250748	-0.0250748	-0.0250748	6.23015e-16	hypo_only	concordant_derepression	3250	slingshot protein phosphatase 2	7.39404
GSN	Classical monocytes	-0.121044	-5.21707	2.02029e-06	6.93993e-05	down	3	0	3	0.0438916	-0.0309519	-0.0438916	7.8526e-19	hypo_only	discordant_hypo_down	33316875010	gelsolin	6.39975
SPG7	T regulatory cells	0.218914	5.47644	2.07255e-06	7.10239e-05	up	1	0	1	0.031453	-0.031453	-0.031453	4.49393e-12	hypo_only	concordant_derepression	2987	SPG7 matrix AAA peptidase subunit, paraplegin	7.12346
CLIC1	Naive B cells	0.224183	5.22154	2.11617e-06	7.24651e-05	up	1	0	1	0.016481	-0.016481	-0.016481	3.39277e-17	hypo_only	concordant_derepression	958	chloride intracellular channel 1	8.31898
SPI1	Atypical monocytes	-0.362451	-5.28007	2.14666e-06	7.34269e-05	down	1	0	1	0.0459783	-0.0459783	-0.0459783	4.19393e-18	hypo_only	discordant_hypo_down	6	Spi-1 proto-oncogene	8.86387
APOBEC3A	Classical monocytes	-0.216352	-5.20207	2.17907e-06	7.44811e-05	down	1	0	1	0.0152161	-0.0152161	-0.0152161	1.62512e-13	hypo_only	discordant_hypo_down	5397	apolipoprotein B mRNA editing enzyme catalytic subunit 3A	7.86215
RNF19A	Classical monocytes	-0.125139	-5.19807	2.22088e-06	7.58539e-05	down	1	0	1	0.0363107	-0.0363107	-0.0363107	1.22137e-13	hypo_only	discordant_hypo_down	2183	ring finger protein 19A, RBR E3 ubiquitin protein ligase	6.43362
RPL18A	Myeloid dendritic cells	-0.615153	-5.53789	2.2282e-06	7.60197e-05	down	1	1	0	0.0259008	0.0259008	0.0259008	1.93239e-12	hyper_only	concordant_silencing	2002	ribosomal protein L18a	11.7467
GLIPR2	Classical monocytes	-0.149596	-5.19573	2.23783e-06	7.62918e-05	down	1	1	0	0.0260135	0.0260135	0.0260135	5.27715e-14	hyper_only	concordant_silencing	6161	GLI pathogenesis related 2	8.00128
IFITM1	Th17 cells	-0.522185	-5.97554	2.25626e-06	7.68433e-05	down	1	1	0	0.0452994	0.0452994	0.0452994	2.52951e-14	hyper_only	concordant_silencing	563	interferon induced transmembrane protein 1	7.34349
DUSP2	Vd2 gd T cells	-0.425057	-5.65523	2.25816e-06	7.68433e-05	down	1	1	0	0.0238008	0.0238008	0.0238008	2.49393e-20	hyper_only	concordant_silencing	1724	dual specificity phosphatase 2	8.63373
EEF2	Natural killer cells	0.124553	4.82097	2.29923e-06	7.80535e-05	up	1	1	0	0.029104	0.029104	0.029104	1.34272e-12	hyper_only	discordant_hyper_up	4196	eukaryotic translation elongation factor 2	9.06716
LFNG	Classical monocytes	0.149896	5.18388	2.34976e-06	7.9579e-05	up	1	0	1	0.0293809	-0.0293809	-0.0293809	1.45205e-13	hypo_only	concordant_derepression	3730	LFNG O-fucosylpeptide 3-beta-N-acetylglucosaminyltransferase	6.97868
MARK3	Th1 cells	0.221452	5.36268	2.488e-06	8.40454e-05	up	1	0	1	0.0425646	-0.0425646	-0.0425646	1.76668e-15	hypo_only	concordant_derepression	1104	microtubule affinity regulating kinase 3	7.3039
PLCG2	Naive B cells	0.173143	5.18959	2.49737e-06	8.43002e-05	up	2	0	2	0.0278497	-0.0194197	-0.0278497	5.1119e-18	hypo_only	concordant_derepression	1556901	phospholipase C gamma 2	7.15666
DOK2	Non classical monocytes	-0.465301	-5.5086	2.54771e-06	8.59053e-05	down	1	1	0	0.0428314	0.0428314	0.0428314	6.55142e-14	hyper_only	concordant_silencing	1186	docking protein 2	7.26986
CPT1A	Classical monocytes	0.136044	5.16768	2.54985e-06	8.59461e-05	up	1	0	1	0.0179013	-0.0179013	-0.0179013	1.38081e-11	hypo_only	concordant_derepression	2825	carnitine palmitoyltransferase 1A	6.70778
RPL30	Classical monocytes	0.101166	5.16572	2.5704e-06	8.65438e-05	up	1	1	0	0.0336492	0.0336492	0.0336492	2.69409e-16	hyper_only	discordant_hyper_up	2438	ribosomal protein L30	11.5106
PFDN5	Myeloid dendritic cells	-0.5464	-5.50258	2.63546e-06	8.86054e-05	down	1	0	1	0.00763746	-0.00763746	-0.00763746	3.47054e-18	hypo_only	discordant_hypo_down	448	prefoldin subunit 5	9.76598
SERPINB6	Natural killer cells	0.112123	4.78791	2.69783e-06	9.05705e-05	up	1	0	1	0.0460922	-0.0460922	-0.0460922	6.77054e-13	hypo_only	concordant_derepression	4927	serpin family B member 6	8.16132
FOXP1	Natural killer cells	0.146259	4.77424	2.88016e-06	9.63414e-05	up	7	1	6	0.0605381	0.0257254	-0.0605381	1.02535e-19	mixed	mixed_dmr	4.19197e+26	forkhead box P1	8.78018
ANXA4	Naive B cells	0.178611	5.15713	2.92101e-06	9.76371e-05	up	1	0	1	0.0332705	-0.0332705	-0.0332705	8.83202e-18	hypo_only	concordant_derepression	6880	annexin A4	7.1142
ASAP1	Th2 cells	0.257844	5.4589	2.99732e-06	9.99708e-05	up	1	1	0	0.0322487	0.0322487	0.0322487	2.99584e-18	hyper_only	discordant_hyper_up	2919	ArfGAP with SH3 domain, ankyrin repeat and PH domain 1	6.55225
IRS2	Th2 cells	0.247051	5.4517	3.06062e-06	0.000101898	up	1	0	1	0.0208373	-0.0208373	-0.0208373	9.55273e-15	hypo_only	concordant_derepression	225	insulin receptor substrate 2	6.61062
FAM53C	Myeloid dendritic cells	0.546034	5.45659	3.24862e-06	0.000107692	up	1	0	1	0.0425003	-0.0425003	-0.0425003	3.03922e-16	hypo_only	concordant_derepression	907	family with sequence similarity 53 member C	5.82224
CCL5	Central memory CD8 T cells	1.07022	5.65292	3.36999e-06	0.000111475	up	1	1	0	0.0378172	0.0378172	0.0378172	1.24076e-14	hyper_only	discordant_hyper_up	1239	C-C motif chemokine ligand 5	8.49692
FAM110A	Non classical monocytes	-0.445521	-5.44997	3.44239e-06	0.000113626	down	1	0	1	0.0302865	-0.0302865	-0.0302865	2.47008e-11	hypo_only	discordant_hypo_down	5719	family with sequence similarity 110 member A	7.11639
TPT1	Intermediate monocytes	-0.38139	-5.47009	3.47679e-06	0.000114598	down	1	1	0	0.0263595	0.0263595	0.0263595	1.76808e-15	hyper_only	concordant_silencing	5000	tumor protein, translationally-controlled 1	12.3123
FAM107B	Th2 cells	-0.336816	-5.42126	3.49026e-06	0.000115001	down	2	1	1	0.0606295	0.0110638	-0.0606295	3.16966e-19	mixed	mixed_dmr	23952928	family with sequence similarity 107 member B	8.41311
KLF6	Intermediate monocytes	-0.437726	-5.46505	3.52249e-06	0.000115897	down	1	1	0	0.0285355	0.0285355	0.0285355	2.95271e-14	hyper_only	concordant_silencing	1313	Kruppel like factor 6	10.0361
PLEK	Terminal effector CD4 T cells	-0.620207	-5.67836	3.53486e-06	0.000116221	down	1	0	1	0.0255213	-0.0255213	-0.0255213	2.80258e-08	hypo_only	discordant_hypo_down	2576	pleckstrin	8.66285
B2M	T regulatory cells	-0.256246	-5.35445	3.53881e-06	0.000116268	down	1	1	0	0.0390588	0.0390588	0.0390588	1.19951e-13	hyper_only	concordant_silencing	2568	beta-2-microglobulin	13.6169
BIN1	Naive B cells	0.187086	5.11564	3.56209e-06	0.000116909	up	1	0	1	0.0299506	-0.0299506	-0.0299506	1.2772e-10	hypo_only	concordant_derepression	5179	bridging integrator 1	7.29788
DENND2D	Naive CD4 T cells	0.154619	5.20769	3.58951e-06	0.000117683	up	1	1	0	0.00500274	0.00500274	0.00500274	2.37582e-20	hyper_only	discordant_hyper_up	1732	DENN domain containing 2D	6.75058
MYOF	Non classical monocytes	0.430952	5.43684	3.65627e-06	0.000119702	up	1	1	0	0.0368191	0.0368191	0.0368191	5.31957e-18	hyper_only	discordant_hyper_up	2051	myoferlin	6.89903
VAMP5	Th1 cells	0.211597	5.27265	3.89848e-06	0.000126823	up	1	0	1	0.0337486	-0.0337486	-0.0337486	9.60974e-16	hypo_only	concordant_derepression	3203	vesicle associated membrane protein 5	7.4534
ZNF292	Naive B cells	0.221644	5.09579	3.9333e-06	0.00012782	up	1	1	0	0.0444598	0.0444598	0.0444598	1.402e-17	hyper_only	discordant_hyper_up	3399	zinc finger protein 292	7.62057
RPL13	Myeloid dendritic cells	-0.557284	-5.41251	3.94604e-06	0.000128099	down	1	1	0	0.0476115	0.0476115	0.0476115	2.39985e-14	hyper_only	concordant_silencing	4097	ribosomal protein L13	12.3131
CTSZ	Non classical monocytes	0.335942	5.40687	4.11181e-06	0.000133107	up	1	0	1	0.0187914	-0.0187914	-0.0187914	1.76643e-18	hypo_only	concordant_derepression	2	cathepsin Z	8.58983
PSMB9	Classical monocytes	0.152955	5.06911	4.16327e-06	0.000134631	up	4	4	0	0.0369765	0.0369765	0.0113734	7.68457e-22	hyper_only	discordant_hyper_up	775633586210	proteasome 20S subunit beta 9	7.75604
MAD1L1	Th2 cells	0.22969	5.38194	4.19811e-06	0.000135426	up	4	0	4	0.0418501	-0.00905941	-0.0418501	4.99598e-18	hypo_only	concordant_derepression	792337535557115	mitotic arrest deficient 1 like 1	6.4413
PLEKHA2	Natural killer cells	0.111168	4.68934	4.30511e-06	0.000138631	up	1	0	1	0.0431754	-0.0431754	-0.0431754	2.64814e-16	hypo_only	concordant_derepression	28	pleckstrin homology domain containing A2	8.09436
AOAH	Natural killer cells	0.116012	4.68846	4.32004e-06	0.000139019	up	1	0	1	0.0533132	-0.0533132	-0.0533132	2.66554e-15	hypo_only	concordant_derepression	4367	acyloxyacyl hydrolase	8.29381
SQSTM1	Natural killer cells	0.107426	4.6845	4.40068e-06	0.000141257	up	2	0	2	0.0415189	-0.0161516	-0.0415189	9.58019e-14	hypo_only	concordant_derepression	45605805	sequestosome 1	8.23255
RPL36	Megakaryocytes	0.705057	5.07898	4.52591e-06	0.000144837	up	1	1	0	0.0229936	0.0229936	0.0229936	1.47695e-15	hyper_only	discordant_hyper_up	2362	ribosomal protein L36	9.90791
PDE4B	Naive B cells	-0.201106	-5.06007	4.6693e-06	0.00014891	down	3	2	1	0.0350321	0.0350321	-0.0173102	2.35765e-14	mixed	mixed_dmr	376647916702	phosphodiesterase 4B	7.61326
COMMD6	T regulatory cells	-0.263801	-5.28548	4.73012e-06	0.000150486	down	1	0	1	0.0193769	-0.0193769	-0.0193769	2.0505e-17	hypo_only	discordant_hypo_down	6193	COMM domain containing 6	9.18656
RNF145	Non classical monocytes	0.366688	5.37118	4.7247e-06	0.000150486	up	1	0	1	0.0226224	-0.0226224	-0.0226224	7.1764e-19	hypo_only	concordant_derepression	87	ring finger protein 145	6.34488
PFDN5	Th1 cells	-0.389068	-5.22219	4.85972e-06	0.000154184	down	1	0	1	0.00763746	-0.00763746	-0.00763746	3.47054e-18	hypo_only	discordant_hypo_down	448	prefoldin subunit 5	9.97874
GAS5	Classical monocytes	0.156943	5.03027	4.99404e-06	0.000158174	up	1	1	0	0.0300898	0.0300898	0.0300898	4.88319e-16	hyper_only	discordant_hyper_up	2304	growth arrest specific 5	7.58981
RNF19A	Natural killer cells	0.11428	4.65672	5.01231e-06	0.000158644	up	1	0	1	0.0363107	-0.0363107	-0.0363107	1.22137e-13	hypo_only	concordant_derepression	2183	ring finger protein 19A, RBR E3 ubiquitin protein ligase	8.15516
LYN	Atypical monocytes	-0.396514	-5.08531	5.02101e-06	0.000158811	down	1	0	1	0.0159553	-0.0159553	-0.0159553	6.76789e-14	hypo_only	discordant_hypo_down	698	LYN proto-oncogene, Src family tyrosine kinase	9.01032
TAX1BP1	Natural killer cells	0.118448	4.64998	5.1744e-06	0.000163438	up	1	0	1	0.056804	-0.056804	-0.056804	1.39492e-15	hypo_only	concordant_derepression	4607	Tax1 binding protein 1	8.44467
SET	Naive B cells	-0.217599	-5.03259	5.33241e-06	0.000167798	down	1	1	0	0.0146914	0.0146914	0.0146914	6.56123e-18	hyper_only	concordant_silencing	4190	SET nuclear proto-oncogene	8.82378
HLA-F	Th1/Th17 cells	-0.425166	-5.42597	5.43112e-06	0.00017073	down	1	1	0	0.0255953	0.0255953	0.0255953	9.95991e-10	hyper_only	concordant_silencing	2439	major histocompatibility complex, class I, F	8.37295
UTRN	Atypical monocytes	-0.388749	-5.06525	5.47127e-06	0.000171934	down	2	1	1	0.0476136	0.0476136	-0.0278919	1.16991e-17	mixed	mixed_dmr	4376468	utrophin	8.96661
SNHG1	Naive CD4 T cells	-0.151926	-5.11833	5.50079e-06	0.000172702	down	1	1	0	0.0277143	0.0277143	0.0277143	3.82972e-13	hyper_only	concordant_silencing	1553	small nucleolar RNA host gene 1	7.06334
CYTIP	Naive CD4 T cells	-0.172496	-5.11151	5.66361e-06	0.000177435	down	2	2	0	0.0425403	0.0425403	0.0399637	4.17212e-18	hyper_only	concordant_silencing	14372770	cytohesin 1 interacting protein	7.85144
HLA-DMA	Naive B cells	0.205193	5.01823	5.71552e-06	0.000178879	up	1	0	1	0.013699	-0.013699	-0.013699	2.45838e-15	hypo_only	concordant_derepression	6307	major histocompatibility complex, class II, DM alpha	9.04404
NSMF	Intermediate monocytes	0.370269	5.34832	5.75854e-06	0.000180104	up	1	0	1	0.0311188	-0.0311188	-0.0311188	1.03288e-11	hypo_only	concordant_derepression	2314	NMDA receptor synaptonuclear signaling and neuronal migration factor	6.58172
PRDM1	Non-Vd2 gd T cells	-0.341672	-5.2767	5.84671e-06	0.000182542	down	1	1	0	0.0296249	0.0296249	0.0296249	4.57932e-12	hyper_only	concordant_silencing	4431	PR/SET domain 1	7.43906
BIN1	Th1/Th17 cells	0.401798	5.40051	5.8865e-06	0.000183485	up	1	0	1	0.0299506	-0.0299506	-0.0299506	1.2772e-10	hypo_only	concordant_derepression	5179	bridging integrator 1	7.27566
FCER1G	Classical monocytes	-0.121158	-4.99614	5.89346e-06	0.000183577	down	1	0	1	0.036952	-0.036952	-0.036952	1.35882e-20	hypo_only	discordant_hypo_down	170	Fc fragment of IgE receptor Ig	9.74691
GP9	Megakaryocytes	-0.830683	-5.01598	5.91179e-06	0.000184086	down	1	0	1	0.0221862	-0.0221862	-0.0221862	9.81501e-18	hypo_only	discordant_hypo_down	72	glycoprotein IX platelet	11.0484
RPL36	Th1 cells	-0.507453	-5.17744	6.0177e-06	0.000187132	down	1	1	0	0.0229936	0.0229936	0.0229936	1.47695e-15	hyper_only	concordant_silencing	2362	ribosomal protein L36	11.3858
RPL13	Non classical monocytes	0.179198	5.3222	6.0994e-06	0.000189366	up	1	1	0	0.0476115	0.0476115	0.0476115	2.39985e-14	hyper_only	discordant_hyper_up	4097	ribosomal protein L13	11.706
BRD2	Central memory CD8 T cells	0.468615	5.51399	6.18257e-06	0.00019155	up	1	0	1	0.00887268	-0.00887268	-0.00887268	1.55463e-17	hypo_only	concordant_derepression	6214	bromodomain containing 2	7.40792
HLA-F	Central memory CD8 T cells	-0.465852	-5.53104	6.18257e-06	0.00019155	down	1	1	0	0.0255953	0.0255953	0.0255953	9.95991e-10	hyper_only	concordant_silencing	2439	major histocompatibility complex, class I, F	8.36991
PTPN6	Non classical monocytes	-0.266755	-5.31378	6.31488e-06	0.000195504	down	1	1	0	0.0269065	0.0269065	0.0269065	2.20459e-13	hyper_only	concordant_silencing	3835	protein tyrosine phosphatase non-receptor type 6	9.0672
IFI30	Classical monocytes	0.117876	4.98115	6.32461e-06	0.000195557	up	1	0	1	0.015689	-0.015689	-0.015689	3.01592e-12	hypo_only	concordant_derepression	1654	IFI30 lysosomal thiol reductase	10.2225
CD247	T regulatory cells	0.244977	5.20784	6.36307e-06	0.000196614	up	3	2	1	0.0447421	0.0447421	-0.0335766	7.56844e-20	mixed	mixed_dmr	397847550	CD247 molecule	8.01657
SLC40A1	Myeloid dendritic cells	0.542051	5.30553	6.50954e-06	0.000200671	up	1	0	1	0.0236343	-0.0236343	-0.0236343	2.1651e-09	hypo_only	concordant_derepression	6633	solute carrier family 40 member 1	5.62737
CYTIP	Non classical monocytes	-0.35934	-5.30424	6.5783e-06	0.00020252	down	2	2	0	0.0425403	0.0425403	0.0399637	4.17212e-18	hyper_only	concordant_silencing	14372770	cytohesin 1 interacting protein	8.43886
TNFSF12	Intermediate monocytes	0.362432	5.31896	6.58766e-06	0.000202741	up	2	1	1	0.0431089	0.0431089	-0.0328378	2.89396e-20	mixed	mixed_dmr	45965	TNF superfamily member 12	6.57578
BHLHE40	Non-Vd2 gd T cells	-0.31053	-5.24912	6.65337e-06	0.000204559	down	1	1	0	0.0372365	0.0372365	0.0372365	2.04583e-13	hyper_only	concordant_silencing	5663	basic helix-loop-helix family member e40	7.25095
RPL36	T regulatory cells	-0.36976	-5.19616	6.68332e-06	0.000205411	down	1	1	0	0.0229936	0.0229936	0.0229936	1.47695e-15	hyper_only	concordant_silencing	2362	ribosomal protein L36	11.6144
ATP6V0B	Th1 cells	0.210932	5.14767	6.7991e-06	0.000208761	up	1	0	1	0.0306082	-0.0306082	-0.0306082	3.58346e-14	hypo_only	concordant_derepression	5079	ATPase H+ transporting V0 subunit b	7.4993
ANP32A	Vd2 gd T cells	0.281567	5.42953	7.22248e-06	0.00022088	up	1	0	1	0.0453329	-0.0453329	-0.0453329	6.11332e-15	hypo_only	concordant_derepression	1820	acidic nuclear phosphoprotein 32 family member A	7.72335
CFLAR	Naive B cells	0.179604	4.96532	7.25136e-06	0.000221689	up	1	1	0	0.031827	0.031827	0.031827	2.52828e-17	hyper_only	discordant_hyper_up	1380	CASP8 and FADD like apoptosis regulator	7.21532
JUP	Myeloid dendritic cells	0.501795	5.25795	7.85667e-06	0.000238773	up	4	3	1	0.0411872	0.0352291	-0.0411872	1.58372e-17	mixed	mixed_dmr	3034418358466780	junction plakoglobin	5.6557
ANP32A	Natural killer cells	0.105315	4.55963	7.87899e-06	0.000239294	up	1	0	1	0.0453329	-0.0453329	-0.0453329	6.11332e-15	hypo_only	concordant_derepression	1820	acidic nuclear phosphoprotein 32 family member A	8.33881
POU2F1	Intermediate monocytes	0.373343	5.2767	7.98119e-06	0.000241841	up	1	0	1	0.0394245	-0.0394245	-0.0394245	1.72015e-17	hypo_only	concordant_derepression	450	POU class 2 homeobox 1	6.60253
TRA2B	Classical monocytes	-0.148347	-4.93094	8.07444e-06	0.000244507	down	1	0	1	0.023694	-0.023694	-0.023694	8.48622e-14	hypo_only	discordant_hypo_down	1526	transformer 2 beta homolog	7.97704
RPL17	Myeloid dendritic cells	-0.548631	-5.24567	8.32311e-06	0.00025146	down	1	1	0	0.0315667	0.0315667	0.0315667	7.19854e-12	hyper_only	concordant_silencing	5848	ribosomal protein L17	11.3746
CD160	Natural killer cells	0.121521	4.54715	8.33352e-06	0.000251692	up	1	1	0	0.0250827	0.0250827	0.0250827	2.44565e-11	hyper_only	discordant_hyper_up	5985	CD160 molecule	8.29712
ZNF638	T regulatory cells	0.218593	5.1361	8.84088e-06	0.00026554	up	1	0	1	0.0107033	-0.0107033	-0.0107033	3.25658e-11	hypo_only	concordant_derepression	2191	zinc finger protein 638	7.27836
TNFRSF25	Th1/Th17 cells	0.402062	5.31013	8.84773e-06	0.000265659	up	1	1	0	0.0213704	0.0213704	0.0213704	7.10598e-11	hyper_only	discordant_hyper_up	4215	TNF receptor superfamily member 25	7.10988
AP3M2	T regulatory cells	0.210712	5.12912	8.89282e-06	0.00026658	up	1	1	0	0.0521464	0.0521464	0.0521464	2.53375e-16	hyper_only	discordant_hyper_up	5203	adaptor related protein complex 3 subunit mu 2	7.21004
SYNE1	Intermediate monocytes	0.404581	5.23381	9.37128e-06	0.000279278	up	1	0	1	0.0298224	-0.0298224	-0.0298224	2.76664e-17	hypo_only	concordant_derepression	4131	spectrin repeat containing nuclear envelope protein 1	6.7085
ICAM4	Non classical monocytes	0.411838	5.2305	9.3709e-06	0.000279278	up	1	0	1	0.0210095	-0.0210095	-0.0210095	2.91373e-17	hypo_only	concordant_derepression	1043	intercellular adhesion molecule 4 (Landsteiner-Wiener blood group)	6.5643
CXCR4	Natural killer cells	-0.143985	-4.52214	9.35708e-06	0.000279278	down	1	0	1	0.0433485	-0.0433485	-0.0433485	1.89136e-15	hypo_only	discordant_hypo_down	2737	C-X-C motif chemokine receptor 4	8.96376
MAP3K7	Intermediate monocytes	0.3469	5.22162	9.47054e-06	0.000281704	up	1	0	1	0.0200954	-0.0200954	-0.0200954	8.90481e-18	hypo_only	concordant_derepression	3342	mitogen-activated protein kinase kinase kinase 7	6.50086
IQGAP2	Natural killer cells	0.117603	4.51677	9.58193e-06	0.000284743	up	1	0	1	0.0257939	-0.0257939	-0.0257939	6.46288e-11	hypo_only	concordant_derepression	2811	IQ motif containing GTPase activating protein 2	8.52023
CDC42	Intermediate monocytes	-0.335348	-5.21355	9.78333e-06	0.000290447	down	1	0	1	0.0302145	-0.0302145	-0.0302145	3.63337e-16	hypo_only	discordant_hypo_down	6554	cell division cycle 42	9.5114
OLR1	Myeloid dendritic cells	0.447875	5.20336	9.97849e-06	0.000296146	up	1	0	1	0.056099	-0.056099	-0.056099	3.1199e-15	hypo_only	concordant_derepression	3597	oxidized low density lipoprotein receptor 1	5.40343
RCAN3	Naive CD4 T cells	-0.171214	-4.98895	1.00535e-05	0.000297989	down	2	2	0	0.0426557	0.0426557	0.0413224	6.19715e-15	hyper_only	concordant_silencing	8911845	RCAN family member 3	8.28336
VDR	Non classical monocytes	0.286514	5.20608	1.04574e-05	0.000309367	up	1	0	1	0.0236876	-0.0236876	-0.0236876	1.31525e-12	hypo_only	concordant_derepression	2813	vitamin D receptor	5.80043
ETS1	Naive CD4 T cells	-0.163744	-4.97744	1.05333e-05	0.000311313	down	3	2	1	0.0507457	0.0507457	-0.0245622	2.32158e-19	mixed	mixed_dmr	195519864446	ETS proto-oncogene 1, transcription factor	9.05385
MAPK1	Natural killer cells	0.109312	4.48229	1.123e-05	0.000330423	up	1	1	0	0.0227502	0.0227502	0.0227502	3.97724e-13	hyper_only	discordant_hyper_up	7030	mitogen-activated protein kinase 1	8.36606
PTP4A2	Myeloid dendritic cells	-0.432719	-5.17532	1.12515e-05	0.000330846	down	2	2	0	0.0409693	0.0409693	0.0252197	4.83232e-18	hyper_only	concordant_silencing	25122808	protein tyrosine phosphatase 4A2	8.50652
MPG	T regulatory cells	0.173036	5.06571	1.15052e-05	0.000337125	up	1	0	1	0.0191041	-0.0191041	-0.0191041	3.13663e-14	hypo_only	concordant_derepression	2348	N-methylpurine DNA glycosylase	7.03956
LPAR6	Classical monocytes	0.139353	4.85357	1.17958e-05	0.000345202	up	1	0	1	0.0371145	-0.0371145	-0.0371145	1.30562e-18	hypo_only	concordant_derepression	4339	lysophosphatidic acid receptor 6	6.73461
RGL4	Th2 cells	0.224611	5.1704	1.18142e-05	0.000345631	up	1	0	1	0.0268546	-0.0268546	-0.0268546	3.22558e-15	hypo_only	concordant_derepression	4680	ral guanine nucleotide dissociation stimulator like 4	6.45635
CCND2	Natural killer cells	0.114118	4.46749	1.19965e-05	0.00035052	up	2	1	1	0.0423507	0.0325633	-0.0423507	1.8354e-17	mixed	mixed_dmr	8504383	cyclin D2	8.33358
MACF1	Naive B cells	0.216789	4.85209	1.20046e-05	0.000350646	up	2	1	1	0.0357921	0.0357921	-0.0185148	4.73411e-16	mixed	mixed_dmr	50577466	microtubule actin crosslinking factor 1	7.76152
ITGB2-AS1	Follicular helper T cells	-0.251587	-5.30037	1.22826e-05	0.000357973	down	1	1	0	0.0263074	0.0263074	0.0263074	1.2281e-20	hyper_only	concordant_silencing	649	ITGB2 antisense RNA 1	6.65868
BCL2L13	Classical monocytes	0.112043	4.84454	1.22897e-05	0.000358024	up	1	0	1	0.0511004	-0.0511004	-0.0511004	1.01735e-20	hypo_only	concordant_derepression	2055	BCL2 like 13	6.4035
IQGAP2	Classical monocytes	0.154417	4.83986	1.25277e-05	0.000363968	up	1	0	1	0.0257939	-0.0257939	-0.0257939	6.46288e-11	hypo_only	concordant_derepression	2811	IQ motif containing GTPase activating protein 2	7.50101
DSE	Intermediate monocytes	0.372707	5.158	1.27349e-05	0.00036926	up	1	0	1	0.0418921	-0.0418921	-0.0418921	8.7927e-15	hypo_only	concordant_derepression	897	dermatan sulfate epimerase	6.81128
CYTIP	Classical monocytes	-0.138321	-4.83484	1.2819e-05	0.000371265	down	2	2	0	0.0425403	0.0425403	0.0399637	4.17212e-18	hyper_only	concordant_silencing	14372770	cytohesin 1 interacting protein	7.22773
SLC29A3	Myeloid dendritic cells	0.398506	5.14177	1.29726e-05	0.000375226	up	1	0	1	0.0331332	-0.0331332	-0.0331332	6.81661e-17	hypo_only	concordant_derepression	5949	solute carrier family 29 member 3	5.25457
HLA-DMA	Classical monocytes	0.165172	4.82988	1.31135e-05	0.00037849	up	1	0	1	0.013699	-0.013699	-0.013699	2.45838e-15	hypo_only	concordant_derepression	6307	major histocompatibility complex, class II, DM alpha	7.71746
RPLP2	Th1 cells	-0.487578	-4.97331	1.35252e-05	0.000389276	down	1	1	0	0.0266888	0.0266888	0.0266888	3.1094e-15	hyper_only	concordant_silencing	994	ribosomal protein lateral stalk subunit P2	11.7764
HIVEP2	Th1 cells	0.21008	4.96834	1.36205e-05	0.000391654	up	2	2	0	0.0398346	0.0398346	0.0334192	4.99933e-15	hyper_only	discordant_hyper_up	30744780	HIVEP zinc finger 2	7.36548
CD226	Non-Vd2 gd T cells	-0.32828	-5.1062	1.38039e-05	0.000396311	down	1	1	0	0.0274793	0.0274793	0.0274793	1.48588e-12	hyper_only	concordant_silencing	3637	CD226 molecule	7.41653
ZFAS1	Th2 cells	0.248274	5.13154	1.38383e-05	0.000397051	up	1	1	0	0.0355615	0.0355615	0.0355615	4.48123e-13	hyper_only	discordant_hyper_up	1097	ZNFX1 antisense RNA 1	9.20945
RCN1	Myeloid dendritic cells	0.429002	5.12397	1.39597e-05	0.000400163	up	3	0	3	0.0153973	-0.00929976	-0.0153973	7.83256e-12	hypo_only	concordant_derepression	181162977229	reticulocalbin 1	5.28611
BRD2	Classical monocytes	0.140334	4.81315	1.40753e-05	0.000402975	up	1	0	1	0.00887268	-0.00887268	-0.00887268	1.55463e-17	hypo_only	concordant_derepression	6214	bromodomain containing 2	7.41671
IL10RB	Switched memory B cells	0.631563	5.59095	1.41448e-05	0.000404589	up	1	0	1	0.015338	-0.015338	-0.015338	3.36648e-14	hypo_only	concordant_derepression	949	interleukin 10 receptor subunit beta	6.50416
LYST	Central memory CD8 T cells	0.399765	5.3523	1.42232e-05	0.000406454	up	1	0	1	0.0361061	-0.0361061	-0.0361061	4.02923e-16	hypo_only	concordant_derepression	7299	lysosomal trafficking regulator	6.74564
SRSF10	Natural killer cells	0.114532	4.41787	1.49853e-05	0.0004256	up	1	1	0	0.0336684	0.0336684	0.0336684	2.95156e-13	hyper_only	discordant_hyper_up	6101	serine and arginine rich splicing factor 10	8.46306
RPL7A	Atypical monocytes	0.411416	4.83517	1.53342e-05	0.000435108	up	1	1	0	0.018373	0.018373	0.018373	8.00371e-15	hyper_only	discordant_hyper_up	899	ribosomal protein L7a	9.51821
DOK2	Natural killer cells	0.107319	4.40796	1.56493e-05	0.000443232	up	1	1	0	0.0428314	0.0428314	0.0428314	6.55142e-14	hyper_only	discordant_hyper_up	1186	docking protein 2	8.62916
PRR5	Non classical monocytes	0.333668	5.11932	1.58795e-05	0.000448927	up	1	0	1	0.0306694	-0.0306694	-0.0306694	6.57565e-13	hypo_only	concordant_derepression	116	proline rich 5	5.99582
YPEL5	Classical monocytes	-0.162263	-4.78594	1.59823e-05	0.000451418	down	1	0	1	0.0499326	-0.0499326	-0.0499326	4.22279e-15	hypo_only	discordant_hypo_down	3483	yippee like 5	7.95097
ID3	Switched memory B cells	0.771071	5.54452	1.59793e-05	0.000451418	up	1	0	1	0.0163162	-0.0163162	-0.0163162	2.41808e-15	hypo_only	concordant_derepression	1022	inhibitor of DNA binding 3, HLH protein	6.89396
CD247	Th1 cells	0.252597	4.92584	1.61206e-05	0.000454769	up	3	2	1	0.0447421	0.0447421	-0.0335766	7.56844e-20	mixed	mixed_dmr	397847550	CD247 molecule	8.14422
ATP6V0B	T regulatory cells	0.189841	4.987	1.63166e-05	0.000459595	up	1	0	1	0.0306082	-0.0306082	-0.0306082	3.58346e-14	hypo_only	concordant_derepression	5079	ATPase H+ transporting V0 subunit b	7.24003
ASPH	Myeloid dendritic cells	0.46122	5.08864	1.63355e-05	0.000459989	up	2	2	0	0.0315345	0.0315345	0.0224217	1.01647e-18	hyper_only	discordant_hyper_up	39836262	aspartate beta-hydroxylase	5.42366
PVT1	Central memory CD8 T cells	0.364072	5.3065	1.70193e-05	0.000478513	up	1	1	0	0.0319824	0.0319824	0.0319824	1.43461e-13	hyper_only	discordant_hyper_up	1025	Pvt1 oncogene	6.69555
RPL13	Naive CD4 T cells	0.0857914	4.86968	1.72673e-05	0.00048416	up	1	1	0	0.0476115	0.0476115	0.0476115	2.39985e-14	hyper_only	discordant_hyper_up	4097	ribosomal protein L13	13.6448
LST1	Intermediate monocytes	-0.485712	-5.05681	1.88915e-05	0.000524449	down	1	0	1	0.0278312	-0.0278312	-0.0278312	6.95532e-12	hypo_only	discordant_hypo_down	1240	leukocyte specific transcript 1	10.6249
NR4A2	T regulatory cells	0.236615	4.94952	1.91481e-05	0.000530617	up	1	0	1	0.038089	-0.038089	-0.038089	1.78275e-08	hypo_only	concordant_derepression	6191	nuclear receptor subfamily 4 group A member 2	7.64591
PKIG	Naive B cells	0.164506	4.74722	1.91725e-05	0.000531132	up	1	1	0	0.0261901	0.0261901	0.0261901	6.40186e-17	hyper_only	discordant_hyper_up	3395	cAMP-dependent protein kinase inhibitor gamma	7.23911
NLRC5	Th1 cells	0.223419	4.87777	1.95742e-05	0.000539878	up	1	1	0	0.027507	0.027507	0.027507	3.58139e-14	hyper_only	discordant_hyper_up	3449	NLR family CARD domain containing 5	7.47467
ETS1	Naive B cells	-0.210777	-4.73408	2.02773e-05	0.000557891	down	3	2	1	0.0507457	0.0507457	-0.0245622	2.32158e-19	mixed	mixed_dmr	195519864446	ETS proto-oncogene 1, transcription factor	8.34175
RPL7	Classical monocytes	0.0872244	4.72557	2.08712e-05	0.000572866	up	2	1	1	0.0225728	0.0225728	-0.019152	4.25082e-13	mixed	mixed_dmr	18214049	ribosomal protein L7	10.8002
SYNE1	Th2 cells	0.259311	5.02658	2.13025e-05	0.000583664	up	1	0	1	0.0298224	-0.0298224	-0.0298224	2.76664e-17	hypo_only	concordant_derepression	4131	spectrin repeat containing nuclear envelope protein 1	6.69106
SPI1	Myeloid dendritic cells	-0.41171	-5.02597	2.14503e-05	0.000587019	down	1	0	1	0.0459783	-0.0459783	-0.0459783	4.19393e-18	hypo_only	discordant_hypo_down	6	Spi-1 proto-oncogene	8.51772
SLC35C2	Intermediate monocytes	0.333222	5.01189	2.19079e-05	0.000598122	up	1	0	1	0.0381466	-0.0381466	-0.0381466	1.93963e-17	hypo_only	concordant_derepression	2322	solute carrier family 35 member C2	6.49442
ZNF638	Naive B cells	0.180549	4.70268	2.33444e-05	0.000635278	up	1	0	1	0.0107033	-0.0107033	-0.0107033	3.25658e-11	hypo_only	concordant_derepression	2191	zinc finger protein 638	7.35396
TYROBP	Classical monocytes	0.0847339	4.69769	2.36342e-05	0.000642567	up	1	0	1	0.0282318	-0.0282318	-0.0282318	1.08411e-13	hypo_only	concordant_derepression	2144	transmembrane immune signaling adaptor TYROBP	10.9116
LRRFIP1	Intermediate monocytes	-0.348216	-4.99182	2.37031e-05	0.0006439	down	1	0	1	0.0372435	-0.0372435	-0.0372435	2.60923e-17	hypo_only	discordant_hypo_down	496	LRR binding FLII interacting protein 1	9.70313
ERN1	Th1/Th17 cells	0.35799	5.09461	2.38425e-05	0.000647118	up	1	0	1	0.00255876	-0.00255876	-0.00255876	1.40101e-21	hypo_only	concordant_derepression	2305	endoplasmic reticulum to nucleus signaling 1	6.905
C1orf162	Non-Vd2 gd T cells	-0.312751	-4.99629	2.40648e-05	0.000652576	down	1	0	1	0.0258673	-0.0258673	-0.0258673	2.15081e-14	hypo_only	discordant_hypo_down	2085	chromosome 1 open reading frame 162	7.23124
RPL7A	Follicular helper T cells	0.1374	5.15496	2.43253e-05	0.000659156	up	1	1	0	0.018373	0.018373	0.018373	8.00371e-15	hyper_only	discordant_hyper_up	899	ribosomal protein L7a	11.9323
CSNK1G1	Intermediate monocytes	0.339102	4.98198	2.43432e-05	0.000659156	up	1	1	0	0.0239056	0.0239056	0.0239056	3.01744e-15	hyper_only	discordant_hyper_up	6234	casein kinase 1 gamma 1	6.55001
RPL7	Megakaryocytes	0.597859	4.70759	2.44938e-05	0.000662845	up	2	1	1	0.0225728	0.0225728	-0.019152	4.25082e-13	mixed	mixed_dmr	18214049	ribosomal protein L7	9.76692
MRPL43	Intermediate monocytes	0.334741	4.97486	2.49799e-05	0.000675013	up	1	1	0	0.0108744	0.0108744	0.0108744	7.71704e-15	hyper_only	discordant_hyper_up	2221	mitochondrial ribosomal protein L43	6.64086
RPL7	Th2 cells	-0.240918	-4.98669	2.51234e-05	0.000678295	down	2	1	1	0.0225728	0.0225728	-0.019152	4.25082e-13	mixed	mixed_dmr	18214049	ribosomal protein L7	11.3466
EDEM2	Myeloid dendritic cells	0.454899	4.99067	2.51987e-05	0.00067993	up	1	0	1	0.012692	-0.012692	-0.012692	1.92463e-14	hypo_only	concordant_derepression	800	ER degradation enhancing alpha-mannosidase like protein 2	5.60442
NEAT1	Intermediate monocytes	-0.472305	-4.96366	2.53442e-05	0.00068266	down	1	0	1	0.040103	-0.040103	-0.040103	1.79571e-17	hypo_only	discordant_hypo_down	978	nuclear paraspeckle assembly transcript 1	12.4981
RPS7	Megakaryocytes	0.68397	4.69575	2.53373e-05	0.00068266	up	1	1	0	0.0314027	0.0314027	0.0314027	3.76441e-14	hyper_only	discordant_hyper_up	4072	ribosomal protein S7	10.0412
PATL2	Terminal effector CD4 T cells	-0.491495	-5.22833	2.56397e-05	0.000689684	down	1	1	0	0.0279275	0.0279275	0.0279275	3.73527e-12	hyper_only	concordant_silencing	3776	PAT1 homolog 2	7.61082
ARHGDIB	T regulatory cells	-0.245888	-4.87462	2.63327e-05	0.000707018	down	1	1	0	0.0353974	0.0353974	0.0353974	1.02025e-09	hyper_only	concordant_silencing	4623	Rho GDP dissociation inhibitor beta	9.47858
RAB27A	Classical monocytes	0.147694	4.67492	2.6353e-05	0.000707358	up	1	1	0	0.017047	0.017047	0.017047	3.04488e-09	hyper_only	discordant_hyper_up	4571	RAB27A, member RAS oncogene family	7.42188
CCND2	Naive CD8 T cells	0.28568	4.99669	2.66601e-05	0.000714564	up	2	1	1	0.0423507	0.0325633	-0.0423507	1.8354e-17	mixed	mixed_dmr	8504383	cyclin D2	6.91448
KPNB1	Naive B cells	0.182569	4.66325	2.75779e-05	0.000737452	up	1	1	0	0.0321164	0.0321164	0.0321164	6.36116e-13	hyper_only	discordant_hyper_up	7506	karyopherin subunit beta 1	7.43138
PABPC4	Classical monocytes	0.140419	4.66439	2.76243e-05	0.000738478	up	1	0	1	0.00987665	-0.00987665	-0.00987665	1.83271e-13	hypo_only	concordant_derepression	4958	poly(A) binding protein cytoplasmic 4	7.26827
NSMCE1	Intermediate monocytes	0.332896	4.9379	2.77335e-05	0.000740754	up	2	1	1	0.03626	0.0135853	-0.03626	8.00863e-17	mixed	mixed_dmr	22704683	NSE1 homolog, SMC5-SMC6 complex component	6.51248
FCER1G	Non classical monocytes	-0.185217	-5.00243	2.79915e-05	0.000746783	down	1	0	1	0.036952	-0.036952	-0.036952	1.35882e-20	hypo_only	discordant_hypo_down	170	Fc fragment of IgE receptor Ig	11.2184
HDAC7	Intermediate monocytes	0.339604	4.93275	2.81963e-05	0.000751379	up	1	0	1	0.0234831	-0.0234831	-0.0234831	3.80154e-14	hypo_only	concordant_derepression	1805	histone deacetylase 7	6.55817
PPP1R18	Natural killer cells	0.0995424	4.26945	2.89495e-05	0.000768567	up	2	2	0	0.0189519	0.0189519	0.0175793	9.78206e-18	hyper_only	discordant_hyper_up	1613495	protein phosphatase 1 regulatory subunit 18	8.40798
HLA-F	T regulatory cells	-0.228287	-4.83602	2.96265e-05	0.000784738	down	1	1	0	0.0255953	0.0255953	0.0255953	9.95991e-10	hyper_only	concordant_silencing	2439	major histocompatibility complex, class I, F	8.26566
BCL11B	Non-Vd2 gd T cells	0.368829	4.94464	3.05169e-05	0.000806241	up	2	2	0	0.0470102	0.0470102	0.0458189	1.58611e-16	hyper_only	discordant_hyper_up	8944187	BAF chromatin remodeling complex subunit BCL11B	8.43745
PFDN5	Th1/Th17 cells	-0.392702	-5.02169	3.05949e-05	0.000807608	down	1	0	1	0.00763746	-0.00763746	-0.00763746	3.47054e-18	hypo_only	discordant_hypo_down	448	prefoldin subunit 5	10.1464
PHB	Intermediate monocytes	0.332987	4.90747	3.11634e-05	0.000821209	up	1	0	1	0.0291806	-0.0291806	-0.0291806	3.51136e-11	hypo_only	concordant_derepression	5226	prohibitin	6.79572
BHLHE40	Classical monocytes	-0.126254	-4.63514	3.13815e-05	0.000825974	down	1	1	0	0.0372365	0.0372365	0.0372365	2.04583e-13	hyper_only	concordant_silencing	5663	basic helix-loop-helix family member e40	6.79629
RPL36	Switched memory B cells	-0.809213	-5.37549	3.18965e-05	0.000837658	down	1	1	0	0.0229936	0.0229936	0.0229936	1.47695e-15	hyper_only	concordant_silencing	2362	ribosomal protein L36	11.569
PFDN5	Megakaryocytes	0.515948	4.64151	3.23532e-05	0.00084893	up	1	0	1	0.00763746	-0.00763746	-0.00763746	3.47054e-18	hypo_only	concordant_derepression	448	prefoldin subunit 5	9.54841
RPLP2	Th1/Th17 cells	-0.452905	-4.99279	3.40301e-05	0.000891159	down	1	1	0	0.0266888	0.0266888	0.0266888	3.1094e-15	hyper_only	concordant_silencing	994	ribosomal protein lateral stalk subunit P2	12.1806
SLA	Non-switched memory B cells	0.623176	5.37407	3.44896e-05	0.000901657	up	1	1	0	0.0411332	0.0411332	0.0411332	2.91404e-20	hyper_only	discordant_hyper_up	2492	Src like adaptor	6.6463
RPL23A	Naive CD4 T cells	-0.0905277	-4.71204	3.47034e-05	0.000904942	down	1	1	0	0.0289572	0.0289572	0.0289572	2.72046e-19	hyper_only	concordant_silencing	221	ribosomal protein L23a	12.5599
RPL3	Naive CD4 T cells	0.0840944	4.71355	3.47034e-05	0.000904942	up	1	1	0	0.0275852	0.0275852	0.0275852	3.10623e-16	hyper_only	discordant_hyper_up	224	ribosomal protein L3	12.6747
OSCAR	Non classical monocytes	0.355327	4.95809	3.47699e-05	0.00090642	up	1	0	1	0.0337355	-0.0337355	-0.0337355	8.01412e-18	hypo_only	concordant_derepression	684	osteoclast associated Ig-like receptor	6.25539
GIMAP8	Non classical monocytes	0.333243	4.95507	3.49859e-05	0.000911795	up	1	1	0	0.0433788	0.0433788	0.0433788	1.62746e-14	hyper_only	discordant_hyper_up	4261	GTPase, IMAP family member 8	6.05959
ACSL1	Non classical monocytes	0.329397	4.95272	3.50868e-05	0.000913652	up	1	0	1	0.0216473	-0.0216473	-0.0216473	1.28409e-18	hypo_only	concordant_derepression	2679	acyl-CoA synthetase long chain family member 1	6.05016
ZFAS1	Terminal effector CD4 T cells	0.520289	5.15765	3.5171e-05	0.000915327	up	1	1	0	0.0355615	0.0355615	0.0355615	4.48123e-13	hyper_only	discordant_hyper_up	1097	ZNFX1 antisense RNA 1	8.73298
FBP1	Intermediate monocytes	0.377883	4.87362	3.52307e-05	0.000916106	up	1	0	1	0.0311693	-0.0311693	-0.0311693	3.23444e-16	hypo_only	concordant_derepression	3490	fructose-bisphosphatase 1	7.23312
NLRC5	Intermediate monocytes	0.338881	4.87118	3.52307e-05	0.000916106	up	1	1	0	0.027507	0.027507	0.027507	3.58139e-14	hyper_only	discordant_hyper_up	3449	NLR family CARD domain containing 5	6.67335
DCUN1D1	Intermediate monocytes	0.335753	4.87143	3.52307e-05	0.000916106	up	1	0	1	0.0470579	-0.0470579	-0.0470579	1.70385e-18	hypo_only	concordant_derepression	4106	defective in cullin neddylation 1 domain containing 1	6.63319
SET	Myeloid dendritic cells	-0.421586	-4.89857	3.68377e-05	0.000954134	down	1	1	0	0.0146914	0.0146914	0.0146914	6.56123e-18	hyper_only	concordant_silencing	4190	SET nuclear proto-oncogene	8.61644
GIT1	Intermediate monocytes	0.327047	4.85514	3.69833e-05	0.000957369	up	1	0	1	0.0228323	-0.0228323	-0.0228323	1.56374e-14	hypo_only	concordant_derepression	1040	GIT ArfGAP 1	6.5627
IFITM1	Th1 cells	-0.213079	-4.72662	3.73263e-05	0.000964356	down	1	1	0	0.0452994	0.0452994	0.0452994	2.52951e-14	hyper_only	concordant_silencing	563	interferon induced transmembrane protein 1	7.67089
PTPRC	Classical monocytes	-0.0969853	-4.59519	3.75746e-05	0.000969145	down	1	1	0	0.0286008	0.0286008	0.0286008	3.24584e-20	hyper_only	concordant_silencing	2364	protein tyrosine phosphatase receptor type C	10.0713
BASP1	Non classical monocytes	-0.348154	-4.93525	3.79896e-05	0.000976034	down	1	0	1	0.0119703	-0.0119703	-0.0119703	6.08125e-12	hypo_only	discordant_hypo_down	831	brain abundant membrane attached signal protein 1	6.00761
KMT2A	Naive B cells	0.202904	4.5865	3.83001e-05	0.000982645	up	1	1	0	0.0414399	0.0414399	0.0414399	9.45475e-20	hyper_only	discordant_hyper_up	3264	lysine methyltransferase 2A	7.7564
POU2F2	T regulatory cells	0.220431	4.76444	3.9051e-05	0.000999691	up	1	1	0	0.0302172	0.0302172	0.0302172	1.10985e-15	hyper_only	discordant_hyper_up	3575	POU class 2 homeobox 2	7.3197
CCL5	Intermediate monocytes	0.517533	4.8371	3.92394e-05	0.00100424	up	1	1	0	0.0378172	0.0378172	0.0378172	1.24076e-14	hyper_only	discordant_hyper_up	1239	C-C motif chemokine ligand 5	6.81415
BRD2	Th1 cells	0.218917	4.70577	3.95256e-05	0.00101072	up	1	0	1	0.00887268	-0.00887268	-0.00887268	1.55463e-17	hypo_only	concordant_derepression	6214	bromodomain containing 2	7.78938
TRIM38	Naive B cells	0.215965	4.57667	3.99793e-05	0.00102147	up	1	0	1	0.0627708	-0.0627708	-0.0627708	8.40644e-18	hypo_only	concordant_derepression	1763	tripartite motif containing 38	8.09901
KDM4B	Intermediate monocytes	0.332035	4.83118	4.01703e-05	0.0010255	up	2	0	2	0.0457106	-0.0297126	-0.0457106	1.83754e-14	hypo_only	concordant_derepression	29434525	lysine demethylase 4B	6.62962
CSNK1D	Naive B cells	0.144208	4.56319	4.19645e-05	0.00106718	up	1	0	1	0.0484915	-0.0484915	-0.0484915	1.68258e-18	hypo_only	concordant_derepression	1244	casein kinase 1 delta	7.12316
NR4A2	Terminal effector CD4 T cells	0.455956	5.11088	4.26129e-05	0.0010819	up	1	0	1	0.038089	-0.038089	-0.038089	1.78275e-08	hypo_only	concordant_derepression	6191	nuclear receptor subfamily 4 group A member 2	7.48841
SH3BP5	Naive CD4 T cells	-0.123932	-4.66186	4.35024e-05	0.00110175	down	3	0	3	0.0701978	-0.0327225	-0.0701978	1.38038e-19	hypo_only	discordant_hypo_down	147534846687	SH3 domain binding protein 5	6.6786
SETD5	T regulatory cells	0.180431	4.7391	4.35147e-05	0.00110175	up	1	0	1	0.0412593	-0.0412593	-0.0412593	8.70633e-16	hypo_only	concordant_derepression	3181	SET domain containing 5	7.06096
IFITM1	T regulatory cells	-0.198603	-4.73733	4.35147e-05	0.00110175	down	1	1	0	0.0452994	0.0452994	0.0452994	2.52951e-14	hyper_only	concordant_silencing	563	interferon induced transmembrane protein 1	7.4057
SYK	Naive B cells	0.184319	4.55215	4.37147e-05	0.0011056	up	1	0	1	0.0153242	-0.0153242	-0.0153242	9.24522e-15	hypo_only	concordant_derepression	599	spleen associated tyrosine kinase	7.48928
VMO1	Intermediate atypical monocytes	-0.850132	-5.40731	4.525e-05	0.00114162	down	1	0	1	0.0200865	-0.0200865	-0.0200865	1.46124e-12	hypo_only	discordant_hypo_down	2177	vitelline membrane outer layer 1 homolog	7.61755
IKZF3	Central memory CD8 T cells	0.489419	5.08794	4.59253e-05	0.00115834	up	1	1	0	0.0460657	0.0460657	0.0460657	4.72055e-14	hyper_only	discordant_hyper_up	2071	IKAROS family zinc finger 3	7.47475
AFF3	Naive B cells	-0.20189	-4.53828	4.61484e-05	0.00116365	down	1	0	1	0.0357943	-0.0357943	-0.0357943	9.31848e-14	hypo_only	discordant_hypo_down	6534	AF4/FMR2 family member 3	8.75515
ASXL1	Th1 cells	0.199606	4.66204	4.74713e-05	0.0011931	up	1	1	0	0.0228282	0.0228282	0.0228282	4.86137e-17	hyper_only	discordant_hyper_up	966	ASXL transcriptional regulator 1	7.32586
CELF2	Natural killer cells	0.119473	4.15197	4.78152e-05	0.00120109	up	1	1	0	0.0409163	0.0409163	0.0409163	1.65492e-20	hyper_only	discordant_hyper_up	1423	CUGBP Elav-like family member 2	9.16773
POU2F2	Th1 cells	0.225058	4.6539	4.89336e-05	0.00122611	up	1	1	0	0.0302172	0.0302172	0.0302172	1.10985e-15	hyper_only	discordant_hyper_up	3575	POU class 2 homeobox 2	7.42267
MSRB1	Classical monocytes	0.132823	4.53507	4.89563e-05	0.00122611	up	1	0	1	0.0439975	-0.0439975	-0.0439975	4.72999e-19	hypo_only	concordant_derepression	2552	methionine sulfoxide reductase B1	6.97456
RASSF5	Classical monocytes	-0.127539	-4.5342	4.89705e-05	0.00122611	down	1	1	0	0.0281465	0.0281465	0.0281465	4.41594e-18	hyper_only	concordant_silencing	295	Ras association domain family member 5	7.10963
RPL23A	Th1/Th17 cells	-0.456646	-4.9093	4.90453e-05	0.00122765	down	1	1	0	0.0289572	0.0289572	0.0289572	2.72046e-19	hyper_only	concordant_silencing	221	ribosomal protein L23a	12.4229
SNHG1	Intermediate monocytes	0.331065	4.78083	4.91716e-05	0.00122948	up	1	1	0	0.0277143	0.0277143	0.0277143	3.82972e-13	hyper_only	discordant_hyper_up	1553	small nucleolar RNA host gene 1	6.56585
RAB34	Intermediate monocytes	0.317337	4.77958	4.91923e-05	0.00122966	up	1	0	1	0.0368523	-0.0368523	-0.0368523	8.72058e-16	hypo_only	concordant_derepression	3	RAB34, member RAS oncogene family	6.52497
SPEN	T regulatory cells	0.193944	4.7044	4.94835e-05	0.0012346	up	1	0	1	0.0259894	-0.0259894	-0.0259894	5.24731e-17	hypo_only	concordant_derepression	5015	spen family transcriptional repressor	7.20563
MKNK1	MAIT cells	0.476545	5.39565	4.97004e-05	0.00123921	up	2	0	2	0.0327444	-0.0310314	-0.0327444	7.10884e-20	hypo_only	concordant_derepression	15003418	MAPK interacting serine/threonine kinase 1	6.71501
ZBTB16	MAIT cells	0.670912	5.37795	4.97004e-05	0.00123921	up	1	0	1	0.0371193	-0.0371193	-0.0371193	5.32823e-18	hypo_only	concordant_derepression	738	zinc finger and BTB domain containing 16	7.38454
ZFP36L1	Th2 cells	0.308837	4.83536	4.97219e-05	0.00123921	up	1	1	0	0.0572941	0.0572941	0.0572941	1.29963e-18	hyper_only	discordant_hyper_up	722	ZFP36 ring finger protein like 1	7.4881
CTSB	Th2 cells	0.210685	4.83406	4.97219e-05	0.00123921	up	2	2	0	0.0447251	0.0447251	0.022146	1.87361e-14	hyper_only	discordant_hyper_up	12565653	cathepsin B	6.48596
TMBIM1	Megakaryocytes	-0.461639	-4.54336	5.04763e-05	0.00125564	down	1	0	1	0.0344965	-0.0344965	-0.0344965	1.8227e-20	hypo_only	discordant_hypo_down	560	transmembrane BAX inhibitor motif containing 1	9.20388
PYCARD	Th1 cells	0.179096	4.63608	5.19674e-05	0.00128823	up	1	0	1	0.00851502	-0.00851502	-0.00851502	6.84036e-11	hypo_only	concordant_derepression	1653	PYD and CARD domain containing	7.31396
PVT1	Th1 cells	0.208854	4.63293	5.24056e-05	0.00129769	up	1	1	0	0.0319824	0.0319824	0.0319824	1.43461e-13	hyper_only	discordant_hyper_up	1025	Pvt1 oncogene	7.37936
HLA-E	T regulatory cells	-0.189296	-4.68628	5.31946e-05	0.00131371	down	1	1	0	0.040759	0.040759	0.040759	1.32499e-17	hyper_only	concordant_silencing	74	major histocompatibility complex, class I, E	10.3376
CORO1A	Naive B cells	0.188888	4.50403	5.34094e-05	0.00131866	up	1	1	0	0.0264385	0.0264385	0.0264385	2.13627e-15	hyper_only	discordant_hyper_up	1160	coronin 1A	8.78246
HRH2	Classical monocytes	0.128264	4.51331	5.35288e-05	0.00132126	up	1	1	0	0.0143408	0.0143408	0.0143408	1.48883e-09	hyper_only	discordant_hyper_up	7427	histamine receptor H2	6.83035
SNHG1	Myeloid dendritic cells	0.465038	4.80395	5.38624e-05	0.00132772	up	1	1	0	0.0277143	0.0277143	0.0277143	3.82972e-13	hyper_only	discordant_hyper_up	1553	small nucleolar RNA host gene 1	5.8277
IL32	Follicular helper T cells	-0.219791	-4.9697	5.39278e-05	0.00132862	down	2	2	0	0.0428767	0.0428767	0.0404712	3.95209e-18	hyper_only	concordant_silencing	188601	interleukin 32	10.2645
NACC2	Classical monocytes	0.128065	4.50727	5.49691e-05	0.0013514	up	2	0	2	0.0448706	-0.0231092	-0.0448706	2.76503e-12	hypo_only	concordant_derepression	49806274	NACC family member 2	6.84845
MKLN1	Intermediate monocytes	0.340029	4.73622	5.56579e-05	0.00136506	up	1	0	1	0.027378	-0.027378	-0.027378	2.84435e-11	hypo_only	concordant_derepression	6149	muskelin 1	6.9235
LPAR6	Intermediate monocytes	0.346444	4.73175	5.58186e-05	0.00136718	up	1	0	1	0.0371145	-0.0371145	-0.0371145	1.30562e-18	hypo_only	concordant_derepression	4339	lysophosphatidic acid receptor 6	7.03905
TAP1	Th1 cells	0.200651	4.6154	5.58095e-05	0.00136718	up	2	2	0	0.0175036	0.0175036	0.0131153	7.68457e-22	hyper_only	discordant_hyper_up	76210	transporter 1, ATP binding cassette subfamily B member	7.44917
LPAR6	Non classical monocytes	0.358583	4.84474	5.62913e-05	0.00137658	up	1	0	1	0.0371145	-0.0371145	-0.0371145	1.30562e-18	hypo_only	concordant_derepression	4339	lysophosphatidic acid receptor 6	6.26982
TPT1	Atypical monocytes	0.432848	4.52968	5.69136e-05	0.00139069	up	1	1	0	0.0263595	0.0263595	0.0263595	1.76808e-15	hyper_only	discordant_hyper_up	5000	tumor protein, translationally-controlled 1	10.6698
ITGB1	Vd2 gd T cells	0.364551	4.96948	5.70748e-05	0.00139353	up	1	1	0	0.0213549	0.0213549	0.0213549	4.44055e-11	hyper_only	discordant_hyper_up	4278	integrin subunit beta 1	8.15525
RAB3D	Myeloid dendritic cells	0.437843	4.78842	5.72671e-05	0.00139785	up	1	0	1	0.0274763	-0.0274763	-0.0274763	1.78553e-19	hypo_only	concordant_derepression	3270	RAB3D, member RAS oncogene family	5.41821
KMT2D	Intermediate monocytes	0.312768	4.72396	5.73902e-05	0.00139974	up	1	0	1	0.0171044	-0.0171044	-0.0171044	1.84903e-18	hypo_only	concordant_derepression	952	lysine methyltransferase 2D	6.51926
GIMAP8	Classical monocytes	0.109092	4.49612	5.75971e-05	0.00140442	up	1	1	0	0.0433788	0.0433788	0.0433788	1.62746e-14	hyper_only	discordant_hyper_up	4261	GTPase, IMAP family member 8	6.40814
PHACTR1	Classical monocytes	-0.123655	-4.49169	5.86955e-05	0.00142818	down	3	1	2	0.0298926	0.0298926	-0.0265657	5.8682e-19	mixed	mixed_dmr	36313002588	phosphatase and actin regulator 1	6.65412
CARS2	Classical monocytes	0.131221	4.48844	5.93708e-05	0.00144348	up	1	0	1	0.0280119	-0.0280119	-0.0280119	2.19082e-11	hypo_only	concordant_derepression	6866	cysteinyl-tRNA synthetase 2, mitochondrial	6.96018
CFL1	Th1 cells	-0.305678	-4.59834	5.94284e-05	0.0014445	down	1	0	1	0.0170474	-0.0170474	-0.0170474	1.95426e-17	hypo_only	discordant_hypo_down	4318	cofilin 1	9.61299
TSPO	Non-switched memory B cells	0.664467	5.23692	5.9789e-05	0.00145188	up	2	0	2	0.0293767	-0.00877168	-0.0293767	2.22686e-14	hypo_only	concordant_derepression	45236847	translocator protein	6.85816
RPL22	Th1/Th17 cells	-0.412506	-4.85113	6.00864e-05	0.00145742	down	1	0	1	0.0321867	-0.0321867	-0.0321867	1.24386e-12	hypo_only	discordant_hypo_down	5124	ribosomal protein L22	11.1757
HLA-F	Follicular helper T cells	-0.268986	-4.94272	6.03371e-05	0.00146233	down	1	1	0	0.0255953	0.0255953	0.0255953	9.95991e-10	hyper_only	concordant_silencing	2439	major histocompatibility complex, class I, F	7.93166
SAMD4A	Non classical monocytes	0.288951	4.82885	6.04051e-05	0.00146323	up	1	0	1	0.0260531	-0.0260531	-0.0260531	1.18602e-12	hypo_only	concordant_derepression	5770	sterile alpha motif domain containing 4A	5.89693
CORO1B	Th2 cells	0.29933	4.78454	6.13364e-05	0.00148307	up	1	1	0	0.0272969	0.0272969	0.0272969	8.937e-15	hyper_only	discordant_hyper_up	137	coronin 1B	7.27364
RPL36	Th2 cells	-0.235533	-4.78669	6.13364e-05	0.00148307	down	1	1	0	0.0229936	0.0229936	0.0229936	1.47695e-15	hyper_only	concordant_silencing	2362	ribosomal protein L36	11.9828
RPL13A	Naive CD8 T cells	0.12593	4.80911	6.20644e-05	0.0014991	up	1	1	0	0.0325834	0.0325834	0.0325834	5.10848e-17	hyper_only	discordant_hyper_up	26	ribosomal protein L13a	12.6518
ZMYND8	Naive CD4 T cells	0.12375	4.57557	6.26375e-05	0.00151255	up	2	0	2	0.0375253	-0.0294954	-0.0375253	2.86393e-19	hypo_only	concordant_derepression	795056	zinc finger MYND-type containing 8	6.67248
POU2F2	Naive B cells	0.226104	4.46162	6.32227e-05	0.00152588	up	1	1	0	0.0302172	0.0302172	0.0302172	1.10985e-15	hyper_only	discordant_hyper_up	3575	POU class 2 homeobox 2	8.70942
ARHGDIB	Non classical monocytes	-0.198525	-4.81405	6.39314e-05	0.00153977	down	1	1	0	0.0353974	0.0353974	0.0353974	1.02025e-09	hyper_only	concordant_silencing	4623	Rho GDP dissociation inhibitor beta	9.78623
FCRL2	Naive B cells	0.192293	4.45757	6.41939e-05	0.00154569	up	1	0	1	0.00129878	-0.00129878	-0.00129878	1.0995e-12	hypo_only	concordant_derepression	5071	Fc receptor like 2	7.46248
ADD1	Natural killer cells	0.099033	4.08293	6.42361e-05	0.0015463	up	1	0	1	0.0301736	-0.0301736	-0.0301736	4.33324e-21	hypo_only	concordant_derepression	667	adducin 1	8.39765
SNHG14	Naive B cells	0.183445	4.45438	6.46871e-05	0.00155594	up	1	0	1	0.0139028	-0.0139028	-0.0139028	9.70107e-17	hypo_only	concordant_derepression	4642		7.31124
NUMA1	Classical monocytes	0.112567	4.4683	6.47472e-05	0.00155698	up	1	0	1	0.0221852	-0.0221852	-0.0221852	2.76688e-12	hypo_only	concordant_derepression	4828	nuclear mitotic apparatus protein 1	6.62063
INPP4B	Vd2 gd T cells	0.27344	4.93128	6.48048e-05	0.00155796	up	1	1	0	0.0564878	0.0564878	0.0564878	6.81785e-19	hyper_only	discordant_hyper_up	2434	inositol polyphosphate-4-phosphatase type II B	7.39754
ARHGEF3	Classical monocytes	0.101902	4.46318	6.59434e-05	0.00158163	up	1	1	0	0.0398839	0.0398839	0.0398839	7.24357e-19	hyper_only	discordant_hyper_up	1308	Rho guanine nucleotide exchange factor 3	6.31844
SUB1	Natural killer cells	-0.104856	-4.07455	6.64887e-05	0.00159182	down	1	1	0	0.0365547	0.0365547	0.0365547	9.15996e-17	hyper_only	concordant_silencing	926	SUB1 regulator of transcription	9.18772
PLCB1	Classical monocytes	0.113247	4.4595	6.6959e-05	0.00160225	up	2	1	1	0.0354167	0.0203829	-0.0354167	2.02564e-21	mixed	mixed_dmr	11377467	phospholipase C beta 1	6.40134
CDC42	Th17 cells	-0.427918	-5.24837	6.7369e-05	0.00161039	down	1	0	1	0.0302145	-0.0302145	-0.0302145	3.63337e-16	hypo_only	discordant_hypo_down	6554	cell division cycle 42	8.87326
SRSF5	Follicular helper T cells	-0.18459	-4.91226	6.86986e-05	0.00163878	down	1	1	0	0.0137251	0.0137251	0.0137251	5.45549e-12	hyper_only	concordant_silencing	4606	serine and arginine rich splicing factor 5	9.58932
SUSD1	Intermediate monocytes	0.313302	4.67309	6.89031e-05	0.00164323	up	1	0	1	0.0503361	-0.0503361	-0.0503361	1.27077e-16	hypo_only	concordant_derepression	3475	sushi domain containing 1	6.52947
TNFAIP3	Th2 cells	0.350462	4.74976	7.03313e-05	0.00167384	up	1	1	0	0.0276231	0.0276231	0.0276231	1.54567e-16	hyper_only	discordant_hyper_up	2109	TNF alpha induced protein 3	7.88178
EPB41	Natural killer cells	0.111732	4.05998	7.05602e-05	0.00167842	up	1	0	1	0.0217427	-0.0217427	-0.0217427	2.66818e-17	hypo_only	concordant_derepression	3460	erythrocyte membrane protein band 4.1	8.59649
LRP1	Myeloid dendritic cells	0.568437	4.73811	7.08798e-05	0.00168472	up	4	3	1	0.0343184	0.0343184	-0.0115166	2.44264e-18	mixed	mixed_dmr	932143618594889	LDL receptor related protein 1	6.27535
TMIGD2	MAIT cells	0.477334	5.25474	7.11985e-05	0.00169143	up	1	0	1	0.00664883	-0.00664883	-0.00664883	1.96799e-13	hypo_only	concordant_derepression	795	transmembrane and immunoglobulin domain containing 2	6.8155
CFL1	Intermediate monocytes	-0.33994	-4.65758	7.32071e-05	0.00173557	down	1	0	1	0.0170474	-0.0170474	-0.0170474	1.95426e-17	hypo_only	discordant_hypo_down	4318	cofilin 1	10.2856
NFE2	Classical monocytes	0.129012	4.43491	7.47862e-05	0.00177119	up	2	0	2	0.0357415	-0.00973193	-0.0357415	1.00316e-18	hypo_only	concordant_derepression	1535333	nuclear factor, erythroid 2	6.68239
SUB1	Myeloid dendritic cells	-0.443381	-4.71969	7.58349e-05	0.00179281	down	1	1	0	0.0365547	0.0365547	0.0365547	9.15996e-17	hyper_only	concordant_silencing	926	SUB1 regulator of transcription	8.87762
RPL3	Myeloid dendritic cells	-0.460815	-4.71792	7.58349e-05	0.00179281	down	1	1	0	0.0275852	0.0275852	0.0275852	3.10623e-16	hyper_only	concordant_silencing	224	ribosomal protein L3	11.434
ARHGEF3	Intermediate monocytes	0.324704	4.64658	7.61103e-05	0.0017984	up	1	1	0	0.0398839	0.0398839	0.0398839	7.24357e-19	hyper_only	discordant_hyper_up	1308	Rho guanine nucleotide exchange factor 3	6.69238
RPL13A	Atypical monocytes	0.403438	4.45641	7.68684e-05	0.00181353	up	1	1	0	0.0325834	0.0325834	0.0325834	5.10848e-17	hyper_only	discordant_hyper_up	26	ribosomal protein L13a	9.96152
USO1	Intermediate monocytes	0.319146	4.64262	7.68589e-05	0.00181353	up	1	0	1	0.0421028	-0.0421028	-0.0421028	6.22473e-16	hypo_only	concordant_derepression	3731	USO1 vesicle transport factor	6.70092
PTPRC	Intermediate monocytes	-0.336737	-4.63995	7.74924e-05	0.00182639	down	1	1	0	0.0286008	0.0286008	0.0286008	3.24584e-20	hyper_only	concordant_silencing	2364	protein tyrosine phosphatase receptor type C	10.4871
VPS13C	Natural killer cells	0.110593	4.03258	7.91264e-05	0.0018611	up	1	1	0	0.0251477	0.0251477	0.0251477	2.89111e-12	hyper_only	discordant_hyper_up	5568	vacuolar protein sorting 13 homolog C	8.51361
MAP3K14	Myeloid dendritic cells	0.398622	4.70573	7.93402e-05	0.00186376	up	2	0	2	0.057346	-0.0269933	-0.057346	5.35007e-20	hypo_only	concordant_derepression	28934028	mitogen-activated protein kinase kinase kinase 14	5.33742
CDC42	Non classical monocytes	-0.200512	-4.75997	7.95021e-05	0.00186709	down	1	0	1	0.0302145	-0.0302145	-0.0302145	3.63337e-16	hypo_only	discordant_hypo_down	6554	cell division cycle 42	9.6626
BASP1	Myeloid dendritic cells	-0.690577	-4.7042	7.95826e-05	0.0018685	down	1	0	1	0.0119703	-0.0119703	-0.0119703	6.08125e-12	hypo_only	discordant_hypo_down	831	brain abundant membrane attached signal protein 1	7.54991
TPM3	Intermediate monocytes	-0.327583	-4.62955	8.07151e-05	0.00189269	down	1	1	0	0.000350717	0.000350717	0.000350717	7.97811e-18	hyper_only	concordant_silencing	1157	tropomyosin 3	9.85025
NAPA	Classical monocytes	-0.121716	-4.41318	8.22358e-05	0.00192541	down	1	0	1	0.0302427	-0.0302427	-0.0302427	1.60128e-12	hypo_only	discordant_hypo_down	7511	NSF attachment protein alpha	7.01278
CLEC12A	Intermediate monocytes	-0.343624	-4.62071	8.27048e-05	0.0019359	down	1	0	1	0.0300546	-0.0300546	-0.0300546	6.50058e-18	hypo_only	discordant_hypo_down	5662	C-type lectin domain family 12 member A	7.99755
SLC35D2	Myeloid dendritic cells	0.40684	4.69121	8.35867e-05	0.0019521	up	1	0	1	0.0192765	-0.0192765	-0.0192765	6.12211e-15	hypo_only	concordant_derepression	3038	solute carrier family 35 member D2	5.37847
CPT1A	Intermediate monocytes	0.32306	4.61284	8.47379e-05	0.00197648	up	1	0	1	0.0179013	-0.0179013	-0.0179013	1.38081e-11	hypo_only	concordant_derepression	2825	carnitine palmitoyltransferase 1A	6.91471
PTPN6	Classical monocytes	-0.124083	-4.40326	8.56094e-05	0.00199329	down	1	1	0	0.0269065	0.0269065	0.0269065	2.20459e-13	hyper_only	concordant_silencing	3835	protein tyrosine phosphatase non-receptor type 6	8.05923
CLASP2	Intermediate monocytes	0.313005	4.60243	8.71383e-05	0.00202582	up	1	0	1	0.03711	-0.03711	-0.03711	2.36142e-16	hypo_only	concordant_derepression	48	cytoplasmic linker associated protein 2	6.5066
FPR2	Intermediate monocytes	0.325627	4.59938	8.72893e-05	0.0020278	up	1	0	1	0.0110301	-0.0110301	-0.0110301	6.39666e-18	hypo_only	concordant_derepression	591	formyl peptide receptor 2	6.60407
HIPK2	Intermediate monocytes	0.325899	4.59962	8.72893e-05	0.0020278	up	2	0	2	0.0652337	-0.0201408	-0.0652337	8.41317e-15	hypo_only	concordant_derepression	43784916	homeodomain interacting protein kinase 2	6.84934
AHNAK	Natural killer cells	0.12059	4.00813	8.75707e-05	0.00203383	up	2	1	1	0.0280796	0.0280796	-0.0176693	3.88743e-14	mixed	mixed_dmr	52467241	AHNAK nucleoprotein	9.24367
SVIL	Non classical monocytes	-0.380045	-4.73471	8.92417e-05	0.002069	down	1	1	0	0.0378381	0.0378381	0.0378381	8.37454e-18	hyper_only	concordant_silencing	301	supervillin	7.01529
RASGRP1	Non-switched memory B cells	0.642222	5.13779	9.11562e-05	0.00210704	up	1	1	0	0.0358406	0.0358406	0.0358406	7.8526e-19	hyper_only	discordant_hyper_up	3168	RAS guanyl releasing protein 1	6.68461
RNF145	T regulatory cells	0.171088	4.54907	9.12438e-05	0.00210757	up	1	0	1	0.0226224	-0.0226224	-0.0226224	7.1764e-19	hypo_only	concordant_derepression	87	ring finger protein 145	7.23997
ITGAL	Classical monocytes	-0.128007	-4.37682	9.5786e-05	0.00220029	down	1	1	0	0.0301987	0.0301987	0.0301987	9.41739e-20	hyper_only	concordant_silencing	304	integrin subunit alpha L	7.1855
TGFB1	Classical monocytes	-0.124538	-4.37594	9.60016e-05	0.00220333	down	1	1	0	0.0252985	0.0252985	0.0252985	6.73107e-11	hyper_only	concordant_silencing	6016	transforming growth factor beta 1	7.94704
PLEKHA1	T regulatory cells	0.196616	4.53663	9.60137e-05	0.00220333	up	1	1	0	0.0180331	0.0180331	0.0180331	9.86822e-09	hyper_only	discordant_hyper_up	6696	pleckstrin homology domain containing A1	7.21866
CDK2AP1	Non classical monocytes	0.365334	4.71608	9.62109e-05	0.00220621	up	1	0	1	0.0267408	-0.0267408	-0.0267408	1.21156e-18	hypo_only	concordant_derepression	12	cyclin dependent kinase 2 associated protein 1	6.64981
FOXK1	Intermediate monocytes	0.302298	4.56221	9.63518e-05	0.00220769	up	2	0	2	0.0529584	-0.0487036	-0.0529584	3.87854e-20	hypo_only	concordant_derepression	2082126	forkhead box K1	6.5265
RPSA	Non classical monocytes	0.229936	4.71429	9.63136e-05	0.00220769	up	1	1	0	0.0343788	0.0343788	0.0343788	1.03132e-18	hyper_only	discordant_hyper_up	1085	ribosomal protein SA	9.55774
GABBR1	Myeloid dendritic cells	0.424329	4.64698	0.000100102	0.0022841	up	3	3	0	0.0215151	0.0215151	0.0149475	3.57299e-14	hyper_only	discordant_hyper_up	141948545924	gamma-aminobutyric acid type B receptor subunit 1	5.51094
AOAH	Classical monocytes	-0.129216	-4.35911	0.000102204	0.00232517	down	1	0	1	0.0533132	-0.0533132	-0.0533132	2.66554e-15	hypo_only	discordant_hypo_down	4367	acyloxyacyl hydrolase	7.51568
LATS2	Myeloid dendritic cells	0.411904	4.63952	0.000102841	0.00233679	up	1	0	1	0.0351477	-0.0351477	-0.0351477	3.26393e-10	hypo_only	concordant_derepression	6463	large tumor suppressor kinase 2	5.41676
PYGL	Intermediate monocytes	0.318371	4.53863	0.000103562	0.00235028	up	1	0	1	0.011622	-0.011622	-0.011622	4.89733e-10	hypo_only	concordant_derepression	6036	glycogen phosphorylase L	6.71446
S100A8	Atypical monocytes	0.476587	4.38027	0.00010368	0.0023518	up	1	0	1	0.0331145	-0.0331145	-0.0331145	8.25876e-16	hypo_only	concordant_derepression	202	S100 calcium binding protein A8	10.2228
RPL22	Th1 cells	-0.403079	-4.45105	0.000103833	0.00235411	down	1	0	1	0.0321867	-0.0321867	-0.0321867	1.24386e-12	hypo_only	discordant_hypo_down	5124	ribosomal protein L22	10.8948
PFDN5	Non classical monocytes	-0.179006	-4.69726	0.000103808	0.00235411	down	1	0	1	0.00763746	-0.00763746	-0.00763746	3.47054e-18	hypo_only	discordant_hypo_down	448	prefoldin subunit 5	10.295
GPRIN3	Th2 cells	0.241834	4.66314	0.000104748	0.00237196	up	1	1	0	0.0325709	0.0325709	0.0325709	1.45182e-13	hyper_only	discordant_hyper_up	2773	GPRIN family member 3	6.69476
ZMYND8	Naive B cells	0.153195	4.34026	0.000105409	0.00238516	up	2	0	2	0.0375253	-0.0294954	-0.0375253	2.86393e-19	hypo_only	concordant_derepression	795056	zinc finger MYND-type containing 8	7.16076
TNIK	Th1 cells	0.192395	4.4452	0.000105488	0.00238613	up	1	0	1	0.0508917	-0.0508917	-0.0508917	6.10124e-19	hypo_only	concordant_derepression	1659	TRAF2 and NCK interacting kinase	7.36559
CUTA	Natural killer cells	0.0920052	3.96015	0.000106197	0.00240065	up	1	1	0	0.0167948	0.0167948	0.0167948	2.16675e-18	hyper_only	discordant_hyper_up	22	cutA divalent cation tolerance homolog	8.41089
HHEX	Naive B cells	0.177578	4.33147	0.0001082	0.00243699	up	1	0	1	0.018812	-0.018812	-0.018812	1.46272e-17	hypo_only	concordant_derepression	86	hematopoietically expressed homeobox	7.47081
SGMS2	Myeloid dendritic cells	0.413388	4.62113	0.000109888	0.00247379	up	2	2	0	0.0200367	0.0200367	0.00841566	5.78664e-13	hyper_only	discordant_hyper_up	30334165	sphingomyelin synthase 2	5.32137
STAB1	Intermediate monocytes	0.33562	4.5199	0.000111029	0.00249644	up	1	0	1	0.0341825	-0.0341825	-0.0341825	1.13439e-13	hypo_only	concordant_derepression	254	stabilin 1	6.6182
EVL	Naive CD4 T cells	-0.14108	-4.446	0.00011148	0.00250536	down	1	1	0	0.0364178	0.0364178	0.0364178	2.49084e-21	hyper_only	concordant_silencing	314	Enah/Vasp-like	8.53643
ATF7	Myeloid dendritic cells	0.401181	4.61189	0.000112954	0.00253171	up	1	0	1	0.0264495	-0.0264495	-0.0264495	3.18666e-16	hypo_only	concordant_derepression	1295	activating transcription factor 7	5.42884
LRP1	Intermediate atypical monocytes	0.75216	5.08847	0.000114006	0.00255096	up	4	3	1	0.0343184	0.0343184	-0.0115166	2.44264e-18	mixed	mixed_dmr	932143618594889	LDL receptor related protein 1	8.08674
GIMAP7	Naive CD8 T cells	0.275085	4.66817	0.000114209	0.00255427	up	1	1	0	0.0375959	0.0375959	0.0375959	3.27998e-20	hyper_only	discordant_hyper_up	1325	GTPase, IMAP family member 7	8.36441
RPL7	Natural killer cells	-0.123031	-3.93498	0.000117605	0.00261816	down	2	1	1	0.0225728	0.0225728	-0.019152	4.25082e-13	mixed	mixed_dmr	18214049	ribosomal protein L7	10.1054
GALNT2	Intermediate monocytes	0.301089	4.49544	0.000118797	0.00264153	up	4	1	3	0.0547306	0.0144844	-0.0547306	2.31629e-20	mixed	mixed_dmr	465213729097154	polypeptide N-acetylgalactosaminyltransferase 2	6.51143
SIT1	T regulatory cells	0.165688	4.48563	0.000119064	0.00264491	up	1	1	0	0.0358943	0.0358943	0.0358943	5.53417e-18	hyper_only	discordant_hyper_up	60	signaling threshold regulating transmembrane adaptor 1	7.08967
INTS6	T regulatory cells	0.197949	4.48489	0.000119064	0.00264491	up	1	1	0	0.0394051	0.0394051	0.0394051	3.32295e-15	hyper_only	discordant_hyper_up	6182	integrator complex subunit 6	7.31365
KDM2A	Th1 cells	0.206917	4.40114	0.000120649	0.00266602	up	2	0	2	0.0572028	-0.0123891	-0.0572028	2.88583e-21	hypo_only	concordant_derepression	16524758	lysine demethylase 2A	7.58942
TFEC	Intermediate monocytes	0.319011	4.48844	0.000120981	0.00267272	up	1	1	0	0.02974	0.02974	0.02974	6.92401e-17	hyper_only	discordant_hyper_up	1459	transcription factor EC	6.5769
RAB32	Classical monocytes	0.125838	4.31638	0.000122349	0.00270164	up	1	0	1	0.0183974	-0.0183974	-0.0183974	1.74045e-15	hypo_only	concordant_derepression	64	RAB32, member RAS oncogene family	7.64971
TMC8	Intermediate monocytes	0.317289	4.48255	0.000123477	0.0027246	up	1	1	0	0.0245043	0.0245043	0.0245043	1.91183e-11	hyper_only	discordant_hyper_up	848	transmembrane channel like 8	6.85515
ITGAM	Classical monocytes	0.135825	4.31374	0.0001236	0.00272666	up	1	0	1	0.0273677	-0.0273677	-0.0273677	2.74649e-17	hypo_only	concordant_derepression	2553	integrin subunit alpha M	7.70463
MARK3	Classical monocytes	-0.115869	-4.31207	0.000124317	0.00273851	down	1	0	1	0.0425646	-0.0425646	-0.0425646	1.76668e-15	hypo_only	discordant_hypo_down	1104	microtubule affinity regulating kinase 3	6.94919
ETS1	Th1 cells	-0.242659	-4.3884	0.000124414	0.00273874	down	3	2	1	0.0507457	0.0507457	-0.0245622	2.32158e-19	mixed	mixed_dmr	195519864446	ETS proto-oncogene 1, transcription factor	9.13041
ACTN1	Naive CD8 T cells	0.266301	4.64342	0.000125435	0.00275727	up	1	0	1	0.0385918	-0.0385918	-0.0385918	1.50231e-14	hypo_only	concordant_derepression	5474	actinin alpha 1	7.14617
RPS7	Myeloid dendritic cells	-0.403212	-4.58012	0.00012608	0.00276829	down	1	1	0	0.0314027	0.0314027	0.0314027	3.76441e-14	hyper_only	concordant_silencing	4072	ribosomal protein S7	11.3311
ZNF516	Classical monocytes	-0.110239	-4.30873	0.000125987	0.00276829	down	1	0	1	0.0400595	-0.0400595	-0.0400595	4.50797e-17	hypo_only	discordant_hypo_down	707	zinc finger protein 516	6.53612
CDC42	Th1 cells	-0.238123	-4.38143	0.000126573	0.00277488	down	1	0	1	0.0302145	-0.0302145	-0.0302145	3.63337e-16	hypo_only	discordant_hypo_down	6554	cell division cycle 42	8.96005
SET	Th1 cells	-0.23812	-4.38298	0.000126573	0.00277488	down	1	1	0	0.0146914	0.0146914	0.0146914	6.56123e-18	hyper_only	concordant_silencing	4190	SET nuclear proto-oncogene	8.62872
MBP	Naive B cells	0.164189	4.28757	0.000129214	0.00282689	up	4	2	2	0.0469356	0.0427303	-0.0469356	1.56692e-20	mixed	mixed_dmr	3353408041485060	myelin basic protein	7.3438
TECR	Intermediate monocytes	0.314099	4.46618	0.000130959	0.00285703	up	1	0	1	0.024428	-0.024428	-0.024428	3.23558e-12	hypo_only	concordant_derepression	3589	trans-2,3-enoyl-CoA reductase	6.73102
C1orf162	Intermediate monocytes	0.309493	4.46274	0.000132164	0.00288119	up	1	0	1	0.0258673	-0.0258673	-0.0258673	2.15081e-14	hypo_only	concordant_derepression	2085	chromosome 1 open reading frame 162	8.74277
CNOT2	T regulatory cells	0.176966	4.44255	0.000135143	0.0029399	up	1	1	0	0.0223992	0.0223992	0.0223992	8.92069e-15	hyper_only	discordant_hyper_up	2423	CCR4-NOT transcription complex subunit 2	7.19344
CTSA	Central memory CD8 T cells	-0.314853	-4.82359	0.000135937	0.00295369	down	1	0	1	0.0167922	-0.0167922	-0.0167922	1.41534e-15	hypo_only	discordant_hypo_down	1447	cathepsin A	6.6845
ZBTB38	Classical monocytes	0.0977788	4.29033	0.000136159	0.00295713	up	1	0	1	0.018328	-0.018328	-0.018328	1.1861e-16	hypo_only	concordant_derepression	2798	zinc finger and BTB domain containing 38	6.30557
PYCARD	Classical monocytes	0.117304	4.28869	0.000136935	0.00297048	up	1	0	1	0.00851502	-0.00851502	-0.00851502	6.84036e-11	hypo_only	concordant_derepression	1653	PYD and CARD domain containing	8.55687
ZNF217	Classical monocytes	0.121773	4.28787	0.000137202	0.00297487	up	1	1	0	0.044434	0.044434	0.044434	4.07002e-12	hyper_only	discordant_hyper_up	1541	zinc finger protein 217	6.79022
MAML3	Myeloid dendritic cells	0.438012	4.55614	0.000137604	0.00298095	up	5	2	3	0.0552081	0.0213206	-0.0552081	1.06554e-16	mixed	mixed_dmr	9.67192e+18	mastermind like transcriptional coactivator 3	5.70583
DOK2	Th1 cells	0.187397	4.35679	0.000138725	0.00300085	up	1	1	0	0.0428314	0.0428314	0.0428314	6.55142e-14	hyper_only	discordant_hyper_up	1186	docking protein 2	7.47788
SAMD3	Natural killer cells	-0.0996325	-3.89353	0.000138995	0.00300389	down	2	2	0	0.0486387	0.0486387	0.0259241	2.41411e-16	hyper_only	concordant_silencing	35594423	sterile alpha motif domain containing 3	8.8863
UGP2	Th1 cells	0.183696	4.34533	0.000141944	0.00305618	up	2	0	2	0.0156644	-0.0156625	-0.0156644	2.28731e-17	hypo_only	concordant_derepression	62556472	UDP-glucose pyrophosphorylase 2	7.43594
ALDH3B1	Myeloid dendritic cells	0.417434	4.53942	0.000145151	0.00311651	up	2	1	1	0.0197322	0.0161753	-0.0197322	4.1743e-22	mixed	mixed_dmr	4433830	aldehyde dehydrogenase 3 family member B1	5.44269
ESYT1	Intermediate monocytes	0.302967	4.43031	0.000147038	0.00315264	up	1	0	1	0.0241833	-0.0241833	-0.0241833	3.4916e-18	hypo_only	concordant_derepression	2077	extended synaptotagmin 1	6.6249
ARID3A	Intermediate monocytes	0.320716	4.42661	0.0001486	0.00318159	up	1	0	1	0.0216854	-0.0216854	-0.0216854	8.10803e-18	hypo_only	concordant_derepression	5801	AT-rich interaction domain 3A	6.9156
OXNAD1	T regulatory cells	0.188632	4.41296	0.00014907	0.00318954	up	1	1	0	0.0484917	0.0484917	0.0484917	1.14421e-15	hyper_only	discordant_hyper_up	3336	oxidoreductase NAD binding domain containing 1	7.37168
CKAP4	Classical monocytes	0.134364	4.26487	0.000150541	0.00321654	up	1	0	1	0.0211225	-0.0211225	-0.0211225	2.8548e-15	hypo_only	concordant_derepression	4612	cytoskeleton associated protein 4	7.11757
RPL3	Follicular helper T cells	0.121165	4.72647	0.000154192	0.00328393	up	1	1	0	0.0275852	0.0275852	0.0275852	3.10623e-16	hyper_only	discordant_hyper_up	224	ribosomal protein L3	12.5411
TYROBP	Intermediate monocytes	-0.341286	-4.41175	0.000154612	0.00329134	down	1	0	1	0.0282318	-0.0282318	-0.0282318	1.08411e-13	hypo_only	discordant_hypo_down	2144	transmembrane immune signaling adaptor TYROBP	10.694
HLA-E	Th1/Th17 cells	-0.286529	-4.60891	0.000155522	0.00330463	down	1	1	0	0.040759	0.040759	0.040759	1.32499e-17	hyper_only	concordant_silencing	74	major histocompatibility complex, class I, E	10.1817
RAB3D	Intermediate monocytes	0.313399	4.40828	0.000155632	0.00330544	up	1	0	1	0.0274763	-0.0274763	-0.0274763	1.78553e-19	hypo_only	concordant_derepression	3270	RAB3D, member RAS oncogene family	6.84356
ARHGDIB	Th1 cells	-0.262947	-4.31712	0.000155999	0.00331019	down	1	1	0	0.0353974	0.0353974	0.0353974	1.02025e-09	hyper_only	concordant_silencing	4623	Rho GDP dissociation inhibitor beta	9.3523
SPG7	Th1 cells	0.19406	4.31475	0.000156949	0.0033273	up	1	0	1	0.031453	-0.031453	-0.031453	4.49393e-12	hypo_only	concordant_derepression	2987	SPG7 matrix AAA peptidase subunit, paraplegin	7.37502
IL1B	Classical monocytes	0.17388	4.2513	0.000158322	0.00334949	up	1	0	1	0.0218092	-0.0218092	-0.0218092	1.24121e-15	hypo_only	concordant_derepression	796	interleukin 1 beta	7.18855
CXCR6	MAIT cells	0.454868	5.07348	0.000160192	0.00338286	up	1	1	0	0.0312376	0.0312376	0.0312376	6.10137e-16	hyper_only	discordant_hyper_up	399	C-X-C motif chemokine receptor 6	6.74989
GIMAP7	Natural killer cells	0.112081	3.85715	0.000160306	0.00338448	up	1	1	0	0.0375959	0.0375959	0.0375959	3.27998e-20	hyper_only	discordant_hyper_up	1325	GTPase, IMAP family member 7	9.15768
RHBDF2	Intermediate monocytes	0.304515	4.39647	0.000162086	0.0034127	up	1	0	1	0.052719	-0.052719	-0.052719	5.1908e-17	hypo_only	concordant_derepression	1673	rhomboid 5 homolog 2	6.7966
UPF1	Intermediate monocytes	0.28863	4.39699	0.000162086	0.0034127	up	1	1	0	0.0394974	0.0394974	0.0394974	2.83485e-20	hyper_only	discordant_hyper_up	1826	UPF1 RNA helicase and ATPase	6.56062
CORO1B	Non-Vd2 gd T cells	0.246924	4.5727	0.000162079	0.0034127	up	1	1	0	0.0272969	0.0272969	0.0272969	8.937e-15	hyper_only	discordant_hyper_up	137	coronin 1B	6.95703
MNDA	Atypical monocytes	0.352897	4.26214	0.000163802	0.00344491	up	1	0	1	0.036935	-0.036935	-0.036935	4.56445e-12	hypo_only	concordant_derepression	3538	myeloid cell nuclear differentiation antigen	9.33602
PRKACB	Natural killer cells	0.0925606	3.85105	0.000164233	0.00345241	up	1	1	0	0.0207786	0.0207786	0.0207786	1.19909e-07	hyper_only	discordant_hyper_up	4076	protein kinase cAMP-activated catalytic subunit beta	8.32132
IL32	Central memory CD8 T cells	-0.413899	-4.77072	0.000165737	0.00348006	down	2	2	0	0.0428767	0.0428767	0.0404712	3.95209e-18	hyper_only	concordant_silencing	188601	interleukin 32	10.5238
BNIP2	Classical monocytes	-0.125697	-4.23878	0.000166271	0.00349049	down	1	0	1	0.0505663	-0.0505663	-0.0505663	3.20037e-17	hypo_only	discordant_hypo_down	3213	BCL2 interacting protein 2	7.82234
DPF2	Non classical monocytes	-0.246299	-4.59068	0.000166621	0.00349703	down	1	1	0	0.0322477	0.0322477	0.0322477	5.36818e-17	hyper_only	concordant_silencing	4453	double PHD fingers 2	5.77933
TCF7L2	Classical monocytes	-0.100629	-4.23756	0.000166896	0.00350121	down	1	0	1	0.0173472	-0.0173472	-0.0173472	3.58538e-15	hypo_only	discordant_hypo_down	609	transcription factor 7 like 2	6.36551
CDK2AP1	Megakaryocytes	-0.4235	-4.26111	0.000171193	0.00357513	down	1	0	1	0.0267408	-0.0267408	-0.0267408	1.21156e-18	hypo_only	discordant_hypo_down	12	cyclin dependent kinase 2 associated protein 1	9.17595
NFIC	Th2 cells	0.199437	4.53093	0.000171989	0.00358931	up	3	0	3	0.0475397	-0.0188369	-0.0475397	3.58988e-15	hypo_only	concordant_derepression	212857037002	nuclear factor I C	6.47022
FCER1G	Natural killer cells	-0.128487	-3.83683	0.000173517	0.00361059	down	1	0	1	0.036952	-0.036952	-0.036952	1.35882e-20	hypo_only	discordant_hypo_down	170	Fc fragment of IgE receptor Ig	9.43635
RNF145	Classical monocytes	0.104981	4.22741	0.000173717	0.00361394	up	1	0	1	0.0226224	-0.0226224	-0.0226224	7.1764e-19	hypo_only	concordant_derepression	87	ring finger protein 145	6.67195
SIPA1	Natural killer cells	0.0917611	3.83615	0.000173871	0.00361634	up	1	0	1	0.0208761	-0.0208761	-0.0208761	3.55162e-10	hypo_only	concordant_derepression	7433	signal-induced proliferation-associated 1	8.28723
ACTN1	Naive CD4 T cells	0.132048	4.33583	0.000177004	0.00367406	up	1	0	1	0.0385918	-0.0385918	-0.0385918	1.50231e-14	hypo_only	concordant_derepression	5474	actinin alpha 1	6.96111
FPR1	Myeloid dendritic cells	0.483851	4.48495	0.000177502	0.00368356	up	1	0	1	0.0110301	-0.0110301	-0.0110301	6.39666e-18	hypo_only	concordant_derepression	591	formyl peptide receptor 1	5.63434
PPP1R14A	Megakaryocytes	-0.492103	-4.24725	0.000178146	0.00369611	down	1	0	1	0.0025343	-0.0025343	-0.0025343	6.43458e-13	hypo_only	discordant_hypo_down	3451	protein phosphatase 1 regulatory inhibitor subunit 14A	9.30928
COMMD6	Th1 cells	-0.263878	-4.27026	0.000179191	0.00371444	down	1	0	1	0.0193769	-0.0193769	-0.0193769	2.0505e-17	hypo_only	discordant_hypo_down	6193	COMM domain containing 6	9.12376
ADD3	Natural killer cells	0.102319	3.82774	0.000179779	0.0037233	up	1	1	0	0.0388679	0.0388679	0.0388679	3.36497e-18	hyper_only	discordant_hyper_up	3524	adducin 3	8.74475
RPL7	Naive CD4 T cells	-0.0830587	-4.31951	0.000187521	0.00386285	down	2	1	1	0.0225728	0.0225728	-0.019152	4.25082e-13	mixed	mixed_dmr	18214049	ribosomal protein L7	11.531
RPS8	Natural killer cells	-0.145307	-3.81621	0.000188241	0.00387424	down	1	0	1	0.0111759	-0.0111759	-0.0111759	1.61608e-08	hypo_only	discordant_hypo_down	6080	ribosomal protein S8	10.9181
RPS18	Th1/Th17 cells	-0.44839	-4.55632	0.000189175	0.00388998	down	2	2	0	0.0258054	0.0258054	0.0115624	1.27349e-10	hyper_only	concordant_silencing	29297188	ribosomal protein S18	13.1648
ROCK2	Intermediate monocytes	0.299699	4.3495	0.0001893	0.00389021	up	1	0	1	0.0281299	-0.0281299	-0.0281299	2.43999e-13	hypo_only	concordant_derepression	4971	Rho associated coiled-coil containing protein kinase 2	6.63909
KIF13B	Intermediate monocytes	0.29015	4.34508	0.000191469	0.00392696	up	1	1	0	0.0355156	0.0355156	0.0355156	1.27803e-15	hyper_only	discordant_hyper_up	4457	kinesin family member 13B	6.53027
IGFBP7	Myeloid dendritic cells	0.474897	4.4656	0.000191484	0.00392696	up	2	1	1	0.0101178	0.0101178	-0.00902549	9.5175e-15	mixed	mixed_dmr	21567437	insulin like growth factor binding protein 7	6.51411
SH3BP4	Myeloid dendritic cells	0.396237	4.46535	0.000191484	0.00392696	up	3	3	0	0.0213843	0.0213843	0.0155097	4.99079e-18	hyper_only	discordant_hyper_up	232352685402	SH3 domain binding protein 4	5.51007
PXN	Intermediate monocytes	0.320472	4.34376	0.00019207	0.00393418	up	2	0	2	0.0395836	-0.0228627	-0.0395836	2.695e-17	hypo_only	concordant_derepression	14064675	paxillin	6.72669
TCF4	Naive B cells	0.203103	4.18351	0.000192762	0.00394263	up	3	1	2	0.0284279	0.0155917	-0.0284279	3.73003e-14	mixed	mixed_dmr	193455346918	transcription factor 4	8.18105
ICAM2	Intermediate monocytes	0.294415	4.34161	0.000192845	0.00394263	up	1	0	1	0.0226339	-0.0226339	-0.0226339	1.09824e-15	hypo_only	concordant_derepression	1102	intercellular adhesion molecule 2	7.32241
POU2F2	Classical monocytes	0.135013	4.20027	0.000192977	0.00394445	up	1	1	0	0.0302172	0.0302172	0.0302172	1.10985e-15	hyper_only	discordant_hyper_up	3575	POU class 2 homeobox 2	8.8698
RPL17	Non classical monocytes	0.163655	4.55331	0.000194531	0.00397271	up	1	1	0	0.0315667	0.0315667	0.0315667	7.19854e-12	hyper_only	discordant_hyper_up	5848	ribosomal protein L17	10.9027
GCNT2	Myeloid dendritic cells	0.363513	4.45493	0.000196145	0.00399935	up	1	0	1	0.033904	-0.033904	-0.033904	5.75137e-18	hypo_only	concordant_derepression	51	glucosaminyl (N-acetyl) transferase 2 (I blood group)	5.26135
FCRL6	Non-Vd2 gd T cells	-0.301119	-4.51829	0.000196413	0.00400142	down	1	1	0	0.0220885	0.0220885	0.0220885	1.24563e-14	hyper_only	concordant_silencing	1617	Fc receptor like 6	7.45892
ITPKB	Th1 cells	0.187245	4.23896	0.000198229	0.00403575	up	2	2	0	0.0359031	0.0359031	0.0123668	9.00583e-17	hyper_only	discordant_hyper_up	31645180	inositol-trisphosphate 3-kinase B	7.41717
FAM200B	Intermediate monocytes	0.307865	4.33303	0.000198797	0.00404374	up	1	0	1	0.0619585	-0.0619585	-0.0619585	1.50017e-17	hypo_only	concordant_derepression	1126	family with sequence similarity 200 member B	6.66026
MAST3	Classical monocytes	0.100162	4.19026	0.000199983	0.00406392	up	1	0	1	0.00852776	-0.00852776	-0.00852776	2.60952e-12	hypo_only	concordant_derepression	5273	microtubule associated serine/threonine kinase 3	6.41307
TMEM170B	Classical monocytes	-0.133078	-4.18994	0.000199983	0.00406392	down	1	0	1	0.0755184	-0.0755184	-0.0755184	4.93174e-13	hypo_only	discordant_hypo_down	4369	transmembrane protein 170B	7.39943
ODC1	Intermediate monocytes	0.309459	4.33072	0.000200286	0.00406866	up	1	1	0	0.0302506	0.0302506	0.0302506	8.27912e-14	hyper_only	discordant_hyper_up	7120	ornithine decarboxylase 1	6.82375
RPS2	Myeloid dendritic cells	-0.432757	-4.44902	0.000200818	0.00407855	down	1	1	0	0.0366501	0.0366501	0.0366501	2.10637e-14	hyper_only	concordant_silencing	653	ribosomal protein S2	12.2243
WIPI2	Naive CD4 T cells	0.116031	4.30168	0.000202292	0.00410399	up	1	0	1	0.0521275	-0.0521275	-0.0521275	2.90276e-18	hypo_only	concordant_derepression	1648	WD repeat domain, phosphoinositide interacting 2	6.72404
RPS12	Naive CD4 T cells	0.0868754	4.30058	0.000202353	0.00410432	up	1	1	0	0.0291348	0.0291348	0.0291348	8.03962e-13	hyper_only	discordant_hyper_up	1279	ribosomal protein S12	13.642
DYNC1H1	T regulatory cells	0.191939	4.33481	0.000203037	0.00411331	up	1	0	1	0.0398427	-0.0398427	-0.0398427	1.49952e-20	hypo_only	concordant_derepression	3340	dynein cytoplasmic 1 heavy chain 1	7.41774
CNOT2	Naive B cells	0.140388	4.16808	0.000203677	0.00412483	up	1	1	0	0.0223992	0.0223992	0.0223992	8.92069e-15	hyper_only	discordant_hyper_up	2423	CCR4-NOT transcription complex subunit 2	7.17812
SNX5	Naive B cells	0.149536	4.16586	0.000205037	0.00414873	up	1	1	0	0.0300702	0.0300702	0.0300702	4.85074e-11	hyper_only	discordant_hyper_up	3778	sorting nexin 5	7.2633
SLC15A3	Myeloid dendritic cells	0.493321	4.44366	0.00020509	0.00414892	up	1	0	1	0.0372986	-0.0372986	-0.0372986	7.54499e-17	hypo_only	concordant_derepression	298	solute carrier family 15 member 3	6.28332
WDFY3	Myeloid dendritic cells	0.398728	4.44275	0.000205263	0.0041515	up	2	1	1	0.0228241	0.0228241	-0.0113929	7.13715e-15	mixed	mixed_dmr	26304210	WD repeat and FYVE domain containing 3	5.4192
DAXX	Intermediate monocytes	0.293629	4.31741	0.000208035	0.00419014	up	2	1	1	0.0115434	0.0115434	-0.00748845	4.36641e-14	mixed	mixed_dmr	19956327	death domain associated protein	6.52097
RPS18	Naive B cells	-0.131104	-4.15784	0.000211038	0.00424506	down	2	2	0	0.0258054	0.0258054	0.0115624	1.27349e-10	hyper_only	concordant_silencing	29297188	ribosomal protein S18	12.9062
PLAGL2	Intermediate monocytes	0.309083	4.31052	0.000212773	0.00427435	up	1	0	1	0.0438256	-0.0438256	-0.0438256	2.07441e-18	hypo_only	concordant_derepression	2490	PLAG1 like zinc finger 2	7.06646
VAMP5	Intermediate monocytes	0.335764	4.30676	0.000215216	0.00431971	up	1	0	1	0.0337486	-0.0337486	-0.0337486	9.60974e-16	hypo_only	concordant_derepression	3203	vesicle associated membrane protein 5	7.82323
NLRC5	T regulatory cells	0.175006	4.31305	0.0002153	0.00432044	up	1	1	0	0.027507	0.027507	0.027507	3.58139e-14	hyper_only	discordant_hyper_up	3449	NLR family CARD domain containing 5	7.18986
SLC44A2	Megakaryocytes	-0.396479	-4.19862	0.000217593	0.00436363	down	1	1	0	0.0341628	0.0341628	0.0341628	9.05631e-18	hyper_only	concordant_silencing	749	solute carrier family 44 member 2	9.07969
C7orf50	Intermediate monocytes	0.293634	4.30288	0.000217817	0.00436715	up	2	1	1	0.035731	0.0332424	-0.035731	1.91612e-18	mixed	mixed_dmr	904336	chromosome 7 open reading frame 50	6.7248
SPINT2	Intermediate monocytes	0.300053	4.29316	0.000225086	0.00449659	up	2	0	2	0.011627	-0.0025343	-0.011627	8.79546e-16	hypo_only	concordant_derepression	5733451	serine peptidase inhibitor, Kunitz type 2	6.75458
TACC3	Intermediate monocytes	0.295648	4.29196	0.0002251	0.00449659	up	1	0	1	0.0416673	-0.0416673	-0.0416673	1.41321e-19	hypo_only	concordant_derepression	2281	transforming acidic coiled-coil containing protein 3	6.5392
KIAA0319L	Classical monocytes	0.11326	4.1605	0.000225349	0.00449999	up	3	1	2	0.0469385	0.0469385	-0.0437518	8.04367e-22	mixed	mixed_dmr	332241766094	KIAA0319 like	6.68357
SDHD	Th1 cells	0.159957	4.19924	0.000225851	0.00450575	up	1	0	1	0.0123168	-0.0123168	-0.0123168	0.000458998	hypo_only	concordant_derepression	7172	succinate dehydrogenase complex subunit D	7.32785
RPL36	MAIT cells	-0.477639	-4.94482	0.000228375	0.00454924	down	1	1	0	0.0229936	0.0229936	0.0229936	1.47695e-15	hyper_only	concordant_silencing	2362	ribosomal protein L36	11.5258
CFD	Atypical monocytes	0.270227	4.17793	0.000229147	0.00456263	up	1	0	1	0.0204301	-0.0204301	-0.0204301	8.3729e-15	hypo_only	concordant_derepression	991	complement factor D	8.76909
B2M	Natural killer cells	-0.146463	-3.765	0.000229951	0.004576	down	1	1	0	0.0390588	0.0390588	0.0390588	1.19951e-13	hyper_only	concordant_silencing	2568	beta-2-microglobulin	13.878
RPL36	Non-switched memory B cells	-0.651442	-4.88829	0.000234243	0.00464807	down	1	1	0	0.0229936	0.0229936	0.0229936	1.47695e-15	hyper_only	concordant_silencing	2362	ribosomal protein L36	11.6145
DEF8	Intermediate monocytes	0.288508	4.2767	0.00023536	0.00466324	up	1	0	1	0.0402326	-0.0402326	-0.0402326	1.03831e-16	hypo_only	concordant_derepression	2030	differentially expressed in FDCP 8 homolog	6.5073
RPS7	Atypical monocytes	0.368062	4.16802	0.000236634	0.00468345	up	1	1	0	0.0314027	0.0314027	0.0314027	3.76441e-14	hyper_only	discordant_hyper_up	4072	ribosomal protein S7	9.52839
CHTOP	Switched memory B cells	0.552033	4.80981	0.000237074	0.00468715	up	1	1	0	0.0407451	0.0407451	0.0407451	4.55836e-14	hyper_only	discordant_hyper_up	4426	chromatin target of PRMT1	6.59365
B2M	Th2 cells	-0.141602	-4.44061	0.000237301	0.00468862	down	1	1	0	0.0390588	0.0390588	0.0390588	1.19951e-13	hyper_only	concordant_silencing	2568	beta-2-microglobulin	13.6696
RPL7A	Myeloid dendritic cells	-0.445772	-4.4017	0.000240013	0.00473847	down	1	1	0	0.018373	0.018373	0.018373	8.00371e-15	hyper_only	concordant_silencing	899	ribosomal protein L7a	11.3094
C16orf74	Myeloid dendritic cells	0.369036	4.40098	0.000240029	0.00473847	up	2	2	0	0.0276664	0.0276664	0.0215965	2.14426e-20	hyper_only	discordant_hyper_up	7394173	chromosome 16 open reading frame 74	5.3266
PYGL	Classical monocytes	0.121724	4.14004	0.000244023	0.0047958	up	1	0	1	0.011622	-0.011622	-0.011622	4.89733e-10	hypo_only	concordant_derepression	6036	glycogen phosphorylase L	6.94277
VPS53	Non classical monocytes	-0.312324	-4.5033	0.000244084	0.00479597	down	3	0	3	0.0575594	-0.0340789	-0.0575594	6.68335e-20	hypo_only	discordant_hypo_down	133855057414	VPS53 subunit of GARP complex	6.27431
RNF166	Classical monocytes	-0.118782	-4.13823	0.000245562	0.00482091	down	1	1	0	0.0321196	0.0321196	0.0321196	5.27865e-14	hyper_only	concordant_silencing	2589	ring finger protein 166	7.15324
VAMP5	Th2 cells	0.222	4.43054	0.000245974	0.00482611	up	1	0	1	0.0337486	-0.0337486	-0.0337486	9.60974e-16	hypo_only	concordant_derepression	3203	vesicle associated membrane protein 5	6.73821
CEBPD	MAIT cells	0.602595	4.89816	0.00024624	0.00483013	up	1	0	1	0.035242	-0.035242	-0.035242	2.29969e-12	hypo_only	concordant_derepression	2201	CCAAT enhancer binding protein delta	7.57092
RPSA	Megakaryocytes	0.506067	4.16458	0.000246807	0.00483877	up	1	1	0	0.0343788	0.0343788	0.0343788	1.03132e-18	hyper_only	discordant_hyper_up	1085	ribosomal protein SA	9.63444
GIMAP7	Terminal effector CD4 T cells	-0.476431	-4.70352	0.0002487	0.00486702	down	1	1	0	0.0375959	0.0375959	0.0375959	3.27998e-20	hyper_only	concordant_silencing	1325	GTPase, IMAP family member 7	9.37975
ELOVL1	Intermediate monocytes	0.286867	4.25777	0.000248953	0.00486989	up	1	1	0	0.0311627	0.0311627	0.0311627	6.06568e-13	hyper_only	discordant_hyper_up	5621	ELOVL fatty acid elongase 1	6.66909
B2M	Myeloid dendritic cells	-0.314498	-4.38757	0.000249491	0.00487527	down	1	1	0	0.0390588	0.0390588	0.0390588	1.19951e-13	hyper_only	concordant_silencing	2568	beta-2-microglobulin	12.6611
EVL	Naive CD8 T cells	-0.228629	-4.47763	0.000252607	0.00492677	down	1	1	0	0.0364178	0.0364178	0.0364178	2.49084e-21	hyper_only	concordant_silencing	314	Enah/Vasp-like	8.54123
MICAL2	Myeloid dendritic cells	0.418492	4.3817	0.0002537	0.00494079	up	3	1	2	0.046994	0.0252909	-0.046994	2.25427e-18	mixed	mixed_dmr	139939474484	microtubule associated monooxygenase, calponin and LIM domain containing 2	5.60763
FBP1	Classical monocytes	0.107772	4.12625	0.000256084	0.00497568	up	1	0	1	0.0311693	-0.0311693	-0.0311693	3.23444e-16	hypo_only	concordant_derepression	3490	fructose-bisphosphatase 1	6.66554
EIF4A2	Intermediate atypical monocytes	-0.825295	-4.87599	0.000256407	0.0049809	down	1	1	0	0.0387852	0.0387852	0.0387852	3.99687e-13	hyper_only	concordant_silencing	4632	eukaryotic translation initiation factor 4A2	8.51077
CD19	Naive B cells	0.160263	4.1064	0.000256687	0.00498529	up	1	1	0	0.0194728	0.0194728	0.0194728	2.23573e-07	hyper_only	discordant_hyper_up	5373	CD19 molecule	7.43826
INTS6	Th1 cells	0.195056	4.16474	0.000259496	0.00503351	up	1	1	0	0.0394051	0.0394051	0.0394051	3.32295e-15	hyper_only	discordant_hyper_up	6182	integrator complex subunit 6	7.52413
TSPO	Vd2 gd T cells	0.244064	4.56584	0.000260144	0.00504502	up	2	0	2	0.0293767	-0.00877168	-0.0293767	2.22686e-14	hypo_only	concordant_derepression	45236847	translocator protein	8.07197
BEST1	Intermediate monocytes	0.290017	4.24138	0.000261271	0.00505731	up	1	0	1	0.0118995	-0.0118995	-0.0118995	2.10824e-13	hypo_only	concordant_derepression	2436	bestrophin 1	6.50707
BATF3	Intermediate monocytes	0.298543	4.24071	0.000261271	0.00505731	up	1	1	0	0.0347469	0.0347469	0.0347469	3.45726e-17	hyper_only	discordant_hyper_up	771	basic leucine zipper ATF-like transcription factor 3	6.67676
PLAC8	Vd2 gd T cells	-0.28944	-4.54984	0.000263323	0.00508851	down	1	0	1	0.0391507	-0.0391507	-0.0391507	4.00893e-15	hypo_only	discordant_hypo_down	5938	placenta associated 8	8.10094
LY86	Intermediate monocytes	0.304879	4.23647	0.000263826	0.00509396	up	1	1	0	0.0380058	0.0380058	0.0380058	1.58359e-12	hyper_only	discordant_hyper_up	5114	lymphocyte antigen 86	7.13861
NOP56	Intermediate monocytes	0.293501	4.23219	0.000266092	0.00513021	up	1	1	0	0.0147243	0.0147243	0.0147243	2.48064e-12	hyper_only	discordant_hyper_up	1019	NOP56 ribonucleoprotein	6.88788
RPL23A	Naive B cells	-0.126646	-4.09706	0.000266422	0.00513549	down	1	1	0	0.0289572	0.0289572	0.0289572	2.72046e-19	hyper_only	concordant_silencing	221	ribosomal protein L23a	12.3166
EEF1B2	Myeloid dendritic cells	-0.44418	-4.36967	0.000266909	0.00514382	down	1	1	0	0.0320051	0.0320051	0.0320051	1.28765e-10	hyper_only	concordant_silencing	6126	eukaryotic translation elongation factor 1 beta 2	10.1623
SRSF10	Classical monocytes	-0.117395	-4.11228	0.000270419	0.00519844	down	1	1	0	0.0336684	0.0336684	0.0336684	2.95156e-13	hyper_only	concordant_silencing	6101	serine and arginine rich splicing factor 10	7.05639
ARID3A	Classical monocytes	0.111528	4.11129	0.00027083	0.00520526	up	1	0	1	0.0216854	-0.0216854	-0.0216854	8.10803e-18	hypo_only	concordant_derepression	5801	AT-rich interaction domain 3A	6.70851
ATXN1	Intermediate monocytes	0.303366	4.2265	0.000272202	0.00522836	up	3	1	2	0.0425184	0.0412666	-0.0425184	2.69817e-21	mixed	mixed_dmr	311233675411	ataxin 1	6.74194
RASA3	Th1 cells	0.180035	4.15142	0.000272819	0.00523478	up	3	0	3	0.04648	-0.0358098	-0.04648	8.4904e-19	hypo_only	concordant_derepression	188037346023	RAS p21 protein activator 3	7.43626
FOXO1	Th1 cells	0.173652	4.14987	0.000273603	0.00524548	up	1	0	1	0.0199485	-0.0199485	-0.0199485	7.63752e-15	hypo_only	concordant_derepression	4360	forkhead box O1	7.35468
PITPNC1	Intermediate monocytes	0.289854	4.22071	0.000274633	0.00526084	up	1	0	1	0.042432	-0.042432	-0.042432	1.08498e-11	hypo_only	concordant_derepression	5266	phosphatidylinositol transfer protein cytoplasmic 1	6.59329
PTPN18	Intermediate monocytes	0.278459	4.2212	0.000274633	0.00526084	up	1	1	0	0.0213305	0.0213305	0.0213305	2.60924e-18	hyper_only	discordant_hyper_up	1213	protein tyrosine phosphatase non-receptor type 18	7.70863
CDC42	Th1/Th17 cells	-0.338618	-4.45869	0.00027667	0.00529876	down	1	0	1	0.0302145	-0.0302145	-0.0302145	3.63337e-16	hypo_only	discordant_hypo_down	6554	cell division cycle 42	8.87956
FEZ2	Classical monocytes	0.105042	4.10528	0.000277083	0.0053037	up	1	0	1	0.0464082	-0.0464082	-0.0464082	2.05682e-11	hypo_only	concordant_derepression	6925	fasciculation and elongation protein zeta 2	6.56948
FAM53B	Intermediate monocytes	0.28417	4.21265	0.000282551	0.00539909	up	1	1	0	0.00131464	0.00131464	0.00131464	2.45559e-17	hyper_only	discordant_hyper_up	1839	family with sequence similarity 53 member B	6.69185
ZMYND8	Intermediate monocytes	0.292808	4.20952	0.000284473	0.00543133	up	2	0	2	0.0375253	-0.0294954	-0.0375253	2.86393e-19	hypo_only	concordant_derepression	795056	zinc finger MYND-type containing 8	6.54451
P2RX7	Intermediate monocytes	0.296872	4.20979	0.000284473	0.00543133	up	1	0	1	0.0154584	-0.0154584	-0.0154584	4.88412e-11	hypo_only	concordant_derepression	4602	purinergic receptor P2X 7	6.64357
RBPJ	Th1 cells	0.175379	4.13893	0.000284689	0.00543433	up	1	0	1	0.055655	-0.055655	-0.055655	1.85897e-18	hypo_only	concordant_derepression	1751	recombination signal binding protein for immunoglobulin kappa J region	7.33724
HDAC7	T regulatory cells	0.162732	4.23233	0.000284992	0.00543899	up	1	0	1	0.0234831	-0.0234831	-0.0234831	3.80154e-14	hypo_only	concordant_derepression	1805	histone deacetylase 7	7.1003
SIRT7	Th1/Th17 cells	0.288217	4.44661	0.000285735	0.00545046	up	1	0	1	0.0116544	-0.0116544	-0.0116544	1.07224e-18	hypo_only	concordant_derepression	2828	sirtuin 7	6.72965
ARHGDIB	Myeloid dendritic cells	-0.399228	-4.34454	0.000290561	0.00553269	down	1	1	0	0.0353974	0.0353974	0.0353974	1.02025e-09	hyper_only	concordant_silencing	4623	Rho GDP dissociation inhibitor beta	9.07289
CLEC2D	Switched memory B cells	0.701298	4.69185	0.000294016	0.00558394	up	1	1	0	0.0444825	0.0444825	0.0444825	3.55813e-17	hyper_only	discordant_hyper_up	207	C-type lectin domain family 2 member D	7.15827
SLC16A7	T regulatory cells	0.167812	4.21906	0.000297637	0.00563599	up	1	0	1	0.0623641	-0.0623641	-0.0623641	4.6723e-17	hypo_only	concordant_derepression	3136	solute carrier family 16 member 7	7.06629
HERPUD1	Th1 cells	0.184787	4.12557	0.000298171	0.00564156	up	1	1	0	0.0198334	0.0198334	0.0198334	1.652e-15	hyper_only	discordant_hyper_up	2769	homocysteine inducible ER protein with ubiquitin like domain 1	7.48271
MS4A6A	Classical monocytes	-0.113825	-4.08624	0.000298924	0.00565465	down	1	0	1	0.00800223	-0.00800223	-0.00800223	3.76855e-14	hypo_only	discordant_hypo_down	1781	membrane spanning 4-domains A6A	9.08115
IFNGR2	Intermediate monocytes	0.291878	4.18966	0.000301263	0.00569306	up	1	0	1	0.0303773	-0.0303773	-0.0303773	2.06975e-16	hypo_only	concordant_derepression	270	interferon gamma receptor 2	7.85756
RNF4	Intermediate monocytes	0.279195	4.18473	0.000306454	0.00577816	up	1	1	0	0.0393493	0.0393493	0.0393493	5.53934e-16	hyper_only	discordant_hyper_up	3715	ring finger protein 4	6.70694
PARVB	Myeloid dendritic cells	0.422639	4.32969	0.00030678	0.00578076	up	3	0	3	0.0435016	-0.0334761	-0.0435016	5.46074e-19	hypo_only	concordant_derepression	25,32,3824	parvin beta	5.68589
VAMP5	Th1/Th17 cells	0.31498	4.4283	0.000307195	0.0057874	up	1	0	1	0.0337486	-0.0337486	-0.0337486	9.60974e-16	hypo_only	concordant_derepression	3203	vesicle associated membrane protein 5	6.95315
TAP1	Intermediate monocytes	0.292028	4.18022	0.000309764	0.00582322	up	2	2	0	0.0175036	0.0175036	0.0131153	7.68457e-22	hyper_only	discordant_hyper_up	76210	transporter 1, ATP binding cassette subfamily B member	7.07959
RPP21	Classical monocytes	0.0899169	4.07716	0.000310148	0.00582322	up	1	0	1	0.00326483	-0.00326483	-0.00326483	5.12214e-16	hypo_only	concordant_derepression	1800	ribonuclease P/MRP subunit p21	6.33435
ODC1	Naive CD4 T cells	0.112911	4.19707	0.000312256	0.00585767	up	1	1	0	0.0302506	0.0302506	0.0302506	8.27912e-14	hyper_only	discordant_hyper_up	7120	ornithine decarboxylase 1	6.77674
SRRT	Intermediate monocytes	0.280331	4.17517	0.000313874	0.00588683	up	1	1	0	0.0130543	0.0130543	0.0130543	5.754e-13	hyper_only	discordant_hyper_up	7119	serrate, RNA effector molecule	6.55693
PLXND1	Intermediate monocytes	0.291598	4.17365	0.00031527	0.00591182	up	2	1	1	0.0337864	0.0337864	-0.0322863	2.1817e-12	mixed	mixed_dmr	60646961	plexin D1	6.61281
LTBR	Intermediate monocytes	0.285176	4.17206	0.000316073	0.00592206	up	2	0	2	0.0241105	-0.0186323	-0.0241105	3.14255e-20	hypo_only	concordant_derepression	2452076	lymphotoxin beta receptor	6.68944
ZBTB18	Intermediate monocytes	0.286142	4.17015	0.000318023	0.00595497	up	1	0	1	0.042628	-0.042628	-0.042628	6.57021e-17	hypo_only	concordant_derepression	2989	zinc finger and BTB domain containing 18	6.63779
RPL27A	Th1/Th17 cells	-0.388143	-4.41324	0.0003182	0.00595709	down	2	2	0	0.0332999	0.0332999	0.0175269	2.02751e-18	hyper_only	concordant_silencing	29554006	ribosomal protein L27a	11.8453
HRH2	Myeloid dendritic cells	0.432397	4.31515	0.000318687	0.00596498	up	1	1	0	0.0143408	0.0143408	0.0143408	1.48883e-09	hyper_only	discordant_hyper_up	7427	histamine receptor H2	5.73218
ITGB1	Natural killer cells	0.108471	3.67915	0.000319078	0.0059711	up	1	1	0	0.0213549	0.0213549	0.0213549	4.44055e-11	hyper_only	discordant_hyper_up	4278	integrin subunit beta 1	8.67991
BRD2	Follicular helper T cells	0.244977	4.54456	0.000320321	0.0059883	up	1	0	1	0.00887268	-0.00887268	-0.00887268	1.55463e-17	hypo_only	concordant_derepression	6214	bromodomain containing 2	7.21276
LRRK1	Intermediate monocytes	0.280823	4.16625	0.000320672	0.00599242	up	5	5	0	0.0428225	0.0428225	0.0103061	4.96737e-22	hyper_only	discordant_hyper_up	2.30392e+18	leucine rich repeat kinase 1	6.51293
LY9	Th2 cells	0.203875	4.3685	0.000321039	0.00599742	up	2	2	0	0.0460179	0.0460179	0.0272544	1.26241e-19	hyper_only	discordant_hyper_up	23927271	lymphocyte antigen 9	6.53909
TRA2B	Naive CD4 T cells	-0.143023	-4.18827	0.000321329	0.00599742	down	1	0	1	0.023694	-0.023694	-0.023694	8.48622e-14	hypo_only	discordant_hypo_down	1526	transformer 2 beta homolog	7.82413
SPINT2	Non classical monocytes	0.281768	4.43644	0.000321205	0.00599742	up	2	0	2	0.011627	-0.0025343	-0.011627	8.79546e-16	hypo_only	concordant_derepression	5733451	serine peptidase inhibitor, Kunitz type 2	6.01922
COPS5	Naive B cells	0.127864	4.03994	0.000330303	0.00614633	up	1	0	1	0.0498388	-0.0498388	-0.0498388	3.65729e-10	hypo_only	concordant_derepression	6900	COP9 signalosome subunit 5	7.08192
FURIN	Intermediate monocytes	0.280483	4.15532	0.000331966	0.00617228	up	2	0	2	0.0308703	-0.0131589	-0.0308703	3.0504e-16	hypo_only	concordant_derepression	146909	furin, paired basic amino acid cleaving enzyme	6.55573
PHACTR2	Th2 cells	0.2555	4.35915	0.00033215	0.00617445	up	2	0	2	0.0302176	-0.0192168	-0.0302176	8.51053e-16	hypo_only	concordant_derepression	2726576	phosphatase and actin regulator 2	7.04562
AGTRAP	Intermediate monocytes	0.292042	4.1513	0.000336372	0.00624288	up	1	0	1	0.0197882	-0.0197882	-0.0197882	4.8516e-19	hypo_only	concordant_derepression	195	angiotensin II receptor associated protein	7.56539
PADI4	Megakaryocytes	0.480243	4.08162	0.00033738	0.00625302	up	1	0	1	0.00417197	-0.00417197	-0.00417197	3.39428e-18	hypo_only	concordant_derepression	3940	peptidyl arginine deiminase 4	9.3255
ODC1	Megakaryocytes	-0.654655	-4.0832	0.00033738	0.00625302	down	1	1	0	0.0302506	0.0302506	0.0302506	8.27912e-14	hyper_only	concordant_silencing	7120	ornithine decarboxylase 1	10.6386
CAST	Th2 cells	-0.267212	-4.35193	0.00033756	0.00625302	down	1	0	1	0.0332108	-0.0332108	-0.0332108	1.90804e-17	hypo_only	discordant_hypo_down	3493	calpastatin	7.83595
IFNGR2	Naive B cells	0.151222	4.0334	0.000338616	0.00626941	up	1	0	1	0.0303773	-0.0303773	-0.0303773	2.06975e-16	hypo_only	concordant_derepression	270	interferon gamma receptor 2	7.34213
RXRA	Classical monocytes	0.117607	4.04495	0.000348621	0.0064289	up	3	1	2	0.0303434	0.0231283	-0.0303434	2.05584e-17	mixed	mixed_dmr	69214287419	retinoid X receptor alpha	7.85791
INTS3	Myeloid dendritic cells	0.365605	4.28538	0.000352265	0.00648832	up	1	0	1	0.0244535	-0.0244535	-0.0244535	1.18469e-13	hypo_only	concordant_derepression	961	integrator complex subunit 3	5.37577
STK19	Myeloid dendritic cells	0.356413	4.28453	0.000352606	0.00649331	up	1	1	0	0.0244164	0.0244164	0.0244164	2.26158e-16	hyper_only	discordant_hyper_up	1048	serine/threonine kinase 19	5.3061
FPR1	Atypical monocytes	0.290525	4.06642	0.000352771	0.00649375	up	1	0	1	0.0110301	-0.0110301	-0.0110301	6.39666e-18	hypo_only	concordant_derepression	591	formyl peptide receptor 1	8.88194
CCDC50	Intermediate monocytes	0.297856	4.13397	0.000356148	0.00654679	up	1	1	0	0.0220212	0.0220212	0.0220212	1.18699e-08	hyper_only	discordant_hyper_up	3448	coiled-coil domain containing 50	6.63193
ARHGDIB	MAIT cells	-0.45501	-4.80789	0.000356334	0.00654891	down	1	1	0	0.0353974	0.0353974	0.0353974	1.02025e-09	hyper_only	concordant_silencing	4623	Rho GDP dissociation inhibitor beta	9.31203
LSM1	Intermediate monocytes	0.270562	4.13029	0.000357729	0.00656279	up	1	0	1	0.0486389	-0.0486389	-0.0486389	5.19063e-20	hypo_only	concordant_derepression	1166	LSM1 homolog, mRNA degradation associated	6.65551
RAB31	Switched memory B cells	0.543767	4.62037	0.000359663	0.00659303	up	1	0	1	0.0477163	-0.0477163	-0.0477163	1.83939e-16	hypo_only	concordant_derepression	5808	RAB31, member RAS oncogene family	6.54618
RPSA	Myeloid dendritic cells	-0.449545	-4.27839	0.000360297	0.00660042	down	1	1	0	0.0343788	0.0343788	0.0343788	1.03132e-18	hyper_only	concordant_silencing	1085	ribosomal protein SA	10.5559
ODC1	Th1 cells	0.162581	4.07153	0.000362604	0.00663248	up	1	1	0	0.0302506	0.0302506	0.0302506	8.27912e-14	hyper_only	discordant_hyper_up	7120	ornithine decarboxylase 1	7.39054
RPS2	Follicular helper T cells	0.117568	4.50727	0.000367737	0.00671041	up	1	1	0	0.0366501	0.0366501	0.0366501	2.10637e-14	hyper_only	discordant_hyper_up	653	ribosomal protein S2	12.7623
HRH2	Intermediate monocytes	0.291837	4.1225	0.00036844	0.00671926	up	1	1	0	0.0143408	0.0143408	0.0143408	1.48883e-09	hyper_only	discordant_hyper_up	7427	histamine receptor H2	7.08601
CPVL	Atypical monocytes	0.350978	4.04963	0.00036887	0.00672577	up	1	1	0	0.0323866	0.0323866	0.0323866	7.2353e-16	hyper_only	discordant_hyper_up	4925	carboxypeptidase vitellogenic like	9.11651
LYN	Intermediate monocytes	-0.31525	-4.12122	0.000369723	0.00674001	down	1	0	1	0.0159553	-0.0159553	-0.0159553	6.76789e-14	hypo_only	discordant_hypo_down	698	LYN proto-oncogene, Src family tyrosine kinase	9.29469
AGPAT2	Intermediate monocytes	0.287056	4.12056	0.000370011	0.00674317	up	1	0	1	0.0324719	-0.0324719	-0.0324719	5.65729e-12	hypo_only	concordant_derepression	6908	1-acylglycerol-3-phosphate O-acyltransferase 2	6.77622
SPOCK2	Naive CD4 T cells	0.138192	4.14976	0.000370869	0.00675423	up	1	1	0	0.0541513	0.0541513	0.0541513	5.95072e-23	hyper_only	discordant_hyper_up	613	SPARC (osteonectin), cwcv and kazal like domains proteoglycan 2	7.45562
ZFAS1	Naive CD4 T cells	0.113393	4.1483	0.000371617	0.00676651	up	1	1	0	0.0355615	0.0355615	0.0355615	4.48123e-13	hyper_only	discordant_hyper_up	1097	ZNFX1 antisense RNA 1	9.40429
SLC44A2	Non classical monocytes	-0.323458	-4.39913	0.000373393	0.0067935	down	1	1	0	0.0341628	0.0341628	0.0341628	9.05631e-18	hyper_only	concordant_silencing	749	solute carrier family 44 member 2	6.79178
GAS5	Naive B cells	0.164557	4.00781	0.000374093	0.0068049	up	1	1	0	0.0300898	0.0300898	0.0300898	4.88319e-16	hyper_only	discordant_hyper_up	2304	growth arrest specific 5	9.15048
RPS2	Non classical monocytes	0.157425	4.39093	0.000382505	0.00694151	up	1	1	0	0.0366501	0.0366501	0.0366501	2.10637e-14	hyper_only	discordant_hyper_up	653	ribosomal protein S2	11.5261
RTN1	Classical monocytes	-0.089275	-4.02162	0.000382654	0.00694285	down	1	1	0	0.029239	0.029239	0.029239	1.41212e-11	hyper_only	concordant_silencing	3096	reticulon 1	6.30094
RPL23A	Th1 cells	-0.409365	-4.05316	0.000386049	0.00699209	down	1	1	0	0.0289572	0.0289572	0.0289572	2.72046e-19	hyper_only	concordant_silencing	221	ribosomal protein L23a	11.8914
SEC23B	Myeloid dendritic cells	0.383949	4.25622	0.00038632	0.00699426	up	1	0	1	0.0302225	-0.0302225	-0.0302225	1.28441e-19	hypo_only	concordant_derepression	217	SEC23 homolog B, COPII coat complex component	5.59109
PCBP2	Classical monocytes	0.101675	4.01788	0.000387593	0.0070132	up	1	1	0	0.0265169	0.0265169	0.0265169	4.16042e-11	hyper_only	discordant_hyper_up	6458	poly(rC) binding protein 2	8.95402
ATP6V0B	Follicular helper T cells	0.22093	4.48701	0.000396993	0.00715525	up	1	0	1	0.0306082	-0.0306082	-0.0306082	3.58346e-14	hypo_only	concordant_derepression	5079	ATPase H+ transporting V0 subunit b	6.76989
PSMB9	Naive CD8 T cells	0.245996	4.35618	0.00039976	0.0071981	up	4	4	0	0.0369765	0.0369765	0.0113734	7.68457e-22	hyper_only	discordant_hyper_up	775633586210	proteasome 20S subunit beta 9	7.38668
STX5	Intermediate monocytes	0.269892	4.09539	0.00040199	0.00722832	up	1	0	1	0.0285953	-0.0285953	-0.0285953	1.36059e-18	hypo_only	concordant_derepression	5747	syntaxin 5	6.5669
CARS2	Intermediate monocytes	0.282984	4.09197	0.000403491	0.00724691	up	1	0	1	0.0280119	-0.0280119	-0.0280119	2.19082e-11	hypo_only	concordant_derepression	6866	cysteinyl-tRNA synthetase 2, mitochondrial	6.84221
DPEP2	Intermediate monocytes	0.292172	4.09253	0.000403491	0.00724691	up	1	0	1	0.0193956	-0.0193956	-0.0193956	2.143e-12	hypo_only	concordant_derepression	4662	dipeptidase 2	6.84748
B2M	Megakaryocytes	0.433223	4.03612	0.000404146	0.00725587	up	1	1	0	0.0390588	0.0390588	0.0390588	1.19951e-13	hyper_only	discordant_hyper_up	2568	beta-2-microglobulin	14.1198
MYOF	Intermediate monocytes	0.302022	4.09008	0.000405973	0.00728582	up	1	1	0	0.0368191	0.0368191	0.0368191	5.31957e-18	hyper_only	discordant_hyper_up	2051	myoferlin	7.14335
RNF213	Central memory CD8 T cells	0.429838	4.55926	0.000407045	0.00730149	up	1	1	0	0.0436438	0.0436438	0.0436438	2.94914e-15	hyper_only	discordant_hyper_up	6055	ring finger protein 213	8.1746
BRD2	Th2 cells	0.236251	4.30465	0.000407376	0.00730149	up	1	0	1	0.00887268	-0.00887268	-0.00887268	1.55463e-17	hypo_only	concordant_derepression	6214	bromodomain containing 2	7.26707
KYNU	Classical monocytes	0.106953	4.00331	0.000407942	0.00730273	up	1	1	0	0.0188978	0.0188978	0.0188978	4.69952e-15	hyper_only	discordant_hyper_up	5350	kynureninase	6.6728
PRSS23	Natural killer cells	0.0900751	3.60825	0.000416652	0.00742699	up	3	2	1	0.0227222	0.0227222	-0.00109726	2.78703e-19	mixed	mixed_dmr	171018065933	serine protease 23	8.2259
S100A8	Intermediate atypical monocytes	0.817817	4.71998	0.000421291	0.00749811	up	1	0	1	0.0331145	-0.0331145	-0.0331145	8.25876e-16	hypo_only	concordant_derepression	202	S100 calcium binding protein A8	8.26655
MED11	Intermediate monocytes	0.275272	4.07395	0.000424069	0.00754464	up	1	0	1	0.03477	-0.03477	-0.03477	5.12219e-21	hypo_only	concordant_derepression	862	mediator complex subunit 11	6.55281
CELF1	Th1 cells	0.192327	4.01806	0.000430835	0.00764881	up	1	0	1	0.0247672	-0.0247672	-0.0247672	1.71464e-20	hypo_only	concordant_derepression	3012	CUGBP Elav-like family member 1	7.51745
IL1B	Intermediate monocytes	0.395331	4.06905	0.000432187	0.00766838	up	1	0	1	0.0218092	-0.0218092	-0.0218092	1.24121e-15	hypo_only	concordant_derepression	796	interleukin 1 beta	7.08575
SH2D3C	Myeloid dendritic cells	0.354841	4.21785	0.000440013	0.00778334	up	1	0	1	0.0516869	-0.0516869	-0.0516869	2.62718e-17	hypo_only	concordant_derepression	17	SH2 domain containing 3C	5.36274
NLRC5	Vd2 gd T cells	0.248405	4.41399	0.000440381	0.00778686	up	1	1	0	0.027507	0.027507	0.027507	3.58139e-14	hyper_only	discordant_hyper_up	3449	NLR family CARD domain containing 5	7.54684
MGST2	Classical monocytes	0.0906947	3.98102	0.000443491	0.00783735	up	2	1	1	0.0201552	0.0201552	-0.00917138	1.88338e-15	mixed	mixed_dmr	19167121	microsomal glutathione S-transferase 2	6.36648
FAM200B	Classical monocytes	0.115173	3.98032	0.000444154	0.00784607	up	1	0	1	0.0619585	-0.0619585	-0.0619585	1.50017e-17	hypo_only	concordant_derepression	1126	family with sequence similarity 200 member B	6.91764
ETS1	Th1/Th17 cells	-0.339139	-4.30386	0.000460249	0.00807634	down	3	2	1	0.0507457	0.0507457	-0.0245622	2.32158e-19	mixed	mixed_dmr	195519864446	ETS proto-oncogene 1, transcription factor	8.8578
TIGIT	Central memory CD8 T cells	0.37217	4.5166	0.000460215	0.00807634	up	2	2	0	0.0322238	0.0322238	0.0319085	9.39238e-15	hyper_only	discordant_hyper_up	15977053	T cell immunoreceptor with Ig and ITIM domains	6.7772
IL7R	Terminal effector CD4 T cells	-0.688213	-4.52891	0.00046156	0.00809627	down	1	1	0	0.0418603	0.0418603	0.0418603	9.6462e-17	hyper_only	concordant_silencing	2776	interleukin 7 receptor	9.09907
RPSA	Non-Vd2 gd T cells	0.264219	4.3098	0.000462851	0.0081143	up	1	1	0	0.0343788	0.0343788	0.0343788	1.03132e-18	hyper_only	discordant_hyper_up	1085	ribosomal protein SA	10.7852
RNASEK	Intermediate monocytes	-0.252526	-4.04666	0.000463176	0.00811537	down	1	1	0	0.011515	0.011515	0.011515	1.49725e-22	hyper_only	concordant_silencing	156	ribonuclease K	9.36331
PTPRC	Naive B cells	0.161199	3.9438	0.000469033	0.00819502	up	1	1	0	0.0286008	0.0286008	0.0286008	3.24584e-20	hyper_only	discordant_hyper_up	2364	protein tyrosine phosphatase receptor type C	9.66678
NPLOC4	Classical monocytes	0.0965309	3.96356	0.00047095	0.00822351	up	1	0	1	0.0271244	-0.0271244	-0.0271244	2.70404e-17	hypo_only	concordant_derepression	371	NPL4 homolog, ubiquitin recognition factor	6.47209
KLF6	Th2 cells	0.276391	4.2665	0.000471821	0.00823249	up	1	1	0	0.0285355	0.0285355	0.0285355	2.95271e-14	hyper_only	discordant_hyper_up	1313	Kruppel like factor 6	8.9356
RPL27A	Atypical monocytes	0.33563	3.97925	0.000476179	0.0082994	up	2	2	0	0.0332999	0.0332999	0.0175269	2.02751e-18	hyper_only	discordant_hyper_up	29554006	ribosomal protein L27a	9.57022
IFITM1	Th1/Th17 cells	-0.326291	-4.29157	0.000476878	0.00830974	down	1	1	0	0.0452994	0.0452994	0.0452994	2.52951e-14	hyper_only	concordant_silencing	563	interferon induced transmembrane protein 1	7.34808
EHD1	Th1 cells	0.160792	3.98905	0.000480008	0.00835483	up	3	2	1	0.0432299	0.0432299	-0.0105408	2.06514e-15	mixed	mixed_dmr	115215837418	EH domain containing 1	7.41777
SNHG17	Myeloid dendritic cells	0.361978	4.19244	0.000479942	0.00835483	up	1	1	0	0.0304956	0.0304956	0.0304956	5.49073e-13	hyper_only	discordant_hyper_up	6039	small nucleolar RNA host gene 17	5.52269
RPL27A	Switched memory B cells	-0.670885	-4.4994	0.000487031	0.00845319	down	2	2	0	0.0332999	0.0332999	0.0175269	2.02751e-18	hyper_only	concordant_silencing	29554006	ribosomal protein L27a	11.8941
RUNX1	Intermediate monocytes	0.285616	4.02817	0.000487835	0.00846554	up	4	2	2	0.0563543	0.045638	-0.0563543	3.83486e-18	mixed	mixed_dmr	2462251457357470	RUNX family transcription factor 1	6.80459
SMCO4	Non classical monocytes	0.324504	4.33117	0.000488371	0.00847131	up	1	0	1	0.0364696	-0.0364696	-0.0364696	2.89934e-14	hypo_only	concordant_derepression	607	single-pass membrane protein with coiled-coil domains 4	6.69188
ZNF217	Intermediate monocytes	0.299326	4.02571	0.000489482	0.00848138	up	1	1	0	0.044434	0.044434	0.044434	4.07002e-12	hyper_only	discordant_hyper_up	1541	zinc finger protein 217	7.16395
SEMA4D	Th1 cells	0.197928	3.981	0.000491431	0.00850922	up	2	1	1	0.0539583	0.0367997	-0.0539583	1.97707e-18	mixed	mixed_dmr	16682073	semaphorin 4D	7.73447
PDXK	Intermediate monocytes	0.290281	4.02388	0.00049177	0.00851146	up	1	0	1	0.0430835	-0.0430835	-0.0430835	3.63168e-17	hypo_only	concordant_derepression	2697	pyridoxal kinase	7.02211
ZNFX1	Intermediate monocytes	0.27647	4.01732	0.000502438	0.00866849	up	1	0	1	0.0194367	-0.0194367	-0.0194367	2.39435e-18	hypo_only	concordant_derepression	6593	zinc finger NFX1-type containing 1	6.87445
ARHGEF3	T regulatory cells	0.160283	4.06701	0.000503509	0.00868048	up	1	1	0	0.0398839	0.0398839	0.0398839	7.24357e-19	hyper_only	discordant_hyper_up	1308	Rho guanine nucleotide exchange factor 3	7.15823
FCER1A	Myeloid dendritic cells	0.706094	4.17467	0.000509092	0.00876039	up	1	1	0	0.0169859	0.0169859	0.0169859	2.74926e-15	hyper_only	discordant_hyper_up	1347	Fc fragment of IgE receptor Ia	9.30856
ELOF1	Intermediate monocytes	0.267131	4.01253	0.000511754	0.00879174	up	1	1	0	0.0436355	0.0436355	0.0436355	1.93398e-15	hyper_only	discordant_hyper_up	2746	elongation factor 1 homolog	6.56346
CD3D	T regulatory cells	-0.196026	-4.06101	0.000512143	0.00879487	down	2	2	0	0.0496544	0.0496544	0.0444037	1.87741e-20	hyper_only	concordant_silencing	71354	CD3d molecule	9.52849
CFL1	Non classical monocytes	-0.149963	-4.31559	0.000513873	0.00881966	down	1	0	1	0.0170474	-0.0170474	-0.0170474	1.95426e-17	hypo_only	discordant_hypo_down	4318	cofilin 1	10.5104
TUBA1C	Th2 cells	0.177804	4.23501	0.000514298	0.00882204	up	1	0	1	0.0353915	-0.0353915	-0.0353915	3.17323e-15	hypo_only	concordant_derepression	3498	tubulin alpha 1c	6.44974
P2RX1	Intermediate monocytes	0.283584	4.00586	0.000520733	0.00892083	up	1	0	1	0.0356358	-0.0356358	-0.0356358	2.08447e-17	hypo_only	concordant_derepression	186	purinergic receptor P2X 1	6.76541
INTS6	Intermediate monocytes	0.29822	4.00534	0.00052094	0.00892272	up	1	1	0	0.0394051	0.0394051	0.0394051	3.32295e-15	hyper_only	discordant_hyper_up	6182	integrator complex subunit 6	6.95015
MSRB1	Intermediate monocytes	0.28172	4.00293	0.000524403	0.00897206	up	1	0	1	0.0439975	-0.0439975	-0.0439975	4.72999e-19	hypo_only	concordant_derepression	2552	methionine sulfoxide reductase B1	6.83129
GNLY	Intermediate monocytes	0.54828	4.00147	0.000524857	0.00897483	up	1	1	0	0.0202066	0.0202066	0.0202066	3.95245e-12	hyper_only	discordant_hyper_up	3749	granulysin	7.21572
ALDH3B1	Classical monocytes	0.102637	3.93356	0.000526102	0.00899174	up	2	1	1	0.0197322	0.0161753	-0.0197322	4.1743e-22	mixed	mixed_dmr	4433830	aldehyde dehydrogenase 3 family member B1	6.70173
SATB1	Intermediate monocytes	0.294548	3.99766	0.000529602	0.00904091	up	1	1	0	0.0290715	0.0290715	0.0290715	3.17192e-10	hyper_only	discordant_hyper_up	4708	SATB homeobox 1	6.6722
RPL22	T regulatory cells	-0.268117	-4.05049	0.000529815	0.00904288	down	1	0	1	0.0321867	-0.0321867	-0.0321867	1.24386e-12	hypo_only	discordant_hypo_down	5124	ribosomal protein L22	11.0897
IL7R	Central memory CD8 T cells	-0.505212	-4.47987	0.000532403	0.00908034	down	1	1	0	0.0418603	0.0418603	0.0418603	9.6462e-17	hyper_only	concordant_silencing	2776	interleukin 7 receptor	9.99939
ARHGDIA	Natural killer cells	0.0828397	3.54107	0.000536555	0.00914439	up	1	1	0	0.027584	0.027584	0.027584	5.81566e-12	hyper_only	discordant_hyper_up	7063	Rho GDP dissociation inhibitor alpha	8.40133
EEF2	Central memory CD8 T cells	-0.359432	-4.46751	0.000537955	0.00916487	down	1	1	0	0.029104	0.029104	0.029104	1.34272e-12	hyper_only	concordant_silencing	4196	eukaryotic translation elongation factor 2	9.46715
DUSP2	Naive CD4 T cells	-0.133111	-4.05629	0.000538806	0.00916607	down	1	1	0	0.0238008	0.0238008	0.0238008	2.49393e-20	hyper_only	concordant_silencing	1724	dual specificity phosphatase 2	7.16254
NEAT1	Th1/Th17 cells	0.431796	4.25787	0.000538277	0.00916607	up	1	0	1	0.040103	-0.040103	-0.040103	1.79571e-17	hypo_only	concordant_derepression	978	nuclear paraspeckle assembly transcript 1	8.98401
HIPK2	Classical monocytes	0.10941	3.92662	0.000538819	0.00916607	up	2	0	2	0.0652337	-0.0201408	-0.0652337	8.41317e-15	hypo_only	concordant_derepression	43784916	homeodomain interacting protein kinase 2	6.68196
MAPK1	Naive B cells	0.127145	3.90129	0.000542904	0.00922198	up	1	1	0	0.0227502	0.0227502	0.0227502	3.97724e-13	hyper_only	discordant_hyper_up	7030	mitogen-activated protein kinase 1	7.09654
MARK3	T regulatory cells	0.150156	4.04214	0.000544251	0.00924147	up	1	0	1	0.0425646	-0.0425646	-0.0425646	1.76668e-15	hypo_only	concordant_derepression	1104	microtubule affinity regulating kinase 3	7.04061
HNRNPU	Naive B cells	0.179156	3.89785	0.000547751	0.00928899	up	1	0	1	0.0381834	-0.0381834	-0.0381834	3.30866e-15	hypo_only	concordant_derepression	2318	heterogeneous nuclear ribonucleoprotein U	8.77506
SMARCA2	Th1 cells	0.188006	3.95066	0.000550178	0.00931984	up	1	0	1	0.046086	-0.046086	-0.046086	3.7867e-23	hypo_only	concordant_derepression	328	SWI/SNF related, matrix associated, actin dependent regulator of chromatin, subfamily a, member 2	7.61684
CPVL	Intermediate atypical monocytes	0.739149	4.64072	0.000550034	0.00931984	up	1	1	0	0.0323866	0.0323866	0.0323866	7.2353e-16	hyper_only	discordant_hyper_up	4925	carboxypeptidase vitellogenic like	8.03741
MAFF	Myeloid dendritic cells	0.414978	4.15435	0.000551335	0.00933602	up	1	0	1	0.0184938	-0.0184938	-0.0184938	9.32206e-13	hypo_only	concordant_derepression	7398	MAF bZIP transcription factor F	5.636
CXCR4	Classical monocytes	-0.13777	-3.919	0.000553311	0.00936262	down	1	0	1	0.0433485	-0.0433485	-0.0433485	1.89136e-15	hypo_only	discordant_hypo_down	2737	C-X-C motif chemokine receptor 4	7.42841
MYOF	Myeloid dendritic cells	0.437273	4.15033	0.000559517	0.00945031	up	1	1	0	0.0368191	0.0368191	0.0368191	5.31957e-18	hyper_only	discordant_hyper_up	2051	myoferlin	5.80013
PTP4A2	Classical monocytes	-0.101174	-3.91338	0.000564735	0.00952452	down	2	2	0	0.0409693	0.0409693	0.0252197	4.83232e-18	hyper_only	concordant_silencing	25122808	protein tyrosine phosphatase 4A2	9.03993
ATXN1	Vd2 gd T cells	0.237087	4.33956	0.00056589	0.00953704	up	3	1	2	0.0425184	0.0412666	-0.0425184	2.69817e-21	mixed	mixed_dmr	311233675411	ataxin 1	7.46657
CD86	Classical monocytes	0.111037	3.91159	0.000568141	0.00957192	up	1	1	0	0.0208199	0.0208199	0.0208199	2.66907e-15	hyper_only	discordant_hyper_up	3585	CD86 molecule	7.10003
MYO9B	Classical monocytes	-0.111615	-3.91008	0.000570895	0.00960736	down	2	0	2	0.062935	-0.0396094	-0.062935	7.29556e-21	hypo_only	discordant_hypo_down	21042586	myosin IXB	7.30656
BCL2	T regulatory cells	0.208431	4.02196	0.000573203	0.00963918	up	5	4	1	0.0530991	0.0530991	-0.0355903	3.18697e-18	mixed	mixed_dmr	1.53221e+19	BCL2 apoptosis regulator	7.77897
SP140	Th2 cells	0.195628	4.20674	0.000573908	0.00964929	up	1	1	0	0.0307971	0.0307971	0.0307971	2.53309e-16	hyper_only	discordant_hyper_up	175	SP140 nuclear body protein	6.55554
CCNH	Intermediate monocytes	0.277587	3.97277	0.000576689	0.00969074	up	1	0	1	0.0261197	-0.0261197	-0.0261197	5.1891e-17	hypo_only	concordant_derepression	4467	cyclin H	6.77537
SNHG6	Th1 cells	-0.241328	-3.93525	0.000576871	0.00969205	down	1	1	0	0.0342519	0.0342519	0.0342519	6.19566e-11	hyper_only	concordant_silencing	5004	small nucleolar RNA host gene 6	9.01582
LPP	T regulatory cells	0.162794	4.01751	0.000578575	0.00971127	up	1	1	0	0.0225203	0.0225203	0.0225203	3.56536e-13	hyper_only	discordant_hyper_up	5231	LIM domain containing preferred translocation partner in lipoma	7.08157
KPNB1	Classical monocytes	0.1166	3.90565	0.000580622	0.00973558	up	1	1	0	0.0321164	0.0321164	0.0321164	6.36116e-13	hyper_only	discordant_hyper_up	7506	karyopherin subunit beta 1	7.3576
COMMD6	Switched memory B cells	-0.543588	-4.433	0.000582585	0.00975788	down	1	0	1	0.0193769	-0.0193769	-0.0193769	2.0505e-17	hypo_only	discordant_hypo_down	6193	COMM domain containing 6	9.06846
CDC42	Switched memory B cells	-0.569249	-4.42455	0.000583183	0.00976082	down	1	0	1	0.0302145	-0.0302145	-0.0302145	3.63337e-16	hypo_only	discordant_hypo_down	6554	cell division cycle 42	8.83704
RPLP2	Switched memory B cells	-0.668169	-4.42583	0.000583183	0.00976082	down	1	1	0	0.0266888	0.0266888	0.0266888	3.1094e-15	hyper_only	concordant_silencing	994	ribosomal protein lateral stalk subunit P2	12.2613
RPL30	Th1/Th17 cells	-0.412477	-4.22679	0.000585521	0.00979108	down	1	1	0	0.0336492	0.0336492	0.0336492	2.69409e-16	hyper_only	concordant_silencing	2438	ribosomal protein L30	12.8498
CTSD	Th1/Th17 cells	0.264602	4.22222	0.000586218	0.00980096	up	1	0	1	0.0250926	-0.0250926	-0.0250926	1.61512e-14	hypo_only	concordant_derepression	1678	cathepsin D	6.68811
VPS13D	Intermediate monocytes	0.270988	3.96623	0.000589942	0.00985029	up	1	1	0	0.0489158	0.0489158	0.0489158	1.39374e-09	hyper_only	discordant_hyper_up	5779	vacuolar protein sorting 13 homolog D	6.55334
NDRG2	Myeloid dendritic cells	-0.457508	-4.13208	0.000591731	0.00986635	down	4	3	1	0.0303944	0.0303944	-0.011667	1.24932e-15	mixed	mixed_dmr	1360174442285850	NDRG family member 2	6.37805
SEC62	Naive B cells	0.171395	3.87373	0.000592212	0.00987259	up	1	0	1	0.0386434	-0.0386434	-0.0386434	2.74101e-14	hypo_only	concordant_derepression	7201	SEC62 homolog, preprotein translocation factor	8.67292
RUNX3	Classical monocytes	-0.0937096	-3.8993	0.00059355	0.00988604	down	4	4	0	0.0476232	0.0476232	0.0336554	1.27274e-21	hyper_only	concordant_silencing	99106238045467	RUNX family transcription factor 3	6.42037
EFCAB14	Intermediate monocytes	0.273393	3.96341	0.000594543	0.00990073	up	1	1	0	0.0245847	0.0245847	0.0245847	2.33259e-15	hyper_only	discordant_hyper_up	4236	EF-hand calcium binding domain 14	7.20782
TMBIM1	Intermediate monocytes	0.267325	3.96195	0.000596154	0.0099204	up	1	0	1	0.0344965	-0.0344965	-0.0344965	1.8227e-20	hypo_only	concordant_derepression	560	transmembrane BAX inhibitor motif containing 1	6.77507
CHSY1	Intermediate monocytes	0.267822	3.96205	0.000596154	0.0099204	up	1	1	0	0.0133015	0.0133015	0.0133015	4.04685e-10	hyper_only	discordant_hyper_up	3969	chondroitin sulfate synthase 1	6.52318
KANSL1	Th1 cells	0.207728	3.9209	0.000600296	0.00997086	up	1	0	1	0.0304744	-0.0304744	-0.0304744	5.53417e-18	hypo_only	concordant_derepression	1756	KAT8 regulatory NSL complex subunit 1	7.79674
PTPN6	Intermediate monocytes	-0.26526	-3.95669	0.000601605	0.00998234	down	1	1	0	0.0269065	0.0269065	0.0269065	2.20459e-13	hyper_only	concordant_silencing	3835	protein tyrosine phosphatase non-receptor type 6	8.66888
PTP4A2	Intermediate monocytes	-0.292997	-3.95637	0.000601605	0.00998234	down	2	2	0	0.0409693	0.0409693	0.0252197	4.83232e-18	hyper_only	concordant_silencing	25122808	protein tyrosine phosphatase 4A2	9.58428
PITPNC1	Th1 cells	0.157206	3.9192	0.000602577	0.00999488	up	1	0	1	0.042432	-0.042432	-0.042432	1.08498e-11	hypo_only	concordant_derepression	5266	phosphatidylinositol transfer protein cytoplasmic 1	7.33006
CD2	Natural killer cells	0.110825	3.50803	0.000605177	0.0100326	up	3	3	0	0.0498202	0.0498202	0.0237824	9.31965e-24	hyper_only	discordant_hyper_up	36628743663	CD2 molecule	8.55179
LINC-PINT	Naive B cells	0.168802	3.86572	0.000605663	0.0100371	up	1	1	0	0.0565138	0.0565138	0.0565138	1.30018e-20	hyper_only	discordant_hyper_up	1669	long intergenic non-protein coding RNA, p53 induced transcript	7.98807
PLEKHA1	Naive B cells	0.155469	3.86581	0.000605663	0.0100371	up	1	1	0	0.0180331	0.0180331	0.0180331	9.86822e-09	hyper_only	discordant_hyper_up	6696	pleckstrin homology domain containing A1	7.3514
RPS8	Th1 cells	-0.425793	-3.90928	0.000619425	0.0102175	down	1	0	1	0.0111759	-0.0111759	-0.0111759	1.61608e-08	hypo_only	discordant_hypo_down	6080	ribosomal protein S8	11.9864
ZAP70	Th1 cells	0.178012	3.90946	0.000619425	0.0102175	up	1	1	0	0.034075	0.034075	0.034075	1.7249e-17	hyper_only	discordant_hyper_up	108	zeta chain of T cell receptor associated protein kinase 70	7.45346
AIF1	Central memory CD8 T cells	0.39574	4.43026	0.000623796	0.0102822	up	1	0	1	0.0406789	-0.0406789	-0.0406789	4.33467e-19	hypo_only	concordant_derepression	626	allograft inflammatory factor 1	6.98782
TUBA1C	Classical monocytes	0.0969571	3.8856	0.000625346	0.0103025	up	1	0	1	0.0353915	-0.0353915	-0.0353915	3.17323e-15	hypo_only	concordant_derepression	3498	tubulin alpha 1c	6.53163
ARID3A	Myeloid dendritic cells	0.384259	4.11493	0.000628934	0.0103411	up	1	0	1	0.0216854	-0.0216854	-0.0216854	8.10803e-18	hypo_only	concordant_derepression	5801	AT-rich interaction domain 3A	5.50452
RPS8	Switched memory B cells	-0.739427	-4.38532	0.000628829	0.0103411	down	1	0	1	0.0111759	-0.0111759	-0.0111759	1.61608e-08	hypo_only	discordant_hypo_down	6080	ribosomal protein S8	12.5475
GPRIN3	Th1 cells	0.179319	3.90139	0.000632194	0.0103819	up	1	1	0	0.0325709	0.0325709	0.0325709	1.45182e-13	hyper_only	discordant_hyper_up	2773	GPRIN family member 3	7.42886
CHD9	Intermediate monocytes	0.283312	3.94009	0.000634591	0.0104156	up	1	0	1	0.0466272	-0.0466272	-0.0466272	3.43378e-13	hypo_only	concordant_derepression	7255	chromodomain helicase DNA binding protein 9	6.97324
AGPAT2	Myeloid dendritic cells	0.375551	4.11118	0.000635998	0.0104294	up	1	0	1	0.0324719	-0.0324719	-0.0324719	5.65729e-12	hypo_only	concordant_derepression	6908	1-acylglycerol-3-phosphate O-acyltransferase 2	5.64396
SAMD8	Intermediate monocytes	0.272315	3.93928	0.00063568	0.0104294	up	1	1	0	0.0157435	0.0157435	0.0157435	1.48236e-13	hyper_only	discordant_hyper_up	1898	sterile alpha motif domain containing 8	6.69583
SHC1	Intermediate monocytes	0.260593	3.9388	0.000635839	0.0104294	up	1	0	1	0.0280617	-0.0280617	-0.0280617	2.15447e-21	hypo_only	concordant_derepression	752	SHC adaptor protein 1	6.57604
KAT6A	T regulatory cells	0.178056	3.98213	0.000640679	0.0104987	up	1	0	1	0.0505662	-0.0505662	-0.0505662	1.02555e-17	hypo_only	concordant_derepression	2684	lysine acetyltransferase 6A	7.5337
RPL13	Non-Vd2 gd T cells	0.268835	4.22498	0.000644684	0.0105531	up	1	1	0	0.0476115	0.0476115	0.0476115	2.39985e-14	hyper_only	discordant_hyper_up	4097	ribosomal protein L13	12.521
GNB5	Naive B cells	0.134292	3.84368	0.000646025	0.0105553	up	1	0	1	0.0234922	-0.0234922	-0.0234922	9.84062e-16	hypo_only	concordant_derepression	2266	G protein subunit beta 5	7.19912
ATG13	Myeloid dendritic cells	0.333765	4.10664	0.000645282	0.0105553	up	1	0	1	0.033546	-0.033546	-0.033546	2.60555e-11	hypo_only	concordant_derepression	6273	autophagy related 13	5.27181
DYNC1H1	Naive B cells	0.132659	3.84425	0.000646025	0.0105553	up	1	0	1	0.0398427	-0.0398427	-0.0398427	1.49952e-20	hypo_only	concordant_derepression	3340	dynein cytoplasmic 1 heavy chain 1	7.18714
FAM53B	Naive B cells	0.127172	3.84396	0.000646025	0.0105553	up	1	1	0	0.00131464	0.00131464	0.00131464	2.45559e-17	hyper_only	discordant_hyper_up	1839	family with sequence similarity 53 member B	7.14055
MBNL2	Myeloid dendritic cells	0.351039	4.10552	0.000646825	0.0105657	up	1	0	1	0.0262665	-0.0262665	-0.0262665	8.57779e-15	hypo_only	concordant_derepression	5618	muscleblind like splicing regulator 2	5.30132
FHL3	Myeloid dendritic cells	0.354398	4.1041	0.000647907	0.0105747	up	1	0	1	0.0486475	-0.0486475	-0.0486475	5.01704e-18	hypo_only	concordant_derepression	2406	four and a half LIM domains 3	5.35749
SLC43A3	Myeloid dendritic cells	0.351105	4.10402	0.000647907	0.0105747	up	1	1	0	0.0220114	0.0220114	0.0220114	2.05359e-16	hyper_only	discordant_hyper_up	6127	solute carrier family 43 member 3	5.34655
GPSM3	Intermediate atypical monocytes	-0.708054	-4.55179	0.000650983	0.0106017	down	1	1	0	0.027037	0.027037	0.027037	8.16948e-09	hyper_only	concordant_silencing	4341	G protein signaling modulator 3	8.24615
CYTH1	Natural killer cells	0.0907268	3.48765	0.000651363	0.0106061	up	1	1	0	0.0363718	0.0363718	0.0363718	1.03149e-14	hyper_only	discordant_hyper_up	5733	cytohesin 1	8.64071
RPSA	Switched memory B cells	-0.587567	-4.37128	0.00065389	0.0106347	down	1	1	0	0.0343788	0.0343788	0.0343788	1.03132e-18	hyper_only	concordant_silencing	1085	ribosomal protein SA	11.3647
RPL22	Switched memory B cells	-0.58565	-4.36791	0.000654043	0.0106347	down	1	0	1	0.0321867	-0.0321867	-0.0321867	1.24386e-12	hypo_only	discordant_hypo_down	5124	ribosomal protein L22	11.1311
ARHGAP25	Intermediate monocytes	0.275501	3.92507	0.000664369	0.0107912	up	1	0	1	0.00746593	-0.00746593	-0.00746593	2.14423e-13	hypo_only	concordant_derepression	7165	Rho GTPase activating protein 25	6.71839
HLA-E	Natural killer cells	-0.101235	-3.48147	0.000666119	0.0108177	down	1	1	0	0.040759	0.040759	0.040759	1.32499e-17	hyper_only	concordant_silencing	74	major histocompatibility complex, class I, E	10.947
UPF1	Myeloid dendritic cells	0.351833	4.08834	0.000680696	0.0109869	up	1	1	0	0.0394974	0.0394974	0.0394974	2.83485e-20	hyper_only	discordant_hyper_up	1826	UPF1 RNA helicase and ATPase	5.45381
UPP1	Myeloid dendritic cells	0.376454	4.08544	0.000681711	0.0110013	up	1	0	1	0.00864094	-0.00864094	-0.00864094	5.60156e-13	hypo_only	concordant_derepression	3599	uridine phosphorylase 1	5.54947
LPAR6	Th2 cells	0.22201	4.1553	0.000684488	0.0110346	up	1	0	1	0.0371145	-0.0371145	-0.0371145	1.30562e-18	hypo_only	concordant_derepression	4339	lysophosphatidic acid receptor 6	6.67209
RPL3	Non-switched memory B cells	-0.633497	-4.57666	0.00068551	0.0110472	down	1	1	0	0.0275852	0.0275852	0.0275852	3.10623e-16	hyper_only	concordant_silencing	224	ribosomal protein L3	12.105
PMEPA1	Non-switched memory B cells	0.512236	4.57048	0.00068551	0.0110472	up	3	1	2	0.0385573	0.0385573	-0.023714	3.74161e-15	mixed	mixed_dmr	275043655168	prostate transmembrane protein, androgen induced 1	6.61424
PIK3AP1	Naive B cells	0.129539	3.825	0.000689955	0.0111053	up	2	0	2	0.0474869	-0.0360218	-0.0474869	1.55236e-16	hypo_only	concordant_derepression	8386615	phosphoinositide-3-kinase adaptor protein 1	7.16853
ETS1	Intermediate monocytes	0.343	3.90716	0.00069725	0.0112003	up	3	2	1	0.0507457	0.0507457	-0.0245622	2.32158e-19	mixed	mixed_dmr	195519864446	ETS proto-oncogene 1, transcription factor	6.73875
ITGB1	Classical monocytes	0.115395	3.8523	0.000706856	0.0113094	up	1	1	0	0.0213549	0.0213549	0.0213549	4.44055e-11	hyper_only	discordant_hyper_up	4278	integrin subunit beta 1	7.57365
SMCO4	Intermediate monocytes	0.273131	3.90217	0.000708349	0.0113205	up	1	0	1	0.0364696	-0.0364696	-0.0364696	2.89934e-14	hypo_only	concordant_derepression	607	single-pass membrane protein with coiled-coil domains 4	7.14327
CTBP1	Naive CD8 T cells	-0.181118	-4.20722	0.000710822	0.0113561	down	1	0	1	0.0534806	-0.0534806	-0.0534806	2.96933e-12	hypo_only	discordant_hypo_down	4711	C-terminal binding protein 1	6.46999
SLC11A1	Classical monocytes	-0.121391	-3.84956	0.000712859	0.0113845	down	1	0	1	0.0191125	-0.0191125	-0.0191125	2.41474e-14	hypo_only	discordant_hypo_down	693	solute carrier family 11 member 1	8.51069
HM13	T regulatory cells	0.145938	3.94532	0.000718903	0.0114594	up	1	0	1	0.033088	-0.033088	-0.033088	1.9751e-19	hypo_only	concordant_derepression	1920	histocompatibility minor 13	7.04327
GALC	Intermediate monocytes	0.260624	3.89594	0.000719936	0.0114719	up	2	1	1	0.0401122	0.0401122	-0.000182881	1.40119e-14	mixed	mixed_dmr	40454605	galactosylceramidase	6.5099
AIF1	Intermediate atypical monocytes	-1.12081	-4.50103	0.000721303	0.0114878	down	1	0	1	0.0406789	-0.0406789	-0.0406789	4.33467e-19	hypo_only	discordant_hypo_down	626	allograft inflammatory factor 1	10.0472
GFM1	Intermediate monocytes	0.257244	3.89378	0.000725206	0.011536	up	1	0	1	0.0152802	-0.0152802	-0.0152802	2.89072e-14	hypo_only	concordant_derepression	439	G elongation factor mitochondrial 1	6.51551
MNDA	Switched memory B cells	0.546323	4.33144	0.000726351	0.0115482	up	1	0	1	0.036935	-0.036935	-0.036935	4.56445e-12	hypo_only	concordant_derepression	3538	myeloid cell nuclear differentiation antigen	6.52831
RPL3	Non-Vd2 gd T cells	0.248664	4.19359	0.000733416	0.0116466	up	1	1	0	0.0275852	0.0275852	0.0275852	3.10623e-16	hyper_only	discordant_hyper_up	224	ribosomal protein L3	11.9578
FCGRT	Non classical monocytes	0.35029	4.21621	0.000733906	0.0116485	up	1	0	1	0.0354544	-0.0354544	-0.0354544	5.8423e-14	hypo_only	concordant_derepression	360	Fc fragment of IgG receptor and transporter	7.5295
RAB30	Non-switched memory B cells	0.581166	4.53871	0.000734461	0.0116551	up	1	1	0	0.0262911	0.0262911	0.0262911	9.26418e-14	hyper_only	discordant_hyper_up	847	RAB30, member RAS oncogene family	6.95307
GSE1	Intermediate monocytes	0.270605	3.88928	0.00073528	0.0116641	up	2	0	2	0.0470187	-0.0418382	-0.0470187	1.09934e-14	hypo_only	concordant_derepression	22834813	Gse1 coiled-coil protein	6.74681
TPT1	Naive CD8 T cells	0.113931	4.19269	0.000743398	0.0117727	up	1	1	0	0.0263595	0.0263595	0.0263595	1.76808e-15	hyper_only	discordant_hyper_up	5000	tumor protein, translationally-controlled 1	13.4706
ATP1A1	Th1 cells	0.185691	3.84871	0.000744308	0.011779	up	2	1	1	0.0256343	0.0256343	-0.0128377	1.44517e-18	mixed	mixed_dmr	8515210	ATPase Na+/K+ transporting subunit alpha 1	7.71247
PICALM	Classical monocytes	0.111581	3.83471	0.000746027	0.0118022	up	1	0	1	0.0185606	-0.0185606	-0.0185606	1.61168e-10	hypo_only	concordant_derepression	6323	phosphatidylinositol binding clathrin assembly protein	7.83687
NIPAL3	Naive CD4 T cells	0.103161	3.96533	0.000747454	0.0118182	up	1	0	1	0.0323681	-0.0323681	-0.0323681	1.14213e-18	hypo_only	concordant_derepression	754	NIPA like domain containing 3	6.57795
AHNAK	Naive B cells	0.162488	3.79871	0.000754099	0.0118973	up	2	1	1	0.0280796	0.0280796	-0.0176693	3.88743e-14	mixed	mixed_dmr	52467241	AHNAK nucleoprotein	7.52408
RPL23A	Switched memory B cells	-0.648033	-4.31334	0.000756337	0.0119224	down	1	1	0	0.0289572	0.0289572	0.0289572	2.72046e-19	hyper_only	concordant_silencing	221	ribosomal protein L23a	12.3355
RPS18	Switched memory B cells	-0.701541	-4.31442	0.000756337	0.0119224	down	2	2	0	0.0258054	0.0258054	0.0115624	1.27349e-10	hyper_only	concordant_silencing	29297188	ribosomal protein S18	13.0434
PRKDC	T regulatory cells	0.174864	3.92658	0.000757155	0.0119312	up	1	1	0	0.0321977	0.0321977	0.0321977	7.78064e-11	hyper_only	discordant_hyper_up	7298	protein kinase, DNA-activated, catalytic subunit	7.38244
BIN1	T regulatory cells	0.1616	3.92455	0.00075789	0.0119367	up	1	0	1	0.0299506	-0.0299506	-0.0299506	1.2772e-10	hypo_only	concordant_derepression	5179	bridging integrator 1	7.53938
SEMA4D	T regulatory cells	0.168073	3.92331	0.000759023	0.0119484	up	2	1	1	0.0539583	0.0367997	-0.0539583	1.97707e-18	mixed	mixed_dmr	16682073	semaphorin 4D	7.38878
ANKRD13D	Th1 cells	0.173244	3.84098	0.000759	0.0119484	up	1	0	1	0.0240385	-0.0240385	-0.0240385	3.11609e-14	hypo_only	concordant_derepression	1194	ankyrin repeat domain 13D	7.4412
RPL3	Non classical monocytes	0.161579	4.20541	0.000760688	0.0119671	up	1	1	0	0.0275852	0.0275852	0.0275852	3.10623e-16	hyper_only	discordant_hyper_up	224	ribosomal protein L3	10.6101
SNX27	Non classical monocytes	0.315096	4.20619	0.000760688	0.0119671	up	1	0	1	0.0432273	-0.0432273	-0.0432273	1.32826e-16	hypo_only	concordant_derepression	527	sorting nexin 27	6.86294
PARVB	Intermediate monocytes	0.260545	3.87692	0.00076398	0.0120108	up	3	0	3	0.0435016	-0.0334761	-0.0435016	5.46074e-19	hypo_only	concordant_derepression	25,32,3824	parvin beta	6.58207
SDCCAG8	Intermediate monocytes	0.272618	3.87609	0.000765394	0.0120201	up	2	1	1	0.0309743	0.0302748	-0.0309743	3.8242e-19	mixed	mixed_dmr	58206114	SHH signaling and ciliogenesis regulator SDCCAG8	6.70111
SLC24A4	Intermediate atypical monocytes	0.625112	4.45869	0.000767635	0.0120401	up	2	1	1	0.0561238	0.0391358	-0.0561238	9.4583e-20	mixed	mixed_dmr	6872563	solute carrier family 24 member 4	7.80361
CFD	Myeloid dendritic cells	0.47852	4.04936	0.000768793	0.0120529	up	1	0	1	0.0204301	-0.0204301	-0.0204301	8.3729e-15	hypo_only	concordant_derepression	991	complement factor D	6.02218
PLEK	Myeloid dendritic cells	-0.443457	-4.04597	0.000772985	0.0121019	down	1	0	1	0.0255213	-0.0255213	-0.0255213	2.80258e-08	hypo_only	discordant_hypo_down	2576	pleckstrin	7.91914
FCRL2	Switched memory B cells	0.577172	4.30403	0.00077666	0.0121474	up	1	0	1	0.00129878	-0.00129878	-0.00129878	1.0995e-12	hypo_only	concordant_derepression	5071	Fc receptor like 2	6.81202
PARVB	Megakaryocytes	-0.434441	-3.84898	0.000778743	0.0121759	down	3	0	3	0.0435016	-0.0334761	-0.0435016	5.46074e-19	hypo_only	discordant_hypo_down	25,32,3824	parvin beta	9.36454
ACADVL	Intermediate monocytes	0.265755	3.86653	0.000783781	0.0122204	up	1	0	1	0.0100699	-0.0100699	-0.0100699	5.4187e-14	hypo_only	concordant_derepression	916	acyl-CoA dehydrogenase very long chain	7.02397
CLIP1	Th1 cells	0.1642	3.82909	0.000784898	0.0122328	up	1	0	1	0.0300587	-0.0300587	-0.0300587	1.22516e-18	hypo_only	concordant_derepression	6418	CAP-Gly domain containing linker protein 1	7.33643
SLA2	Megakaryocytes	-0.38733	-3.84248	0.00079254	0.0123436	down	1	1	0	0.0429182	0.0429182	0.0429182	2.67205e-18	hyper_only	concordant_silencing	1830	Src like adaptor 2	9.11184
CAMK2D	Intermediate monocytes	0.274026	3.85984	0.000799419	0.0124339	up	1	1	0	0.0412626	0.0412626	0.0412626	3.02819e-16	hyper_only	discordant_hyper_up	4884	calcium/calmodulin dependent protein kinase II delta	6.57397
RNF213	Classical monocytes	-0.126189	-3.81285	0.0008032	0.012478	down	1	1	0	0.0436438	0.0436438	0.0436438	2.94914e-15	hyper_only	concordant_silencing	6055	ring finger protein 213	8.3746
PYCARD	T regulatory cells	0.140175	3.90458	0.000808252	0.0125442	up	1	0	1	0.00851502	-0.00851502	-0.00851502	6.84036e-11	hypo_only	concordant_derepression	1653	PYD and CARD domain containing	7.05686
CHMP3	Naive B cells	0.135783	3.77449	0.000819062	0.0126733	up	1	0	1	0.0383589	-0.0383589	-0.0383589	3.37914e-13	hypo_only	concordant_derepression	5209	charged multivesicular body protein 3	7.24595
GFM1	Myeloid dendritic cells	0.360761	4.02468	0.000824966	0.0127504	up	1	0	1	0.0152802	-0.0152802	-0.0152802	2.89072e-14	hypo_only	concordant_derepression	439	G elongation factor mitochondrial 1	5.57385
RPL13	Follicular helper T cells	0.106975	4.30107	0.000825559	0.0127546	up	1	1	0	0.0476115	0.0476115	0.0476115	2.39985e-14	hyper_only	discordant_hyper_up	4097	ribosomal protein L13	13.5385
OXNAD1	Th2 cells	0.21929	4.09677	0.000833215	0.0128557	up	1	1	0	0.0484917	0.0484917	0.0484917	1.14421e-15	hyper_only	discordant_hyper_up	3336	oxidoreductase NAD binding domain containing 1	6.79979
NLRC4	Non classical monocytes	0.236965	4.18042	0.000834103	0.0128673	up	1	0	1	0.0372441	-0.0372441	-0.0372441	4.83835e-20	hypo_only	concordant_derepression	82	NLR family CARD domain containing 4	5.8399
ARPP19	Intermediate monocytes	0.266925	3.843	0.000838674	0.0129183	up	1	1	0	0.0315638	0.0315638	0.0315638	3.96623e-18	hyper_only	discordant_hyper_up	867	cAMP regulated phosphoprotein 19	6.84257
ARHGAP25	T regulatory cells	0.155368	3.89153	0.000841546	0.0129545	up	1	0	1	0.00746593	-0.00746593	-0.00746593	2.14423e-13	hypo_only	concordant_derepression	7165	Rho GTPase activating protein 25	7.16248
GYPC	Natural killer cells	0.0782605	3.41571	0.000843104	0.0129758	up	1	0	1	0.0209198	-0.0209198	-0.0209198	4.03526e-15	hypo_only	concordant_derepression	315	glycophorin C (Gerbich blood group)	8.43784
MARK2	Switched memory B cells	0.452554	4.27358	0.000843336	0.0129772	up	1	0	1	0.051415	-0.051415	-0.051415	4.86499e-19	hypo_only	concordant_derepression	1018	microtubule affinity regulating kinase 2	6.51577
TAP1	Switched memory B cells	0.505133	4.26922	0.00084896	0.0130577	up	2	2	0	0.0175036	0.0175036	0.0131153	7.68457e-22	hyper_only	discordant_hyper_up	76210	transporter 1, ATP binding cassette subfamily B member	6.84009
CD96	Th1 cells	0.183985	3.80417	0.000850218	0.0130659	up	1	1	0	0.0217328	0.0217328	0.0217328	3.63146e-15	hyper_only	discordant_hyper_up	1352	CD96 molecule	7.66034
BMF	Myeloid dendritic cells	0.338531	4.01581	0.000850518	0.0130659	up	1	0	1	0.0288287	-0.0288287	-0.0288287	2.55932e-15	hypo_only	concordant_derepression	624	Bcl2 modifying factor	5.31678
INTS6	Vd2 gd T cells	0.243532	4.21498	0.00085622	0.0131382	up	1	1	0	0.0394051	0.0394051	0.0394051	3.32295e-15	hyper_only	discordant_hyper_up	6182	integrator complex subunit 6	7.65221
TCF4	Intermediate monocytes	0.281568	3.8362	0.000857083	0.0131493	up	3	1	2	0.0284279	0.0155917	-0.0284279	3.73003e-14	mixed	mixed_dmr	193455346918	transcription factor 4	6.57876
RPS2	Non-Vd2 gd T cells	0.245248	4.15547	0.000858379	0.0131604	up	1	1	0	0.0366501	0.0366501	0.0366501	2.10637e-14	hyper_only	discordant_hyper_up	653	ribosomal protein S2	11.9846
SBNO2	Intermediate monocytes	0.258241	3.835	0.000858763	0.013162	up	1	0	1	0.0259159	-0.0259159	-0.0259159	4.94897e-16	hypo_only	concordant_derepression	421	strawberry notch homolog 2	6.52725
C17orf49	Natural killer cells	0.0777402	3.40969	0.000860724	0.013186	up	1	1	0	0.011515	0.011515	0.011515	1.49725e-22	hyper_only	discordant_hyper_up	156	chromosome 17 open reading frame 49	8.25357
CD7	Non-Vd2 gd T cells	-0.323775	-4.1524	0.000862338	0.013208	down	1	1	0	0.0222861	0.0222861	0.0222861	6.26581e-15	hyper_only	concordant_silencing	699	CD7 molecule	8.03877
NOP56	Th1 cells	0.167858	3.79544	0.000873438	0.0133581	up	1	1	0	0.0147243	0.0147243	0.0147243	2.48064e-12	hyper_only	discordant_hyper_up	1019	NOP56 ribonucleoprotein	7.5471
RPP21	Switched memory B cells	0.485558	4.25661	0.000886099	0.0135092	up	1	0	1	0.00326483	-0.00326483	-0.00326483	5.12214e-16	hypo_only	concordant_derepression	1800	ribonuclease P/MRP subunit p21	6.55691
FGD5-AS1	Intermediate monocytes	0.261986	3.8231	0.000887167	0.0135144	up	1	0	1	0.0405956	-0.0405956	-0.0405956	3.18159e-16	hypo_only	concordant_derepression	4738	FGD5 antisense RNA 1	7.15573
SIRT7	Intermediate monocytes	0.26091	3.82101	0.000889412	0.0135374	up	1	0	1	0.0116544	-0.0116544	-0.0116544	1.07224e-18	hypo_only	concordant_derepression	2828	sirtuin 7	6.76285
RPL27A	Th1 cells	-0.353971	-3.77261	0.0009384	0.0142128	down	2	2	0	0.0332999	0.0332999	0.0175269	2.02751e-18	hyper_only	concordant_silencing	29554006	ribosomal protein L27a	11.4261
ERN1	MAIT cells	0.492582	4.51009	0.000939793	0.0142292	up	1	0	1	0.00255876	-0.00255876	-0.00255876	1.40101e-21	hypo_only	concordant_derepression	2305	endoplasmic reticulum to nucleus signaling 1	7.29874
PAN3	Intermediate monocytes	0.266595	3.80421	0.000940953	0.0142444	up	1	0	1	0.0146628	-0.0146628	-0.0146628	1.79571e-12	hypo_only	concordant_derepression	7038	poly(A) specific ribonuclease subunit PAN3	6.68706
ITGAM	Myeloid dendritic cells	0.404018	3.98724	0.000941412	0.014249	up	1	0	1	0.0273677	-0.0273677	-0.0273677	2.74649e-17	hypo_only	concordant_derepression	2553	integrin subunit alpha M	5.50368
PRR5	MAIT cells	0.471172	4.49802	0.000942701	0.0142592	up	1	0	1	0.0306694	-0.0306694	-0.0306694	6.57565e-13	hypo_only	concordant_derepression	116	proline rich 5	7.1526
ITGAL	Th2 cells	0.208158	4.06403	0.000943089	0.0142604	up	1	1	0	0.0301987	0.0301987	0.0301987	9.41739e-20	hyper_only	discordant_hyper_up	304	integrin subunit alpha L	6.76589
CXCR4	MAIT cells	-0.5791	-4.48158	0.000946563	0.0143036	down	1	0	1	0.0433485	-0.0433485	-0.0433485	1.89136e-15	hypo_only	discordant_hypo_down	2737	C-X-C motif chemokine receptor 4	9.56706
HCK	Classical monocytes	-0.110969	-3.76776	0.000947694	0.014316	down	1	0	1	0.00923717	-0.00923717	-0.00923717	7.39661e-13	hypo_only	discordant_hypo_down	4234	HCK proto-oncogene, Src family tyrosine kinase	7.86649
TPT1	Switched memory B cells	-0.66545	-4.23245	0.000950227	0.0143378	down	1	1	0	0.0263595	0.0263595	0.0263595	1.76808e-15	hyper_only	concordant_silencing	5000	tumor protein, translationally-controlled 1	12.591
RPL7	Th1/Th17 cells	-0.348411	-4.08187	0.000951461	0.0143541	down	2	1	1	0.0225728	0.0225728	-0.019152	4.25082e-13	mixed	mixed_dmr	18214049	ribosomal protein L7	11.163
RPS2	Switched memory B cells	-0.57658	-4.21735	0.000961642	0.0144793	down	1	1	0	0.0366501	0.0366501	0.0366501	2.10637e-14	hyper_only	concordant_silencing	653	ribosomal protein S2	12.5399
CCDC88C	Th1 cells	0.169433	3.75956	0.000972366	0.014617	up	1	0	1	0.0609019	-0.0609019	-0.0609019	7.21418e-17	hypo_only	concordant_derepression	2580	coiled-coil domain containing 88C	7.52202
WDR43	Intermediate monocytes	0.263657	3.79454	0.000972739	0.0146202	up	1	0	1	0.0327724	-0.0327724	-0.0327724	7.85836e-17	hypo_only	concordant_derepression	1207	WD repeat domain 43	6.68967
MKLN1	T regulatory cells	0.148619	3.84741	0.000975763	0.0146609	up	1	0	1	0.027378	-0.027378	-0.027378	2.84435e-11	hypo_only	concordant_derepression	6149	muskelin 1	7.07248
SSBP3	Intermediate monocytes	0.261479	3.79093	0.000984163	0.0147631	up	2	0	2	0.030631	-0.0266609	-0.030631	4.48474e-18	hypo_only	concordant_derepression	15246258	single stranded DNA binding protein 3	6.72638
FCGRT	Intermediate monocytes	0.265013	3.78819	0.000991209	0.0148353	up	1	0	1	0.0354544	-0.0354544	-0.0354544	5.8423e-14	hypo_only	concordant_derepression	360	Fc fragment of IgG receptor and transporter	8.36489
HLA-E	Naive CD4 T cells	-0.0852848	-3.88994	0.000998232	0.0149136	down	1	1	0	0.040759	0.040759	0.040759	1.32499e-17	hyper_only	concordant_silencing	74	major histocompatibility complex, class I, E	10.1772
CD3G	Th1/Th17 cells	-0.309374	-4.05975	0.00100665	0.015003	down	1	1	0	0.0444037	0.0444037	0.0444037	2.398e-19	hyper_only	concordant_silencing	71	CD3g molecule	8.92432
CDKN1A	Myeloid dendritic cells	0.534471	3.96838	0.001007	0.0150058	up	1	0	1	0.0298649	-0.0298649	-0.0298649	9.26829e-11	hypo_only	concordant_derepression	5815	cyclin dependent kinase inhibitor 1A	6.79356
RBPJ	Atypical monocytes	-0.285659	-3.75467	0.00101621	0.0151187	down	1	0	1	0.055655	-0.055655	-0.055655	1.85897e-18	hypo_only	discordant_hypo_down	1751	recombination signal binding protein for immunoglobulin kappa J region	8.95799
MLLT3	Th1 cells	0.164367	3.74471	0.00102031	0.0151602	up	1	0	1	0.0491959	-0.0491959	-0.0491959	2.3902e-15	hypo_only	concordant_derepression	2941	MLLT3 super elongation complex subunit	7.36939
RPL7	Non-switched memory B cells	-0.631346	-4.42012	0.00102824	0.0152705	down	2	1	1	0.0225728	0.0225728	-0.019152	4.25082e-13	mixed	mixed_dmr	18214049	ribosomal protein L7	10.8466
PFDN5	Intermediate atypical monocytes	-0.962129	-4.38005	0.0010287	0.0152741	down	1	0	1	0.00763746	-0.00763746	-0.00763746	3.47054e-18	hypo_only	discordant_hypo_down	448	prefoldin subunit 5	9.45219
CD81	Intermediate monocytes	0.288198	3.77604	0.00102881	0.0152741	up	1	1	0	0.030921	0.030921	0.030921	3.55108e-10	hyper_only	discordant_hyper_up	2473	CD81 molecule	7.02005
CCR6	Non-switched memory B cells	0.522722	4.41215	0.00103425	0.0153475	up	1	1	0	0.0238063	0.0238063	0.0238063	6.27231e-09	hyper_only	discordant_hyper_up	3199	C-C motif chemokine receptor 6	6.64007
C20orf194	Myeloid dendritic cells	0.337818	3.96001	0.00103796	0.0153927	up	1	1	0	0.0299007	0.0299007	0.0299007	4.98509e-18	hyper_only	discordant_hyper_up	4297	chromosome 20 open reading frame 194	5.30173
HIVEP2	Myeloid dendritic cells	0.34812	3.9582	0.00104353	0.0154514	up	2	2	0	0.0398346	0.0398346	0.0334192	4.99933e-15	hyper_only	discordant_hyper_up	30744780	HIVEP zinc finger 2	5.49951
PFDN5	T regulatory cells	-0.20783	-3.82463	0.00104357	0.0154514	down	1	0	1	0.00763746	-0.00763746	-0.00763746	3.47054e-18	hypo_only	discordant_hypo_down	448	prefoldin subunit 5	9.98923
ANPEP	Myeloid dendritic cells	0.378063	3.95718	0.00104577	0.0154712	up	1	0	1	0.0162464	-0.0162464	-0.0162464	2.703e-16	hypo_only	concordant_derepression	1866	alanyl aminopeptidase, membrane	5.45676
FLI1	Th1 cells	0.153868	3.73327	0.00104853	0.0154921	up	2	0	2	0.0379709	-0.0303949	-0.0379709	2.81789e-16	hypo_only	concordant_derepression	96231	Fli-1 proto-oncogene, ETS transcription factor	7.33999
CUL3	Th1 cells	0.15718	3.73312	0.00104853	0.0154921	up	1	0	1	0.00407353	-0.00407353	-0.00407353	2.37074e-18	hypo_only	concordant_derepression	1266	cullin 3	7.34764
ATG7	Intermediate monocytes	0.25563	3.76802	0.00105122	0.015522	up	2	0	2	0.0367324	-0.0279475	-0.0367324	1.8476e-18	hypo_only	concordant_derepression	55135668	autophagy related 7	6.51586
SLC4A10	MAIT cells	0.556316	4.44897	0.00105641	0.0155688	up	1	1	0	0.0315591	0.0315591	0.0315591	1.12949e-14	hyper_only	discordant_hyper_up	3657	solute carrier family 4 member 10	7.54979
RPL7A	Th1/Th17 cells	-0.371505	-4.04148	0.00105632	0.0155688	down	1	1	0	0.018373	0.018373	0.018373	8.00371e-15	hyper_only	concordant_silencing	899	ribosomal protein L7a	11.8766
SMAP2	Naive B cells	-0.16139	-3.70208	0.00106091	0.0156204	down	1	0	1	0.0383813	-0.0383813	-0.0383813	9.9705e-17	hypo_only	discordant_hypo_down	909	small ArfGAP2	8.50047
SIPA1L1	Intermediate monocytes	0.267351	3.76091	0.00106807	0.015693	up	1	0	1	0.00545997	-0.00545997	-0.00545997	2.26406e-11	hypo_only	concordant_derepression	5967	signal induced proliferation associated 1 like 1	6.70958
MAST3	Intermediate monocytes	0.262915	3.75831	0.00106807	0.015693	up	1	0	1	0.00852776	-0.00852776	-0.00852776	2.60952e-12	hypo_only	concordant_derepression	5273	microtubule associated serine/threonine kinase 3	6.83275
SMAD3	Intermediate monocytes	0.255966	3.75821	0.00106807	0.015693	up	1	0	1	0.0407286	-0.0407286	-0.0407286	2.32473e-12	hypo_only	concordant_derepression	7533	SMAD family member 3	6.5721
RPLP2	Intermediate monocytes	-0.246879	-3.75946	0.00106807	0.015693	down	1	1	0	0.0266888	0.0266888	0.0266888	3.1094e-15	hyper_only	concordant_silencing	994	ribosomal protein lateral stalk subunit P2	11.2802
RPL23A	Non-switched memory B cells	-0.631207	-4.36456	0.00107749	0.0157939	down	1	1	0	0.0289572	0.0289572	0.0289572	2.72046e-19	hyper_only	concordant_silencing	221	ribosomal protein L23a	12.3403
RPSA	Non-switched memory B cells	-0.576054	-4.36086	0.00107749	0.0157939	down	1	1	0	0.0343788	0.0343788	0.0343788	1.03132e-18	hyper_only	concordant_silencing	1085	ribosomal protein SA	11.3345
RPS8	Non-switched memory B cells	-0.720545	-4.38285	0.00107749	0.0157939	down	1	0	1	0.0111759	-0.0111759	-0.0111759	1.61608e-08	hypo_only	discordant_hypo_down	6080	ribosomal protein S8	12.5651
IFITM2	Th2 cells	-0.230181	-4.02583	0.00108373	0.0158701	down	1	1	0	0.0452994	0.0452994	0.0452994	2.52951e-14	hyper_only	concordant_silencing	563	interferon induced transmembrane protein 2	8.60468
NFAM1	Intermediate monocytes	0.266049	3.75342	0.00108572	0.0158942	up	1	0	1	0.0110466	-0.0110466	-0.0110466	2.81932e-17	hypo_only	concordant_derepression	148	NFAT activating protein with ITAM motif 1	7.17944
CCND2	Naive CD4 T cells	0.120925	3.86329	0.00108814	0.0159221	up	2	1	1	0.0423507	0.0325633	-0.0423507	1.8354e-17	mixed	mixed_dmr	8504383	cyclin D2	6.95744
SATB1	Naive B cells	0.132207	3.69322	0.00108834	0.0159225	up	1	1	0	0.0290715	0.0290715	0.0290715	3.17192e-10	hyper_only	discordant_hyper_up	4708	SATB homeobox 1	7.27015
INTS6	Non classical monocytes	0.28137	4.10907	0.00109249	0.0159756	up	1	1	0	0.0394051	0.0394051	0.0394051	3.32295e-15	hyper_only	discordant_hyper_up	6182	integrator complex subunit 6	6.16797
KCNN4	Switched memory B cells	0.475107	4.15039	0.00109702	0.0160132	up	1	1	0	0.0198425	0.0198425	0.0198425	2.1812e-19	hyper_only	discordant_hyper_up	128	potassium calcium-activated channel subfamily N member 4	6.51568
ATXN1	T regulatory cells	0.153917	3.80524	0.00109714	0.0160132	up	3	1	2	0.0425184	0.0412666	-0.0425184	2.69817e-21	mixed	mixed_dmr	311233675411	ataxin 1	7.12702
SNX29	Switched memory B cells	0.483009	4.14449	0.00110584	0.0161147	up	2	1	1	0.0258222	0.0258222	-0.0205895	1.01805e-16	mixed	mixed_dmr	33065448	sorting nexin 29	6.5401
CD300A	Natural killer cells	-0.0819555	-3.33786	0.00110712	0.0161308	down	1	0	1	0.034519	-0.034519	-0.034519	4.00448e-08	hypo_only	discordant_hypo_down	1795	CD300a molecule	8.51552
RPLP2	Non-switched memory B cells	-0.64313	-4.34873	0.00110982	0.01616	down	1	1	0	0.0266888	0.0266888	0.0266888	3.1094e-15	hyper_only	concordant_silencing	994	ribosomal protein lateral stalk subunit P2	12.1457
CHD9	Non classical monocytes	0.327032	4.10201	0.00111404	0.0162086	up	1	0	1	0.0466272	-0.0466272	-0.0466272	3.43378e-13	hypo_only	concordant_derepression	7255	chromodomain helicase DNA binding protein 9	6.69779
PTPN18	Non-switched memory B cells	0.528278	4.34099	0.00112165	0.0162938	up	1	1	0	0.0213305	0.0213305	0.0213305	2.60924e-18	hyper_only	discordant_hyper_up	1213	protein tyrosine phosphatase non-receptor type 18	6.86848
FOXO1	Th2 cells	0.176905	4.01104	0.00112611	0.0163431	up	1	0	1	0.0199485	-0.0199485	-0.0199485	7.63752e-15	hypo_only	concordant_derepression	4360	forkhead box O1	6.51544
RPL13A	Non-Vd2 gd T cells	0.258943	4.08631	0.0011267	0.0163491	up	1	1	0	0.0325834	0.0325834	0.0325834	5.10848e-17	hyper_only	discordant_hyper_up	26	ribosomal protein L13a	11.8514
ZEB2	Non-Vd2 gd T cells	-0.332538	-4.08331	0.00113157	0.0164043	down	2	0	2	0.0354403	-0.0259176	-0.0354403	7.62751e-16	hypo_only	discordant_hypo_down	10713398	zinc finger E-box binding homeobox 2	8.90959
EEF1B2	Th1 cells	-0.32444	-3.70487	0.00113594	0.0164599	down	1	1	0	0.0320051	0.0320051	0.0320051	1.28765e-10	hyper_only	concordant_silencing	6126	eukaryotic translation elongation factor 1 beta 2	10.5353
KYNU	Intermediate monocytes	0.265385	3.73842	0.00113719	0.0164702	up	1	1	0	0.0188978	0.0188978	0.0188978	4.69952e-15	hyper_only	discordant_hyper_up	5350	kynureninase	6.9812
IL16	Naive B cells	0.133837	3.67904	0.00113995	0.0165032	up	1	1	0	0.0214338	0.0214338	0.0214338	4.93929e-18	hyper_only	discordant_hyper_up	425	interleukin 16	7.29917
TBC1D10C	Naive B cells	0.152262	3.67659	0.0011457	0.0165598	up	1	1	0	0.0640214	0.0640214	0.0640214	3.31193e-20	hyper_only	discordant_hyper_up	1319	TBC1 domain family member 10C	7.66519
FGD4	Intermediate monocytes	0.268884	3.73514	0.0011461	0.0165604	up	1	0	1	0.060334	-0.060334	-0.060334	7.20712e-20	hypo_only	concordant_derepression	174	FYVE, RhoGEF and PH domain containing 4	7.06336
RPL13A	Switched memory B cells	-0.626983	-4.12042	0.00115503	0.016653	down	1	1	0	0.0325834	0.0325834	0.0325834	5.10848e-17	hyper_only	concordant_silencing	26	ribosomal protein L13a	12.5756
PPP2R5C	Classical monocytes	-0.109154	-3.71266	0.00115397	0.016653	down	1	1	0	0.0649184	0.0649184	0.0649184	7.49091e-25	hyper_only	concordant_silencing	856	protein phosphatase 2 regulatory subunit B'gamma	7.3993
COA1	Intermediate monocytes	0.250505	3.73048	0.00115838	0.0166934	up	1	1	0	0.0367244	0.0367244	0.0367244	2.01039e-18	hyper_only	discordant_hyper_up	4487	cytochrome c oxidase assembly factor 1 homolog	6.61374
YPEL5	Th2 cells	0.235673	3.99887	0.00116233	0.0167372	up	1	0	1	0.0499326	-0.0499326	-0.0499326	4.22279e-15	hypo_only	concordant_derepression	3483	yippee like 5	7.3755
BCL2L13	Non classical monocytes	0.240369	4.08716	0.00116832	0.0168131	up	1	0	1	0.0511004	-0.0511004	-0.0511004	1.01735e-20	hypo_only	concordant_derepression	2055	BCL2 like 13	5.91604
HGS	Classical monocytes	-0.0864241	-3.70877	0.00117032	0.0168314	down	1	1	0	0.0280409	0.0280409	0.0280409	1.51525e-13	hyper_only	concordant_silencing	4833	hepatocyte growth factor-regulated tyrosine kinase substrate	6.39884
NRM	Myeloid dendritic cells	0.307902	3.9203	0.00117269	0.0168575	up	1	0	1	0.00808477	-0.00808477	-0.00808477	7.55233e-12	hypo_only	concordant_derepression	6199	nurim	5.25475
CARS2	Non classical monocytes	0.275317	4.08286	0.00118375	0.0169901	up	1	0	1	0.0280119	-0.0280119	-0.0280119	2.19082e-11	hypo_only	concordant_derepression	6866	cysteinyl-tRNA synthetase 2, mitochondrial	6.15362
GRAP2	Vd2 gd T cells	0.215654	4.11124	0.00118813	0.0170397	up	3	2	1	0.0380111	0.0380111	-0.0229421	6.19733e-21	mixed	mixed_dmr	183723405388	GRB2 related adaptor protein 2	7.40963
SIK3	MAIT cells	0.389032	4.39547	0.00119596	0.0171123	up	1	0	1	0.025172	-0.025172	-0.025172	1.41259e-16	hypo_only	concordant_derepression	2933	SIK family kinase 3	6.79161
SRSF5	Myeloid dendritic cells	-0.312328	-3.91173	0.00120949	0.0172871	down	1	1	0	0.0137251	0.0137251	0.0137251	5.45549e-12	hyper_only	concordant_silencing	4606	serine and arginine rich splicing factor 5	9.16973
RPL18A	Atypical monocytes	0.337468	3.69611	0.00122117	0.0174297	up	1	1	0	0.0259008	0.0259008	0.0259008	1.93239e-12	hyper_only	discordant_hyper_up	2002	ribosomal protein L18a	9.74718
KANSL1	Atypical monocytes	-0.262851	-3.69543	0.00122117	0.0174297	down	1	0	1	0.0304744	-0.0304744	-0.0304744	5.53417e-18	hypo_only	discordant_hypo_down	1756	KAT8 regulatory NSL complex subunit 1	8.83609
TNFSF12	Classical monocytes	0.0899067	3.69598	0.00122294	0.0174497	up	2	1	1	0.0431089	0.0431089	-0.0328378	2.89396e-20	mixed	mixed_dmr	45965	TNF superfamily member 12	6.47912
TAP1	Naive CD4 T cells	0.095192	3.82517	0.00123332	0.0175868	up	2	2	0	0.0175036	0.0175036	0.0131153	7.68457e-22	hyper_only	discordant_hyper_up	76210	transporter 1, ATP binding cassette subfamily B member	6.57998
TMEM243	Naive CD4 T cells	0.122328	3.8237	0.00123611	0.0176211	up	1	1	0	0.0264214	0.0264214	0.0264214	4.90041e-14	hyper_only	discordant_hyper_up	2479	transmembrane protein 243	7.30441
RPL23A	T regulatory cells	-0.275684	-3.77047	0.00123712	0.0176328	down	1	1	0	0.0289572	0.0289572	0.0289572	2.72046e-19	hyper_only	concordant_silencing	221	ribosomal protein L23a	11.991
RPL27A	Non-switched memory B cells	-0.564399	-4.30805	0.00123882	0.0176503	down	2	2	0	0.0332999	0.0332999	0.0175269	2.02751e-18	hyper_only	concordant_silencing	29554006	ribosomal protein L27a	11.7959
RPS12	Th1/Th17 cells	-0.403891	-3.99843	0.00123891	0.0176503	down	1	1	0	0.0291348	0.0291348	0.0291348	8.03962e-13	hyper_only	concordant_silencing	1279	ribosomal protein S12	13.2973
FPR1	Intermediate monocytes	0.287074	3.70728	0.00124205	0.0176895	up	1	0	1	0.0110301	-0.0110301	-0.0110301	6.39666e-18	hypo_only	concordant_derepression	591	formyl peptide receptor 1	7.53945
DUSP2	T regulatory cells	0.179902	3.76294	0.00126277	0.0179541	up	1	1	0	0.0238008	0.0238008	0.0238008	2.49393e-20	hyper_only	discordant_hyper_up	1724	dual specificity phosphatase 2	7.50266
KLF6	Natural killer cells	-0.106642	-3.30014	0.00126448	0.0179757	down	1	1	0	0.0285355	0.0285355	0.0285355	2.95271e-14	hyper_only	concordant_silencing	1313	Kruppel like factor 6	9.48226
RPS18	Non classical monocytes	0.158333	4.05864	0.00127874	0.0181254	up	2	2	0	0.0258054	0.0258054	0.0115624	1.27349e-10	hyper_only	discordant_hyper_up	29297188	ribosomal protein S18	11.4933
SERPINA1	Non classical monocytes	0.162734	4.06092	0.00127874	0.0181254	up	1	1	0	0.000369237	0.000369237	0.000369237	1.9221e-12	hyper_only	discordant_hyper_up	2693	serpin family A member 1	10.2916
ASGR1	Non classical monocytes	0.230478	4.05985	0.00127874	0.0181254	up	1	1	0	0.00276369	0.00276369	0.00276369	1.87296e-15	hyper_only	discordant_hyper_up	604	asialoglycoprotein receptor 1	5.82014
CSTA	Non classical monocytes	-0.318847	-4.0574	0.00127896	0.0181257	down	1	0	1	0.0236738	-0.0236738	-0.0236738	6.83517e-17	hypo_only	discordant_hypo_down	287	cystatin A	7.14914
SYMPK	Intermediate monocytes	0.245707	3.69443	0.00128348	0.0181786	up	1	0	1	0.0345917	-0.0345917	-0.0345917	1.20793e-17	hypo_only	concordant_derepression	73	symplekin	6.77315
SLC23A2	Myeloid dendritic cells	0.318835	3.89232	0.00128826	0.018224	up	2	0	2	0.0529065	-0.0359072	-0.0529065	6.86304e-17	hypo_only	concordant_derepression	25163178	solute carrier family 23 member 2	5.28622
MAP4K4	Th1 cells	0.167273	3.66316	0.00130863	0.0184782	up	1	0	1	0.0208062	-0.0208062	-0.0208062	2.78978e-16	hypo_only	concordant_derepression	3315	mitogen-activated protein kinase kinase kinase kinase 4	7.5016
RPS12	Non classical monocytes	0.148789	4.05034	0.00131115	0.0185081	up	1	1	0	0.0291348	0.0291348	0.0291348	8.03962e-13	hyper_only	discordant_hyper_up	1279	ribosomal protein S12	11.6893
NSMF	Non classical monocytes	0.238858	4.04805	0.00131727	0.0185803	up	1	0	1	0.0311188	-0.0311188	-0.0311188	1.03288e-11	hypo_only	concordant_derepression	2314	NMDA receptor synaptonuclear signaling and neuronal migration factor	5.82413
ARID3A	Non classical monocytes	0.311828	4.04636	0.0013201	0.0186117	up	1	0	1	0.0216854	-0.0216854	-0.0216854	8.10803e-18	hypo_only	concordant_derepression	5801	AT-rich interaction domain 3A	6.40101
LINC-PINT	Naive CD4 T cells	0.134135	3.80156	0.00132104	0.0186119	up	1	1	0	0.0565138	0.0565138	0.0565138	1.30018e-20	hyper_only	discordant_hyper_up	1669	long intergenic non-protein coding RNA, p53 induced transcript	7.52788
CYTIP	Intermediate atypical monocytes	-0.703788	-4.30807	0.00133622	0.0187751	down	2	2	0	0.0425403	0.0425403	0.0399637	4.17212e-18	hyper_only	concordant_silencing	14372770	cytohesin 1 interacting protein	8.49762
CHD3	Th1 cells	0.176908	3.6561	0.00133636	0.0187751	up	1	1	0	0.00532623	0.00532623	0.00532623	3.42974e-18	hyper_only	discordant_hyper_up	1809	chromodomain helicase DNA binding protein 3	7.68551
SPATA13	T regulatory cells	0.150511	3.74364	0.00134649	0.0188916	up	2	1	1	0.0392713	0.0392713	-0.0103644	2.61401e-21	mixed	mixed_dmr	7432696	spermatogenesis associated 13	7.23284
PLCG2	Intermediate monocytes	0.247159	3.67394	0.00135703	0.0190019	up	2	0	2	0.0278497	-0.0194197	-0.0278497	5.1119e-18	hypo_only	concordant_derepression	1556901	phospholipase C gamma 2	6.63593
RPS8	T regulatory cells	-0.30033	-3.73931	0.00136131	0.0190417	down	1	0	1	0.0111759	-0.0111759	-0.0111759	1.61608e-08	hypo_only	discordant_hypo_down	6080	ribosomal protein S8	12.2089
GYPC	Non-Vd2 gd T cells	0.27775	4.03541	0.00136401	0.0190621	up	1	0	1	0.0209198	-0.0209198	-0.0209198	4.03526e-15	hypo_only	concordant_derepression	315	glycophorin C (Gerbich blood group)	7.72655
ATP6V0E2	Th2 cells	0.190386	3.95577	0.00136652	0.0190913	up	1	0	1	0.0163515	-0.0163515	-0.0163515	7.8192e-09	hypo_only	concordant_derepression	2608	ATPase H+ transporting V0 subunit e2	6.62999
CELF1	Naive B cells	0.134659	3.62474	0.00136999	0.019137	up	1	0	1	0.0247672	-0.0247672	-0.0247672	1.71464e-20	hypo_only	concordant_derepression	3012	CUGBP Elav-like family member 1	7.32097
NAA60	Intermediate monocytes	0.244801	3.66917	0.0013742	0.0191929	up	2	2	0	0.0323798	0.0323798	0.0323798	4.08566e-18	hyper_only	discordant_hyper_up	24672467	N-alpha-acetyltransferase 60, NatF catalytic subunit	6.56964
SLC7A7	Myeloid dendritic cells	0.388688	3.87063	0.00137676	0.0191984	up	1	0	1	0.00515477	-0.00515477	-0.00515477	1.07078e-13	hypo_only	concordant_derepression	6933	solute carrier family 7 member 7	5.61672
TRA2B	Follicular helper T cells	-0.23755	-4.15696	0.00138426	0.0192867	down	1	0	1	0.023694	-0.023694	-0.023694	8.48622e-14	hypo_only	discordant_hypo_down	1526	transformer 2 beta homolog	7.762
MTSS1	Non classical monocytes	-0.285167	-4.02566	0.00140552	0.0195148	down	1	1	0	0.0430349	0.0430349	0.0430349	1.97707e-18	hyper_only	concordant_silencing	3676	MTSS I-BAR domain containing 1	8.29245
TPT1	Th1/Th17 cells	-0.388935	-3.95446	0.00140847	0.0195445	down	1	1	0	0.0263595	0.0263595	0.0263595	1.76808e-15	hyper_only	concordant_silencing	5000	tumor protein, translationally-controlled 1	13.2982
B2M	Follicular helper T cells	-0.0827418	-4.1491	0.0014125	0.0195915	down	1	1	0	0.0390588	0.0390588	0.0390588	1.19951e-13	hyper_only	concordant_silencing	2568	beta-2-microglobulin	13.548
TYROBP	Terminal effector CD8 T cells	-0.815966	-4.59865	0.00141607	0.0196351	down	1	0	1	0.0282318	-0.0282318	-0.0282318	1.08411e-13	hypo_only	discordant_hypo_down	2144	transmembrane immune signaling adaptor TYROBP	8.01164
TUBA1C	Intermediate monocytes	0.251635	3.65836	0.00141788	0.0196574	up	1	0	1	0.0353915	-0.0353915	-0.0353915	3.17323e-15	hypo_only	concordant_derepression	3498	tubulin alpha 1c	6.76147
RAB37	Intermediate monocytes	0.252634	3.65555	0.00142829	0.0197788	up	2	0	2	0.0251814	-0.0133518	-0.0251814	8.66271e-16	hypo_only	concordant_derepression	2496896	RAB37, member RAS oncogene family	6.55635
GYPC	Vd2 gd T cells	0.226552	4.05606	0.00143946	0.0198997	up	1	0	1	0.0209198	-0.0209198	-0.0209198	4.03526e-15	hypo_only	concordant_derepression	315	glycophorin C (Gerbich blood group)	8.10079
HLA-F	Vd2 gd T cells	-0.236137	-4.05453	0.00143946	0.0198997	down	1	1	0	0.0255953	0.0255953	0.0255953	9.95991e-10	hyper_only	concordant_silencing	2439	major histocompatibility complex, class I, F	8.9275
GYPC	Th1 cells	0.183902	3.63306	0.00143943	0.0198997	up	1	0	1	0.0209198	-0.0209198	-0.0209198	4.03526e-15	hypo_only	concordant_derepression	315	glycophorin C (Gerbich blood group)	8.11754
MAN2A2	Non classical monocytes	-0.225637	-4.01638	0.00144041	0.019904	down	1	0	1	0.0264937	-0.0264937	-0.0264937	1.04529e-15	hypo_only	discordant_hypo_down	1058	mannosidase alpha class 2A member 2	5.82953
IQGAP2	Th1 cells	0.175401	3.63212	0.00144116	0.0199084	up	1	0	1	0.0257939	-0.0257939	-0.0257939	6.46288e-11	hypo_only	concordant_derepression	2811	IQ motif containing GTPase activating protein 2	7.65814
PIK3R1	Natural killer cells	-0.0882554	-3.26035	0.00144895	0.0199951	down	2	1	1	0.0243525	0.0193556	-0.0243525	2.25366e-18	mixed	mixed_dmr	20237521	phosphoinositide-3-kinase regulatory subunit 1	8.74022
FCER1G	Intermediate monocytes	-0.325903	-3.64965	0.00145112	0.0200101	down	1	0	1	0.036952	-0.036952	-0.036952	1.35882e-20	hypo_only	discordant_hypo_down	170	Fc fragment of IgE receptor Ig	10.1749
RPL36	Central memory CD8 T cells	-0.378723	-4.16781	0.00145265	0.0200132	down	1	1	0	0.0229936	0.0229936	0.0229936	1.47695e-15	hyper_only	concordant_silencing	2362	ribosomal protein L36	11.781
CTSA	Th2 cells	-0.184804	-3.93687	0.00145194	0.0200132	down	1	0	1	0.0167922	-0.0167922	-0.0167922	1.41534e-15	hypo_only	discordant_hypo_down	1447	cathepsin A	6.5633
RNF213	Atypical monocytes	-0.355747	-3.64493	0.0014619	0.0201196	down	1	1	0	0.0436438	0.0436438	0.0436438	2.94914e-15	hyper_only	concordant_silencing	6055	ring finger protein 213	9.63131
RBM27	Th1 cells	0.157582	3.62541	0.00146731	0.0201822	up	1	0	1	0.0113468	-0.0113468	-0.0113468	9.67614e-10	hypo_only	concordant_derepression	6222	RNA binding motif protein 27	7.45278
RPL13A	Follicular helper T cells	0.101195	4.13059	0.00146918	0.0201988	up	1	1	0	0.0325834	0.0325834	0.0325834	5.10848e-17	hyper_only	discordant_hyper_up	26	ribosomal protein L13a	12.6909
GLB1	Intermediate monocytes	0.250133	3.64529	0.00147377	0.0202499	up	1	1	0	0.0515943	0.0515943	0.0515943	1.16719e-22	hyper_only	discordant_hyper_up	1998	galactosidase beta 1	6.79642
SLC15A4	Intermediate monocytes	0.254445	3.63863	0.00149845	0.0205234	up	1	0	1	0.0305932	-0.0305932	-0.0305932	1.00029e-19	hypo_only	concordant_derepression	2486	solute carrier family 15 member 4	6.5838
PLAC8	Non classical monocytes	0.437153	4.00327	0.00150025	0.0205435	up	1	0	1	0.0391507	-0.0391507	-0.0391507	4.00893e-15	hypo_only	concordant_derepression	5938	placenta associated 8	7.50242
ZBTB38	Intermediate monocytes	0.255796	3.63645	0.00150763	0.0206329	up	1	0	1	0.018328	-0.018328	-0.018328	1.1861e-16	hypo_only	concordant_derepression	2798	zinc finger and BTB domain containing 38	6.60743
RAB34	Classical monocytes	0.0796117	3.63769	0.00150858	0.0206422	up	1	0	1	0.0368523	-0.0368523	-0.0368523	8.72058e-16	hypo_only	concordant_derepression	3	RAB34, member RAS oncogene family	6.32603
PLEKHA2	Classical monocytes	-0.101609	-3.63723	0.00150937	0.0206438	down	1	0	1	0.0431754	-0.0431754	-0.0431754	2.64814e-16	hypo_only	discordant_hypo_down	28	pleckstrin homology domain containing A2	6.91908
LSP1	Non classical monocytes	0.247126	4.00019	0.00151257	0.0206785	up	3	1	2	0.049249	0.049249	-0.0421719	3.7343e-21	mixed	mixed_dmr	148517396278	lymphocyte specific protein 1	8.87832
VMP1	Switched memory B cells	0.452151	4.00334	0.00151867	0.0207281	up	1	1	0	0.0415101	0.0415101	0.0415101	1.56891e-18	hyper_only	discordant_hyper_up	408	vacuole membrane protein 1	6.55271
RPL30	Switched memory B cells	-0.605039	-4.00748	0.00151867	0.0207281	down	1	1	0	0.0336492	0.0336492	0.0336492	2.69409e-16	hyper_only	concordant_silencing	2438	ribosomal protein L30	12.6449
SNX29	Classical monocytes	0.0848377	3.63416	0.00151988	0.0207384	up	2	1	1	0.0258222	0.0258222	-0.0205895	1.01805e-16	mixed	mixed_dmr	33065448	sorting nexin 29	6.42644
TBC1D10C	Classical monocytes	-0.0813808	-3.63435	0.00151988	0.0207384	down	1	1	0	0.0640214	0.0640214	0.0640214	3.31193e-20	hyper_only	concordant_silencing	1319	TBC1 domain family member 10C	6.27996
LST1	Myeloid dendritic cells	-0.408542	-3.83743	0.00152655	0.0208172	down	1	0	1	0.0278312	-0.0278312	-0.0278312	6.95532e-12	hypo_only	discordant_hypo_down	1240	leukocyte specific transcript 1	9.11751
RPL7A	Th1 cells	-0.344131	-3.61091	0.00153813	0.0209483	down	1	1	0	0.018373	0.018373	0.018373	8.00371e-15	hyper_only	concordant_silencing	899	ribosomal protein L7a	11.4152
ATXN1	Myeloid dendritic cells	0.358599	3.83344	0.00154259	0.0209899	up	3	1	2	0.0425184	0.0412666	-0.0425184	2.69817e-21	mixed	mixed_dmr	311233675411	ataxin 1	5.42906
CTNNBL1	Classical monocytes	-0.0854438	-3.63	0.00154263	0.0209899	down	1	0	1	0.0135763	-0.0135763	-0.0135763	3.76468e-18	hypo_only	discordant_hypo_down	2529	catenin beta like 1	6.48342
CLEC2D	Central memory CD8 T cells	0.389798	4.14475	0.00155434	0.0211275	up	1	1	0	0.0444825	0.0444825	0.0444825	3.55813e-17	hyper_only	discordant_hyper_up	207	C-type lectin domain family 2 member D	8.16926
DUSP2	MAIT cells	-0.630867	-4.30277	0.00156121	0.0212085	down	1	1	0	0.0238008	0.0238008	0.0238008	2.49393e-20	hyper_only	concordant_silencing	1724	dual specificity phosphatase 2	8.33498
CUL3	T regulatory cells	0.143141	3.69975	0.00156212	0.0212115	up	1	0	1	0.00407353	-0.00407353	-0.00407353	2.37074e-18	hypo_only	concordant_derepression	1266	cullin 3	7.1475
BIN1	Th1 cells	0.159729	3.60347	0.00156681	0.021247	up	1	0	1	0.0299506	-0.0299506	-0.0299506	1.2772e-10	hypo_only	concordant_derepression	5179	bridging integrator 1	7.70167
IL10RB	Intermediate monocytes	0.249413	3.62341	0.00156673	0.021247	up	1	0	1	0.015338	-0.015338	-0.015338	3.36648e-14	hypo_only	concordant_derepression	949	interleukin 10 receptor subunit beta	7.45107
MACF1	Atypical monocytes	-0.249278	-3.62271	0.00156764	0.021249	down	2	1	1	0.0357921	0.0357921	-0.0185148	4.73411e-16	mixed	mixed_dmr	50577466	microtubule actin crosslinking factor 1	8.83079
AAK1	Atypical monocytes	-0.255405	-3.62446	0.00156764	0.021249	down	1	0	1	0.0550991	-0.0550991	-0.0550991	1.99342e-19	hypo_only	discordant_hypo_down	1036	AP2 associated kinase 1	8.8612
FNIP2	Classical monocytes	-0.0831049	-3.62318	0.00157993	0.0213967	down	1	0	1	0.0440308	-0.0440308	-0.0440308	9.40506e-17	hypo_only	discordant_hypo_down	6557	folliculin interacting protein 2	6.3893
SNHG14	T regulatory cells	0.178747	3.6956	0.00158294	0.0214312	up	1	0	1	0.0139028	-0.0139028	-0.0139028	9.70107e-17	hypo_only	concordant_derepression	4642		7.33959
JDP2	Non classical monocytes	-0.275917	-3.98482	0.00159052	0.0215117	down	1	0	1	0.0118905	-0.0118905	-0.0118905	3.32458e-16	hypo_only	discordant_hypo_down	869	Jun dimerization protein 2	6.2746
RPL23A	Classical monocytes	0.0833725	3.61561	0.00161476	0.0217726	up	1	1	0	0.0289572	0.0289572	0.0289572	2.72046e-19	hyper_only	discordant_hyper_up	221	ribosomal protein L23a	10.687
KLHL8	Classical monocytes	0.0868863	3.61576	0.00161476	0.0217726	up	1	0	1	0.0439882	-0.0439882	-0.0439882	1.98853e-15	hypo_only	concordant_derepression	6177	kelch like family member 8	6.39593
SEMA4D	Switched memory B cells	0.424566	3.97392	0.00162373	0.0218489	up	2	1	1	0.0539583	0.0367997	-0.0539583	1.97707e-18	mixed	mixed_dmr	16682073	semaphorin 4D	6.50281
NDE1	Intermediate monocytes	0.248426	3.6082	0.0016298	0.0219082	up	2	0	2	0.054634	-0.0230077	-0.054634	9.00208e-18	hypo_only	concordant_derepression	23893958	nudE neurodevelopment protein 1	6.53968
PREX1	Non-Vd2 gd T cells	-0.256259	-3.98112	0.00163203	0.0219255	down	1	0	1	0.0309823	-0.0309823	-0.0309823	5.24803e-16	hypo_only	discordant_hypo_down	2465	phosphatidylinositol-3,4,5-trisphosphate dependent Rac exchange factor 1	7.51115
RPL17	Naive CD4 T cells	0.0696963	3.73973	0.00165238	0.0221731	up	1	1	0	0.0315667	0.0315667	0.0315667	7.19854e-12	hyper_only	discordant_hyper_up	5848	ribosomal protein L17	12.3727
IRF8	Classical monocytes	-0.105448	-3.60856	0.00165315	0.0221802	down	1	0	1	0.0290597	-0.0290597	-0.0290597	1.20733e-15	hypo_only	discordant_hypo_down	1429	interferon regulatory factor 8	6.95877
ATG7	Classical monocytes	-0.0881851	-3.60336	0.00168453	0.0225586	down	2	0	2	0.0367324	-0.0279475	-0.0367324	1.8476e-18	hypo_only	discordant_hypo_down	55135668	autophagy related 7	6.46876
BRD2	Non classical monocytes	0.309184	3.96839	0.00168752	0.0225922	up	1	0	1	0.00887268	-0.00887268	-0.00887268	1.55463e-17	hypo_only	concordant_derepression	6214	bromodomain containing 2	7.10908
FOXP1	Naive B cells	-0.153042	-3.56473	0.00169014	0.022624	down	7	1	6	0.0605381	0.0257254	-0.0605381	1.02535e-19	mixed	mixed_dmr	4.19197e+26	forkhead box P1	9.71775
RPLP2	MAIT cells	-0.369585	-4.25923	0.00169431	0.0226634	down	1	1	0	0.0266888	0.0266888	0.0266888	3.1094e-15	hyper_only	concordant_silencing	994	ribosomal protein lateral stalk subunit P2	12.0506
CTNND1	Intermediate monocytes	0.246776	3.59336	0.00170962	0.0228317	up	1	0	1	0.0596815	-0.0596815	-0.0596815	1.08748e-17	hypo_only	concordant_derepression	403	catenin delta 1	6.60648
PDE4B	Intermediate monocytes	0.256512	3.59254	0.00171119	0.0228462	up	3	2	1	0.0350321	0.0350321	-0.0173102	2.35765e-14	mixed	mixed_dmr	376647916702	phosphodiesterase 4B	6.61817
AGO2	Classical monocytes	0.091389	3.5978	0.00171876	0.022924	up	2	1	1	0.0533372	0.0397458	-0.0533372	1.88457e-17	mixed	mixed_dmr	6201523	argonaute RISC catalytic component 2	6.53616
SPATA13	Myeloid dendritic cells	0.321837	3.79991	0.00172471	0.0229836	up	2	1	1	0.0392713	0.0392713	-0.0103644	2.61401e-21	mixed	mixed_dmr	7432696	spermatogenesis associated 13	5.34368
SH3BP1	Th1/Th17 cells	0.234569	3.89302	0.00172472	0.0229836	up	1	1	0	0.0244457	0.0244457	0.0244457	3.4925e-15	hyper_only	discordant_hyper_up	1409	SH3 domain binding protein 1	6.70352
SIRT7	T regulatory cells	0.139951	3.66454	0.00172452	0.0229836	up	1	0	1	0.0116544	-0.0116544	-0.0116544	1.07224e-18	hypo_only	concordant_derepression	2828	sirtuin 7	7.06553
CAMKK2	Myeloid dendritic cells	0.367159	3.79849	0.0017283	0.0230246	up	1	0	1	0.0179062	-0.0179062	-0.0179062	1.23784e-08	hypo_only	concordant_derepression	7267	calcium/calmodulin dependent protein kinase kinase 2	5.62381
PFKFB3	Myeloid dendritic cells	0.305654	3.79756	0.00173095	0.0230483	up	2	0	2	0.0565096	-0.0411977	-0.0565096	7.4679e-16	hypo_only	concordant_derepression	13345572	6-phosphofructo-2-kinase/fructose-2,6-biphosphatase 3	5.411
ATP6V0E2	Th1 cells	0.143288	3.56841	0.00174124	0.0231569	up	1	0	1	0.0163515	-0.0163515	-0.0163515	7.8192e-09	hypo_only	concordant_derepression	2608	ATPase H+ transporting V0 subunit e2	7.34767
MGLL	Intermediate monocytes	0.249554	3.58472	0.00174562	0.0231919	up	1	0	1	0.00999116	-0.00999116	-0.00999116	1.63073e-16	hypo_only	concordant_derepression	3961	monoglyceride lipase	6.58968
SYVN1	Non-switched memory B cells	0.467805	4.17324	0.00175152	0.0232335	up	1	0	1	0.0214019	-0.0214019	-0.0214019	9.80205e-18	hypo_only	concordant_derepression	2723	synoviolin 1	6.69047
CD247	Th2 cells	0.218113	3.88471	0.00175802	0.0233063	up	3	2	1	0.0447421	0.0447421	-0.0335766	7.56844e-20	mixed	mixed_dmr	397847550	CD247 molecule	7.28331
CFL1	Intermediate atypical monocytes	-0.947948	-4.21438	0.00176675	0.0234028	down	1	0	1	0.0170474	-0.0170474	-0.0170474	1.95426e-17	hypo_only	discordant_hypo_down	4318	cofilin 1	9.47789
BHLHE40	Natural killer cells	0.0763008	3.20174	0.0017695	0.0234283	up	1	1	0	0.0372365	0.0372365	0.0372365	2.04583e-13	hyper_only	discordant_hyper_up	5663	basic helix-loop-helix family member e40	8.17563
IRS2	Myeloid dendritic cells	0.351946	3.78948	0.00177207	0.0234575	up	1	0	1	0.0208373	-0.0208373	-0.0208373	9.55273e-15	hypo_only	concordant_derepression	225	insulin receptor substrate 2	5.43005
CRYL1	Myeloid dendritic cells	0.327115	3.7889	0.00177297	0.0234575	up	1	1	0	0.0282902	0.0282902	0.0282902	8.54708e-15	hyper_only	discordant_hyper_up	4564	crystallin lambda 1	5.4907
RPL13	Switched memory B cells	-0.583419	-3.94751	0.00177583	0.0234886	down	1	1	0	0.0476115	0.0476115	0.0476115	2.39985e-14	hyper_only	concordant_silencing	4097	ribosomal protein L13	13.0694
ARHGEF11	Intermediate monocytes	0.23667	3.57824	0.00177748	0.023507	up	2	2	0	0.0193827	0.0193827	0.0176682	4.08446e-21	hyper_only	discordant_hyper_up	18103275	Rho guanine nucleotide exchange factor 11	6.60027
SLA	Th1 cells	0.154624	3.55921	0.00177841	0.0235126	up	1	1	0	0.0411332	0.0411332	0.0411332	2.91404e-20	hyper_only	discordant_hyper_up	2492	Src like adaptor	7.40341
NDE1	Classical monocytes	-0.0828451	-3.58649	0.00178837	0.0236307	down	2	0	2	0.054634	-0.0230077	-0.054634	9.00208e-18	hypo_only	discordant_hypo_down	23893958	nudE neurodevelopment protein 1	6.37202
MED15	Intermediate monocytes	0.240045	3.57383	0.00179969	0.0237564	up	1	1	0	0.0294893	0.0294893	0.0294893	1.61031e-18	hyper_only	discordant_hyper_up	3350	mediator complex subunit 15	6.69104
SUB1	T regulatory cells	-0.174362	-3.64936	0.00180119	0.0237661	down	1	1	0	0.0365547	0.0365547	0.0365547	9.15996e-17	hyper_only	concordant_silencing	926	SUB1 regulator of transcription	8.76284
RNF216	T regulatory cells	0.144098	3.64665	0.00180343	0.0237821	up	1	0	1	0.0558404	-0.0558404	-0.0558404	1.93022e-20	hypo_only	concordant_derepression	2819	ring finger protein 216	7.1226
CUTA	Intermediate monocytes	0.253345	3.57184	0.00180888	0.0238361	up	1	1	0	0.0167948	0.0167948	0.0167948	2.16675e-18	hyper_only	discordant_hyper_up	22	cutA divalent cation tolerance homolog	7.13071
STK17B	Th1 cells	-0.183588	-3.55232	0.00181713	0.0239081	down	2	2	0	0.0490334	0.0490334	0.0373011	2.63125e-24	hyper_only	concordant_silencing	1923895	serine/threonine kinase 17b	8.5968
MLLT1	Intermediate monocytes	0.238406	3.56945	0.00182004	0.023943	up	1	0	1	0.049207	-0.049207	-0.049207	1.25847e-18	hypo_only	concordant_derepression	2592	MLLT1 super elongation complex subunit	6.51968
MAP4K4	Th2 cells	0.209122	3.8732	0.00182177	0.0239589	up	1	0	1	0.0208062	-0.0208062	-0.0208062	2.78978e-16	hypo_only	concordant_derepression	3315	mitogen-activated protein kinase kinase kinase kinase 4	6.87541
NLRC5	Switched memory B cells	0.483241	3.93472	0.00182265	0.0239653	up	1	1	0	0.027507	0.027507	0.027507	3.58139e-14	hyper_only	discordant_hyper_up	3449	NLR family CARD domain containing 5	6.7676
CHST15	Intermediate monocytes	0.253263	3.56709	0.00183241	0.0240646	up	1	1	0	0.0181762	0.0181762	0.0181762	9.4851e-11	hyper_only	discordant_hyper_up	4113	carbohydrate sulfotransferase 15	7.20001
KMT2A	Naive CD4 T cells	0.131799	3.71029	0.00183735	0.0241226	up	1	1	0	0.0414399	0.0414399	0.0414399	9.45475e-20	hyper_only	discordant_hyper_up	3264	lysine methyltransferase 2A	7.55029
SLC16A7	Non-Vd2 gd T cells	0.215131	3.94667	0.0018398	0.0241384	up	1	0	1	0.0623641	-0.0623641	-0.0623641	4.6723e-17	hypo_only	concordant_derepression	3136	solute carrier family 16 member 7	6.95129
MYO9B	Non-switched memory B cells	0.485848	4.14962	0.00183986	0.0241384	up	2	0	2	0.062935	-0.0396094	-0.062935	7.29556e-21	hypo_only	concordant_derepression	21042586	myosin IXB	6.7891
PHB	Th1 cells	0.138086	3.54416	0.00184545	0.0241911	up	1	0	1	0.0291806	-0.0291806	-0.0291806	3.51136e-11	hypo_only	concordant_derepression	5226	prohibitin	7.36366
RAPGEF1	Vd2 gd T cells	0.19197	3.97506	0.00185747	0.0243211	up	2	2	0	0.0333448	0.0333448	0.0284966	4.41873e-15	hyper_only	discordant_hyper_up	19092386	Rap guanine nucleotide exchange factor 1	7.3048
JARID2	Switched memory B cells	0.434835	3.92793	0.00186178	0.0243741	up	2	0	2	0.0597138	-0.0478722	-0.0597138	1.31047e-20	hypo_only	concordant_derepression	1123035	jumonji and AT-rich interaction domain containing 2	6.49345
CD7	Naive CD4 T cells	-0.131144	-3.70517	0.00186832	0.0244562	down	1	1	0	0.0222861	0.0222861	0.0222861	6.26581e-15	hyper_only	concordant_silencing	699	CD7 molecule	8.04254
RPSA	Th1/Th17 cells	-0.34244	-3.8636	0.00188115	0.0245998	down	1	1	0	0.0343788	0.0343788	0.0343788	1.03132e-18	hyper_only	concordant_silencing	1085	ribosomal protein SA	11.5869
CTSA	Intermediate monocytes	0.248381	3.55844	0.00188247	0.02461	up	1	0	1	0.0167922	-0.0167922	-0.0167922	1.41534e-15	hypo_only	concordant_derepression	1447	cathepsin A	7.24965
PDE12	Intermediate monocytes	0.240158	3.55684	0.00188872	0.0246813	up	1	1	0	0.0210137	0.0210137	0.0210137	1.6944e-16	hyper_only	discordant_hyper_up	6616	phosphodiesterase 12	6.5083
SRSF5	Naive CD8 T cells	-0.153265	-3.94107	0.00189103	0.024708	down	1	1	0	0.0137251	0.0137251	0.0137251	5.45549e-12	hyper_only	concordant_silencing	4606	serine and arginine rich splicing factor 5	9.543
RASGEF1B	Atypical monocytes	-0.261982	-3.57106	0.00189379	0.0247195	down	1	0	1	0.0395078	-0.0395078	-0.0395078	1.07518e-18	hypo_only	discordant_hypo_down	2790	RasGEF domain family member 1B	8.89228
TNFAIP3	Natural killer cells	0.0888513	3.18142	0.00189498	0.0247316	up	1	1	0	0.0276231	0.0276231	0.0276231	1.54567e-16	hyper_only	discordant_hyper_up	2109	TNF alpha induced protein 3	8.46939
HNRNPU	Naive CD4 T cells	0.132993	3.6995	0.00190387	0.0248337	up	1	0	1	0.0381834	-0.0381834	-0.0381834	3.30866e-15	hypo_only	concordant_derepression	2318	heterogeneous nuclear ribonucleoprotein U	8.51686
MSI2	Th1 cells	0.157758	3.53351	0.00190749	0.0248739	up	3	0	3	0.0332836	-0.0256038	-0.0332836	1.97962e-19	hypo_only	concordant_derepression	122540185105	musashi RNA binding protein 2	7.40253
TNK2	Intermediate monocytes	0.241167	3.55323	0.00191267	0.0249282	up	3	0	3	0.0414743	-0.0296992	-0.0414743	8.89602e-17	hypo_only	concordant_derepression	126124892875	tyrosine kinase non receptor 2	6.7135
SPG7	Intermediate monocytes	0.248876	3.55	0.0019205	0.0249942	up	1	0	1	0.031453	-0.031453	-0.031453	4.49393e-12	hypo_only	concordant_derepression	2987	SPG7 matrix AAA peptidase subunit, paraplegin	6.88819
RNF216	Intermediate monocytes	0.24489	3.55083	0.00192039	0.0249942	up	1	0	1	0.0558404	-0.0558404	-0.0558404	1.93022e-20	hypo_only	concordant_derepression	2819	ring finger protein 216	6.66479
EEF2	Myeloid dendritic cells	-0.320447	-3.76202	0.00194029	0.0252196	down	1	1	0	0.029104	0.029104	0.029104	1.34272e-12	hyper_only	concordant_silencing	4196	eukaryotic translation elongation factor 2	9.45226
WIPI2	Th1 cells	0.143729	3.52599	0.00195014	0.0252944	up	1	0	1	0.0521275	-0.0521275	-0.0521275	2.90276e-18	hypo_only	concordant_derepression	1648	WD repeat domain, phosphoinositide interacting 2	7.36956
RTN4	Th1 cells	0.163098	3.52586	0.00195014	0.0252944	up	3	0	3	0.0765052	-0.0381113	-0.0765052	1.29008e-19	hypo_only	concordant_derepression	110620796656	reticulon 4	7.67386
CDC42	Follicular helper T cells	-0.195257	-4.05196	0.00195396	0.0253332	down	1	0	1	0.0302145	-0.0302145	-0.0302145	3.63337e-16	hypo_only	discordant_hypo_down	6554	cell division cycle 42	8.79109
RABGAP1	Intermediate monocytes	0.244407	3.54296	0.00195699	0.0253618	up	1	0	1	0.0450529	-0.0450529	-0.0450529	2.55559e-19	hypo_only	concordant_derepression	9	RAB GTPase activating protein 1	6.66512
GALNT2	Myeloid dendritic cells	0.324648	3.75935	0.00195738	0.0253633	up	4	1	3	0.0547306	0.0144844	-0.0547306	2.31629e-20	mixed	mixed_dmr	465213729097154	polypeptide N-acetylgalactosaminyltransferase 2	5.38152
ZZEF1	Myeloid dendritic cells	0.337322	3.75645	0.0019641	0.0254277	up	1	0	1	0.026674	-0.026674	-0.026674	3.69857e-11	hypo_only	concordant_derepression	4515	zinc finger ZZ-type and EF-hand domain containing 1	5.53177
TXK	Natural killer cells	0.0809133	3.17033	0.00196744	0.0254615	up	1	1	0	0.0239836	0.0239836	0.0239836	6.68643e-14	hyper_only	discordant_hyper_up	3056	TXK tyrosine kinase	8.40945
PITPNC1	Th2 cells	0.157187	3.84837	0.00197063	0.0254993	up	1	0	1	0.042432	-0.042432	-0.042432	1.08498e-11	hypo_only	concordant_derepression	5266	phosphatidylinositol transfer protein cytoplasmic 1	6.46708
PISD	Myeloid dendritic cells	0.317442	3.75451	0.00197319	0.0255225	up	1	0	1	0.0362692	-0.0362692	-0.0362692	3.56282e-15	hypo_only	concordant_derepression	4246	phosphatidylserine decarboxylase	5.38817
USP3	Switched memory B cells	0.476258	3.90696	0.00197654	0.0255507	up	2	1	1	0.0259434	0.0254173	-0.0259434	3.49502e-19	mixed	mixed_dmr	21922807	ubiquitin specific peptidase 3	6.92565
PTPN18	Switched memory B cells	0.457692	3.90537	0.00197699	0.0255529	up	1	1	0	0.0213305	0.0213305	0.0213305	2.60924e-18	hyper_only	discordant_hyper_up	1213	protein tyrosine phosphatase non-receptor type 18	6.69696
FIP1L1	T regulatory cells	0.136348	3.61041	0.00198142	0.0255886	up	5	2	3	0.0275749	0.0275749	-0.0176082	3.4966e-20	mixed	mixed_dmr	1.45321e+19	factor interacting with PAPOLA and CPSF1	7.11571
SDF4	Non-Vd2 gd T cells	-0.224239	-3.91863	0.0020038	0.0258344	down	1	1	0	0.0511496	0.0511496	0.0511496	1.29589e-10	hyper_only	concordant_silencing	6929	stromal cell derived factor 4	7.21412
ESYT1	Th1 cells	0.146603	3.51561	0.00200453	0.0258401	up	1	0	1	0.0241833	-0.0241833	-0.0241833	3.4916e-18	hypo_only	concordant_derepression	2077	extended synaptotagmin 1	7.33638
LTB	Classical monocytes	0.0986981	3.55267	0.00201008	0.0259081	up	2	2	0	0.0197741	0.0197741	0.0179623	1.15475e-16	hyper_only	discordant_hyper_up	8826544	lymphotoxin beta	6.43967
ITGB1	Non-Vd2 gd T cells	-0.334909	-3.91542	0.00201525	0.0259613	down	1	1	0	0.0213549	0.0213549	0.0213549	4.44055e-11	hyper_only	concordant_silencing	4278	integrin subunit beta 1	8.81326
SAMD8	Myeloid dendritic cells	0.341803	3.74637	0.00201829	0.0259849	up	1	1	0	0.0157435	0.0157435	0.0157435	1.48236e-13	hyper_only	discordant_hyper_up	1898	sterile alpha motif domain containing 8	5.5114
VAMP5	Myeloid dendritic cells	0.375693	3.74629	0.00201829	0.0259849	up	1	0	1	0.0337486	-0.0337486	-0.0337486	9.60974e-16	hypo_only	concordant_derepression	3203	vesicle associated membrane protein 5	5.75801
RUNX3	Natural killer cells	0.083993	3.16201	0.00202176	0.026015	up	4	4	0	0.0476232	0.0476232	0.0336554	1.27274e-21	hyper_only	discordant_hyper_up	99106238045467	RUNX family transcription factor 3	9.20633
RAB11FIP1	Th1/Th17 cells	0.243575	3.83158	0.00204119	0.0262176	up	1	0	1	0.0147826	-0.0147826	-0.0147826	3.01025e-16	hypo_only	concordant_derepression	883	RAB11 family interacting protein 1	6.69023
TPT1	Th1 cells	-0.377448	-3.50697	0.00205777	0.0264021	down	1	1	0	0.0263595	0.0263595	0.0263595	1.76808e-15	hyper_only	concordant_silencing	5000	tumor protein, translationally-controlled 1	12.6911
EPB41	Th1 cells	0.189747	3.50409	0.00206145	0.0264264	up	1	0	1	0.0217427	-0.0217427	-0.0217427	2.66818e-17	hypo_only	concordant_derepression	3460	erythrocyte membrane protein band 4.1	8.14359
BRWD1	Naive B cells	0.115219	3.50287	0.00207553	0.0265663	up	1	0	1	0.0368502	-0.0368502	-0.0368502	1.20167e-15	hypo_only	concordant_derepression	6582	bromodomain and WD repeat domain containing 1	7.11746
STK17A	Intermediate monocytes	0.261726	3.52282	0.00208473	0.026667	up	1	1	0	0.0367244	0.0367244	0.0367244	2.01039e-18	hyper_only	discordant_hyper_up	4487	serine/threonine kinase 17a	6.60433
CHD3	Intermediate monocytes	0.252501	3.52172	0.002089	0.0267018	up	1	1	0	0.00532623	0.00532623	0.00532623	3.42974e-18	hyper_only	discordant_hyper_up	1809	chromodomain helicase DNA binding protein 3	6.7682
TNFAIP2	Atypical monocytes	-0.331977	-3.53505	0.00209523	0.0267703	down	1	1	0	0.0116553	0.0116553	0.0116553	5.53653e-16	hyper_only	concordant_silencing	3536	TNF alpha induced protein 2	9.50255
ANXA4	Non-Vd2 gd T cells	-0.206439	-3.90047	0.00209606	0.0267772	down	1	0	1	0.0332705	-0.0332705	-0.0332705	8.83202e-18	hypo_only	discordant_hypo_down	6880	annexin A4	6.98912
RPL23A	MAIT cells	-0.390442	-4.17122	0.00209855	0.0268016	down	1	1	0	0.0289572	0.0289572	0.0289572	2.72046e-19	hyper_only	concordant_silencing	221	ribosomal protein L23a	12.292
FGD5-AS1	T regulatory cells	0.132887	3.58771	0.00210977	0.02693	up	1	0	1	0.0405956	-0.0405956	-0.0405956	3.18159e-16	hypo_only	concordant_derepression	4738	FGD5 antisense RNA 1	7.04103
PLEK	Terminal effector CD8 T cells	-0.669116	-4.46846	0.00211066	0.0269376	down	1	0	1	0.0255213	-0.0255213	-0.0255213	2.80258e-08	hypo_only	discordant_hypo_down	2576	pleckstrin	8.83261
RPL23A	Th2 cells	-0.186644	-3.82667	0.00211627	0.0269906	down	1	1	0	0.0289572	0.0289572	0.0289572	2.72046e-19	hyper_only	concordant_silencing	221	ribosomal protein L23a	12.5523
HDAC5	Intermediate monocytes	0.238927	3.51608	0.00212055	0.0270265	up	1	1	0	0.04529	0.04529	0.04529	8.6239e-16	hyper_only	discordant_hyper_up	2122	histone deacetylase 5	6.69544
MCM5	Intermediate monocytes	0.232843	3.51486	0.00212722	0.0270891	up	1	0	1	0.0154031	-0.0154031	-0.0154031	4.27037e-17	hypo_only	concordant_derepression	4805	minichromosome maintenance complex component 5	6.50047
DDX39B	Classical monocytes	-0.0989987	-3.534	0.0021394	0.0272148	down	1	1	0	0.023877	0.023877	0.023877	3.17012e-09	hyper_only	concordant_silencing	2923	DExD-box helicase 39B	7.13808
RPL30	Non-switched memory B cells	-0.633753	-4.10129	0.00214891	0.0273089	down	1	1	0	0.0336492	0.0336492	0.0336492	2.69409e-16	hyper_only	concordant_silencing	2438	ribosomal protein L30	12.6245
GORASP2	Intermediate monocytes	0.236197	3.50851	0.0021549	0.0273731	up	1	0	1	0.0169448	-0.0169448	-0.0169448	5.78225e-16	hypo_only	concordant_derepression	3174	golgi reassembly stacking protein 2	6.53793
SIRPB2	Classical monocytes	0.0826482	3.53109	0.00215784	0.0273984	up	1	0	1	0.0233754	-0.0233754	-0.0233754	4.63717e-13	hypo_only	concordant_derepression	2233	signal regulatory protein beta 2	6.39652
DNAJC17	Myeloid dendritic cells	0.301274	3.72388	0.00217334	0.0275222	up	1	0	1	0.0311888	-0.0311888	-0.0311888	1.5598e-16	hypo_only	concordant_derepression	61	DnaJ heat shock protein family (Hsp40) member C17	5.28639
TMC8	Naive CD4 T cells	-0.111568	-3.66046	0.00217344	0.0275222	down	1	1	0	0.0245043	0.0245043	0.0245043	1.91183e-11	hyper_only	concordant_silencing	848	transmembrane channel like 8	7.07676
RAB31	Myeloid dendritic cells	-0.377597	-3.72293	0.00217776	0.0275667	down	1	0	1	0.0477163	-0.0477163	-0.0477163	1.83939e-16	hypo_only	discordant_hypo_down	5808	RAB31, member RAS oncogene family	7.44294
RPL17	Switched memory B cells	-0.568198	-3.87169	0.00217785	0.0275667	down	1	1	0	0.0315667	0.0315667	0.0315667	7.19854e-12	hyper_only	concordant_silencing	5848	ribosomal protein L17	11.9634
ZNF217	Switched memory B cells	0.446006	3.87084	0.00217785	0.0275667	up	1	1	0	0.044434	0.044434	0.044434	4.07002e-12	hyper_only	discordant_hyper_up	1541	zinc finger protein 217	6.60073
SET	Naive CD4 T cells	-0.121899	-3.65865	0.00218144	0.027597	down	1	1	0	0.0146914	0.0146914	0.0146914	6.56123e-18	hyper_only	concordant_silencing	4190	SET nuclear proto-oncogene	8.42114
FAM110A	Megakaryocytes	-0.382507	-3.56109	0.00218443	0.0276235	down	1	0	1	0.0302865	-0.0302865	-0.0302865	2.47008e-11	hypo_only	discordant_hypo_down	5719	family with sequence similarity 110 member A	9.16321
AIF1	Classical monocytes	0.0743918	3.52673	0.00218693	0.0276438	up	1	0	1	0.0406789	-0.0406789	-0.0406789	4.33467e-19	hypo_only	concordant_derepression	626	allograft inflammatory factor 1	10.4671
TAP1	Vd2 gd T cells	0.215237	3.9268	0.00218827	0.0276531	up	2	2	0	0.0175036	0.0175036	0.0131153	7.68457e-22	hyper_only	discordant_hyper_up	76210	transporter 1, ATP binding cassette subfamily B member	7.64061
RASGRP1	Switched memory B cells	0.524598	3.86742	0.0021949	0.0277066	up	1	1	0	0.0358406	0.0358406	0.0358406	7.8526e-19	hyper_only	discordant_hyper_up	3168	RAS guanyl releasing protein 1	6.9374
VRK2	Myeloid dendritic cells	0.330805	3.71821	0.00220338	0.0277947	up	1	0	1	0.0541959	-0.0541959	-0.0541959	1.03818e-18	hypo_only	concordant_derepression	1374	VRK serine/threonine kinase 2	5.52497
ANKRD28	Classical monocytes	-0.0951922	-3.5229	0.00220981	0.0278529	down	1	0	1	0.048414	-0.048414	-0.048414	1.83237e-14	hypo_only	discordant_hypo_down	3942	ankyrin repeat domain 28	6.59039
RPLP2	Th2 cells	-0.189189	-3.8127	0.00220958	0.0278529	down	1	1	0	0.0266888	0.0266888	0.0266888	3.1094e-15	hyper_only	concordant_silencing	994	ribosomal protein lateral stalk subunit P2	12.3642
RUNX1	Th2 cells	0.169894	3.81194	0.00220958	0.0278529	up	4	2	2	0.0563543	0.045638	-0.0563543	3.83486e-18	mixed	mixed_dmr	2462251457357470	RUNX family transcription factor 1	6.5324
SP110	Vd2 gd T cells	0.226458	3.91924	0.00220947	0.0278529	up	1	1	0	0.0307971	0.0307971	0.0307971	2.53309e-16	hyper_only	discordant_hyper_up	175	SP110 nuclear body protein	7.78643
RPL17	Natural killer cells	-0.121862	-3.13401	0.00221734	0.0279212	down	1	1	0	0.0315667	0.0315667	0.0315667	7.19854e-12	hyper_only	concordant_silencing	5848	ribosomal protein L17	11.1527
EPB41	T regulatory cells	0.184332	3.57169	0.0022191	0.0279357	up	1	0	1	0.0217427	-0.0217427	-0.0217427	2.66818e-17	hypo_only	concordant_derepression	3460	erythrocyte membrane protein band 4.1	8.19221
SNHG6	Follicular helper T cells	0.189044	4.00725	0.00222325	0.0279721	up	1	1	0	0.0342519	0.0342519	0.0342519	6.19566e-11	hyper_only	discordant_hyper_up	5004	small nucleolar RNA host gene 6	9.12415
ABR	Myeloid dendritic cells	0.376249	3.71401	0.00222852	0.0280276	up	2	0	2	0.0461811	-0.0378214	-0.0461811	9.96437e-19	hypo_only	concordant_derepression	415789	ABR activator of RhoGEF and GTPase	5.85156
SH3BP1	Intermediate monocytes	0.235955	3.49609	0.00222997	0.0280344	up	1	1	0	0.0244457	0.0244457	0.0244457	3.4925e-15	hyper_only	discordant_hyper_up	1409	SH3 domain binding protein 1	7.4479
CRTC3	Non-switched memory B cells	0.430333	4.0885	0.00223195	0.0280554	up	1	0	1	0.0554789	-0.0554789	-0.0554789	1.13446e-17	hypo_only	concordant_derepression	4513	CREB regulated transcription coactivator 3	6.58627
TNFRSF25	Th1 cells	0.15299	3.47669	0.00223956	0.0281205	up	1	1	0	0.0213704	0.0213704	0.0213704	7.10598e-11	hyper_only	discordant_hyper_up	4215	TNF receptor superfamily member 25	7.37882
MOB3A	Naive B cells	0.110402	3.48039	0.00223953	0.0281205	up	1	0	1	0.0580093	-0.0580093	-0.0580093	1.00869e-20	hypo_only	concordant_derepression	1684	MOB kinase activator 3A	7.12035
RPS12	Switched memory B cells	-0.661573	-3.85248	0.00224853	0.0281834	down	1	1	0	0.0291348	0.0291348	0.0291348	8.03962e-13	hyper_only	concordant_silencing	1279	ribosomal protein S12	12.9172
TAOK3	Switched memory B cells	0.497556	3.85458	0.00224853	0.0281834	up	1	0	1	0.0567715	-0.0567715	-0.0567715	2.92167e-18	hypo_only	concordant_derepression	3094	TAO kinase 3	7.14501
SLC7A7	Intermediate monocytes	0.235588	3.49239	0.00225192	0.028199	up	1	0	1	0.00515477	-0.00515477	-0.00515477	1.07078e-13	hypo_only	concordant_derepression	6933	solute carrier family 7 member 7	8.11687
NR4A2	Central memory CD8 T cells	0.369638	4.02217	0.00225834	0.0282487	up	1	0	1	0.038089	-0.038089	-0.038089	1.78275e-08	hypo_only	concordant_derepression	6191	nuclear receptor subfamily 4 group A member 2	7.34848
BASP1	Naive B cells	0.134711	3.47371	0.00228014	0.0284679	up	1	0	1	0.0119703	-0.0119703	-0.0119703	6.08125e-12	hypo_only	concordant_derepression	831	brain abundant membrane attached signal protein 1	7.44556
EFCAB14	Naive B cells	0.124141	3.47292	0.00228211	0.0284806	up	1	1	0	0.0245847	0.0245847	0.0245847	2.33259e-15	hyper_only	discordant_hyper_up	4236	EF-hand calcium binding domain 14	7.21536
TYROBP	Intermediate atypical monocytes	-0.964624	-4.10896	0.00229341	0.0285753	down	1	0	1	0.0282318	-0.0282318	-0.0282318	1.08411e-13	hypo_only	discordant_hypo_down	2144	transmembrane immune signaling adaptor TYROBP	9.75485
ARHGDIB	Intermediate atypical monocytes	-0.848372	-4.12472	0.00229341	0.0285753	down	1	1	0	0.0353974	0.0353974	0.0353974	1.02025e-09	hyper_only	concordant_silencing	4623	Rho GDP dissociation inhibitor beta	8.92408
IPCEF1	Naive CD4 T cells	-0.114172	-3.63759	0.00232066	0.0288487	down	1	0	1	0.0406495	-0.0406495	-0.0406495	9.90763e-19	hypo_only	discordant_hypo_down	319	interaction protein for cytohesin exchange factors 1	6.92606
ABI3	Non classical monocytes	-0.296155	-3.87943	0.00232689	0.0289157	down	1	1	0	0.021418	0.021418	0.021418	5.41964e-16	hyper_only	concordant_silencing	267	ABI family member 3	7.49521
SPI1	Intermediate monocytes	-0.253271	-3.47873	0.0023296	0.0289326	down	1	0	1	0.0459783	-0.0459783	-0.0459783	4.19393e-18	hypo_only	discordant_hypo_down	6	Spi-1 proto-oncogene	9.16893
IKZF2	MAIT cells	0.432657	4.12973	0.00234994	0.0291119	up	1	1	0	0.0243064	0.0243064	0.0243064	5.06778e-14	hyper_only	discordant_hyper_up	1921	IKAROS family zinc finger 2	6.88907
RPL30	Th1 cells	-0.370753	-3.46047	0.00235833	0.0291796	down	1	1	0	0.0336492	0.0336492	0.0336492	2.69409e-16	hyper_only	concordant_silencing	2438	ribosomal protein L30	12.4075
KIAA0319L	Intermediate monocytes	0.243553	3.4731	0.00236164	0.0292048	up	3	1	2	0.0469385	0.0469385	-0.0437518	8.04367e-22	mixed	mixed_dmr	332241766094	KIAA0319 like	6.57112
SOCS1	Follicular helper T cells	0.179842	3.97763	0.00237259	0.0293246	up	1	1	0	0.0256937	0.0256937	0.0256937	5.52701e-11	hyper_only	discordant_hyper_up	3721	suppressor of cytokine signaling 1	6.63767
CLIC1	Th2 cells	-0.223379	-3.78356	0.00237405	0.0293348	down	1	0	1	0.016481	-0.016481	-0.016481	3.39277e-17	hypo_only	discordant_hypo_down	958	chloride intracellular channel 1	8.1167
TPT1	T regulatory cells	-0.281769	-3.54761	0.00239356	0.0295522	down	1	1	0	0.0263595	0.0263595	0.0263595	1.76808e-15	hyper_only	concordant_silencing	5000	tumor protein, translationally-controlled 1	12.9397
CLIP1	Vd2 gd T cells	0.200709	3.88576	0.00239662	0.0295741	up	1	0	1	0.0300587	-0.0300587	-0.0300587	1.22516e-18	hypo_only	concordant_derepression	6418	CAP-Gly domain containing linker protein 1	7.37179
LYN	Non classical monocytes	-0.176842	-3.86639	0.00240096	0.0296079	down	1	0	1	0.0159553	-0.0159553	-0.0159553	6.76789e-14	hypo_only	discordant_hypo_down	698	LYN proto-oncogene, Src family tyrosine kinase	9.90138
ZFAS1	Non classical monocytes	0.220106	3.86643	0.00240096	0.0296079	up	1	1	0	0.0355615	0.0355615	0.0355615	4.48123e-13	hyper_only	discordant_hyper_up	1097	ZNFX1 antisense RNA 1	9.13117
RNF19A	Follicular helper T cells	-0.191132	-3.97158	0.00240628	0.0296616	down	1	0	1	0.0363107	-0.0363107	-0.0363107	1.22137e-13	hypo_only	discordant_hypo_down	2183	ring finger protein 19A, RBR E3 ubiquitin protein ligase	6.75195
SIGLEC10	Non classical monocytes	-0.295303	-3.8621	0.00242221	0.0298112	down	2	1	1	0.0152776	0.0149949	-0.0152776	4.19327e-20	mixed	mixed_dmr	10204501	sialic acid binding Ig like lectin 10	7.75354
GNAI2	Intermediate atypical monocytes	-0.794789	-4.06639	0.00243421	0.0299022	down	1	0	1	0.020489	-0.020489	-0.020489	2.87776e-17	hypo_only	discordant_hypo_down	4846	G protein subunit alpha i2	9.23678
MPG	Intermediate monocytes	0.235082	3.4624	0.00243658	0.0299274	up	1	0	1	0.0191041	-0.0191041	-0.0191041	3.13663e-14	hypo_only	concordant_derepression	2348	N-methylpurine DNA glycosylase	6.7302
DIS3L2	Myeloid dendritic cells	0.292947	3.68292	0.00244892	0.0300629	up	1	0	1	0.0272729	-0.0272729	-0.0272729	3.06309e-17	hypo_only	concordant_derepression	4518	DIS3 like 3'-5' exoribonuclease 2	5.28658
ANKRD11	Naive B cells	0.157878	3.44888	0.0024506	0.0300674	up	5	2	3	0.0728549	0.0545485	-0.0728549	1.11852e-19	mixed	mixed_dmr	2.5463e+19	ankyrin repeat domain 11	7.86198
SNX29	Naive B cells	0.137989	3.44809	0.00245092	0.0300674	up	2	1	1	0.0258222	0.0258222	-0.0205895	1.01805e-16	mixed	mixed_dmr	33065448	sorting nexin 29	7.61599
TNFAIP8	Classical monocytes	0.0959077	3.49209	0.0024519	0.0300715	up	1	1	0	0.02391	0.02391	0.02391	6.38953e-16	hyper_only	discordant_hyper_up	133	TNF alpha induced protein 8	6.77472
CD63	Intermediate monocytes	0.266981	3.45952	0.00246028	0.03013	up	1	0	1	0.0220938	-0.0220938	-0.0220938	6.25354e-16	hypo_only	concordant_derepression	881	CD63 molecule	8.32957
RPS8	MAIT cells	-0.410419	-4.11268	0.00247495	0.0302859	down	1	0	1	0.0111759	-0.0111759	-0.0111759	1.61608e-08	hypo_only	discordant_hypo_down	6080	ribosomal protein S8	12.3363
ICAM1	Intermediate monocytes	0.24518	3.45571	0.00248078	0.030333	up	1	0	1	0.0210095	-0.0210095	-0.0210095	2.91373e-17	hypo_only	concordant_derepression	1043	intercellular adhesion molecule 1	6.64315
ZNF592	Myeloid dendritic cells	0.331513	3.6776	0.00248365	0.0303601	up	1	0	1	0.0468901	-0.0468901	-0.0468901	2.16975e-18	hypo_only	concordant_derepression	1675	zinc finger protein 592	5.46838
CAMK2D	Classical monocytes	-0.0853555	-3.48528	0.0025092	0.0306238	down	1	1	0	0.0412626	0.0412626	0.0412626	3.02819e-16	hyper_only	concordant_silencing	4884	calcium/calmodulin dependent protein kinase II delta	6.45497
PRKCB	Atypical monocytes	-0.287584	-3.46795	0.00251516	0.0306826	down	1	1	0	0.0534664	0.0534664	0.0534664	6.36357e-16	hyper_only	concordant_silencing	2488	protein kinase C beta	9.14556
DOCK2	Th1 cells	0.150778	3.43814	0.00252366	0.0307598	up	1	0	1	0.0455328	-0.0455328	-0.0455328	8.89096e-13	hypo_only	concordant_derepression	3464	dedicator of cytokinesis 2	7.43573
IFNG	Non-Vd2 gd T cells	-0.244592	-3.84584	0.00252688	0.0307868	down	1	1	0	0.0347173	0.0347173	0.0347173	4.69849e-13	hyper_only	concordant_silencing	1345	interferon gamma	7.0352
FAM200B	T regulatory cells	0.13456	3.52807	0.00253733	0.0308775	up	1	0	1	0.0619585	-0.0619585	-0.0619585	1.50017e-17	hypo_only	concordant_derepression	1126	family with sequence similarity 200 member B	7.10451
ITPKB	Intermediate monocytes	0.233855	3.44708	0.00253899	0.0308895	up	2	2	0	0.0359031	0.0359031	0.0123668	9.00583e-17	hyper_only	discordant_hyper_up	31645180	inositol-trisphosphate 3-kinase B	6.5377
DGKD	Intermediate monocytes	0.244191	3.44615	0.00254121	0.0309043	up	1	1	0	0.0213898	0.0213898	0.0213898	9.78562e-10	hyper_only	discordant_hyper_up	6130	diacylglycerol kinase delta	6.63712
TC2N	T regulatory cells	0.143473	3.52645	0.00254635	0.03096	up	1	1	0	0.0404224	0.0404224	0.0404224	2.53272e-20	hyper_only	discordant_hyper_up	429	tandem C2 domains, nuclear	7.21124
CUL3	Th1/Th17 cells	0.247834	3.75426	0.00255342	0.0309998	up	1	0	1	0.00407353	-0.00407353	-0.00407353	2.37074e-18	hypo_only	concordant_derepression	1266	cullin 3	6.79782
CRTC3	Naive CD4 T cells	0.0992344	3.60865	0.00255298	0.0309998	up	1	0	1	0.0554789	-0.0554789	-0.0554789	1.13446e-17	hypo_only	concordant_derepression	4513	CREB regulated transcription coactivator 3	6.79028
USP36	Intermediate monocytes	0.239018	3.44216	0.00257312	0.0311762	up	3	2	1	0.0373038	0.0373038	-0.0311722	5.28878e-16	mixed	mixed_dmr	179664347171	ubiquitin specific peptidase 36	6.6669
PPP2R5C	Atypical monocytes	-0.23301	-3.45965	0.00257554	0.0311939	down	1	1	0	0.0649184	0.0649184	0.0649184	7.49091e-25	hyper_only	concordant_silencing	856	protein phosphatase 2 regulatory subunit B'gamma	8.80304
SNX29	Intermediate monocytes	0.234644	3.44071	0.00257704	0.0311964	up	2	1	1	0.0258222	0.0258222	-0.0205895	1.01805e-16	mixed	mixed_dmr	33065448	sorting nexin 29	6.59586
METTL7A	Naive B cells	0.130224	3.43054	0.00257778	0.0312011	up	1	0	1	0.0190099	-0.0190099	-0.0190099	3.85924e-12	hypo_only	concordant_derepression	2388	methyltransferase like 7A	7.26704
LRRC8C	T regulatory cells	0.133105	3.51792	0.00259028	0.0313197	up	1	0	1	0.034905	-0.034905	-0.034905	1.78226e-14	hypo_only	concordant_derepression	4843	leucine rich repeat containing 8 VRAC subunit C	7.04066
RASSF5	T regulatory cells	0.138286	3.51788	0.00259028	0.0313197	up	1	1	0	0.0281465	0.0281465	0.0281465	4.41594e-18	hyper_only	discordant_hyper_up	295	Ras association domain family member 5	7.29317
RPS18	Non-Vd2 gd T cells	0.255566	3.83636	0.0026073	0.0314966	up	2	2	0	0.0258054	0.0258054	0.0115624	1.27349e-10	hyper_only	discordant_hyper_up	29297188	ribosomal protein S18	12.4496
CLSTN1	Intermediate monocytes	0.230381	3.43246	0.00263147	0.0317327	up	2	1	1	0.04359	0.04359	-0.0100335	1.4848e-18	mixed	mixed_dmr	3892117	calsyntenin 1	6.55189
METTL9	Myeloid dendritic cells	-0.368712	-3.65325	0.00265921	0.0320065	down	2	1	1	0.0505682	0.0495675	-0.0505682	4.39608e-19	mixed	mixed_dmr	11155992	methyltransferase like 9	6.85741
FOXP1	Naive CD8 T cells	-0.210568	-3.84944	0.00266796	0.0320951	down	7	1	6	0.0605381	0.0257254	-0.0605381	1.02535e-19	mixed	mixed_dmr	4.19197e+26	forkhead box P1	9.18494
TGFBI	Intermediate monocytes	0.238662	3.42688	0.00267087	0.0321217	up	1	0	1	0.0219431	-0.0219431	-0.0219431	4.78988e-11	hypo_only	concordant_derepression	483	transforming growth factor beta induced	7.7457
CTSB	Classical monocytes	0.0937516	3.46656	0.00267177	0.0321283	up	2	2	0	0.0447251	0.0447251	0.022146	1.87361e-14	hyper_only	discordant_hyper_up	12565653	cathepsin B	8.83332
CAST	Intermediate monocytes	-0.227372	-3.42617	0.00267289	0.0321335	down	1	0	1	0.0332108	-0.0332108	-0.0332108	1.90804e-17	hypo_only	discordant_hypo_down	3493	calpastatin	8.91459
TMBIM1	Myeloid dendritic cells	0.308957	3.64845	0.00270008	0.0323971	up	1	0	1	0.0344965	-0.0344965	-0.0344965	1.8227e-20	hypo_only	concordant_derepression	560	transmembrane BAX inhibitor motif containing 1	5.41736
LTB	Terminal effector CD4 T cells	0.542075	4.09654	0.0027113	0.0325026	up	2	2	0	0.0197741	0.0197741	0.0179623	1.15475e-16	hyper_only	discordant_hyper_up	8826544	lymphotoxin beta	7.96736
CPVL	Intermediate monocytes	0.263321	3.42132	0.00271319	0.0325206	up	1	1	0	0.0323866	0.0323866	0.0323866	7.2353e-16	hyper_only	discordant_hyper_up	4925	carboxypeptidase vitellogenic like	8.30076
RPS2	Non-switched memory B cells	-0.496884	-4.01696	0.00271641	0.0325381	down	1	1	0	0.0366501	0.0366501	0.0366501	2.10637e-14	hyper_only	concordant_silencing	653	ribosomal protein S2	12.501
GNLY	Vd2 gd T cells	-0.58523	-3.83833	0.00272486	0.0325971	down	1	1	0	0.0202066	0.0202066	0.0202066	3.95245e-12	hyper_only	concordant_silencing	3749	granulysin	9.66607
NDRG1	Intermediate monocytes	0.244011	3.41958	0.00272548	0.0326003	up	1	0	1	0.0492296	-0.0492296	-0.0492296	6.3814e-13	hypo_only	concordant_derepression	5097	N-myc downstream regulated 1	6.82505
LYST	Naive B cells	-0.140033	-3.41475	0.00272597	0.0326019	down	1	0	1	0.0361061	-0.0361061	-0.0361061	4.02923e-16	hypo_only	discordant_hypo_down	7299	lysosomal trafficking regulator	7.66018
RAPGEF2	Myeloid dendritic cells	0.3117	3.64473	0.00273028	0.0326396	up	2	0	2	0.0510888	-0.00278315	-0.0510888	1.20152e-15	hypo_only	concordant_derepression	25746342	Rap guanine nucleotide exchange factor 2	5.34683
ARID5B	Naive CD4 T cells	-0.124549	-3.58611	0.00273054	0.0326396	down	1	1	0	0.0478173	0.0478173	0.0478173	4.4023e-26	hyper_only	concordant_silencing	1	AT-rich interaction domain 5B	7.07752
CTSA	Myeloid dendritic cells	0.356897	3.64305	0.00273577	0.0326806	up	1	0	1	0.0167922	-0.0167922	-0.0167922	1.41534e-15	hypo_only	concordant_derepression	1447	cathepsin A	5.76688
GNL1	Intermediate monocytes	0.230682	3.4176	0.00274023	0.0327174	up	1	0	1	0.0265091	-0.0265091	-0.0265091	6.3167e-20	hypo_only	concordant_derepression	3859	G protein nucleolar 1 (putative)	6.5567
ANKRD28	Atypical monocytes	-0.232832	-3.43893	0.00274152	0.0327285	down	1	0	1	0.048414	-0.048414	-0.048414	1.83237e-14	hypo_only	discordant_hypo_down	3942	ankyrin repeat domain 28	8.77972
LPCAT1	Non classical monocytes	0.262844	3.82434	0.00278608	0.0331919	up	3	1	2	0.0410391	0.0265629	-0.0410391	4.45636e-17	mixed	mixed_dmr	144620343633	lysophosphatidylcholine acyltransferase 1	6.20648
TNFSF12	Myeloid dendritic cells	0.332539	3.63601	0.00279683	0.0332899	up	2	1	1	0.0431089	0.0431089	-0.0328378	2.89396e-20	mixed	mixed_dmr	45965	TNF superfamily member 12	5.55053
AHNAK	Non classical monocytes	0.310655	3.82181	0.00280282	0.0333441	up	2	1	1	0.0280796	0.0280796	-0.0176693	3.88743e-14	mixed	mixed_dmr	52467241	AHNAK nucleoprotein	8.65564
GIMAP7	Th2 cells	-0.211522	-3.73632	0.00282045	0.0335063	down	1	1	0	0.0375959	0.0375959	0.0375959	3.27998e-20	hyper_only	concordant_silencing	1325	GTPase, IMAP family member 7	8.96354
EEF1B2	Switched memory B cells	-0.558269	-3.76157	0.00282409	0.0335237	down	1	1	0	0.0320051	0.0320051	0.0320051	1.28765e-10	hyper_only	concordant_silencing	6126	eukaryotic translation elongation factor 1 beta 2	10.908
SMAD3	Switched memory B cells	0.426116	3.76348	0.00282409	0.0335237	up	1	0	1	0.0407286	-0.0407286	-0.0407286	2.32473e-12	hypo_only	concordant_derepression	7533	SMAD family member 3	6.56959
ENTPD1	Switched memory B cells	0.472447	3.75843	0.00282972	0.0335698	up	1	0	1	0.0370725	-0.0370725	-0.0370725	7.30549e-18	hypo_only	concordant_derepression	779	ectonucleoside triphosphate diphosphohydrolase 1	6.66377
USP10	Th1/Th17 cells	0.274804	3.7195	0.00283898	0.0336572	up	1	0	1	0.0473341	-0.0473341	-0.0473341	4.50502e-13	hypo_only	concordant_derepression	6113	ubiquitin specific peptidase 10	6.9154
FAM107B	Classical monocytes	-0.104792	-3.44828	0.00284915	0.0337624	down	2	1	1	0.0606295	0.0110638	-0.0606295	3.16966e-19	mixed	mixed_dmr	23952928	family with sequence similarity 107 member B	7.13546
HDAC9	Intermediate monocytes	0.238654	3.40041	0.00285423	0.0337946	up	1	1	0	0.0252692	0.0252692	0.0252692	1.45996e-12	hyper_only	discordant_hyper_up	7331	histone deacetylase 9	6.52441
R3HDM2	Intermediate monocytes	0.237567	3.39999	0.00285608	0.0338079	up	1	1	0	0.0191196	0.0191196	0.0191196	9.23881e-14	hyper_only	discordant_hyper_up	7440	R3H domain containing 2	6.93984
SYNE2	Switched memory B cells	0.471241	3.75298	0.00286204	0.0338275	up	2	1	1	0.0354285	0.0354285	-0.0322362	5.25903e-19	mixed	mixed_dmr	27033197	spectrin repeat containing nuclear envelope protein 2	6.6223
PPM1M	Intermediate monocytes	0.235239	3.39616	0.00289095	0.0341157	up	1	1	0	0.0266878	0.0266878	0.0266878	2.2143e-08	hyper_only	discordant_hyper_up	7274	protein phosphatase, Mg2+/Mn2+ dependent 1M	6.62767
CCND2	T regulatory cells	0.157754	3.4742	0.00289691	0.0341643	up	2	1	1	0.0423507	0.0325633	-0.0423507	1.8354e-17	mixed	mixed_dmr	8504383	cyclin D2	7.58598
RABGAP1L	Vd2 gd T cells	0.202529	3.81548	0.00290539	0.0342348	up	1	1	0	0.0340335	0.0340335	0.0340335	6.63715e-09	hyper_only	discordant_hyper_up	6247	RAB GTPase activating protein 1 like	7.45289
GLIPR2	Non-Vd2 gd T cells	-0.221403	-3.79877	0.00291452	0.0342931	down	1	1	0	0.0260135	0.0260135	0.0260135	5.27715e-14	hyper_only	concordant_silencing	6161	GLI pathogenesis related 2	7.21645
TGFB1	Non-Vd2 gd T cells	-0.25463	-3.79848	0.00291452	0.0342931	down	1	1	0	0.0252985	0.0252985	0.0252985	6.73107e-11	hyper_only	concordant_silencing	6016	transforming growth factor beta 1	8.2906
HSP90AA1	Natural killer cells	-0.0897318	-3.04994	0.00293268	0.0344893	down	1	1	0	0.0362056	0.0362056	0.0362056	2.22898e-15	hyper_only	concordant_silencing	2136	heat shock protein 90 alpha family class A member 1	9.80216
RAB11FIP1	T regulatory cells	0.14209	3.468	0.00293649	0.0345208	up	1	0	1	0.0147826	-0.0147826	-0.0147826	3.01025e-16	hypo_only	concordant_derepression	883	RAB11 family interacting protein 1	7.1017
LPCAT1	Intermediate monocytes	0.241486	3.38852	0.00295369	0.0346613	up	3	1	2	0.0410391	0.0265629	-0.0410391	4.45636e-17	mixed	mixed_dmr	144620343633	lysophosphatidylcholine acyltransferase 1	6.9083
ZBTB4	Myeloid dendritic cells	0.292966	3.61535	0.00295752	0.0346975	up	1	0	1	0.0381383	-0.0381383	-0.0381383	3.81113e-12	hypo_only	concordant_derepression	3068	zinc finger and BTB domain containing 4	5.27655
CBX5	Myeloid dendritic cells	0.366053	3.61476	0.0029597	0.0347186	up	2	0	2	0.0524633	-0.0361064	-0.0524633	8.89358e-20	hypo_only	concordant_derepression	10003623	chromobox 5	5.84152
UBR5	T regulatory cells	0.130077	3.46438	0.00296213	0.0347383	up	1	0	1	0.0346378	-0.0346378	-0.0346378	5.89989e-20	hypo_only	concordant_derepression	5374	ubiquitin protein ligase E3 component n-recognin 5	7.04457
LINC-PINT	Th1 cells	0.191483	3.38291	0.00296523	0.0347614	up	1	1	0	0.0565138	0.0565138	0.0565138	1.30018e-20	hyper_only	discordant_hyper_up	1669	long intergenic non-protein coding RNA, p53 induced transcript	8.23121
ASXL1	Intermediate monocytes	0.228568	3.38679	0.00296871	0.0347934	up	1	1	0	0.0228282	0.0228282	0.0228282	4.86137e-17	hyper_only	discordant_hyper_up	966	ASXL transcriptional regulator 1	6.55042
ZNF292	Intermediate monocytes	0.247707	3.38662	0.00296871	0.0347934	up	1	1	0	0.0444598	0.0444598	0.0444598	1.402e-17	hyper_only	discordant_hyper_up	3399	zinc finger protein 292	6.94329
SNHG14	Th1 cells	0.19046	3.3819	0.00297021	0.0348065	up	1	0	1	0.0139028	-0.0139028	-0.0139028	9.70107e-17	hypo_only	concordant_derepression	4642		7.61991
CSNK1D	Classical monocytes	-0.087258	-3.43392	0.00298708	0.0349554	down	1	0	1	0.0484915	-0.0484915	-0.0484915	1.68258e-18	hypo_only	discordant_hypo_down	1244	casein kinase 1 delta	6.71366
ITGB2	Non-switched memory B cells	0.473125	3.96086	0.00300081	0.035085	up	1	1	0	0.0263074	0.0263074	0.0263074	1.2281e-20	hyper_only	discordant_hyper_up	649	integrin subunit beta 2	6.75414
SDF4	Natural killer cells	0.0704896	3.04185	0.00300855	0.0351622	up	1	1	0	0.0511496	0.0511496	0.0511496	1.29589e-10	hyper_only	discordant_hyper_up	6929	stromal cell derived factor 4	8.22928
GIMAP5	Th1 cells	-0.167762	-3.37708	0.00301064	0.0351821	down	1	1	0	0.0216304	0.0216304	0.0216304	1.36923e-12	hyper_only	concordant_silencing	3893	GTPase, IMAP family member 5	7.87981
LYST	Non-Vd2 gd T cells	0.240039	3.78801	0.00301903	0.0352576	up	1	0	1	0.0361061	-0.0361061	-0.0361061	4.02923e-16	hypo_only	concordant_derepression	7299	lysosomal trafficking regulator	7.17519
GNAI2	Myeloid dendritic cells	-0.292409	-3.60445	0.00305031	0.0355558	down	1	0	1	0.020489	-0.020489	-0.020489	2.87776e-17	hypo_only	discordant_hypo_down	4846	G protein subunit alpha i2	9.31141
RREB1	Non classical monocytes	0.251055	3.7973	0.00305397	0.035594	up	1	0	1	0.0484631	-0.0484631	-0.0484631	6.74057e-16	hypo_only	concordant_derepression	2158	ras responsive element binding protein 1	6.13212
PRDM2	T regulatory cells	0.151749	3.45349	0.00305532	0.0356052	up	1	1	0	0.0307979	0.0307979	0.0307979	1.6276e-15	hyper_only	discordant_hyper_up	6917	PR/SET domain 2	7.46183
RASSF3	Classical monocytes	-0.100682	-3.42694	0.00305787	0.0356304	down	1	0	1	0.036605	-0.036605	-0.036605	3.67399e-15	hypo_only	discordant_hypo_down	3921	Ras association domain family member 3	7.4574
EEF1B2	Follicular helper T cells	0.136286	3.90313	0.00305926	0.0356376	up	1	1	0	0.0320051	0.0320051	0.0320051	1.28765e-10	hyper_only	discordant_hyper_up	6126	eukaryotic translation elongation factor 1 beta 2	11.0953
MCCC2	Myeloid dendritic cells	0.318883	3.60085	0.00306484	0.0356621	up	1	1	0	0.0456342	0.0456342	0.0456342	7.81009e-20	hyper_only	discordant_hyper_up	935	methylcrotonoyl-CoA carboxylase 2	5.51836
COCH	Switched memory B cells	0.503332	3.71891	0.00307325	0.0357331	up	1	1	0	0.0153534	0.0153534	0.0153534	1.44741e-08	hyper_only	discordant_hyper_up	6112	cochlin	6.77052
ITGAE	Naive B cells	-0.114424	-3.37237	0.00309392	0.0359329	down	2	1	1	0.0477888	0.0266008	-0.0477888	1.08514e-18	mixed	mixed_dmr	952775	integrin subunit alpha E	7.15785
ANXA4	Intermediate monocytes	0.236244	3.37223	0.0030943	0.0359329	up	1	0	1	0.0332705	-0.0332705	-0.0332705	8.83202e-18	hypo_only	concordant_derepression	6880	annexin A4	6.98992
ACOT13	Myeloid dendritic cells	0.2839	3.59631	0.00309973	0.035982	up	1	0	1	0.0317819	-0.0317819	-0.0317819	1.05927e-21	hypo_only	concordant_derepression	777	acyl-CoA thioesterase 13	5.26568
ANPEP	Intermediate monocytes	0.267133	3.36943	0.00311205	0.0360932	up	1	0	1	0.0162464	-0.0162464	-0.0162464	2.703e-16	hypo_only	concordant_derepression	1866	alanyl aminopeptidase, membrane	6.81946
UCP2	Myeloid dendritic cells	-0.384407	-3.59352	0.00311438	0.0361047	down	1	1	0	0.0474814	0.0474814	0.0474814	2.20807e-20	hyper_only	concordant_silencing	2705	uncoupling protein 2	7.94807
ACSL1	Classical monocytes	0.111482	3.42087	0.00311974	0.0361416	up	1	0	1	0.0216473	-0.0216473	-0.0216473	1.28409e-18	hypo_only	concordant_derepression	2679	acyl-CoA synthetase long chain family member 1	7.17426
LTBR	Myeloid dendritic cells	0.350216	3.5916	0.00312786	0.036213	up	2	0	2	0.0241105	-0.0186323	-0.0241105	3.14255e-20	hypo_only	concordant_derepression	2452076	lymphotoxin beta receptor	5.78696
PELI2	Myeloid dendritic cells	0.334536	3.59035	0.00313816	0.0363095	up	1	0	1	0.0277098	-0.0277098	-0.0277098	5.64142e-16	hypo_only	concordant_derepression	3338	pellino E3 ubiquitin protein ligase family member 2	5.5442
THEMIS2	Myeloid dendritic cells	-0.369567	-3.58858	0.00315465	0.0364638	down	1	0	1	0.0501395	-0.0501395	-0.0501395	8.01919e-13	hypo_only	discordant_hypo_down	3888	thymocyte selection associated family member 2	6.95481
SEMA4D	Vd2 gd T cells	0.215125	3.78908	0.00317125	0.0366373	up	2	1	1	0.0539583	0.0367997	-0.0539583	1.97707e-18	mixed	mixed_dmr	16682073	semaphorin 4D	7.73543
PYCARD	MAIT cells	0.372171	4.03227	0.00318254	0.0367494	up	1	0	1	0.00851502	-0.00851502	-0.00851502	6.84036e-11	hypo_only	concordant_derepression	1653	PYD and CARD domain containing	6.82099
PIK3R1	Th2 cells	0.2283	3.69613	0.0032059	0.0369626	up	2	1	1	0.0243525	0.0193556	-0.0243525	2.25366e-18	mixed	mixed_dmr	20237521	phosphoinositide-3-kinase regulatory subunit 1	7.72067
ROCK2	Myeloid dendritic cells	0.363181	3.58346	0.0032115	0.0370144	up	1	0	1	0.0281299	-0.0281299	-0.0281299	2.43999e-13	hypo_only	concordant_derepression	4971	Rho associated coiled-coil containing protein kinase 2	5.724
FEZ2	Myeloid dendritic cells	0.361075	3.58162	0.0032199	0.0370861	up	1	0	1	0.0464082	-0.0464082	-0.0464082	2.05682e-11	hypo_only	concordant_derepression	6925	fasciculation and elongation protein zeta 2	6.00887
CCDC88C	Th2 cells	0.184559	3.69272	0.00323311	0.0371985	up	1	0	1	0.0609019	-0.0609019	-0.0609019	7.21418e-17	hypo_only	concordant_derepression	2580	coiled-coil domain containing 88C	6.75562
OSCAR	Intermediate atypical monocytes	0.525601	3.95403	0.00324066	0.0372205	up	1	0	1	0.0337355	-0.0337355	-0.0337355	8.01412e-18	hypo_only	concordant_derepression	684	osteoclast associated Ig-like receptor	7.48981
EPHB1	Plasmacytoid dendritic cells	-1.01591	-4.80404	0.00324493	0.0372556	down	1	0	1	0.00872384	-0.00872384	-0.00872384	7.08337e-12	hypo_only	discordant_hypo_down	1182	EPH receptor B1	7.28938
CLEC2D	Vd2 gd T cells	0.248168	3.77651	0.00324846	0.0372777	up	1	1	0	0.0444825	0.0444825	0.0444825	3.55813e-17	hyper_only	discordant_hyper_up	207	C-type lectin domain family 2 member D	8.67816
CCNH	MAIT cells	0.352072	4.01992	0.00325541	0.0373388	up	1	0	1	0.0261197	-0.0261197	-0.0261197	5.1891e-17	hypo_only	concordant_derepression	4467	cyclin H	6.76438
CEP170	Non classical monocytes	0.254051	3.77859	0.00325985	0.0373738	up	1	0	1	0.0406108	-0.0406108	-0.0406108	4.76153e-15	hypo_only	concordant_derepression	2185	centrosomal protein 170	6.08213
NCOA4	Myeloid dendritic cells	-0.330386	-3.5756	0.00326089	0.0373738	down	1	0	1	0.0410155	-0.0410155	-0.0410155	6.33015e-19	hypo_only	discordant_hypo_down	288	nuclear receptor coactivator 4	7.36374
HLA-F	MAIT cells	-0.440053	-4.01483	0.00326625	0.0374167	down	1	1	0	0.0255953	0.0255953	0.0255953	9.95991e-10	hyper_only	concordant_silencing	2439	major histocompatibility complex, class I, F	8.54313
MACF1	Natural killer cells	0.0885635	3.01566	0.00327641	0.0375051	up	2	1	1	0.0357921	0.0357921	-0.0185148	4.73411e-16	mixed	mixed_dmr	50577466	microtubule actin crosslinking factor 1	9.05097
B2M	Th1 cells	-0.248566	-3.34905	0.00328179	0.0375342	down	1	1	0	0.0390588	0.0390588	0.0390588	1.19951e-13	hyper_only	concordant_silencing	2568	beta-2-microglobulin	13.4836
RPLP2	T regulatory cells	-0.24417	-3.42789	0.00328857	0.0375978	down	1	1	0	0.0266888	0.0266888	0.0266888	3.1094e-15	hyper_only	concordant_silencing	994	ribosomal protein lateral stalk subunit P2	11.9133
CELF1	Th1/Th17 cells	0.263305	3.66968	0.00329366	0.0376234	up	1	0	1	0.0247672	-0.0247672	-0.0247672	1.71464e-20	hypo_only	concordant_derepression	3012	CUGBP Elav-like family member 1	6.95334
RPL17	Th1/Th17 cells	-0.339887	-3.67085	0.00329366	0.0376234	down	1	1	0	0.0315667	0.0315667	0.0315667	7.19854e-12	hyper_only	concordant_silencing	5848	ribosomal protein L17	12.263
TMEM189	Intermediate monocytes	0.224846	3.34957	0.00329353	0.0376234	up	1	1	0	0.0339163	0.0339163	0.0339163	7.37726e-16	hyper_only	discordant_hyper_up	2726	plasmanylethanolamine desaturase 1	6.62284
RPL22	Natural killer cells	-0.0960966	-3.01364	0.00329604	0.0376459	down	1	0	1	0.0321867	-0.0321867	-0.0321867	1.24386e-12	hypo_only	discordant_hypo_down	5124	ribosomal protein L22	10.1135
G0S2	Classical monocytes	-0.139987	-3.4017	0.00330162	0.0377004	down	1	0	1	0.0369419	-0.0369419	-0.0369419	2.58158e-10	hypo_only	discordant_hypo_down	1039	G0/G1 switch 2	6.83354
BCL2L13	Intermediate monocytes	0.223908	3.34789	0.00330488	0.0377282	up	1	0	1	0.0511004	-0.0511004	-0.0511004	1.01735e-20	hypo_only	concordant_derepression	2055	BCL2 like 13	6.5792
LPP	Atypical monocytes	-0.224619	-3.37756	0.00331461	0.0378113	down	1	1	0	0.0225203	0.0225203	0.0225203	3.56536e-13	hyper_only	concordant_silencing	5231	LIM domain containing preferred translocation partner in lipoma	8.74135
SLC27A3	Intermediate monocytes	0.232913	3.34298	0.00333549	0.0379972	up	1	0	1	0.0244535	-0.0244535	-0.0244535	1.18469e-13	hypo_only	concordant_derepression	961	solute carrier family 27 member 3	6.69874
FOSL2	Classical monocytes	-0.104458	-3.39867	0.00333463	0.0379972	down	1	0	1	0.0257486	-0.0257486	-0.0257486	1.3082e-09	hypo_only	discordant_hypo_down	1971	FOS like 2, AP-1 transcription factor subunit	7.36775
CD226	Th1 cells	0.157176	3.34213	0.00333584	0.0379972	up	1	1	0	0.0274793	0.0274793	0.0274793	1.48588e-12	hyper_only	discordant_hyper_up	3637	CD226 molecule	7.46033
PRKCB	Naive CD8 T cells	-0.21418	-3.77359	0.00335543	0.0381892	down	1	1	0	0.0534664	0.0534664	0.0534664	6.36357e-16	hyper_only	concordant_silencing	2488	protein kinase C beta	7.12483
CAMKK2	Intermediate monocytes	0.229621	3.34006	0.00335684	0.0381892	up	1	0	1	0.0179062	-0.0179062	-0.0179062	1.23784e-08	hypo_only	concordant_derepression	7267	calcium/calmodulin dependent protein kinase kinase 2	7.28637
ASXL1	Th1/Th17 cells	0.233251	3.66331	0.00335926	0.0382074	up	1	1	0	0.0228282	0.0228282	0.0228282	4.86137e-17	hyper_only	discordant_hyper_up	966	ASXL transcriptional regulator 1	6.71797
BRWD1	T regulatory cells	0.140497	3.41882	0.00337163	0.0382915	up	1	0	1	0.0368502	-0.0368502	-0.0368502	1.20167e-15	hypo_only	concordant_derepression	6582	bromodomain and WD repeat domain containing 1	7.17453
USP10	Intermediate monocytes	0.233277	3.33777	0.00337444	0.0383161	up	1	0	1	0.0473341	-0.0473341	-0.0473341	4.50502e-13	hypo_only	concordant_derepression	6113	ubiquitin specific peptidase 10	6.70508
CLEC2D	Naive CD4 T cells	0.129829	3.5194	0.0033778	0.0383474	up	1	1	0	0.0444825	0.0444825	0.0444825	3.55813e-17	hyper_only	discordant_hyper_up	207	C-type lectin domain family 2 member D	7.98921
WDR1	Th1 cells	0.143322	3.33677	0.00338348	0.0383884	up	1	1	0	0.052481	0.052481	0.052481	1.46848e-17	hyper_only	discordant_hyper_up	4485	WD repeat domain 1	7.52546
TMEM91	Classical monocytes	0.086487	3.3932	0.00338776	0.0384181	up	2	0	2	0.0255021	-0.0168842	-0.0255021	1.90567e-17	hypo_only	concordant_derepression	35023611	transmembrane protein 91	6.43867
LITAF	Th2 cells	-0.214667	-3.67809	0.00338998	0.0384209	down	1	0	1	0.0414271	-0.0414271	-0.0414271	3.3305e-14	hypo_only	discordant_hypo_down	1217	lipopolysaccharide induced TNF factor	7.41103
CHD3	Vd2 gd T cells	0.218585	3.75868	0.00339134	0.0384209	up	1	1	0	0.00532623	0.00532623	0.00532623	3.42974e-18	hyper_only	discordant_hyper_up	1809	chromodomain helicase DNA binding protein 3	7.60557
VAMP5	Naive CD8 T cells	0.201057	3.76877	0.00339529	0.0384563	up	1	0	1	0.0337486	-0.0337486	-0.0337486	9.60974e-16	hypo_only	concordant_derepression	3203	vesicle associated membrane protein 5	6.74762
NACC2	Myeloid dendritic cells	0.320049	3.56112	0.00341099	0.0385962	up	2	0	2	0.0448706	-0.0231092	-0.0448706	2.76503e-12	hypo_only	concordant_derepression	49806274	NACC family member 2	5.44652
STK17A	Central memory CD8 T cells	0.363144	3.89704	0.00342349	0.0387187	up	1	1	0	0.0367244	0.0367244	0.0367244	2.01039e-18	hyper_only	discordant_hyper_up	4487	serine/threonine kinase 17a	7.78683
SEMA4A	Classical monocytes	-0.0892162	-3.38917	0.00342903	0.0387719	down	2	2	0	0.0198617	0.0198617	0.000384155	2.04353e-15	hyper_only	concordant_silencing	14087522	semaphorin 4A	6.74013
HSP90AA1	Classical monocytes	-0.0930785	-3.38723	0.00344573	0.0389511	down	1	1	0	0.0362056	0.0362056	0.0362056	2.22898e-15	hyper_only	concordant_silencing	2136	heat shock protein 90 alpha family class A member 1	9.00968
ASGR1	Intermediate monocytes	0.244269	3.33061	0.00344736	0.0389648	up	1	1	0	0.00276369	0.00276369	0.00276369	1.87296e-15	hyper_only	discordant_hyper_up	604	asialoglycoprotein receptor 1	7.06755
S100A9	Progenitor cells	1.6737	5.11029	0.00346418	0.0391166	up	1	0	1	0.0131605	-0.0131605	-0.0131605	8.28653e-15	hypo_only	concordant_derepression	611	S100 calcium binding protein A9	6.37888
CDKN1C	Intermediate monocytes	0.410471	3.32795	0.00347442	0.0392083	up	1	0	1	0.0164212	-0.0164212	-0.0164212	1.59461e-08	hypo_only	concordant_derepression	6333	cyclin dependent kinase inhibitor 1C	7.91519
LITAF	Non-Vd2 gd T cells	-0.249947	-3.74223	0.00348258	0.039286	down	1	0	1	0.0414271	-0.0414271	-0.0414271	3.3305e-14	hypo_only	discordant_hypo_down	1217	lipopolysaccharide induced TNF factor	8.84244
COX19	T regulatory cells	0.126803	3.40524	0.00351684	0.0396041	up	2	0	2	0.0446649	-0.0395467	-0.0446649	9.37939e-17	hypo_only	concordant_derepression	16372977	cytochrome c oxidase assembly factor COX19	7.08989
NLRC5	Naive CD4 T cells	0.0880613	3.50537	0.00351759	0.0396041	up	1	1	0	0.027507	0.027507	0.027507	3.58139e-14	hyper_only	discordant_hyper_up	3449	NLR family CARD domain containing 5	6.64296
RPL13	Th1 cells	-0.337241	-3.32303	0.00351764	0.0396041	down	1	1	0	0.0476115	0.0476115	0.0476115	2.39985e-14	hyper_only	concordant_silencing	4097	ribosomal protein L13	12.8541
BNIP3L	T regulatory cells	0.126638	3.40434	0.00352046	0.039631	up	1	0	1	0.0192719	-0.0192719	-0.0192719	2.15477e-18	hypo_only	concordant_derepression	4546	BCL2 interacting protein 3 like	7.0862
SEL1L3	Naive B cells	0.142599	3.33024	0.00353196	0.0397314	up	1	0	1	0.0424993	-0.0424993	-0.0424993	3.63954e-15	hypo_only	concordant_derepression	5865	SEL1L family member 3	7.57285
STAT5A	Intermediate monocytes	0.22535	3.32093	0.0035416	0.0398157	up	1	0	1	0.0333889	-0.0333889	-0.0333889	5.41107e-14	hypo_only	concordant_derepression	1416	signal transducer and activator of transcription 5A	6.77055
C7orf50	Switched memory B cells	0.457029	3.67019	0.00354603	0.0398461	up	2	1	1	0.035731	0.0332424	-0.035731	1.91612e-18	mixed	mixed_dmr	904336	chromosome 7 open reading frame 50	6.724
PLD3	Intermediate monocytes	0.236833	3.32	0.00355029	0.0398832	up	1	0	1	0.0303474	-0.0303474	-0.0303474	1.17332e-16	hypo_only	concordant_derepression	2431	phospholipase D family member 3	6.84401
FOXO1	T regulatory cells	0.13812	3.40108	0.00355303	0.0398956	up	1	0	1	0.0199485	-0.0199485	-0.0199485	7.63752e-15	hypo_only	concordant_derepression	4360	forkhead box O1	7.23532
TNFAIP3	Intermediate monocytes	0.305236	3.31872	0.0035636	0.0399899	up	1	1	0	0.0276231	0.0276231	0.0276231	1.54567e-16	hyper_only	discordant_hyper_up	2109	TNF alpha induced protein 3	7.41186
CYTH1	Atypical monocytes	-0.211236	-3.34674	0.00360845	0.0404196	down	1	1	0	0.0363718	0.0363718	0.0363718	1.03149e-14	hyper_only	concordant_silencing	5733	cytohesin 1	8.7676
TXK	T regulatory cells	0.136846	3.39536	0.00361339	0.0404553	up	1	1	0	0.0239836	0.0239836	0.0239836	6.68643e-14	hyper_only	discordant_hyper_up	3056	TXK tyrosine kinase	7.07959
ARIH2	Intermediate monocytes	0.226621	3.31192	0.00362355	0.0405396	up	1	1	0	0.0197991	0.0197991	0.0197991	1.97506e-12	hyper_only	discordant_hyper_up	4938	ariadne RBR E3 ubiquitin protein ligase 2	6.77079
THEMIS	Terminal effector CD8 T cells	0.528424	4.27765	0.00362882	0.0405937	up	2	2	0	0.0413807	0.0413807	0.0405867	2.12384e-14	hyper_only	discordant_hyper_up	38925891	thymocyte selection associated	7.23578
TAOK3	Th1 cells	0.158428	3.30877	0.00365264	0.0408157	up	1	0	1	0.0567715	-0.0567715	-0.0567715	2.92167e-18	hypo_only	concordant_derepression	3094	TAO kinase 3	7.61968
PTCRA	Megakaryocytes	-0.593591	-3.4123	0.00365759	0.0408618	down	1	1	0	0.0185281	0.0185281	0.0185281	2.11582e-13	hyper_only	concordant_silencing	3754	pre T cell antigen receptor alpha	10.3066
ADD1	Th1 cells	0.134012	3.30492	0.00368235	0.0410831	up	1	0	1	0.0301736	-0.0301736	-0.0301736	4.33324e-21	hypo_only	concordant_derepression	667	adducin 1	7.38918
BLCAP	Intermediate monocytes	0.223382	3.30626	0.00368483	0.0410958	up	1	1	0	0.00250306	0.00250306	0.00250306	4.63272e-14	hyper_only	discordant_hyper_up	2895	BLCAP apoptosis inducing factor	6.62425
ATP2A3	Switched memory B cells	0.485072	3.65689	0.00369892	0.0412233	up	1	0	1	0.0475428	-0.0475428	-0.0475428	3.47358e-21	hypo_only	concordant_derepression	2175	ATPase sarcoplasmic/endoplasmic reticulum Ca2+ transporting 3	7.01172
GALC	Non classical monocytes	0.207884	3.74054	0.0037039	0.0412637	up	2	1	1	0.0401122	0.0401122	-0.000182881	1.40119e-14	mixed	mixed_dmr	40454605	galactosylceramidase	5.80686
MYH9	Classical monocytes	0.0950986	3.36393	0.0037045	0.0412654	up	2	2	0	0.044795	0.044795	0.0282332	7.29188e-20	hyper_only	discordant_hyper_up	12184997	myosin heavy chain 9	8.16295
SEC23B	Intermediate monocytes	0.218417	3.30366	0.00370976	0.0413091	up	1	0	1	0.0302225	-0.0302225	-0.0302225	1.28441e-19	hypo_only	concordant_derepression	217	SEC23 homolog B, COPII coat complex component	6.55317
TAOK3	Naive B cells	0.132212	3.31196	0.00372051	0.0414122	up	1	0	1	0.0567715	-0.0567715	-0.0567715	2.92167e-18	hypo_only	concordant_derepression	3094	TAO kinase 3	7.45914
NFAM1	Myeloid dendritic cells	0.310384	3.52808	0.00374664	0.0416344	up	1	0	1	0.0110466	-0.0110466	-0.0110466	2.81932e-17	hypo_only	concordant_derepression	148	NFAT activating protein with ITAM motif 1	5.40078
KYNU	Non-switched memory B cells	0.422553	3.8651	0.00375162	0.0416847	up	1	1	0	0.0188978	0.0188978	0.0188978	4.69952e-15	hyper_only	discordant_hyper_up	5350	kynureninase	6.61177
ACSL1	Intermediate monocytes	0.248986	3.2982	0.00376361	0.0417878	up	1	0	1	0.0216473	-0.0216473	-0.0216473	1.28409e-18	hypo_only	concordant_derepression	2679	acyl-CoA synthetase long chain family member 1	6.90969
MAML2	T regulatory cells	0.147857	3.38161	0.00378172	0.0419485	up	2	1	1	0.0476219	0.0347996	-0.0476219	2.27039e-20	mixed	mixed_dmr	33925729	mastermind like transcriptional coactivator 2	7.35552
MS4A6A	Atypical monocytes	0.284881	3.33158	0.00378499	0.0419647	up	1	0	1	0.00800223	-0.00800223	-0.00800223	3.76855e-14	hypo_only	concordant_derepression	1781	membrane spanning 4-domains A6A	9.33962
NOTCH1	Intermediate monocytes	0.227166	3.29531	0.00378676	0.0419742	up	1	0	1	0.0472994	-0.0472994	-0.0472994	5.29794e-18	hypo_only	concordant_derepression	2994	notch receptor 1	6.59594
MGLL	Megakaryocytes	-0.350108	-3.39625	0.00378941	0.0419935	down	1	0	1	0.00999116	-0.00999116	-0.00999116	1.63073e-16	hypo_only	discordant_hypo_down	3961	monoglyceride lipase	9.23732
LAT	Megakaryocytes	-0.361341	-3.39783	0.00378941	0.0419935	down	2	2	0	0.0409289	0.0409289	0.0350475	5.68548e-19	hyper_only	concordant_silencing	136484	linker for activation of T cells	9.44158
SPATA13	MAIT cells	0.362796	3.96521	0.00380483	0.0421341	up	2	1	1	0.0392713	0.0392713	-0.0103644	2.61401e-21	mixed	mixed_dmr	7432696	spermatogenesis associated 13	6.91627
RPLP2	Non classical monocytes	-0.129082	-3.72846	0.00382305	0.0422901	down	1	1	0	0.0266888	0.0266888	0.0266888	3.1094e-15	hyper_only	concordant_silencing	994	ribosomal protein lateral stalk subunit P2	10.8691
DCTN2	Intermediate monocytes	0.221613	3.29155	0.00382239	0.0422901	up	1	0	1	0.0059881	-0.0059881	-0.0059881	8.40969e-13	hypo_only	concordant_derepression	2335	dynactin subunit 2	6.77021
COMMD6	Th2 cells	-0.17747	-3.64231	0.00383888	0.0424399	down	1	0	1	0.0193769	-0.0193769	-0.0193769	2.0505e-17	hypo_only	discordant_hypo_down	6193	COMM domain containing 6	9.25224
PIK3R1	Naive B cells	0.115914	3.3006	0.00384494	0.0424917	up	2	1	1	0.0243525	0.0193556	-0.0243525	2.25366e-18	mixed	mixed_dmr	20237521	phosphoinositide-3-kinase regulatory subunit 1	7.24979
LINC-PINT	T regulatory cells	0.177296	3.37465	0.00386135	0.0426525	up	1	1	0	0.0565138	0.0565138	0.0565138	1.30018e-20	hyper_only	discordant_hyper_up	1669	long intergenic non-protein coding RNA, p53 induced transcript	8.14727
ATP6V0E2	T regulatory cells	0.126578	3.3747	0.00386135	0.0426525	up	1	0	1	0.0163515	-0.0163515	-0.0163515	7.8192e-09	hypo_only	concordant_derepression	2608	ATPase H+ transporting V0 subunit e2	7.11709
RNF220	Intermediate monocytes	0.221829	3.28658	0.00386741	0.0426991	up	5	1	4	0.0303642	0.0225836	-0.0303642	6.49358e-21	mixed	mixed_dmr	5.40205e+18	ring finger protein 220	6.67685
SLC1A5	Intermediate monocytes	0.22252	3.28553	0.00387547	0.0427727	up	1	1	0	0.0372313	0.0372313	0.0372313	2.17193e-17	hyper_only	discordant_hyper_up	1471	solute carrier family 1 member 5	6.70364
IFI30	Intermediate monocytes	-0.314648	-3.28504	0.00387905	0.0427919	down	1	0	1	0.015689	-0.015689	-0.015689	3.01592e-12	hypo_only	discordant_hypo_down	1654	IFI30 lysosomal thiol reductase	10.6334
STK17B	T regulatory cells	-0.161283	-3.36991	0.00389956	0.0429566	down	2	2	0	0.0490334	0.0490334	0.0373011	2.63125e-24	hyper_only	concordant_silencing	1923895	serine/threonine kinase 17b	8.50823
GPSM3	Naive CD4 T cells	-0.111698	-3.4763	0.00390284	0.0429772	down	1	1	0	0.027037	0.027037	0.027037	8.16948e-09	hyper_only	concordant_silencing	4341	G protein signaling modulator 3	8.23576
RBPJ	Classical monocytes	-0.102239	-3.34731	0.00391219	0.04307	down	1	0	1	0.055655	-0.055655	-0.055655	1.85897e-18	hypo_only	discordant_hypo_down	1751	recombination signal binding protein for immunoglobulin kappa J region	7.55016
RPS18	MAIT cells	-0.386695	-3.94936	0.00392802	0.0432133	down	2	2	0	0.0258054	0.0258054	0.0115624	1.27349e-10	hyper_only	concordant_silencing	29297188	ribosomal protein S18	13.0118
PIK3AP1	Classical monocytes	-0.100677	-3.34563	0.00393158	0.0432371	down	2	0	2	0.0474869	-0.0360218	-0.0474869	1.55236e-16	hypo_only	discordant_hypo_down	8386615	phosphoinositide-3-kinase adaptor protein 1	7.35662
RPS18	Non-switched memory B cells	-0.579752	-3.84501	0.00394005	0.0432993	down	2	2	0	0.0258054	0.0258054	0.0115624	1.27349e-10	hyper_only	concordant_silencing	29297188	ribosomal protein S18	13.0581
ZEB2	Switched memory B cells	0.530052	3.63104	0.00394703	0.0433605	up	2	0	2	0.0354403	-0.0259176	-0.0354403	7.62751e-16	hypo_only	concordant_derepression	10713398	zinc finger E-box binding homeobox 2	6.85961
CCDC57	Intermediate monocytes	0.221615	3.27799	0.00395509	0.04342	up	1	1	0	0.0519116	0.0519116	0.0519116	3.2158e-17	hyper_only	discordant_hyper_up	614	coiled-coil domain containing 57	6.52695
ANKRD11	Classical monocytes	0.10177	3.34328	0.00396066	0.0434741	up	5	2	3	0.0728549	0.0545485	-0.0728549	1.11852e-19	mixed	mixed_dmr	2.5463e+19	ankyrin repeat domain 11	7.46525
FYN	Non classical monocytes	-0.295088	-3.71573	0.00398778	0.0437199	down	3	3	0	0.0492848	0.0492848	0.0423639	1.67179e-18	hyper_only	concordant_silencing	230154346742	FYN proto-oncogene, Src family tyrosine kinase	6.99316
SIT1	Vd2 gd T cells	0.18139	3.69424	0.00399967	0.0438086	up	1	1	0	0.0358943	0.0358943	0.0358943	5.53417e-18	hyper_only	discordant_hyper_up	60	signaling threshold regulating transmembrane adaptor 1	7.30883
SCML4	Vd2 gd T cells	0.2066	3.69466	0.00399967	0.0438086	up	2	2	0	0.0433007	0.0433007	0.0361852	5.04663e-16	hyper_only	discordant_hyper_up	21254386	Scm polycomb group protein like 4	7.49818
LTB	Vd2 gd T cells	0.338304	3.69541	0.00399967	0.0438086	up	2	2	0	0.0197741	0.0197741	0.0179623	1.15475e-16	hyper_only	discordant_hyper_up	8826544	lymphotoxin beta	9.16266
APH1A	Vd2 gd T cells	0.173502	3.70025	0.00399967	0.0438086	up	1	0	1	0.0173865	-0.0173865	-0.0173865	2.36724e-10	hypo_only	concordant_derepression	5157	aph-1 homolog A, gamma-secretase subunit	7.36693
ITPR1	Classical monocytes	-0.0862097	-3.33872	0.00401314	0.0439076	down	2	0	2	0.0414296	-0.040762	-0.0414296	9.01186e-16	hypo_only	discordant_hypo_down	6585303	inositol 1,4,5-trisphosphate receptor type 1	6.56065
ATP6V0B	Switched memory B cells	0.454315	3.62543	0.00401282	0.0439076	up	1	0	1	0.0306082	-0.0306082	-0.0306082	3.58346e-14	hypo_only	concordant_derepression	5079	ATPase H+ transporting V0 subunit b	7.17201
TMEM14B	Naive CD4 T cells	-0.110005	-3.46684	0.00401346	0.0439076	down	1	1	0	0.0215813	0.0215813	0.0215813	4.97794e-20	hyper_only	concordant_silencing	741	transmembrane protein 14B	7.22113
FES	Intermediate monocytes	0.236248	3.26711	0.00406621	0.0443272	up	2	1	1	0.0308703	0.0220439	-0.0308703	3.0504e-16	mixed	mixed_dmr	14866	FES proto-oncogene, tyrosine kinase	6.75409
TPM3	Th1 cells	-0.177808	-3.27091	0.00407058	0.0443615	down	1	1	0	0.000350717	0.000350717	0.000350717	7.97811e-18	hyper_only	concordant_silencing	1157	tropomyosin 3	8.60869
PABPC4	Th1 cells	0.139981	3.26504	0.0041248	0.0448495	up	1	0	1	0.00987665	-0.00987665	-0.00987665	1.83271e-13	hypo_only	concordant_derepression	4958	poly(A) binding protein cytoplasmic 4	7.46875
IFITM2	Central memory CD8 T cells	-0.371146	-3.8377	0.00413204	0.0448912	down	1	1	0	0.0452994	0.0452994	0.0452994	2.52951e-14	hyper_only	concordant_silencing	563	interferon induced transmembrane protein 2	8.30236
PNKD	Classical monocytes	0.0848796	3.32724	0.00415493	0.0451028	up	4	1	3	0.039698	0.0204101	-0.039698	1.8227e-20	mixed	mixed_dmr	560221238017313	PNKD metallo-beta-lactamase domain containing	6.59261
SLC25A37	Classical monocytes	-0.103972	-3.32631	0.00416427	0.0451829	down	1	0	1	0.0321165	-0.0321165	-0.0321165	3.29729e-15	hypo_only	discordant_hypo_down	4059	solute carrier family 25 member 37	7.13116
ZNF292	Th1/Th17 cells	0.292078	3.59715	0.00416611	0.0451891	up	1	1	0	0.0444598	0.0444598	0.0444598	1.402e-17	hyper_only	discordant_hyper_up	3399	zinc finger protein 292	7.31259
CD3G	T regulatory cells	-0.157785	-3.34334	0.0041738	0.0452386	down	1	1	0	0.0444037	0.0444037	0.0444037	2.398e-19	hyper_only	concordant_silencing	71	CD3g molecule	9.12747
SATB1	T regulatory cells	0.158812	3.34381	0.0041738	0.0452386	up	1	1	0	0.0290715	0.0290715	0.0290715	3.17192e-10	hyper_only	discordant_hyper_up	4708	SATB homeobox 1	7.43179
FOXK2	Myeloid dendritic cells	0.292759	3.48943	0.0041989	0.0454466	up	1	0	1	0.0728597	-0.0728597	-0.0728597	7.72527e-18	hypo_only	concordant_derepression	1469	forkhead box K2	5.34103
USP7	T regulatory cells	0.125148	3.34035	0.00420312	0.0454816	up	1	1	0	0.02362	0.02362	0.02362	8.00115e-15	hyper_only	discordant_hyper_up	674	ubiquitin specific peptidase 7	7.07821
SYNE1	Switched memory B cells	0.401698	3.60244	0.00420944	0.0455233	up	1	0	1	0.0298224	-0.0298224	-0.0298224	2.76664e-17	hypo_only	concordant_derepression	4131	spectrin repeat containing nuclear envelope protein 1	6.63572
RPL36	Th17 cells	-0.493239	-4.23833	0.00421811	0.0456118	down	1	1	0	0.0229936	0.0229936	0.0229936	1.47695e-15	hyper_only	concordant_silencing	2362	ribosomal protein L36	11.7535
AGFG1	Classical monocytes	-0.0970881	-3.31946	0.00424934	0.0458904	down	1	0	1	0.0239401	-0.0239401	-0.0239401	1.82008e-18	hypo_only	discordant_hypo_down	3550	ArfGAP with FG repeats 1	7.12671
TTC39C	Myeloid dendritic cells	0.3284	3.48488	0.00425616	0.0459425	up	1	1	0	0.035292	0.035292	0.035292	1.64026e-16	hyper_only	discordant_hyper_up	508	tetratricopeptide repeat domain 39C	5.71239
HERPUD1	Vd2 gd T cells	0.205136	3.67356	0.00426126	0.0459815	up	1	1	0	0.0198334	0.0198334	0.0198334	1.652e-15	hyper_only	discordant_hyper_up	2769	homocysteine inducible ER protein with ubiquitin like domain 1	7.6905
PRKACB	Intermediate monocytes	0.228335	3.25189	0.00426198	0.0459839	up	1	1	0	0.0207786	0.0207786	0.0207786	1.19909e-07	hyper_only	discordant_hyper_up	4076	protein kinase cAMP-activated catalytic subunit beta	6.54338
PLAC8	Plasmacytoid dendritic cells	-0.662537	-4.68371	0.00427166	0.0460722	down	1	0	1	0.0391507	-0.0391507	-0.0391507	4.00893e-15	hypo_only	discordant_hypo_down	5938	placenta associated 8	10.5096
DYNC1H1	Atypical monocytes	-0.239422	-3.2859	0.00428724	0.0462133	down	1	0	1	0.0398427	-0.0398427	-0.0398427	1.49952e-20	hypo_only	discordant_hypo_down	3340	dynein cytoplasmic 1 heavy chain 1	8.91697
ATP1A1	T regulatory cells	0.143726	3.33124	0.00429717	0.0462609	up	2	1	1	0.0256343	0.0256343	-0.0128377	1.44517e-18	mixed	mixed_dmr	8515210	ATPase Na+/K+ transporting subunit alpha 1	7.53165
IKZF1	T regulatory cells	0.169315	3.33187	0.00429717	0.0462609	up	1	1	0	0.0343535	0.0343535	0.0343535	2.15231e-14	hyper_only	discordant_hyper_up	695	IKAROS family zinc finger 1	8.3938
CD300A	Intermediate monocytes	0.221446	3.24875	0.00429556	0.0462609	up	1	0	1	0.034519	-0.034519	-0.034519	4.00448e-08	hypo_only	concordant_derepression	1795	CD300a molecule	7.35314
LTBR	Classical monocytes	0.0810371	3.31523	0.00430021	0.0462737	up	2	0	2	0.0241105	-0.0186323	-0.0241105	3.14255e-20	hypo_only	concordant_derepression	2452076	lymphotoxin beta receptor	6.52674
PFKFB3	Classical monocytes	-0.0842752	-3.3132	0.00431759	0.0464321	down	2	0	2	0.0565096	-0.0411977	-0.0565096	7.4679e-16	hypo_only	discordant_hypo_down	13345572	6-phosphofructo-2-kinase/fructose-2,6-biphosphatase 3	6.54816
SLA	Intermediate monocytes	0.236854	3.24684	0.00431751	0.0464321	up	1	1	0	0.0411332	0.0411332	0.0411332	2.91404e-20	hyper_only	discordant_hyper_up	2492	Src like adaptor	7.08645
COPS5	Th1 cells	0.126832	3.24889	0.00431833	0.0464346	up	1	0	1	0.0498388	-0.0498388	-0.0498388	3.65729e-10	hypo_only	concordant_derepression	6900	COP9 signalosome subunit 5	7.32921
USP36	Myeloid dendritic cells	0.301762	3.47949	0.00432316	0.0464757	up	3	2	1	0.0373038	0.0373038	-0.0311722	5.28878e-16	mixed	mixed_dmr	179664347171	ubiquitin specific peptidase 36	5.61417
TMEM243	Th1 cells	0.147985	3.24697	0.00433204	0.0465495	up	1	1	0	0.0264214	0.0264214	0.0264214	4.90041e-14	hyper_only	discordant_hyper_up	2479	transmembrane protein 243	7.65542
PML	Intermediate monocytes	0.21981	3.24308	0.00435988	0.0467834	up	1	0	1	0.041171	-0.041171	-0.041171	1.79981e-20	hypo_only	concordant_derepression	1255	PML nuclear body scaffold	6.58986
ACTN4	Switched memory B cells	0.426869	3.58595	0.00438305	0.0469556	up	1	0	1	0.0405459	-0.0405459	-0.0405459	5.67451e-19	hypo_only	concordant_derepression	4372	actinin alpha 4	6.75653
IRAK3	Classical monocytes	0.106303	3.30675	0.00440416	0.0471545	up	1	0	1	0.0178234	-0.0178234	-0.0178234	1.12706e-16	hypo_only	concordant_derepression	509	interleukin 1 receptor associated kinase 3	7.63029
CDC73	T regulatory cells	0.120674	3.32009	0.00440748	0.0471846	up	1	0	1	0.0112708	-0.0112708	-0.0112708	3.42264e-12	hypo_only	concordant_derepression	4213	cell division cycle 73	7.03844
CMTM7	Intermediate monocytes	0.219617	3.23736	0.00442086	0.0473161	up	1	1	0	0.0493859	0.0493859	0.0493859	8.96252e-19	hyper_only	discordant_hyper_up	2843	CKLF like MARVEL transmembrane domain containing 7	7.04406
RPL17	Th1 cells	-0.319336	-3.23903	0.00443023	0.0473787	down	1	1	0	0.0315667	0.0315667	0.0315667	7.19854e-12	hyper_only	concordant_silencing	5848	ribosomal protein L17	11.7072
UBAC2	Intermediate monocytes	0.215799	3.23527	0.00443585	0.0474224	up	3	2	1	0.0591628	0.0591628	-0.0298327	9.03275e-18	mixed	mixed_dmr	189922245672	UBA domain containing 2	6.7204
NPL	Intermediate monocytes	0.227424	3.23373	0.00445293	0.0475884	up	1	0	1	0.0753056	-0.0753056	-0.0753056	6.5627e-18	hypo_only	concordant_derepression	3474	N-acetylneuraminate pyruvate lyase	6.70382
AEBP2	Intermediate monocytes	0.218286	3.23393	0.00445293	0.0475884	up	1	1	0	0.0182532	0.0182532	0.0182532	2.28762e-13	hyper_only	discordant_hyper_up	1935	AE binding protein 2	6.50964
LIMS1	Myeloid dendritic cells	-0.392761	-3.46831	0.00446879	0.0477317	down	2	1	1	0.0522266	0.0522266	-0.0359561	1.71612e-18	mixed	mixed_dmr	7332460	LIM zinc finger domain containing 1	6.85379
CD4	Th1 cells	0.158801	3.23517	0.00447443	0.047763	up	1	1	0	0.00729866	0.00729866	0.00729866	7.46477e-18	hyper_only	discordant_hyper_up	1683	CD4 molecule	7.70831
MAZ	Th1/Th17 cells	0.256874	3.57172	0.00448209	0.0478171	up	1	1	0	0.0292974	0.0292974	0.0292974	1.18997e-16	hyper_only	discordant_hyper_up	109	MYC associated zinc finger protein	7.16128
CD82	Switched memory B cells	0.487797	3.57555	0.0044869	0.0478518	up	4	1	3	0.0461548	0.022317	-0.0461548	2.23788e-16	mixed	mixed_dmr	1251318834624800	CD82 molecule	7.66939
LINC-PINT	MAIT cells	0.486044	3.90487	0.00448745	0.0478521	up	1	1	0	0.0565138	0.0565138	0.0565138	1.30018e-20	hyper_only	discordant_hyper_up	1669	long intergenic non-protein coding RNA, p53 induced transcript	7.82088
CORO1A	Intermediate atypical monocytes	-0.729641	-3.83186	0.00449825	0.0479229	down	1	1	0	0.0264385	0.0264385	0.0264385	2.13627e-15	hyper_only	concordant_silencing	1160	coronin 1A	9.18543
RASSF5	Th1 cells	0.135336	3.23177	0.00449915	0.0479229	up	1	1	0	0.0281465	0.0281465	0.0281465	4.41594e-18	hyper_only	discordant_hyper_up	295	Ras association domain family member 5	7.51779
AQP9	Classical monocytes	0.0946822	3.29985	0.00449928	0.0479229	up	1	1	0	0.0037607	0.0037607	0.0037607	6.80599e-14	hyper_only	discordant_hyper_up	4537	aquaporin 9	6.5867
HMBOX1	Myeloid dendritic cells	0.329844	3.46504	0.00450499	0.0479783	up	1	1	0	0.0332722	0.0332722	0.0332722	2.1178e-15	hyper_only	discordant_hyper_up	1621	homeobox containing 1	5.53169
FCRL6	Natural killer cells	0.0712847	2.91589	0.0045095	0.0480153	up	1	1	0	0.0220885	0.0220885	0.0220885	1.24563e-14	hyper_only	discordant_hyper_up	1617	Fc receptor like 6	8.17481
COMT	Intermediate monocytes	0.223126	3.22829	0.0045134	0.048044	up	1	1	0	0.0234517	0.0234517	0.0234517	3.31408e-12	hyper_only	discordant_hyper_up	3151	catechol-O-methyltransferase	7.3171
CYFIP2	Naive B cells	0.125132	3.24887	0.00451376	0.048044	up	2	2	0	0.0329549	0.0329549	0.0215848	8.44704e-16	hyper_only	discordant_hyper_up	31325115	cytoplasmic FMR1 interacting protein 2	7.49094
SSH2	Th1 cells	0.141603	3.22883	0.0045191	0.0480566	up	1	0	1	0.0250748	-0.0250748	-0.0250748	6.23015e-16	hypo_only	concordant_derepression	3250	slingshot protein phosphatase 2	7.37152
CLEC2D	Th1 cells	0.185195	3.22936	0.0045191	0.0480566	up	1	1	0	0.0444825	0.0444825	0.0444825	3.55813e-17	hyper_only	discordant_hyper_up	207	C-type lectin domain family 2 member D	8.47923
RPL36	Follicular helper T cells	-0.105391	-3.78615	0.00453134	0.0481645	down	1	1	0	0.0229936	0.0229936	0.0229936	1.47695e-15	hyper_only	concordant_silencing	2362	ribosomal protein L36	12.0829
PTP4A2	Switched memory B cells	-0.490313	-3.56932	0.00455756	0.0483934	down	2	2	0	0.0409693	0.0409693	0.0252197	4.83232e-18	hyper_only	concordant_silencing	25122808	protein tyrosine phosphatase 4A2	8.28489
RPL3	Th1 cells	-0.311129	-3.2229	0.00457302	0.0485238	down	1	1	0	0.0275852	0.0275852	0.0275852	3.10623e-16	hyper_only	concordant_silencing	224	ribosomal protein L3	11.9251
COMMD6	Myeloid dendritic cells	-0.311639	-3.45544	0.0046119	0.048869	down	1	0	1	0.0193769	-0.0193769	-0.0193769	2.0505e-17	hypo_only	discordant_hypo_down	6193	COMM domain containing 6	8.56796
ATP2A3	Th2 cells	0.15691	3.58111	0.00463329	0.0490676	up	1	0	1	0.0475428	-0.0475428	-0.0475428	3.47358e-21	hypo_only	concordant_derepression	2175	ATPase sarcoplasmic/endoplasmic reticulum Ca2+ transporting 3	6.50852
NEAT1	Atypical monocytes	-0.370493	-3.25987	0.0046409	0.0491369	down	1	0	1	0.040103	-0.040103	-0.040103	1.79571e-17	hypo_only	discordant_hypo_down	978	nuclear paraspeckle assembly transcript 1	14.033
TSPO	Switched memory B cells	0.495344	3.55922	0.00466125	0.0492845	up	2	0	2	0.0293767	-0.00877168	-0.0293767	2.22686e-14	hypo_only	concordant_derepression	45236847	translocator protein	7.11244
NFATC2	Th17 cells	0.300939	4.1375	0.00469289	0.0495058	up	2	0	2	0.0136198	-0.0107225	-0.0136198	1.2635e-16	hypo_only	concordant_derepression	10671247	nuclear factor of activated T cells 2	6.604
MSRB1	Myeloid dendritic cells	0.315971	3.44763	0.00471257	0.049668	up	1	0	1	0.0439975	-0.0439975	-0.0439975	4.72999e-19	hypo_only	concordant_derepression	2552	methionine sulfoxide reductase B1	5.65831
TRIM27	Intermediate monocytes	0.216184	3.21053	0.00472367	0.0497396	up	2	0	2	0.0696755	-0.0486258	-0.0696755	4.30532e-18	hypo_only	concordant_derepression	3734557	tripartite motif containing 27	6.54521
RPL18A	Th1 cells	-0.321781	-3.21093	0.00472622	0.0497552	down	1	1	0	0.0259008	0.0259008	0.0259008	1.93239e-12	hyper_only	concordant_silencing	2002	ribosomal protein L18a	11.8679
DYNC1H1	Switched memory B cells	0.463165	3.55247	0.00472657	0.0497552	up	1	0	1	0.0398427	-0.0398427	-0.0398427	1.49952e-20	hypo_only	concordant_derepression	3340	dynein cytoplasmic 1 heavy chain 1	7.00438
MTX1	Intermediate monocytes	0.21531	3.20777	0.00474902	0.0498819	up	1	0	1	0.0166964	-0.0166964	-0.0166964	3.87327e-15	hypo_only	concordant_derepression	656	metaxin 1	6.52107
GAS5	Intermediate atypical monocytes	-0.606603	-3.80391	0.00475285	0.049882	down	1	1	0	0.0300898	0.0300898	0.0300898	4.88319e-16	hyper_only	concordant_silencing	2304	growth arrest specific 5	8.13538
USP7	Th1/Th17 cells	0.235016	3.54815	0.00476656	0.0499805	up	1	1	0	0.02362	0.02362	0.02362	8.00115e-15	hyper_only	discordant_hyper_up	674	ubiquitin specific peptidase 7	6.80454

## Sheet: S19. Concordant overlaps.
Supplementary Table S19. Concordant limma-voom overlaps with MS DMR.
gene_name	Cell_type	logFC_DiseaseMS	t_DiseaseMS	adj.P.Val.loc_DiseaseMS	adj.P.Val.gbl_DiseaseMS	rna_direction	n_dmrs	n_hyper	n_hypo	max_abs_meandiff	max_meandiff	min_meandiff	min_HMFDR	dmr_direction_class	concordance	dmr_ids	description	AveExpr
S100A9	Natural killer cells	1.29864	43.8695	0	0	up	1	0	1	0.0131605	-0.0131605	-0.0131605	8.28653e-15	hypo_only	concordant_derepression	611	S100 calcium binding protein A9	8.37787
S100A8	Natural killer cells	0.990209	36.4419	4.45045e-269	1.37057e-264	up	1	0	1	0.0331145	-0.0331145	-0.0331145	8.25876e-16	hypo_only	concordant_derepression	202	S100 calcium binding protein A8	8.04621
S100A9	Naive B cells	1.31772	32.44	1.02633e-203	1.35459e-199	up	1	0	1	0.0131605	-0.0131605	-0.0131605	8.28653e-15	hypo_only	concordant_derepression	611	S100 calcium binding protein A9	7.37538
S100A9	Naive CD4 T cells	0.922841	29.8759	5.76484e-185	6.65759e-181	up	1	0	1	0.0131605	-0.0131605	-0.0131605	8.28653e-15	hypo_only	concordant_derepression	611	S100 calcium binding protein A9	6.75622
S100A9	T regulatory cells	1.03154	22.4928	4.7658e-101	3.14505e-97	up	1	0	1	0.0131605	-0.0131605	-0.0131605	8.28653e-15	hypo_only	concordant_derepression	611	S100 calcium binding protein A9	7.27613
CFD	Classical monocytes	0.613185	20.108	4.63902e-85	2.8573e-81	up	1	0	1	0.0204301	-0.0204301	-0.0204301	8.3729e-15	hypo_only	concordant_derepression	991	complement factor D	8.54669
S100A9	Th1 cells	1.04519	20.2116	1.89496e-80	9.72631e-77	up	1	0	1	0.0131605	-0.0131605	-0.0131605	8.28653e-15	hypo_only	concordant_derepression	611	S100 calcium binding protein A9	7.6564
S100A9	Th2 cells	0.860861	17.3473	1.07223e-59	3.0957e-56	up	1	0	1	0.0131605	-0.0131605	-0.0131605	8.28653e-15	hypo_only	concordant_derepression	611	S100 calcium binding protein A9	6.61644
IL32	Natural killer cells	-0.753957	-16.7532	1.19976e-59	3.35891e-56	down	2	2	0	0.0428767	0.0428767	0.0404712	3.95209e-18	hyper_only	concordant_silencing	188601	interleukin 32	9.34043
S100A8	Th1 cells	0.749604	16.3332	5.58053e-54	1.35679e-50	up	1	0	1	0.0331145	-0.0331145	-0.0331145	8.25876e-16	hypo_only	concordant_derepression	202	S100 calcium binding protein A8	7.33242
HLA-F	Classical monocytes	-0.454658	-15.5054	5.17418e-51	1.16663e-47	down	1	1	0	0.0255953	0.0255953	0.0255953	9.95991e-10	hyper_only	concordant_silencing	2439	major histocompatibility complex, class I, F	7.5498
S100A9	Naive CD8 T cells	0.816694	15.4487	1.05739e-48	2.12372e-45	up	1	0	1	0.0131605	-0.0131605	-0.0131605	8.28653e-15	hypo_only	concordant_derepression	611	S100 calcium binding protein A9	6.56659
S100A9	Vd2 gd T cells	0.942395	15.2669	1.44013e-46	2.33425e-43	up	1	0	1	0.0131605	-0.0131605	-0.0131605	8.28653e-15	hypo_only	concordant_derepression	611	S100 calcium binding protein A9	7.56583
S100A9	Follicular helper T cells	0.770011	15.0876	4.77388e-46	7.60437e-43	up	1	0	1	0.0131605	-0.0131605	-0.0131605	8.28653e-15	hypo_only	concordant_derepression	611	S100 calcium binding protein A9	6.58171
S100A9	Non-Vd2 gd T cells	0.891462	14.9505	2.84374e-45	4.30705e-42	up	1	0	1	0.0131605	-0.0131605	-0.0131605	8.28653e-15	hypo_only	concordant_derepression	611	S100 calcium binding protein A9	6.94421
LAIR1	Natural killer cells	0.314795	14.0175	4.72742e-42	6.51883e-39	up	1	0	1	0.0217675	-0.0217675	-0.0217675	5.66678e-09	hypo_only	concordant_derepression	7566	leukocyte associated immunoglobulin like receptor 1	8.0081
S100A9	Th1/Th17 cells	1.06331	14.4931	2.54211e-41	3.30793e-38	up	1	0	1	0.0131605	-0.0131605	-0.0131605	8.28653e-15	hypo_only	concordant_derepression	611	S100 calcium binding protein A9	6.86191
KLF6	Naive B cells	-0.712276	-13.3723	7.1822e-38	7.71577e-35	down	1	1	0	0.0285355	0.0285355	0.0285355	2.95271e-14	hyper_only	concordant_silencing	1313	Kruppel like factor 6	9.15784
SNHG14	Natural killer cells	0.346371	13.059	1.25243e-36	1.28567e-33	up	1	0	1	0.0139028	-0.0139028	-0.0139028	9.70107e-17	hypo_only	concordant_derepression	4642		8.03283
CFD	Non classical monocytes	0.910099	13.3426	1.97306e-35	1.89885e-32	up	1	0	1	0.0204301	-0.0204301	-0.0204301	8.3729e-15	hypo_only	concordant_derepression	991	complement factor D	9.63628
RALGDS	Natural killer cells	0.297943	12.7476	5.48734e-35	5.0697e-32	up	2	0	2	0.0222711	-0.00904668	-0.0222711	1.26988e-16	hypo_only	concordant_derepression	22556162	ral guanine nucleotide dissociation stimulator	8.00853
GNLY	Natural killer cells	-0.730294	-12.4458	1.8711e-33	1.61559e-30	down	1	1	0	0.0202066	0.0202066	0.0202066	3.95245e-12	hyper_only	concordant_silencing	3749	granulysin	12.8022
S100A9	Th17 cells	1.07085	13.04	7.42066e-33	6.12132e-30	up	1	0	1	0.0131605	-0.0131605	-0.0131605	8.28653e-15	hypo_only	concordant_derepression	611	S100 calcium binding protein A9	6.73395
IFITM1	Natural killer cells	-0.294659	-12.2879	1.07285e-32	8.69471e-30	down	1	1	0	0.0452994	0.0452994	0.0452994	2.52951e-14	hyper_only	concordant_silencing	563	interferon induced transmembrane protein 1	8.48364
IFITM1	Naive CD4 T cells	-0.383892	-12.25	8.09614e-32	5.88972e-29	down	1	1	0	0.0452994	0.0452994	0.0452994	2.52951e-14	hyper_only	concordant_silencing	563	interferon induced transmembrane protein 1	7.06203
IFITM2	Natural killer cells	-0.414858	-12.0939	9.08824e-32	6.55979e-29	down	1	1	0	0.0452994	0.0452994	0.0452994	2.52951e-14	hyper_only	concordant_silencing	563	interferon induced transmembrane protein 2	9.95018
MARK3	Natural killer cells	0.279474	11.9576	4.04909e-31	2.77105e-28	up	1	0	1	0.0425646	-0.0425646	-0.0425646	1.76668e-15	hypo_only	concordant_derepression	1104	microtubule affinity regulating kinase 3	7.9788
RAP1GAP2	Natural killer cells	0.27996	11.9313	5.42316e-31	3.68412e-28	up	2	0	2	0.0442436	-0.0275194	-0.0442436	2.984e-19	hypo_only	concordant_derepression	13595496	RAP1 GTPase activating protein 2	8.01531
ZNF638	Natural killer cells	0.28784	11.6649	9.58013e-30	5.56666e-27	up	1	0	1	0.0107033	-0.0107033	-0.0107033	3.25658e-11	hypo_only	concordant_derepression	2191	zinc finger protein 638	8.07067
ATP2A3	Natural killer cells	0.277019	11.6446	1.1924e-29	6.84252e-27	up	1	0	1	0.0475428	-0.0475428	-0.0475428	3.47358e-21	hypo_only	concordant_derepression	2175	ATPase sarcoplasmic/endoplasmic reticulum Ca2+ transporting 3	7.99646
NUMA1	Natural killer cells	0.280581	11.5796	2.31147e-29	1.2562e-26	up	1	0	1	0.0221852	-0.0221852	-0.0221852	2.76688e-12	hypo_only	concordant_derepression	4828	nuclear mitotic apparatus protein 1	8.07103
GNLY	Non-Vd2 gd T cells	-1.40554	-11.8752	6.60796e-29	3.52892e-26	down	1	1	0	0.0202066	0.0202066	0.0202066	3.95245e-12	hyper_only	concordant_silencing	3749	granulysin	12.6534
MOB3A	Natural killer cells	0.250669	11.3311	3.32051e-28	1.6318e-25	up	1	0	1	0.0580093	-0.0580093	-0.0580093	1.00869e-20	hypo_only	concordant_derepression	1684	MOB kinase activator 3A	8.0332
VAMP5	Natural killer cells	0.24278	11.2697	6.35513e-28	3.02651e-25	up	1	0	1	0.0337486	-0.0337486	-0.0337486	9.60974e-16	hypo_only	concordant_derepression	3203	vesicle associated membrane protein 5	8.08332
SIRT7	Natural killer cells	0.25978	11.1249	2.85655e-27	1.24488e-24	up	1	0	1	0.0116544	-0.0116544	-0.0116544	1.07224e-18	hypo_only	concordant_derepression	2828	sirtuin 7	8.02383
GSE1	Natural killer cells	0.255163	11.0589	5.74422e-27	2.44564e-24	up	2	0	2	0.0470187	-0.0418382	-0.0470187	1.09934e-14	hypo_only	concordant_derepression	22834813	Gse1 coiled-coil protein	7.99063
ADCY7	Natural killer cells	0.267244	11.0369	7.17082e-27	3.01139e-24	up	2	0	2	0.0420348	-0.0343721	-0.0420348	4.57777e-17	hypo_only	concordant_derepression	33917463	adenylate cyclase 7	8.10616
FCGRT	Classical monocytes	0.299325	10.9161	1.15286e-25	4.32973e-23	up	1	0	1	0.0354544	-0.0354544	-0.0354544	5.8423e-14	hypo_only	concordant_derepression	360	Fc fragment of IgG receptor and transporter	8.45533
RAB37	Natural killer cells	0.242257	10.7706	1.15056e-25	4.32973e-23	up	2	0	2	0.0251814	-0.0133518	-0.0251814	8.66271e-16	hypo_only	concordant_derepression	2496896	RAB37, member RAS oncogene family	8.00469
CELF1	Natural killer cells	0.267084	10.6495	3.89718e-25	1.39557e-22	up	1	0	1	0.0247672	-0.0247672	-0.0247672	1.71464e-20	hypo_only	concordant_derepression	3012	CUGBP Elav-like family member 1	8.11051
C1orf162	Naive CD4 T cells	0.365202	10.8082	6.15166e-25	2.1447e-22	up	1	0	1	0.0258673	-0.0258673	-0.0258673	2.15081e-14	hypo_only	concordant_derepression	2085	chromosome 1 open reading frame 162	7.12365
ANKRD13D	Natural killer cells	0.260222	10.5806	7.70514e-25	2.66618e-22	up	1	0	1	0.0240385	-0.0240385	-0.0240385	3.11609e-14	hypo_only	concordant_derepression	1194	ankyrin repeat domain 13D	8.09769
INPP5D	Natural killer cells	0.261109	10.3634	6.23334e-24	1.92606e-21	up	1	0	1	0.0596068	-0.0596068	-0.0596068	9.01245e-19	hypo_only	concordant_derepression	2227	inositol polyphosphate-5-phosphatase D	8.40022
NFATC2	Natural killer cells	0.253853	10.349	7.09621e-24	2.15662e-21	up	2	0	2	0.0136198	-0.0107225	-0.0136198	1.2635e-16	hypo_only	concordant_derepression	10671247	nuclear factor of activated T cells 2	8.1872
S100A9	Non classical monocytes	1.05672	10.8486	8.97591e-24	2.71005e-21	up	1	0	1	0.0131605	-0.0131605	-0.0131605	8.28653e-15	hypo_only	concordant_derepression	611	S100 calcium binding protein A9	9.26732
MYO9B	Natural killer cells	0.241013	10.3161	9.71215e-24	2.8852e-21	up	2	0	2	0.062935	-0.0396094	-0.062935	7.29556e-21	hypo_only	concordant_derepression	21042586	myosin IXB	7.98782
C1orf162	Th1 cells	0.501672	10.7397	1.20645e-23	3.54977e-21	up	1	0	1	0.0258673	-0.0258673	-0.0258673	2.15081e-14	hypo_only	concordant_derepression	2085	chromosome 1 open reading frame 162	7.5628
FLI1	Natural killer cells	0.229227	10.2656	1.56375e-23	4.50073e-21	up	2	0	2	0.0379709	-0.0303949	-0.0379709	2.81789e-16	hypo_only	concordant_derepression	96231	Fli-1 proto-oncogene, ETS transcription factor	7.98071
UGP2	Natural killer cells	0.227008	10.1285	5.73453e-23	1.54014e-20	up	2	0	2	0.0156644	-0.0156625	-0.0156644	2.28731e-17	hypo_only	concordant_derepression	62556472	UDP-glucose pyrophosphorylase 2	7.99886
CUL3	Natural killer cells	0.229699	10.0982	7.54077e-23	1.97361e-20	up	1	0	1	0.00407353	-0.00407353	-0.00407353	2.37074e-18	hypo_only	concordant_derepression	1266	cullin 3	7.99687
S100A9	Switched memory B cells	1.47777	11.0154	1.04585e-22	2.68712e-20	up	1	0	1	0.0131605	-0.0131605	-0.0131605	8.28653e-15	hypo_only	concordant_derepression	611	S100 calcium binding protein A9	6.64797
MNDA	Non classical monocytes	1.01121	10.5244	1.871e-22	4.62193e-20	up	1	0	1	0.036935	-0.036935	-0.036935	4.56445e-12	hypo_only	concordant_derepression	3538	myeloid cell nuclear differentiation antigen	8.0547
TNIK	Natural killer cells	0.242289	9.97987	2.25727e-22	5.47366e-20	up	1	0	1	0.0508917	-0.0508917	-0.0508917	6.10124e-19	hypo_only	concordant_derepression	1659	TRAF2 and NCK interacting kinase	8.07791
JARID2	Natural killer cells	0.231871	9.73607	2.1455e-21	4.64217e-19	up	2	0	2	0.0597138	-0.0478722	-0.0597138	1.31047e-20	hypo_only	concordant_derepression	1123035	jumonji and AT-rich interaction domain containing 2	8.06788
ZBTB38	Natural killer cells	0.23227	9.73195	2.21499e-21	4.77017e-19	up	1	0	1	0.018328	-0.018328	-0.018328	1.1861e-16	hypo_only	concordant_derepression	2798	zinc finger and BTB domain containing 38	8.06298
FCRL5	Naive B cells	-0.422882	-9.90754	3.75506e-21	7.90265e-19	down	1	1	0	0.0241858	0.0241858	0.0241858	8.65885e-18	hyper_only	concordant_silencing	4992	Fc receptor like 5	7.33754
C1orf162	Non classical monocytes	0.716037	10.1866	4.72165e-21	9.86943e-19	up	1	0	1	0.0258673	-0.0258673	-0.0258673	2.15081e-14	hypo_only	concordant_derepression	2085	chromosome 1 open reading frame 162	8.36903
SEC62	Natural killer cells	0.245047	9.62631	5.89552e-21	1.22126e-18	up	1	0	1	0.0386434	-0.0386434	-0.0386434	2.74101e-14	hypo_only	concordant_derepression	7201	SEC62 homolog, preprotein translocation factor	8.38325
CCDC88C	Natural killer cells	0.246326	9.60797	6.97905e-21	1.43926e-18	up	1	0	1	0.0609019	-0.0609019	-0.0609019	7.21418e-17	hypo_only	concordant_derepression	2580	coiled-coil domain containing 88C	8.35978
RBM27	Natural killer cells	0.221909	9.59957	7.45734e-21	1.52428e-18	up	1	0	1	0.0113468	-0.0113468	-0.0113468	9.67614e-10	hypo_only	concordant_derepression	6222	RNA binding motif protein 27	8.04714
PRPF8	Natural killer cells	0.233889	9.58522	8.48607e-21	1.72692e-18	up	1	0	1	0.0244825	-0.0244825	-0.0244825	5.4063e-18	hypo_only	concordant_derepression	2577	pre-mRNA processing factor 8	8.09896
MTSS1	Classical monocytes	-0.219344	-9.7727	9.98491e-21	2.02746e-18	down	1	1	0	0.0430349	0.0430349	0.0430349	1.97707e-18	hyper_only	concordant_silencing	3676	MTSS I-BAR domain containing 1	6.32517
CEBPD	Natural killer cells	0.233294	9.56096	1.05861e-20	2.13545e-18	up	1	0	1	0.035242	-0.035242	-0.035242	2.29969e-12	hypo_only	concordant_derepression	2201	CCAAT enhancer binding protein delta	8.23333
ZBTB16	Natural killer cells	0.238566	9.55026	1.15968e-20	2.32271e-18	up	1	0	1	0.0371193	-0.0371193	-0.0371193	5.32823e-18	hypo_only	concordant_derepression	738	zinc finger and BTB domain containing 16	8.22772
SSH2	Natural killer cells	0.228889	9.54304	1.22436e-20	2.43263e-18	up	1	0	1	0.0250748	-0.0250748	-0.0250748	6.23015e-16	hypo_only	concordant_derepression	3250	slingshot protein phosphatase 2	8.05413
SPG7	Natural killer cells	0.229137	9.46398	2.50613e-20	4.83155e-18	up	1	0	1	0.031453	-0.031453	-0.031453	4.49393e-12	hypo_only	concordant_derepression	2987	SPG7 matrix AAA peptidase subunit, paraplegin	8.01738
TM9SF3	Natural killer cells	0.220581	9.46344	2.51019e-20	4.83155e-18	up	1	0	1	0.0188592	-0.0188592	-0.0188592	1.6955e-16	hypo_only	concordant_derepression	732	transmembrane 9 superfamily member 3	8.07662
RNH1	Natural killer cells	0.212866	9.45599	2.68427e-20	5.14517e-18	up	1	0	1	0.035806	-0.035806	-0.035806	1.18903e-15	hypo_only	concordant_derepression	335	ribonuclease/angiogenin inhibitor 1	8.01912
BRD2	Natural killer cells	0.234983	9.41216	3.93741e-20	7.37877e-18	up	1	0	1	0.00887268	-0.00887268	-0.00887268	1.55463e-17	hypo_only	concordant_derepression	6214	bromodomain containing 2	8.61752
CSNK1D	Natural killer cells	0.219615	9.38708	4.94771e-20	9.14227e-18	up	1	0	1	0.0484915	-0.0484915	-0.0484915	1.68258e-18	hypo_only	concordant_derepression	1244	casein kinase 1 delta	8.10085
CHD9	Natural killer cells	0.235773	9.37313	5.57059e-20	1.02318e-17	up	1	0	1	0.0466272	-0.0466272	-0.0466272	3.43378e-13	hypo_only	concordant_derepression	7255	chromodomain helicase DNA binding protein 9	8.16563
RPS6KA1	Natural killer cells	0.206189	9.31881	8.93742e-20	1.59405e-17	up	3	0	3	0.0369003	-0.0287544	-0.0369003	3.91336e-14	hypo_only	concordant_derepression	242239735407	ribosomal protein S6 kinase A1	8.02247
NDUFS2	Natural killer cells	0.204622	9.27057	1.34461e-19	2.32201e-17	up	3	0	3	0.036952	-0.0121364	-0.036952	1.35882e-20	hypo_only	concordant_derepression	1702576787	NADH:ubiquinone oxidoreductase core subunit S2	7.99657
RPL36	Naive B cells	-0.289945	-9.50567	1.46791e-19	2.51146e-17	down	1	1	0	0.0229936	0.0229936	0.0229936	1.47695e-15	hyper_only	concordant_silencing	2362	ribosomal protein L36	11.5657
S100A9	Megakaryocytes	1.64155	10.0973	1.63404e-19	2.78537e-17	up	1	0	1	0.0131605	-0.0131605	-0.0131605	8.28653e-15	hypo_only	concordant_derepression	611	S100 calcium binding protein A9	10.2556
ATP6V0B	Classical monocytes	0.234558	9.43782	2.304e-19	3.8354e-17	up	1	0	1	0.0306082	-0.0306082	-0.0306082	3.58346e-14	hypo_only	concordant_derepression	5079	ATPase H+ transporting V0 subunit b	8.73574
HIPK2	Natural killer cells	0.237959	9.19203	2.62729e-19	4.30377e-17	up	2	0	2	0.0652337	-0.0201408	-0.0652337	8.41317e-15	hypo_only	concordant_derepression	43784916	homeodomain interacting protein kinase 2	8.24445
LYST	Natural killer cells	0.225832	9.16136	3.42405e-19	5.54991e-17	up	1	0	1	0.0361061	-0.0361061	-0.0361061	4.02923e-16	hypo_only	concordant_derepression	7299	lysosomal trafficking regulator	8.14965
C1orf162	Follicular helper T cells	0.560798	9.76193	3.62367e-19	5.86318e-17	up	1	0	1	0.0258673	-0.0258673	-0.0258673	2.15081e-14	hypo_only	concordant_derepression	2085	chromosome 1 open reading frame 162	6.79254
S100A9	Central memory CD8 T cells	0.739684	9.9238	6.48188e-19	1.02503e-16	up	1	0	1	0.0131605	-0.0131605	-0.0131605	8.28653e-15	hypo_only	concordant_derepression	611	S100 calcium binding protein A9	6.72139
USP47	Natural killer cells	0.217354	9.07135	7.57971e-19	1.19095e-16	up	1	0	1	0.031336	-0.031336	-0.031336	4.01272e-11	hypo_only	concordant_derepression	2687	ubiquitin specific peptidase 47	8.10646
SPEN	Natural killer cells	0.224486	9.0694	7.69434e-19	1.20691e-16	up	1	0	1	0.0259894	-0.0259894	-0.0259894	5.24731e-17	hypo_only	concordant_derepression	5015	spen family transcriptional repressor	8.06228
CSF1R	Non classical monocytes	0.663486	9.63248	8.28553e-19	1.29306e-16	up	1	0	1	0.00881264	-0.00881264	-0.00881264	4.24263e-15	hypo_only	concordant_derepression	1611	colony stimulating factor 1 receptor	8.54404
PTPRE	Natural killer cells	0.221617	9.05825	8.42141e-19	1.30984e-16	up	1	0	1	0.0416992	-0.0416992	-0.0416992	4.85055e-15	hypo_only	concordant_derepression	4860	protein tyrosine phosphatase receptor type E	8.22322
SRSF5	Naive CD4 T cells	-0.218761	-9.33946	1.09462e-18	1.68833e-16	down	1	1	0	0.0137251	0.0137251	0.0137251	5.45549e-12	hyper_only	concordant_silencing	4606	serine and arginine rich splicing factor 5	9.64186
WDR82	Natural killer cells	0.214269	8.90341	3.17297e-18	4.6637e-16	up	1	0	1	0.0196089	-0.0196089	-0.0196089	6.45632e-19	hypo_only	concordant_derepression	468	WD repeat domain 82	8.17213
ICAM2	Natural killer cells	0.203329	8.89591	3.37566e-18	4.93471e-16	up	1	0	1	0.0226339	-0.0226339	-0.0226339	1.09824e-15	hypo_only	concordant_derepression	1102	intercellular adhesion molecule 2	8.04673
RPL36	Naive CD4 T cells	-0.183719	-9.20479	3.56672e-18	5.20578e-16	down	1	1	0	0.0229936	0.0229936	0.0229936	1.47695e-15	hyper_only	concordant_silencing	2362	ribosomal protein L36	12.0958
S100A9	Non-switched memory B cells	1.31383	9.77137	7.71642e-18	1.0851e-15	up	1	0	1	0.0131605	-0.0131605	-0.0131605	8.28653e-15	hypo_only	concordant_derepression	611	S100 calcium binding protein A9	6.83015
KAT6A	Natural killer cells	0.226677	8.79603	7.91389e-18	1.11118e-15	up	1	0	1	0.0505662	-0.0505662	-0.0505662	1.02555e-17	hypo_only	concordant_derepression	2684	lysine acetyltransferase 6A	8.25649
ATP6V0B	Natural killer cells	0.195414	8.72882	1.38895e-17	1.90391e-15	up	1	0	1	0.0306082	-0.0306082	-0.0306082	3.58346e-14	hypo_only	concordant_derepression	5079	ATPase H+ transporting V0 subunit b	8.20255
BNIP2	Natural killer cells	0.193502	8.72677	1.41076e-17	1.93095e-15	up	1	0	1	0.0505663	-0.0505663	-0.0505663	3.20037e-17	hypo_only	concordant_derepression	3213	BCL2 interacting protein 2	8.03256
TPM3	Classical monocytes	-0.206703	-8.93648	1.96167e-17	2.62662e-15	down	1	1	0	0.000350717	0.000350717	0.000350717	7.97811e-18	hyper_only	concordant_silencing	1157	tropomyosin 3	9.57745
OSCAR	Classical monocytes	0.258489	8.87944	3.20692e-17	4.19073e-15	up	1	0	1	0.0337355	-0.0337355	-0.0337355	8.01412e-18	hypo_only	concordant_derepression	684	osteoclast associated Ig-like receptor	7.05972
PRKCB	Naive CD4 T cells	-0.272146	-8.887	5.45618e-17	6.9434e-15	down	1	1	0	0.0534664	0.0534664	0.0534664	6.36357e-16	hyper_only	concordant_silencing	2488	protein kinase C beta	6.96383
NFAM1	Classical monocytes	0.256404	8.80345	6.01773e-17	7.6265e-15	up	1	0	1	0.0110466	-0.0110466	-0.0110466	2.81932e-17	hypo_only	concordant_derepression	148	NFAT activating protein with ITAM motif 1	7.23009
C1orf162	Classical monocytes	0.251123	8.79126	6.64334e-17	8.37342e-15	up	1	0	1	0.0258673	-0.0258673	-0.0258673	2.15081e-14	hypo_only	concordant_derepression	2085	chromosome 1 open reading frame 162	8.46681
RIN3	Natural killer cells	0.190739	8.44631	1.38928e-16	1.67741e-14	up	2	0	2	0.0523483	-0.0400549	-0.0523483	4.45333e-19	hypo_only	concordant_derepression	18383036	Ras and Rab interactor 3	8.07347
TSPO	Natural killer cells	0.198857	8.44369	1.40888e-16	1.69046e-14	up	2	0	2	0.0293767	-0.00877168	-0.0293767	2.22686e-14	hypo_only	concordant_derepression	45236847	translocator protein	8.51776
SETD2	Natural killer cells	0.203732	8.41688	1.75033e-16	2.07588e-14	up	1	0	1	0.0270877	-0.0270877	-0.0270877	3.65714e-23	hypo_only	concordant_derepression	627	SET domain containing 2, histone lysine methyltransferase	8.1129
FPR1	Non classical monocytes	0.630314	9.00229	1.75849e-16	2.08289e-14	up	1	0	1	0.0110301	-0.0110301	-0.0110301	6.39666e-18	hypo_only	concordant_derepression	591	formyl peptide receptor 1	6.11496
TPM3	Natural killer cells	-0.230072	-8.41107	1.82743e-16	2.15625e-14	down	1	1	0	0.000350717	0.000350717	0.000350717	7.97811e-18	hyper_only	concordant_silencing	1157	tropomyosin 3	9.41522
C1orf162	T regulatory cells	0.361435	8.98522	2.99586e-16	3.44688e-14	up	1	0	1	0.0258673	-0.0258673	-0.0258673	2.15081e-14	hypo_only	concordant_derepression	2085	chromosome 1 open reading frame 162	7.16083
PTK2B	Natural killer cells	0.198016	8.31671	3.90087e-16	4.43839e-14	up	1	0	1	0.0553916	-0.0553916	-0.0553916	1.40992e-19	hypo_only	concordant_derepression	1689	protein tyrosine kinase 2 beta	8.10279
SLC7A7	Classical monocytes	0.249995	8.52865	5.91229e-16	6.60496e-14	up	1	0	1	0.00515477	-0.00515477	-0.00515477	1.07078e-13	hypo_only	concordant_derepression	6933	solute carrier family 7 member 7	7.83536
CD7	Natural killer cells	-0.239221	-8.25316	6.47014e-16	7.20204e-14	down	1	1	0	0.0222861	0.0222861	0.0222861	6.26581e-15	hyper_only	concordant_silencing	699	CD7 molecule	9.41873
MNDA	Classical monocytes	0.182373	8.50899	6.83353e-16	7.561e-14	up	1	0	1	0.036935	-0.036935	-0.036935	4.56445e-12	hypo_only	concordant_derepression	3538	myeloid cell nuclear differentiation antigen	10.4678
RPS8	Classical monocytes	0.182483	8.4872	8.04466e-16	8.80614e-14	up	1	0	1	0.0111759	-0.0111759	-0.0111759	1.61608e-08	hypo_only	concordant_derepression	6080	ribosomal protein S8	11.5139
KDM2A	Natural killer cells	0.204099	8.19464	1.02769e-15	1.1144e-13	up	2	0	2	0.0572028	-0.0123891	-0.0572028	2.88583e-21	hypo_only	concordant_derepression	16524758	lysine demethylase 2A	8.19686
BIN1	Natural killer cells	0.184733	8.192	1.0484e-15	1.1342e-13	up	1	0	1	0.0299506	-0.0299506	-0.0299506	1.2772e-10	hypo_only	concordant_derepression	5179	bridging integrator 1	8.13462
UBE3A	Natural killer cells	0.203147	8.17783	1.16958e-15	1.25793e-13	up	1	0	1	0.0139028	-0.0139028	-0.0139028	9.70107e-17	hypo_only	concordant_derepression	4642	ubiquitin protein ligase E3A	8.1573
ARHGDIB	Natural killer cells	-0.230095	-8.1124	1.96073e-15	2.07029e-13	down	1	1	0	0.0353974	0.0353974	0.0353974	1.02025e-09	hyper_only	concordant_silencing	4623	Rho GDP dissociation inhibitor beta	9.58624
PRF1	Natural killer cells	-0.29223	-8.10914	2.00265e-15	2.10732e-13	down	1	1	0	0.0298019	0.0298019	0.0298019	2.80124e-18	hyper_only	concordant_silencing	198	perforin 1	10.4719
IL32	Th2 cells	-0.441349	-8.68585	2.14053e-15	2.24474e-13	down	2	2	0	0.0428767	0.0428767	0.0404712	3.95209e-18	hyper_only	concordant_silencing	188601	interleukin 32	10.5982
ARHGAP25	Natural killer cells	0.191683	8.04011	3.41965e-15	3.51042e-13	up	1	0	1	0.00746593	-0.00746593	-0.00746593	2.14423e-13	hypo_only	concordant_derepression	7165	Rho GTPase activating protein 25	8.12092
LPGAT1	Natural killer cells	0.186507	7.96723	5.98819e-15	5.99396e-13	up	1	0	1	0.0306144	-0.0306144	-0.0306144	1.94195e-13	hypo_only	concordant_derepression	3844	lysophosphatidylglycerol acyltransferase 1	8.06169
TSPO	Classical monocytes	0.163627	8.17249	1.0258e-14	1.00289e-12	up	2	0	2	0.0293767	-0.00877168	-0.0293767	2.22686e-14	hypo_only	concordant_derepression	45236847	translocator protein	10.1011
BRWD1	Natural killer cells	0.190604	7.87152	1.24365e-14	1.20439e-12	up	1	0	1	0.0368502	-0.0368502	-0.0368502	1.20167e-15	hypo_only	concordant_derepression	6582	bromodomain and WD repeat domain containing 1	8.02081
GSTO1	Natural killer cells	0.163286	7.74182	3.33424e-14	3.10844e-12	up	1	0	1	0.0143369	-0.0143369	-0.0143369	6.96762e-13	hypo_only	concordant_derepression	3655	glutathione S-transferase omega 1	8.02594
INPP4A	Natural killer cells	0.186183	7.70322	4.4764e-14	4.13984e-12	up	2	0	2	0.0410777	-0.0185674	-0.0410777	2.28511e-13	hypo_only	concordant_derepression	44156433	inositol polyphosphate-4-phosphatase type I A	8.09362
FPR1	Classical monocytes	0.252325	7.93337	6.64548e-14	6.00753e-12	up	1	0	1	0.0110301	-0.0110301	-0.0110301	6.39666e-18	hypo_only	concordant_derepression	591	formyl peptide receptor 1	8.16158
FOSL2	Natural killer cells	0.174344	7.61366	8.67474e-14	7.75847e-12	up	1	0	1	0.0257486	-0.0257486	-0.0257486	1.3082e-09	hypo_only	concordant_derepression	1971	FOS like 2, AP-1 transcription factor subunit	8.10023
IFITM2	Non-Vd2 gd T cells	-0.637956	-8.13131	1.06015e-13	9.34598e-12	down	1	1	0	0.0452994	0.0452994	0.0452994	2.52951e-14	hyper_only	concordant_silencing	563	interferon induced transmembrane protein 2	9.53159
PRF1	Non-Vd2 gd T cells	-0.638898	-8.11448	1.15252e-13	1.01313e-11	down	1	1	0	0.0298019	0.0298019	0.0298019	2.80124e-18	hyper_only	concordant_silencing	198	perforin 1	9.3672
SDCBP	Natural killer cells	0.175404	7.52633	1.63675e-13	1.41723e-11	up	1	0	1	0.0613835	-0.0613835	-0.0613835	7.78956e-17	hypo_only	concordant_derepression	3574	syndecan binding protein	8.04224
ALDH2	Classical monocytes	0.240745	7.81149	1.68545e-13	1.45666e-11	up	1	0	1	0.0125363	-0.0125363	-0.0125363	9.28559e-16	hypo_only	concordant_derepression	1387	aldehyde dehydrogenase 2 family member	7.86518
C1orf162	Natural killer cells	0.184671	7.50641	1.89009e-13	1.62441e-11	up	1	0	1	0.0258673	-0.0258673	-0.0258673	2.15081e-14	hypo_only	concordant_derepression	2085	chromosome 1 open reading frame 162	8.47602
PATL2	Non-Vd2 gd T cells	-0.539998	-8.02725	2.09813e-13	1.78988e-11	down	1	1	0	0.0279275	0.0279275	0.0279275	3.73527e-12	hyper_only	concordant_silencing	3776	PAT1 homolog 2	7.4347
ABCC3	Non classical monocytes	0.563636	8.10133	2.39838e-13	2.0319e-11	up	2	0	2	0.0207104	-0.000753318	-0.0207104	9.1239e-18	hypo_only	concordant_derepression	26147026	ATP binding cassette subfamily C member 3	6.09
IFNGR2	Classical monocytes	0.229675	7.7617	2.43287e-13	2.05646e-11	up	1	0	1	0.0303773	-0.0303773	-0.0303773	2.06975e-16	hypo_only	concordant_derepression	270	interferon gamma receptor 2	7.87128
TAGAP	Naive B cells	-0.339964	-7.77527	2.62782e-13	2.21314e-11	down	1	1	0	0.0205998	0.0205998	0.0205998	1.4161e-20	hyper_only	concordant_silencing	1009	T cell activation RhoGTPase activating protein	7.9828
C1orf162	Naive B cells	0.316794	7.76589	2.78979e-13	2.34528e-11	up	1	0	1	0.0258673	-0.0258673	-0.0258673	2.15081e-14	hypo_only	concordant_derepression	2085	chromosome 1 open reading frame 162	7.58583
SRSF5	T regulatory cells	-0.36388	-8.12438	2.98856e-13	2.49873e-11	down	1	1	0	0.0137251	0.0137251	0.0137251	5.45549e-12	hyper_only	concordant_silencing	4606	serine and arginine rich splicing factor 5	9.67523
DYNC1H1	Natural killer cells	0.196001	7.41672	3.59738e-13	2.97014e-11	up	1	0	1	0.0398427	-0.0398427	-0.0398427	1.49952e-20	hypo_only	concordant_derepression	3340	dynein cytoplasmic 1 heavy chain 1	8.358
FOXN3	Natural killer cells	0.179065	7.4125	3.7072e-13	3.05535e-11	up	2	0	2	0.0902804	-0.0344923	-0.0902804	5.16782e-21	hypo_only	concordant_derepression	12271966	forkhead box N3	8.20567
IL32	Non-Vd2 gd T cells	-0.494027	-7.93483	4.15718e-13	3.411e-11	down	2	2	0	0.0428767	0.0428767	0.0404712	3.95209e-18	hyper_only	concordant_silencing	188601	interleukin 32	11.011
C1orf162	Th2 cells	0.487619	8.01726	4.28643e-13	3.51081e-11	up	1	0	1	0.0258673	-0.0258673	-0.0258673	2.15081e-14	hypo_only	concordant_derepression	2085	chromosome 1 open reading frame 162	7.42563
ATP6V0B	Naive B cells	0.293282	7.67662	5.28872e-13	4.27488e-11	up	1	0	1	0.0306082	-0.0306082	-0.0306082	3.58346e-14	hypo_only	concordant_derepression	5079	ATPase H+ transporting V0 subunit b	7.41794
DOCK2	Natural killer cells	0.175672	7.33174	6.62015e-13	5.30928e-11	up	1	0	1	0.0455328	-0.0455328	-0.0455328	8.89096e-13	hypo_only	concordant_derepression	3464	dedicator of cytokinesis 2	8.13792
PYCARD	Natural killer cells	0.159555	7.31969	7.20853e-13	5.76115e-11	up	1	0	1	0.00851502	-0.00851502	-0.00851502	6.84036e-11	hypo_only	concordant_derepression	1653	PYD and CARD domain containing	8.06872
CREG1	Classical monocytes	0.220535	7.61257	7.3055e-13	5.82354e-11	up	1	0	1	0.0452025	-0.0452025	-0.0452025	4.83387e-16	hypo_only	concordant_derepression	4768	cellular repressor of E1A stimulated genes 1	7.22984
IFITM1	Non-Vd2 gd T cells	-0.504636	-7.83247	8.16485e-13	6.45841e-11	down	1	1	0	0.0452994	0.0452994	0.0452994	2.52951e-14	hyper_only	concordant_silencing	563	interferon induced transmembrane protein 1	7.70653
S100A9	MAIT cells	0.915896	8.31359	8.24885e-13	6.5137e-11	up	1	0	1	0.0131605	-0.0131605	-0.0131605	8.28653e-15	hypo_only	concordant_derepression	611	S100 calcium binding protein A9	7.12723
DUSP2	Classical monocytes	-0.204069	-7.58384	8.85688e-13	6.96407e-11	down	1	1	0	0.0238008	0.0238008	0.0238008	2.49393e-20	hyper_only	concordant_silencing	1724	dual specificity phosphatase 2	6.54141
CLINT1	Natural killer cells	0.171203	7.28294	9.39334e-13	7.3796e-11	up	1	0	1	0.0438356	-0.0438356	-0.0438356	8.74399e-19	hypo_only	concordant_derepression	3666	clathrin interactor 1	8.14957
TRIM38	Natural killer cells	0.183974	7.25083	1.18149e-12	9.22713e-11	up	1	0	1	0.0627708	-0.0627708	-0.0627708	8.40644e-18	hypo_only	concordant_derepression	1763	tripartite motif containing 38	8.132
DGKZ	Natural killer cells	0.180533	7.2459	1.22166e-12	9.52476e-11	up	2	0	2	0.0319277	-0.00549658	-0.0319277	3.6028e-14	hypo_only	concordant_derepression	5055046	diacylglycerol kinase zeta	8.47549
KLF6	Classical monocytes	-0.235426	-7.53356	1.29361e-12	1.00518e-10	down	1	1	0	0.0285355	0.0285355	0.0285355	2.95271e-14	hyper_only	concordant_silencing	1313	Kruppel like factor 6	10.2364
STK17B	Classical monocytes	-0.21398	-7.516	1.45439e-12	1.1235e-10	down	2	2	0	0.0490334	0.0490334	0.0373011	2.63125e-24	hyper_only	concordant_silencing	1923895	serine/threonine kinase 17b	8.9054
BRD4	Natural killer cells	0.175413	7.22014	1.46148e-12	1.12802e-10	up	1	0	1	0.0248978	-0.0248978	-0.0248978	4.52417e-19	hypo_only	concordant_derepression	114	bromodomain containing 4	8.16963
ITGAM	Natural killer cells	0.177559	7.20819	1.58614e-12	1.21906e-10	up	1	0	1	0.0273677	-0.0273677	-0.0273677	2.74649e-17	hypo_only	concordant_derepression	2553	integrin subunit alpha M	8.23687
PDXK	Classical monocytes	0.215924	7.45033	2.35277e-12	1.77735e-10	up	1	0	1	0.0430835	-0.0430835	-0.0430835	3.63168e-17	hypo_only	concordant_derepression	2697	pyridoxal kinase	7.11635
KANSL1	Natural killer cells	0.199832	7.11808	2.98221e-12	2.23458e-10	up	1	0	1	0.0304744	-0.0304744	-0.0304744	5.53417e-18	hypo_only	concordant_derepression	1756	KAT8 regulatory NSL complex subunit 1	8.55814
GYPC	Classical monocytes	0.173431	7.35742	4.64583e-12	3.41467e-10	up	1	0	1	0.0209198	-0.0209198	-0.0209198	4.03526e-15	hypo_only	concordant_derepression	315	glycophorin C (Gerbich blood group)	6.34925
HLA-F	Naive CD4 T cells	-0.249697	-7.44277	4.74003e-12	3.48113e-10	down	1	1	0	0.0255953	0.0255953	0.0255953	9.95991e-10	hyper_only	concordant_silencing	2439	major histocompatibility complex, class I, F	7.94656
GRB2	Natural killer cells	0.167167	7.01881	5.91887e-12	4.29905e-10	up	1	0	1	0.02768	-0.02768	-0.02768	1.282e-13	hypo_only	concordant_derepression	2330	growth factor receptor bound protein 2	8.2567
S100A9	Atypical monocytes	0.821582	7.58914	6.56695e-12	4.73995e-10	up	1	0	1	0.0131605	-0.0131605	-0.0131605	8.28653e-15	hypo_only	concordant_derepression	611	S100 calcium binding protein A9	11.0551
GIMAP5	Naive CD4 T cells	-0.247737	-7.34913	8.93e-12	6.3513e-10	down	1	1	0	0.0216304	0.0216304	0.0216304	1.36923e-12	hyper_only	concordant_silencing	3893	GTPase, IMAP family member 5	7.19838
SLC40A1	Th2 cells	0.405879	7.58824	9.35513e-12	6.63069e-10	up	1	0	1	0.0236343	-0.0236343	-0.0236343	2.1651e-09	hypo_only	concordant_derepression	6633	solute carrier family 40 member 1	6.59628
GNLY	Terminal effector CD8 T cells	-1.24496	-7.99375	1.29414e-11	9.04417e-10	down	1	1	0	0.0202066	0.0202066	0.0202066	3.95245e-12	hyper_only	concordant_silencing	3749	granulysin	13.11
SSH2	Classical monocytes	0.208621	7.21146	1.30228e-11	9.09422e-10	up	1	0	1	0.0250748	-0.0250748	-0.0250748	6.23015e-16	hypo_only	concordant_derepression	3250	slingshot protein phosphatase 2	7.00767
TSPO	Non classical monocytes	0.466927	7.50487	1.55211e-11	1.07818e-09	up	2	0	2	0.0293767	-0.00877168	-0.0293767	2.22686e-14	hypo_only	concordant_derepression	45236847	translocator protein	9.13922
UPP1	Natural killer cells	0.156451	6.85966	1.74792e-11	1.20965e-09	up	1	0	1	0.00864094	-0.00864094	-0.00864094	5.60156e-13	hypo_only	concordant_derepression	3599	uridine phosphorylase 1	8.02362
TGFBI	Classical monocytes	0.215224	7.14703	2.05031e-11	1.40212e-09	up	1	0	1	0.0219431	-0.0219431	-0.0219431	4.78988e-11	hypo_only	concordant_derepression	483	transforming growth factor beta induced	8.00831
TMED2	Natural killer cells	0.147145	6.82747	2.15987e-11	1.47268e-09	up	1	0	1	0.020933	-0.020933	-0.020933	5.0973e-17	hypo_only	concordant_derepression	3458	transmembrane p24 trafficking protein 2	8.08258
PHB	Natural killer cells	0.145651	6.81223	2.39105e-11	1.62193e-09	up	1	0	1	0.0291806	-0.0291806	-0.0291806	3.51136e-11	hypo_only	concordant_derepression	5226	prohibitin	8.01803
RAB11FIP1	Natural killer cells	0.165694	6.76814	3.21356e-11	2.14676e-09	up	1	0	1	0.0147826	-0.0147826	-0.0147826	3.01025e-16	hypo_only	concordant_derepression	883	RAB11 family interacting protein 1	8.21968
SMARCA2	Natural killer cells	0.170961	6.76447	3.28372e-11	2.18731e-09	up	1	0	1	0.046086	-0.046086	-0.046086	3.7867e-23	hypo_only	concordant_derepression	328	SWI/SNF related, matrix associated, actin dependent regulator of chromatin, subfamily a, member 2	8.25599
ACTN4	Natural killer cells	0.168014	6.74678	3.70317e-11	2.46138e-09	up	1	0	1	0.0405459	-0.0405459	-0.0405459	5.67451e-19	hypo_only	concordant_derepression	4372	actinin alpha 4	8.65208
MRPL33	Natural killer cells	0.144534	6.74323	3.78986e-11	2.51719e-09	up	2	0	2	0.0411684	-0.00902374	-0.0411684	4.75732e-18	hypo_only	concordant_derepression	12067132	mitochondrial ribosomal protein L33	8.12208
IFITM1	Follicular helper T cells	-0.414806	-7.44478	3.79959e-11	2.52184e-09	down	1	1	0	0.0452994	0.0452994	0.0452994	2.52951e-14	hyper_only	concordant_silencing	563	interferon induced transmembrane protein 1	7.21226
PITPNC1	Natural killer cells	0.152557	6.72355	4.32069e-11	2.85057e-09	up	1	0	1	0.042432	-0.042432	-0.042432	1.08498e-11	hypo_only	concordant_derepression	5266	phosphatidylinositol transfer protein cytoplasmic 1	8.13255
CDKN1C	Non classical monocytes	0.54776	7.34908	4.42381e-11	2.9152e-09	up	1	0	1	0.0164212	-0.0164212	-0.0164212	1.59461e-08	hypo_only	concordant_derepression	6333	cyclin dependent kinase inhibitor 1C	9.8855
IFITM1	Naive CD8 T cells	-0.404774	-7.3528	4.46556e-11	2.94062e-09	down	1	1	0	0.0452994	0.0452994	0.0452994	2.52951e-14	hyper_only	concordant_silencing	563	interferon induced transmembrane protein 1	7.00516
YPEL5	Natural killer cells	0.167045	6.63657	7.62718e-11	4.90033e-09	up	1	0	1	0.0499326	-0.0499326	-0.0499326	4.22279e-15	hypo_only	concordant_derepression	3483	yippee like 5	8.42853
HLA-F	Natural killer cells	-0.172722	-6.61837	8.59227e-11	5.49364e-09	down	1	1	0	0.0255953	0.0255953	0.0255953	9.95991e-10	hyper_only	concordant_silencing	2439	major histocompatibility complex, class I, F	9.30742
SRSF5	Natural killer cells	-0.180758	-6.6158	8.73222e-11	5.57926e-09	down	1	1	0	0.0137251	0.0137251	0.0137251	5.45549e-12	hyper_only	concordant_silencing	4606	serine and arginine rich splicing factor 5	9.72321
AIF1	Naive CD4 T cells	0.257169	6.99903	1.05316e-10	6.65531e-09	up	1	0	1	0.0406789	-0.0406789	-0.0406789	4.33467e-19	hypo_only	concordant_derepression	626	allograft inflammatory factor 1	7.34401
PLK3	Classical monocytes	-0.206607	-6.90007	1.09404e-10	6.89947e-09	down	1	1	0	0.0358703	0.0358703	0.0358703	6.37666e-13	hyper_only	concordant_silencing	4630	polo like kinase 3	7.06628
S100A9	Terminal effector CD4 T cells	0.666259	7.4021	1.26184e-10	7.90375e-09	up	1	0	1	0.0131605	-0.0131605	-0.0131605	8.28653e-15	hypo_only	concordant_derepression	611	S100 calcium binding protein A9	7.57596
S100A8	Megakaryocytes	1.03884	7.05091	1.35122e-10	8.4179e-09	up	1	0	1	0.0331145	-0.0331145	-0.0331145	8.25876e-16	hypo_only	concordant_derepression	202	S100 calcium binding protein A8	9.75112
CORO1A	Natural killer cells	-0.182589	-6.52146	1.59769e-10	9.86689e-09	down	1	1	0	0.0264385	0.0264385	0.0264385	2.13627e-15	hyper_only	concordant_silencing	1160	coronin 1A	9.54209
S100A9	Exhausted B cells	1.28921	7.8302	1.60329e-10	9.89488e-09	up	1	0	1	0.0131605	-0.0131605	-0.0131605	8.28653e-15	hypo_only	concordant_derepression	611	S100 calcium binding protein A9	6.81132
SSBP3	Natural killer cells	0.155888	6.52024	1.60889e-10	9.92284e-09	up	2	0	2	0.030631	-0.0266609	-0.030631	4.48474e-18	hypo_only	concordant_derepression	15246258	single stranded DNA binding protein 3	8.15983
ARHGDIA	Classical monocytes	-0.192013	-6.80965	2.04405e-10	1.24899e-08	down	1	1	0	0.027584	0.027584	0.027584	5.81566e-12	hyper_only	concordant_silencing	7063	Rho GDP dissociation inhibitor alpha	8.03433
TNFRSF1B	Natural killer cells	0.166858	6.47111	2.21401e-10	1.35016e-08	up	1	0	1	0.047803	-0.047803	-0.047803	7.49082e-17	hypo_only	concordant_derepression	4055	TNF receptor superfamily member 1B	8.31263
C1orf162	Naive CD8 T cells	0.400059	7.09782	2.23977e-10	1.36407e-08	up	1	0	1	0.0258673	-0.0258673	-0.0258673	2.15081e-14	hypo_only	concordant_derepression	2085	chromosome 1 open reading frame 162	6.74242
NR4A2	Natural killer cells	0.179372	6.46181	2.34062e-10	1.42081e-08	up	1	0	1	0.038089	-0.038089	-0.038089	1.78275e-08	hypo_only	concordant_derepression	6191	nuclear receptor subfamily 4 group A member 2	8.54689
RALY	Natural killer cells	0.141192	6.45043	2.51679e-10	1.52475e-08	up	1	0	1	0.0227329	-0.0227329	-0.0227329	6.97156e-19	hypo_only	concordant_derepression	6324	RALY heterogeneous nuclear ribonucleoprotein	8.17174
NCF2	Classical monocytes	0.167615	6.77312	2.61843e-10	1.58321e-08	up	1	0	1	0.0155045	-0.0155045	-0.0155045	2.62736e-18	hypo_only	concordant_derepression	3565	neutrophil cytosolic factor 2	8.99511
VAMP5	Classical monocytes	0.216668	6.75196	2.96152e-10	1.77901e-08	up	1	0	1	0.0337486	-0.0337486	-0.0337486	9.60974e-16	hypo_only	concordant_derepression	3203	vesicle associated membrane protein 5	7.17517
MDFIC	Naive CD4 T cells	-0.19808	-6.82836	3.33895e-10	1.98892e-08	down	1	1	0	0.028715	0.028715	0.028715	8.91566e-14	hyper_only	concordant_silencing	793	MyoD family inhibitor domain containing	6.87302
FGR	Natural killer cells	0.153982	6.39542	3.5675e-10	2.11687e-08	up	2	0	2	0.0369901	-0.019488	-0.0369901	6.57988e-16	hypo_only	concordant_derepression	706404	FGR proto-oncogene, Src family tyrosine kinase	8.32091
ATP6V0B	Naive CD4 T cells	0.179023	6.81514	3.60693e-10	2.13616e-08	up	1	0	1	0.0306082	-0.0306082	-0.0306082	3.58346e-14	hypo_only	concordant_derepression	5079	ATPase H+ transporting V0 subunit b	6.63281
PSTPIP1	Natural killer cells	0.144314	6.39308	3.61423e-10	2.13911e-08	up	1	0	1	0.0133593	-0.0133593	-0.0133593	2.11664e-14	hypo_only	concordant_derepression	4998	proline-serine-threonine phosphatase interacting protein 1	8.01779
IRF2	Natural killer cells	0.141155	6.36116	4.40373e-10	2.5865e-08	up	1	0	1	0.0261688	-0.0261688	-0.0261688	5.7799e-16	hypo_only	concordant_derepression	6825	interferon regulatory factor 2	8.08754
VAMP5	Naive CD4 T cells	0.190424	6.75637	5.18775e-10	3.03157e-08	up	1	0	1	0.0337486	-0.0337486	-0.0337486	9.60974e-16	hypo_only	concordant_derepression	3203	vesicle associated membrane protein 5	6.72361
B2M	Naive CD4 T cells	-0.0813596	-6.75125	5.30073e-10	3.09563e-08	down	1	1	0	0.0390588	0.0390588	0.0390588	1.19951e-13	hyper_only	concordant_silencing	2568	beta-2-microglobulin	13.186
RPL36	Natural killer cells	-0.212493	-6.31896	5.7472e-10	3.34791e-08	down	1	1	0	0.0229936	0.0229936	0.0229936	1.47695e-15	hyper_only	concordant_silencing	2362	ribosomal protein L36	10.4812
CD3E	Naive CD4 T cells	-0.177584	-6.72238	6.37375e-10	3.69658e-08	down	1	1	0	0.0265915	0.0265915	0.0265915	1.92519e-19	hyper_only	concordant_silencing	610	CD3e molecule	9.14852
PLEK	Naive B cells	0.227845	6.6494	6.83854e-10	3.94632e-08	up	1	0	1	0.0255213	-0.0255213	-0.0255213	2.80258e-08	hypo_only	concordant_derepression	2576	pleckstrin	7.13925
RTN4	Naive B cells	0.226558	6.65063	6.83854e-10	3.94632e-08	up	3	0	3	0.0765052	-0.0381113	-0.0765052	1.29008e-19	hypo_only	concordant_derepression	110620796656	reticulon 4	7.18868
KLF6	Naive CD4 T cells	-0.292752	-6.61771	1.21559e-09	6.76956e-08	down	1	1	0	0.0285355	0.0285355	0.0285355	2.95271e-14	hyper_only	concordant_silencing	1313	Kruppel like factor 6	7.86529
HNRNPUL1	Natural killer cells	0.148056	6.1879	1.2856e-09	7.12083e-08	up	1	0	1	0.0304687	-0.0304687	-0.0304687	5.05888e-14	hypo_only	concordant_derepression	6726	heterogeneous nuclear ribonucleoprotein U like 1	8.30842
PADI4	Classical monocytes	0.192914	6.48321	1.62951e-09	8.96656e-08	up	1	0	1	0.00417197	-0.00417197	-0.00417197	3.39428e-18	hypo_only	concordant_derepression	3940	peptidyl arginine deiminase 4	6.52382
CAPG	Classical monocytes	0.199122	6.4742	1.72254e-09	9.44472e-08	up	1	0	1	0.0251203	-0.0251203	-0.0251203	7.06415e-18	hypo_only	concordant_derepression	275	capping actin protein, gelsolin like	7.78254
RPL36	Myeloid dendritic cells	-0.743821	-6.95205	2.2359e-09	1.20803e-07	down	1	1	0	0.0229936	0.0229936	0.0229936	1.47695e-15	hyper_only	concordant_silencing	2362	ribosomal protein L36	10.891
TPM3	Myeloid dendritic cells	-0.595124	-6.87839	2.94685e-09	1.57283e-07	down	1	1	0	0.000350717	0.000350717	0.000350717	7.97811e-18	hyper_only	concordant_silencing	1157	tropomyosin 3	9.38879
CD72	Naive B cells	0.271472	6.40318	3.28646e-09	1.74502e-07	up	1	0	1	0.0168258	-0.0168258	-0.0168258	5.7787e-16	hypo_only	concordant_derepression	6386	CD72 molecule	7.57875
IL32	T regulatory cells	-0.453755	-6.69484	4.26357e-09	2.23693e-07	down	2	2	0	0.0428767	0.0428767	0.0404712	3.95209e-18	hyper_only	concordant_silencing	188601	interleukin 32	10.4913
TAOK3	Natural killer cells	0.154944	5.96861	4.85043e-09	2.52181e-07	up	1	0	1	0.0567715	-0.0567715	-0.0567715	2.92167e-18	hypo_only	concordant_derepression	3094	TAO kinase 3	8.51867
[truncated: 766 more rows]

## Sheet: S20. All limma-voom results.
Supplementary Table S20. All limma-voom results.
[truncated: 92,390 more rows]
